# Supplementary material for: Semi-automated MicroED system unveils multiple polymorphs in fish-derived guanine crystals
Source: Acta Crystallogr C Struct Chem. 2026 Jun 22;82(Pt 7):310–23. doi: 10.1107/S2053229626006236 (PMC13330800; doi:10.1107/S2053229626006236)
Supplement: Supplementary file 1 [file c-82-00310-sup1.cif]

##############################################################################
#                                                                            #
# This CIF contains the data in a paper accepted for publication in          #
# Acta Crystallographica Section C. It conforms to the requirements of       #
# Notes for Authors for Acta Crystallographica Section C, and has been       #
# peer reviewed under the auspices of the IUCr Commission on Journals.       #
#                                                                            #
# Full details of the Crystallographic Information File format               #
# are given in the paper "The Crystallographic Information File (CIF):       #
# a New Standard Archive File for Crystallography" by S. R. Hall, F. H.      #
# Allen and I. D. Brown [Acta Cryst. (1991), A47, 655-685].                  #
#                                                                            #
# The current version of the core CIF dictionary is obtainable from          #
# ftp://ftp.iucr.org/pub/cif_core.dic.                                       #
#                                                                            #
# Software is freely available for graphical display of the structure(s)     #
# in this CIF. For information consult the CIF software page                 #
# http://www.iucr.org/resources/cif/software.                                #
#                                                                            #
# This file may be used for bona fide research purposes within the           #
# scientific community so long as proper attribution is given to the journal # 
# article from which it was obtained.                                        #
#                                                                            #
##############################################################################
data_2527795_bluefishga
_audit_creation_method
;
Olex2 1.5
(compiled 2026.05.24 svn.rec792b02 for OlexSys, GUI svn.r7575)
;
_database_code_depnum_ccdc_archive     'CCDC 2527795'
_chemical_name_systematic     'Guanine anhydrous'
_chemical_name_common     'Guanine anhydrous alpha'
_chemical_formula_moiety     'C5 H5 N5 O'
_chemical_formula_sum     'C5 H5 N5 O'
_chemical_formula_weight     151.13
_chemical_melting_point     ?
_space_group_crystal_system     monoclinic
_space_group_name_H-M_alt     'P 1 21/c 1'
_space_group_name_Hall     '-P 2ybc'
loop_
    _space_group_symop_operation_xyz
    'x, y, z'
    '-x, y+1/2, -z+1/2'
    '-x, -y, -z'
    'x, -y-1/2, z-1/2'
_cell_length_a     3.608(8)
_cell_length_b     9.832(4)
_cell_length_c     16.467(11)
_cell_angle_alpha     90
_cell_angle_beta     95.89(14)
_cell_angle_gamma     90
_cell_volume     581.0(14)
_cell_formula_units_Z     4
_cell_measurement_reflns_used     796
_cell_measurement_theta_min     0.84005242048699E-1
_cell_measurement_theta_max     0.81212800071408
_cell_measurement_temperature     92.00
_exptl_crystal_description     plate
_exptl_crystal_colour     ?
_exptl_crystal_size_max     ?
_exptl_crystal_size_mid     ?
_exptl_crystal_size_min     ?
_exptl_crystal_density_diffrn     1.728
_exptl_crystal_density_meas     ?
_exptl_crystal_density_method     ?
_exptl_crystal_F_000     113
_exptl_absorpt_coefficient_mu     0.000
_exptl_absorpt_correction_type     ?
_exptl_absorpt_process_details     ?
_exptl_absorpt_correction_T_min     ?
_exptl_absorpt_correction_T_max     ?
_diffrn_ambient_temperature     92.00
_diffrn_source     'Cold Field Emission Gun'
_diffrn_radiation_type     'electrons 200 keV'
_diffrn_radiation_wavelength     0.02508
_diffrn_measurement_device_type     'JEOL CRYO ARM 200'
_diffrn_measurement_method     'continuous rotation 3D ED'
_diffrn_detector     'Rio 16M'
_diffrn_measurement_specimen_support     'Quantifoil Cu300 R1.2/1.3'
_diffrn_detector_area_resol_mean     ?
_diffrn_reflns_number     9570
_diffrn_reflns_av_R_equivalents     0.1280
_diffrn_reflns_av_unetI/netI     0.1959
_diffrn_reflns_theta_min     0.085
_diffrn_reflns_theta_max     1.035
_diffrn_reflns_theta_full     0.862
_diffrn_measured_fraction_theta_max     0.734
_diffrn_measured_fraction_theta_full     0.730
_diffrn_reflns_limit_h_min     -4
_diffrn_reflns_limit_h_max     4
_diffrn_reflns_limit_k_min     -14
_diffrn_reflns_limit_k_max     14
_diffrn_reflns_limit_l_min     -23
_diffrn_reflns_limit_l_max     23
_refine_special_details     ?
_reflns_number_total     1334
_reflns_number_gt     478
_reflns_threshold_expression     'I > 2\s(I)'
_refine_ls_structure_factor_coef     Fsqd
_refine_ls_matrix_type     full
_refine_ls_R_factor_all     0.1585
_refine_ls_R_factor_gt     0.0643
_refine_ls_wR_factor_gt     0.1482
_refine_ls_wR_factor_ref     0.1625
_refine_ls_goodness_of_fit_ref     0.793
_refine_ls_restrained_S_all     0.793
_refine_ls_number_reflns     1334
_refine_ls_number_parameters     101
_refine_ls_number_restraints     0
_refine_ls_hydrogen_treatment     constr
_refine_ls_weighting_scheme     calc
_refine_ls_weighting_details
                      'w=1/[\s^2^(Fo^2^)+(0.0808P)^2^] where P=(Fo^2^+2Fc^2^)/3'
_atom_sites_solution_hydrogens     geom
_atom_sites_solution_primary     dual
_atom_sites_solution_secondary     ?
_refine_ls_shift/su_max     0.000
_refine_ls_shift/su_mean     0.000
_refine_diff_density_max     0.084
_refine_diff_density_min     -0.084
_refine_ls_extinction_method
;
SHELXL-2025/1 (Sheldrick 2025)
;
_refine_ls_extinction_coef     1796(18)
_refine_ls_extinction_expression
                                    Fc^*^=kFc[1+0.001xFc^2^\l^3^/sin(2\q)]^-1/4^
loop_
    _atom_type_symbol
    _atom_type_description
    _atom_type_scat_dispersion_real
    _atom_type_scat_dispersion_imag
    _atom_type_scat_source
    C C 0.0000 0.0000 'International Tables Vol C Tables 4.2.6.8 and 6.1.1.4'
    H H 0.0000 0.0000 'International Tables Vol C Tables 4.2.6.8 and 6.1.1.4'
    N N 0.0000 0.0000 'International Tables Vol C Tables 4.2.6.8 and 6.1.1.4'
    O O 0.0000 0.0000 'International Tables Vol C Tables 4.2.6.8 and 6.1.1.4'
_computing_data_collection
;
SerialEM (Mastronarde et al., 2005)
;
_computing_cell_refinement
;
DIALS (Vypritskaia <i>et al.</i>,  2025)
;
_computing_data_reduction
;
DIALS (Vypritskaia <i>et al.</i>,  2025)
;
_computing_structure_solution
;
SHELXT 2018/2 (Sheldrick, 2018)
;
_computing_structure_refinement
;
SHELXL 2025/1 (Sheldrick, 2015)
;
_computing_molecular_graphics
;
Olex2 1.5 (Dolomanov <i>et al.</i>,  2009)
;
_computing_publication_material
;
Olex2 1.5 (Dolomanov <i>et al.</i>,  2009)
;
loop_
    _atom_site_type_symbol
    _atom_site_label
    _atom_site_fract_x
    _atom_site_fract_y
    _atom_site_fract_z
    _atom_site_U_iso_or_equiv
    _atom_site_adp_type
    _atom_site_calc_flag
    _atom_site_occupancy
    _atom_site_disorder_assembly
    _atom_site_disorder_group
    N N1 0.6222(13) 0.4554(2) 0.7123(2) 0.0236(18) Uani d 1 . .
    H H1 0.581638 0.545324 0.744234 0.028 Uiso calc 1 . .
    N N2 0.4334(14) 0.3411(3) 0.8256(2) 0.0298(18) Uani d 1 . .
    H H2B 0.370456 0.253297 0.855843 0.036 Uiso calc 1 . .
    H H2A 0.407298 0.434677 0.852919 0.036 Uiso calc 1 . .
    C C2 0.5500(15) 0.3334(3) 0.7502(2) 0.0232(18) Uani d 1 . .
    N N3 0.5832(12) 0.2119(2) 0.71519(18) 0.0218(17) Uani d 1 . .
    C C4 0.6961(15) 0.2160(3) 0.6391(2) 0.0256(19) Uani d 1 . .
    C C5 0.7801(15) 0.3374(3) 0.5978(2) 0.0288(19) Uani d 1 . .
    O O6 0.8057(14) 0.5820(2) 0.6058(2) 0.0297(17) Uani d 1 . .
    C C6 0.7434(14) 0.4671(2) 0.6356(2) 0.027(2) Uani d 1 . .
    N N7 0.8795(14) 0.2973(2) 0.5232(2) 0.0233(16) Uani d 1 . .
    H H7 0.961268 0.360220 0.476984 0.028 Uiso calc 1 . .
    C C8 0.8507(15) 0.1598(3) 0.5214(2) 0.0297(18) Uani d 1 . .
    H H8 0.909935 0.097861 0.468408 0.036 Uiso calc 1 . .
    N N9 0.7422(14) 0.1059(2) 0.5907(2) 0.0281(18) Uani d 1 . .
loop_
    _atom_site_aniso_label
    _atom_site_aniso_U_11
    _atom_site_aniso_U_22
    _atom_site_aniso_U_33
    _atom_site_aniso_U_12
    _atom_site_aniso_U_13
    _atom_site_aniso_U_23
    N1 0.038(5) 0.0122(12) 0.023(2) -0.0011(14) 0.016(3) 0.0000(11)
    N2 0.050(5) 0.0172(13) 0.027(2) 0.0004(17) 0.027(3) 0.0012(13)
    C2 0.048(5) 0.0090(13) 0.015(2) 0.0019(17) 0.016(3) 0.0003(12)
    N3 0.040(5) 0.0119(12) 0.016(2) 0.0003(15) 0.014(3) 0.0005(11)
    C4 0.046(6) 0.0143(14) 0.020(2) -0.0011(18) 0.019(3) -0.0010(13)
    C5 0.056(6) 0.0128(13) 0.022(2) -0.0011(18) 0.026(3) -0.0010(13)
    O6 0.054(5) 0.0163(12) 0.0232(19) 0.0017(14) 0.022(3) 0.0030(11)
    C6 0.056(6) 0.0072(13) 0.022(2) 0.0013(16) 0.026(3) -0.0012(12)
    N7 0.041(5) 0.0159(12) 0.0152(19) 0.0036(16) 0.013(3) 0.0017(11)
    C8 0.060(5) 0.0112(13) 0.022(2) -0.0012(19) 0.028(3) -0.0001(14)
    N9 0.056(5) 0.0080(12) 0.023(2) -0.0001(14) 0.019(3) 0.0002(11)
_geom_special_details
;
 All esds (except the esd in the dihedral angle between two l.s. planes)
 are estimated using the full covariance matrix.  The cell esds are taken
 into account individually in the estimation of esds in distances, angles
 and torsion angles; correlations between esds in cell parameters are only
 used when they are defined by crystal symmetry.  An approximate (isotropic)
 treatment of cell esds is used for estimating esds involving l.s. planes.
;
loop_
    _geom_bond_atom_site_label_1
    _geom_bond_atom_site_label_2
    _geom_bond_site_symmetry_2
    _geom_bond_distance
    _geom_bond_publ_flag
    N1 H1 . 1.0470 ?
    N1 C2 . 1.389(4) ?
    N1 C6 . 1.383(4) ?
    N2 H2B . 1.0330 ?
    N2 H2A . 1.0330 ?
    N2 C2 . 1.354(4) ?
    C2 N3 . 1.336(4) ?
    N3 C4 . 1.357(4) ?
    C4 C5 . 1.422(4) ?
    C4 N9 . 1.364(4) ?
    C5 C6 . 1.431(4) ?
    C5 N7 . 1.372(4) ?
    O6 C6 . 1.261(3) ?
    N7 H7 . 1.0470 ?
    N7 C8 . 1.355(4) ?
    C8 H8 . 1.1030 ?
    C8 N9 . 1.353(4) ?
loop_
    _geom_angle_atom_site_label_1
    _geom_angle_atom_site_label_2
    _geom_angle_atom_site_label_3
    _geom_angle_site_symmetry_1
    _geom_angle_site_symmetry_3
    _geom_angle
    _geom_angle_publ_flag
    C2 N1 H1 . . 117.5 ?
    C6 N1 H1 . . 117.5 ?
    C6 N1 C2 . . 125.0(2) ?
    H2B N2 H2A . . 120.0 ?
    C2 N2 H2B . . 120.0 ?
    C2 N2 H2A . . 120.0 ?
    N2 C2 N1 . . 117.0(2) ?
    N3 C2 N1 . . 123.3(2) ?
    N3 C2 N2 . . 119.7(2) ?
    C2 N3 C4 . . 114.9(2) ?
    N3 C4 C5 . . 124.4(2) ?
    N3 C4 N9 . . 125.6(3) ?
    N9 C4 C5 . . 109.9(2) ?
    C4 C5 C6 . . 120.4(2) ?
    N7 C5 C4 . . 106.0(2) ?
    N7 C5 C6 . . 133.6(2) ?
    N1 C6 C5 . . 112.0(2) ?
    O6 C6 N1 . . 121.1(2) ?
    O6 C6 C5 . . 126.9(3) ?
    C5 N7 H7 . . 126.9 ?
    C8 N7 C5 . . 106.3(2) ?
    C8 N7 H7 . . 126.9 ?
    N7 C8 H8 . . 123.2 ?
    N9 C8 N7 . . 113.6(2) ?
    N9 C8 H8 . . 123.2 ?
    C8 N9 C4 . . 104.2(2) ?
loop_
    _geom_torsion_atom_site_label_1
    _geom_torsion_atom_site_label_2
    _geom_torsion_atom_site_label_3
    _geom_torsion_atom_site_label_4
    _geom_torsion_site_symmetry_1
    _geom_torsion_site_symmetry_2
    _geom_torsion_site_symmetry_3
    _geom_torsion_site_symmetry_4
    _geom_torsion
    _geom_torsion_publ_flag
    N1 C2 N3 C4 . . . . 0.4(8) ?
    N2 C2 N3 C4 . . . . 179.0(5) ?
    C2 N1 C6 C5 . . . . 1.3(8) ?
    C2 N1 C6 O6 . . . . -179.4(6) ?
    C2 N3 C4 C5 . . . . 0.7(8) ?
    C2 N3 C4 N9 . . . . -178.5(5) ?
    N3 C4 C5 C6 . . . . -0.9(9) ?
    N3 C4 C5 N7 . . . . -179.6(5) ?
    N3 C4 N9 C8 . . . . 179.1(5) ?
    C4 C5 C6 N1 . . . . -0.2(7) ?
    C4 C5 C6 O6 . . . . -179.5(6) ?
    C4 C5 N7 C8 . . . . 0.6(6) ?
    C5 C4 N9 C8 . . . . -0.2(6) ?
    C5 N7 C8 N9 . . . . -0.8(7) ?
    C6 N1 C2 N2 . . . . 179.9(5) ?
    C6 N1 C2 N3 . . . . -1.5(8) ?
    C6 C5 N7 C8 . . . . -177.9(6) ?
    N7 C5 C6 N1 . . . . 178.1(6) ?
    N7 C5 C6 O6 . . . . -1.2(11) ?
    N7 C8 N9 C4 . . . . 0.6(7) ?
    N9 C4 C5 C6 . . . . 178.5(5) ?
    N9 C4 C5 N7 . . . . -0.2(6) ?
_shelx_space_group_comment
;
The symmetry employed for this shelxl refinement is uniquely defined
by the following loop, which should always be used as a source of
symmetry information in preference to the above space-group names.
They are only intended as comments.
;
_shelx_estimated_absorpt_T_min     ?
_shelx_estimated_absorpt_T_max     ?
_shelx_hkl_file
;
  -4   0  13  -14.63  133.54
   4   0 -13   -5.49  135.37
  -4   0  14   12.81  107.93
  -4   0  14   14.63  151.83
   4   0 -14    7.32  150.00
  -4   0  15   25.61  120.73
  -4   0  15  -18.29  135.37
   4   0 -15  -21.95  107.93
   4   0 -15   47.56  133.54
  -4   0  16   12.81  122.56
   4   0 -16   36.59  120.73
   4   0 -16   -5.49  133.54
   4  -1 -12  106.10  155.49
  -4   1  13  -21.95  137.20
   4  -1 -13   -5.49  139.03
   4   1 -13  -18.29  126.22
  -4   1  14  -32.93  128.05
  -4   1  14   47.56  159.15
   4  -1 -14   23.78  159.15
   4   1 -14  -16.46  129.88
  -4  -1  14    9.15  102.44
  -4  -1  14   20.12  142.69
  -4   1  15  -12.81  126.22
  -4   1  15  -40.24  140.86
   4  -1 -15   -5.49  128.05
   4  -1 -15  -31.10  131.71
   4   1 -15  -18.29  115.25
   4   1 -15  -16.46  144.52
  -4  -1  15   21.95  115.25
  -4  -1  15  -16.46  128.05
  -4   1  16    1.83  111.59
   4  -1 -16   16.46  124.39
   4  -1 -16    1.83  122.56
   4   1 -16   29.27  115.25
   4   1 -16  -31.10  120.73
  -4  -1  16   21.95  118.91
   4  -2 -12   12.81  157.32
  -4   2  13  -25.61  146.34
   4  -2 -13   12.81  144.52
   4   2 -13   21.95  122.56
  -4  -2  13   45.73  109.76
  -4   2  14   34.76  148.17
   4  -2 -14  -53.05  142.69
   4   2 -14   31.10  111.59
   4   2 -14    5.49  137.20
  -4  -2  14   29.27  109.76
  -4  -2  14   43.90  137.20
  -4   2  15  -32.93  113.42
  -4   2  15   14.63  162.81
   4  -2 -15    7.32  151.83
   4   2 -15   -7.32  107.93
   4   2 -15   12.81  140.86
  -4  -2  15    0.00  109.76
  -4   2  16   10.98  115.25
   4  -2 -16    1.83  115.25
   4   2 -16    0.00  111.59
  -4  -2  16   12.81  115.25
  -4   3  12  -12.81  148.17
   4  -3 -12  -23.78  166.47
  -4   3  13   16.46  151.83
   4  -3 -13   14.63  151.83
  -4  -3  13  -27.44  113.42
  -4   3  14   16.46  150.00
   4  -3 -14  -34.76  146.34
   4   3 -14   -1.83  113.42
   4   3 -14   73.17  135.37
  -4  -3  14   -1.83  102.44
  -4   3  15   27.44  120.73
  -4   3  15  102.44  146.34
   4  -3 -15   29.27  135.37
   4   3 -15   40.24  104.27
   4   3 -15   -1.83  133.54
  -4  -3  15   34.76  107.93
   4  -4 -11  -36.59  153.66
  -4   4  12   69.51  155.49
   4  -4 -12   34.76  157.32
  -4   4  13   -3.66  153.66
   4  -4 -13   -3.66  153.66
  -4  -4  13   85.98  106.10
  -4   4  14   38.42  155.49
   4  -4 -14  -20.12  146.34
   4   4 -14   -1.83  106.10
   4   4 -14  -29.27  124.39
  -4  -4  14   -9.15  106.10
  -4   4  15   10.98  124.39
   4   4 -15   -3.66   96.95
   4   4 -15    0.00   87.81
  -4  -4  15   62.20  102.44
   4   5  -9   18.29  175.61
   4  -5 -10   38.42  157.32
   4   5 -10   40.24  146.34
  -4   5  11  -40.24  155.49
   4  -5 -11    9.15  157.32
   4   5 -11  -14.63  118.91
  -4   5  12  -31.10  155.49
   4  -5 -12    1.83  157.32
   4   5 -12  -16.46  104.27
  -4   5  13   49.39  157.32
   4  -5 -13    9.15  153.66
   4   5 -13  -10.98  106.10
  -4  -5  13  -10.98   96.95
   4   5 -14   32.93   95.12
   4   5 -14   31.10   95.12
  -4  -5  14   12.81   98.78
  -4  -5  14   32.93  102.44
   4   6  -4  166.47  210.37
   4   6  -5   -3.66  177.44
   4   6  -6   53.05  164.64
   4   6  -7   20.12  155.49
  -4  -6   7   84.15  204.88
   4   6  -8   67.68  133.54
  -4  -6   8  144.52  188.42
   4   6  -9  -18.29  128.05
  -4  -6   9  -40.24  151.83
   4  -6 -10   20.12  157.32
   4   6 -10    5.49  128.05
  -4  -6  10    1.83  129.88
  -4   6  11    0.00  157.32
   4  -6 -11   82.32  160.98
   4   6 -11   -9.15  122.56
  -4  -6  11  -29.27  118.91
  -4   6  12   54.88  160.98
   4  -6 -12    7.32  162.81
   4   6 -12  -12.81  111.59
  -4  -6  12  -14.63   87.81
  -4  -6  12   -5.49  118.91
  -4  -6  13  -16.46   96.95
   4   7  -1   36.59  195.74
  -4  -7   1  -36.59  268.91
   4   7  -2   14.63  181.10
  -4  -7   2   47.56  235.98
   4   7  -3   -1.83  175.61
  -4  -7   3  -32.93  204.88
   4   7  -4   75.00  160.98
  -4  -7   4  153.66  181.10
   4   7  -5   56.71  168.30
  -4  -7   5  -27.44  184.76
   4   7  -6   43.90  168.30
  -4  -7   6   31.10  155.49
   4   7  -7   -7.32  162.81
  -4  -7   7    5.49  144.52
   4   7  -8   34.76  153.66
  -4  -7   8   12.81  144.52
   4   7  -9  109.76  135.37
  -4  -7   9  -27.44  157.32
  -4   7  10    9.15  160.98
   4  -7 -10   -9.15  162.81
   4   7 -10   67.68  128.05
  -4  -7  10   -9.15  151.83
   4   7 -11   23.78  126.22
  -4  -7  11  -10.98  135.37
   4   8  -1    0.00  181.10
  -4  -8   1   -1.83  210.37
   4   8  -2  -27.44  181.10
  -4  -8   2   43.90  192.08
   4   8  -3  111.59  193.91
  -4  -8   3   42.07  177.44
   4   8  -4  -16.46  188.42
  -4  -8   4    3.66  170.13
   4   8  -5   42.07  177.44
  -4  -8   5  -47.56  164.64
   4   8  -6    0.00  159.15
  -4  -8   6   25.61  181.10
   4   8  -7   53.05  159.15
  -4  -8   7   65.86  168.30
   4   8  -8    7.32  162.81
  -4  -8   8    0.00  159.15
  -3   0  10  395.13  126.22
   3   0 -10  292.69  122.56
  -3   0  11  -32.93  113.42
  -3   0  11   20.12  129.88
   3   0 -11   36.59  111.59
   3   0 -11  -91.47  120.73
  -3   0  12  109.76  117.08
  -3   0  12  278.05  135.37
   3   0 -12  263.42  118.91
   3   0 -12  237.81  117.08
  -3   0  13   20.12  106.10
  -3   0  13   93.29  126.22
   3   0 -13   40.24  117.08
   3   0 -13  -21.95  104.27
  -3   0  14  565.26  124.39
  -3   0  14  689.65  115.25
   3   0 -14  642.09  131.71
   3   0 -14  497.57  106.10
  -3   0  15  -23.78  126.22
  -3   0  15   -5.49  106.10
  -3   0  15   21.95   69.51
   3   0 -15  -16.46  135.37
   3   0 -15  -38.42  102.44
   3   0 -15   -1.83   75.00
  -3   0  16   20.12  146.34
  -3   0  16   20.12   91.47
  -3   0  16   16.46   78.66
   3   0 -16   -3.66  144.52
   3   0 -16   12.81   91.47
   3   0 -16    1.83   71.34
  -3   0  17    0.00  142.69
  -3   0  17  -29.27   93.29
  -3   0  17    0.00   76.83
   3   0 -17  -31.10  153.66
   3   0 -17   27.44   95.12
   3   0 -17   10.98   82.32
  -3   0  18   -9.15  144.52
  -3   0  18   71.34  102.44
  -3   0  18    1.83   85.98
   3   0 -18  100.61  140.86
   3   0 -18   45.73   32.93
   3   0 -18  -12.81   98.78
   3   0 -18    7.32   93.29
  -3   0  19   67.68  129.88
  -3   0  19   20.12  102.44
  -3   0  19  -21.95   98.78
   3   0 -19   16.46  133.54
   3   0 -19   58.54   14.63
   3   0 -19   -3.66  100.61
   3   0 -19   40.24   98.78
  -3   0  20  347.57  148.17
  -3   0  20  303.67  113.42
   3   0 -20  296.35  151.83
   3   0 -20  281.71   27.44
   3   0 -20  128.05  104.27
   3   0 -20  290.86  117.08
   3  -1  -9   -5.49  124.39
  -3   1  10   82.32  139.03
   3  -1 -10  111.59  122.56
   3   1 -10  111.59  126.22
  -3  -1  10   21.95  102.44
  -3   1  11    3.66  118.91
  -3   1  11   12.81  139.03
   3  -1 -11   -9.15  122.56
   3   1 -11   20.12  104.27
   3   1 -11  -56.71  111.59
  -3  -1  11    7.32  106.10
  -3  -1  11   14.63  124.39
  -3   1  12  620.14  133.54
  -3   1  12  658.55  148.17
   3  -1 -12  621.96  131.71
   3  -1 -12  885.39  133.54
   3   1 -12  676.84  118.91
   3   1 -12  671.36  135.37
  -3  -1  12  647.58  120.73
  -3  -1  12  912.82  142.69
  -3   1  13    5.49  109.76
  -3   1  13   38.42  111.59
   3  -1 -13   -9.15  109.76
   3  -1 -13  -27.44  106.10
   3   1 -13   51.22  111.59
   3   1 -13  -31.10  111.59
  -3  -1  13    0.00  113.42
  -3  -1  13  -40.24  118.91
  -3   1  14   42.07  128.05
  -3   1  14   31.10  118.91
   3  -1 -14   71.34  126.22
   3  -1 -14   58.54  102.44
   3   1 -14   18.29  120.73
   3   1 -14   47.56  102.44
   3   1 -14   75.00   47.56
  -3  -1  14  139.03  129.88
  -3  -1  14  137.20  109.76
  -3   1  15   43.90  129.88
  -3   1  15   42.07  100.61
   3  -1 -15  -29.27  118.91
   3  -1 -15   14.63   95.12
   3  -1 -15  -12.81   89.64
   3   1 -15  -40.24  135.37
   3   1 -15   10.98   85.98
   3   1 -15   -5.49   53.05
  -3  -1  15  -14.63  137.20
  -3  -1  15   -9.15   87.81
  -3  -1  15   -3.66   56.71
  -3   1  16  171.96  139.03
  -3   1  16   51.22   98.78
  -3   1  16   65.86   96.95
   3  -1 -16   14.63  131.71
   3  -1 -16   82.32  100.61
   3  -1 -16   56.71   91.47
   3   1 -16  111.59  142.69
   3   1 -16   38.42   96.95
   3   1 -16   82.32   69.51
  -3  -1  16   73.17  137.20
  -3  -1  16   71.34   98.78
  -3  -1  16   38.42   60.37
  -3   1  17  -18.29  140.86
  -3   1  17    3.66  100.61
  -3   1  17    3.66   95.12
   3  -1 -17  -12.81  140.86
   3  -1 -17    9.15   40.24
   3  -1 -17   -9.15  100.61
   3  -1 -17    1.83   87.81
   3   1 -17   23.78  146.34
   3   1 -17   12.81   91.47
   3   1 -17   10.98   69.51
  -3  -1  17   49.39  139.03
  -3  -1  17   45.73   98.78
  -3  -1  17   -1.83   75.00
  -3   1  18  -18.29  140.86
  -3   1  18   -1.83   38.42
  -3   1  18   10.98  102.44
  -3   1  18    5.49   93.29
   3  -1 -18    5.49  148.17
   3  -1 -18   80.49   14.63
   3  -1 -18   45.73  104.27
   3  -1 -18   12.81   96.95
   3   1 -18  -25.61  146.34
   3   1 -18   -3.66   93.29
   3   1 -18   34.76   89.64
  -3  -1  18   25.61  135.37
  -3  -1  18   23.78   91.47
  -3  -1  18    3.66   82.32
  -3   1  19   -1.83  153.66
  -3   1  19    1.83   32.93
  -3   1  19   23.78  104.27
  -3   1  19   -3.66  100.61
   3  -1 -19   56.71  164.64
   3  -1 -19    5.49   32.93
   3  -1 -19   12.81  104.27
   3  -1 -19   27.44  111.59
   3   1 -19  -12.81  139.03
   3   1 -19  -21.95   95.12
   3   1 -19   -3.66   93.29
  -3  -1  19  -12.81  133.54
  -3  -1  19    3.66  106.10
  -3  -1  19   -5.49   91.47
  -3   1  20   23.78  135.37
  -3   1  20   53.05   32.93
  -3   1  20   21.95  117.08
   3  -1 -20   -9.15  144.52
   3  -1 -20   47.56   34.76
   3  -1 -20   54.88  115.25
   3  -1 -20    1.83  120.73
   3   1 -20   42.07  140.86
   3   1 -20   43.90   95.12
   3   1 -20   16.46  104.27
  -3  -1  20   67.68  122.56
  -3  -1  20    0.00  107.93
  -3   2   9   58.54  146.34
   3  -2  -9   75.00  129.88
  -3   2  10   80.49  148.17
   3  -2 -10  124.39  129.88
  -3  -2  10  129.88   98.78
  -3   2  11  514.04  129.88
  -3   2  11  687.82  159.15
   3  -2 -11  431.72  135.37
   3   2 -11  823.19  113.42
   3   2 -11  698.80  126.22
  -3  -2  11  530.50  109.76
  -3  -2  11  640.26  128.05
  -3   2  12   32.93  111.59
  -3   2  12   36.59  126.22
   3  -2 -12   49.39  122.56
   3  -2 -12   42.07  118.91
   3   2 -12   69.51  109.76
   3   2 -12   64.03  113.42
  -3  -2  12   49.39  111.59
  -3  -2  12   60.37  117.08
  -3   2  13   29.27  115.25
  -3   2  13   -9.15  113.42
   3  -2 -13   14.63  111.59
   3  -2 -13   -9.15  111.59
   3   2 -13   -5.49  106.10
   3   2 -13   -1.83  107.93
  -3  -2  13   47.56  111.59
  -3  -2  13   27.44  111.59
  -3   2  14   27.44  133.54
  -3   2  14  -18.29  107.93
   3  -2 -14  -43.90  126.22
   3  -2 -14   31.10  102.44
   3   2 -14   34.76  117.08
   3   2 -14  -21.95   96.95
  -3  -2  14  -14.63  122.56
  -3  -2  14   73.17  104.27
  -3   2  15  -36.59  139.03
  -3   2  15  -40.24  104.27
   3  -2 -15   42.07  120.73
   3  -2 -15   25.61   49.39
   3  -2 -15   32.93  100.61
   3  -2 -15   75.00   98.78
   3   2 -15   51.22  129.88
   3   2 -15  -18.29   91.47
  -3  -2  15  -43.90  126.22
  -3  -2  15    7.32   95.12
  -3   2  16   34.76  140.86
  -3   2  16    1.83   47.56
  -3   2  16   -5.49   98.78
  -3   2  16    3.66  106.10
   3  -2 -16   34.76  131.71
   3  -2 -16   18.29   43.90
   3  -2 -16  -25.61  104.27
   3  -2 -16   18.29  109.76
   3   2 -16  -16.46  129.88
   3   2 -16   42.07   95.12
   3   2 -16    0.00   65.86
  -3  -2  16    3.66  124.39
  -3  -2  16   27.44   93.29
  -3  -2  16 -100.61   31.10
  -3   2  17   23.78  148.17
  -3   2  17   27.44   43.90
  -3   2  17   -9.15  102.44
  -3   2  17   60.37  117.08
   3  -2 -17  -34.76  146.34
   3  -2 -17    9.15   42.07
   3  -2 -17   23.78  104.27
   3  -2 -17   -1.83  107.93
   3   2 -17   -3.66  131.71
   3   2 -17   16.46   95.12
  -3  -2  17  -23.78  124.39
  -3  -2  17   47.56   93.29
  -3  -2  17   23.78   62.20
  -3   2  18   12.81  168.30
  -3   2  18   23.78   40.24
  -3   2  18   -3.66  106.10
  -3   2  18   32.93  107.93
   3  -2 -18  -43.90  171.96
   3  -2 -18   10.98   40.24
   3  -2 -18    9.15  107.93
   3  -2 -18   49.39  102.44
   3   2 -18  -14.63  117.08
   3   2 -18   -3.66   96.95
  -3  -2  18   12.81  124.39
  -3  -2  18   23.78   98.78
  -3  -2  18   10.98   76.83
  -3   2  19   45.73  166.47
  -3   2  19    3.66   40.24
  -3   2  19   -9.15  109.76
  -3   2  19   -9.15  109.76
   3  -2 -19  -10.98  157.32
   3  -2 -19   14.63   38.42
   3  -2 -19   -3.66  106.10
   3  -2 -19   21.95  126.22
   3   2 -19   14.63  131.71
   3   2 -19  -14.63   14.63
   3   2 -19    7.32  100.61
  -3  -2  19   -1.83  124.39
  -3  -2  19    0.00   91.47
  -3  -2  19    5.49   91.47
  -3   2  20   25.61  140.86
  -3   2  20    7.32   38.42
   3  -2 -20   -3.66  155.49
   3  -2 -20   18.29   40.24
   3  -2 -20   14.63  124.39
   3  -2 -20  -20.12  129.88
   3   2 -20   62.20  129.88
  -3  -2  20    0.00  126.22
  -3  -2  20   10.98  124.39
  -3   3   9 1024.41  151.83
   3  -3  -9  755.50  148.17
  -3   3  10   12.81  135.37
   3  -3 -10    9.15  131.71
   3   3 -10   -9.15   87.81
  -3  -3  10   10.98   89.64
  -3   3  11  182.93  135.37
   3  -3 -11  323.79  135.37
   3   3 -11  164.64  102.44
   3   3 -11  257.93  109.76
  -3  -3  11  201.22   96.95
  -3  -3  11  173.78  111.59
  -3   3  12   32.93  128.05
  -3   3  12  -10.98  124.39
   3  -3 -12  102.44  113.42
   3  -3 -12   14.63  124.39
   3   3 -12  -14.63   93.29
   3   3 -12   73.17  106.10
   3   3 -12   12.81   54.88
  -3  -3  12   75.00   96.95
  -3  -3  12  -16.46  117.08
  -3   3  13  -12.81  115.25
  -3   3  13    1.83  115.25
   3  -3 -13   40.24  113.42
   3  -3 -13   27.44   62.20
   3  -3 -13   45.73  111.59
   3   3 -13    0.00  102.44
   3   3 -13   -5.49  109.76
  -3  -3  13   -1.83  109.76
  -3  -3  13  -10.98  106.10
  -3   3  14  -43.90  118.91
  -3   3  14   23.78   60.37
  -3   3  14  -27.44  122.56
   3  -3 -14  -31.10  129.88
   3  -3 -14    1.83   62.20
   3  -3 -14   12.81  102.44
   3   3 -14    5.49  128.05
   3   3 -14    9.15   89.64
  -3  -3  14  -27.44  117.08
  -3  -3  14   18.29  107.93
  -3   3  15   18.29  139.03
  -3   3  15    9.15   56.71
  -3   3  15   49.39  118.91
   3  -3 -15   76.83  135.37
   3  -3 -15    0.00   53.05
   3  -3 -15   10.98  106.10
   3   3 -15  -20.12  122.56
   3   3 -15   -1.83   82.32
  -3  -3  15    7.32  128.05
  -3  -3  15  -25.61  100.61
  -3   3  16  -29.27  153.66
  -3   3  16   -7.32   51.22
  -3   3  16    7.32  115.25
   3  -3 -16   82.32  131.71
   3  -3 -16   14.63   51.22
   3  -3 -16  -23.78  106.10
   3  -3 -16  -16.46  124.39
   3   3 -16   32.93  126.22
   3   3 -16  -34.76   87.81
  -3  -3  16   -7.32  113.42
  -3  -3  16  -43.90   87.81
  -3   3  17  144.52  171.96
  -3   3  17  109.76   51.22
  -3   3  17   93.29  107.93
  -3   3  17  190.25  131.71
   3  -3 -17   67.68  164.64
   3  -3 -17   91.47   47.56
   3  -3 -17   80.49  111.59
   3  -3 -17  129.88  126.22
   3   3 -17   60.37  124.39
   3   3 -17  113.42   93.29
  -3  -3  17  164.64  120.73
  -3  -3  17  150.00   87.81
  -3   3  18   16.46  175.61
  -3   3  18    1.83   47.56
  -3   3  18    0.00  111.59
  -3   3  18    5.49  139.03
   3  -3 -18    1.83  171.96
   3  -3 -18   34.76   47.56
   3  -3 -18   12.81  111.59
   3  -3 -18  -32.93  115.25
   3   3 -18   -1.83  120.73
   3   3 -18    3.66   34.76
   3   3 -18  -27.44   95.12
  -3  -3  18   27.44  118.91
  -3  -3  18  -27.44   89.64
  -3   3  19   65.86  160.98
  -3   3  19   78.66   43.90
  -3   3  19   14.63  111.59
  -3   3  19   32.93  126.22
   3  -3 -19   12.81  162.81
   3  -3 -19   32.93   43.90
   3  -3 -19   27.44  113.42
   3  -3 -19   38.42  124.39
   3   3 -19   23.78  122.56
   3   3 -19   47.56   23.78
   3   3 -19   42.07   93.29
  -3  -3  19   42.07  120.73
   3   3 -20   78.66  124.39
  -3  -3  20  214.03  122.56
   3   4  -6   64.03  129.88
   3   4  -7 1066.49  135.37
   3  -4  -8  967.70  157.32
   3   4  -8  665.87  106.10
  -3  -4   8  806.73  120.73
  -3   4   9  389.64  144.52
   3  -4  -9  460.99  146.34
   3   4  -9  539.65   91.47
  -3  -4   9  541.48  104.27
  -3   4  10   18.29  137.20
   3  -4 -10  -18.29  135.37
   3   4 -10    3.66   87.81
   3   4 -10  -31.10   73.17
  -3  -4  10    7.32   87.81
  -3  -4  10    9.15   78.66
  -3   4  11  109.76  137.20
   3  -4 -11  104.27   73.17
   3  -4 -11   78.66  131.71
   3   4 -11   67.68   91.47
   3   4 -11  170.13  109.76
   3   4 -11  106.10   69.51
  -3  -4  11  100.61   95.12
  -3  -4  11   58.54   71.34
  -3   4  12  109.76  129.88
  -3   4  12  -20.12  135.37
   3  -4 -12   87.81  115.25
   3  -4 -12   40.24   71.34
   3  -4 -12   69.51  124.39
   3   4 -12   53.05   98.78
   3   4 -12  109.76  107.93
   3   4 -12   56.71   54.88
  -3  -4  12    1.83   95.12
  -3  -4  12   -1.83  107.93
  -3  -4  12   36.59   42.07
  -3   4  13   38.42  117.08
  -3   4  13   21.95   65.86
  -3   4  13  122.56  120.73
   3  -4 -13   18.29  117.08
   3  -4 -13   14.63   67.68
   3  -4 -13   36.59  113.42
   3   4 -13   67.68  113.42
   3   4 -13   62.20  104.27
   3   4 -13  -14.63   38.42
  -3  -4  13   12.81  106.10
  -3  -4  13  109.76  102.44
  -3  -4  13   31.10   51.22
  -3   4  14  139.03  120.73
  -3   4  14  120.73   65.86
  -3   4  14   84.15  111.59
   3  -4 -14   78.66  133.54
   3  -4 -14  109.76   56.71
   3  -4 -14   29.27  120.73
   3   4 -14   45.73  122.56
   3   4 -14  131.71   93.29
  -3  -4  14  107.93  118.91
  -3  -4  14  129.88  106.10
  -3   4  15  -23.78  140.86
  -3   4  15   32.93   58.54
  -3   4  15   20.12  104.27
   3  -4 -15    7.32  135.37
   3  -4 -15   27.44   56.71
   3  -4 -15   42.07  107.93
   3   4 -15   43.90  126.22
   3   4 -15    7.32   85.98
  -3  -4  15   21.95  117.08
  -3  -4  15    1.83   93.29
  -3   4  16   42.07  155.49
  -3   4  16   -3.66   54.88
  -3   4  16   10.98  106.10
   3  -4 -16   76.83  144.52
   3  -4 -16   10.98   53.05
   3  -4 -16  -25.61  122.56
   3  -4 -16  -34.76  133.54
   3   4 -16    7.32  111.59
   3   4 -16    9.15   47.56
   3   4 -16   -7.32   85.98
  -3  -4  16   60.37  117.08
  -3  -4  16   -9.15   85.98
  -3   4  17  192.08  179.27
  -3   4  17   82.32   53.05
  -3   4  17   21.95  111.59
  -3   4  17  139.03  137.20
   3  -4 -17  111.59  159.15
   3  -4 -17   76.83   51.22
   3  -4 -17   98.78  113.42
   3  -4 -17  208.54  153.66
   3   4 -17  131.71  113.42
   3   4 -17   89.64   40.24
   3   4 -17   45.73   93.29
  -3  -4  17  124.39  120.73
  -3  -4  17  117.08   89.64
  -3   4  18  140.86  164.64
  -3   4  18   91.47   51.22
  -3   4  18  128.05  117.08
  -3   4  18   53.05  153.66
   3  -4 -18   91.47  159.15
   3  -4 -18   69.51   49.39
   3  -4 -18   56.71  118.91
   3  -4 -18  109.76  139.03
   3   4 -18  168.30  117.08
   3   4 -18  120.73   32.93
   3   4 -18   95.12   85.98
  -3  -4  18   98.78  122.56
  -3  -4  18  111.59   40.24
  -3  -4  18  111.59   85.98
  -3   4  19  133.54  173.78
  -3   4  19  155.49   51.22
  -3   4  19   27.44  115.25
  -3   4  19  144.52  151.83
   3  -4 -19  126.22  168.30
   3  -4 -19  109.76   51.22
   3  -4 -19  111.59  117.08
   3  -4 -19   64.03  133.54
   3   4 -19  146.34  126.22
   3   4 -19  155.49   32.93
   3   4 -19  104.27   87.81
  -3  -4  19   93.29  113.42
  -3  -4  19  100.61   32.93
   3   5  -1  117.08  160.98
   3   5  -2   65.86  160.98
   3   5  -3   -7.32  162.81
  -3  -5   3  -54.88  162.81
   3   5  -4   20.12  140.86
  -3  -5   4    0.00  148.17
   3   5  -5  -25.61  126.22
  -3  -5   5   38.42  129.88
   3   5  -6  -29.27  109.76
  -3  -5   6  -56.71  120.73
   3  -5  -7  139.03  142.69
   3   5  -7   69.51  107.93
  -3  -5   7  179.27  106.10
  -3   5   8  583.55  151.83
   3  -5  -8  621.96  150.00
   3   5  -8  545.13   98.78
  -3  -5   8  492.08  109.76
  -3   5   9  155.49  144.52
   3  -5  -9  181.10  142.69
   3   5  -9  195.74   89.64
  -3  -5   9  128.05   82.32
  -3  -5   9  160.98   87.81
  -3   5  10  907.34  159.15
   3  -5 -10 1216.49   98.78
   3  -5 -10 1125.02  160.98
   3   5 -10 1029.90   98.78
   3   5 -10 1167.10   96.95
  -3  -5  10 1302.47  102.44
  -3  -5  10 1231.12  102.44
  -3   5  11   51.22   73.17
  -3   5  11    1.83  137.20
   3  -5 -11   21.95   78.66
   3  -5 -11   -7.32  135.37
   3   5 -11    5.49   80.49
   3   5 -11   23.78   71.34
  -3  -5  11   16.46   89.64
  -3  -5  11   12.81   76.83
  -3   5  12   64.03  117.08
  -3   5  12    5.49   75.00
  -3   5  12   49.39  126.22
   3  -5 -12   23.78   64.03
   3  -5 -12   32.93  118.91
   3   5 -12   71.34  100.61
   3   5 -12    9.15   96.95
   3   5 -12   78.66   78.66
  -3  -5  12   27.44  111.59
  -3  -5  12   53.05   96.95
  -3  -5  12   34.76   67.68
  -3   5  13   75.00  118.91
  -3   5  13   10.98   62.20
  -3   5  13   36.59  124.39
   3  -5 -13   16.46  131.71
   3  -5 -13   54.88   60.37
   3  -5 -13   45.73  113.42
   3   5 -13    5.49  107.93
   3   5 -13   43.90   95.12
  -3  -5  13   25.61  107.93
  -3  -5  13  102.44  100.61
  -3  -5  13   12.81   71.34
  -3   5  14    3.66  133.54
  -3   5  14    9.15   64.03
  -3   5  14  -21.95  111.59
   3  -5 -14   23.78  133.54
   3  -5 -14   -3.66   62.20
   3  -5 -14  -16.46  106.10
   3   5 -14  -16.46  113.42
   3   5 -14    7.32   56.71
   3   5 -14  -16.46   85.98
  -3  -5  14   32.93  107.93
  -3  -5  14   20.12   93.29
  -3   5  15   21.95  137.20
  -3   5  15   14.63   62.20
  -3   5  15   12.81  107.93
   3  -5 -15    7.32  133.54
   3  -5 -15   32.93   60.37
   3  -5 -15  -31.10  109.76
   3   5 -15  -10.98  109.76
   3   5 -15    7.32   49.39
   3   5 -15   12.81   82.32
  -3  -5  15  -10.98  104.27
  -3  -5  15   23.78   64.03
  -3  -5  15   12.81   91.47
  -3   5  16   29.27  139.03
  -3   5  16   54.88   58.54
  -3   5  16   34.76  111.59
   3  -5 -16  -23.78  142.69
   3  -5 -16   36.59   58.54
   3  -5 -16   14.63  115.25
   3  -5 -16   27.44  131.71
   3   5 -16   23.78  109.76
   3   5 -16   53.05   42.07
   3   5 -16   14.63   78.66
  -3  -5  16    0.00  107.93
  -3  -5  16   60.37   51.22
  -3  -5  16   51.22   80.49
  -3   5  17  -42.07  173.78
  -3   5  17   10.98   53.05
  -3   5  17    3.66  115.25
  -3   5  17  -18.29  139.03
   3  -5 -17   29.27  155.49
   3  -5 -17   -3.66   53.05
   3  -5 -17  -10.98  115.25
   3  -5 -17   42.07  170.13
   3   5 -17  -20.12  115.25
   3   5 -17    7.32   38.42
   3   5 -17   62.20   84.15
  -3  -5  17   43.90  109.76
  -3  -5  17   -1.83   42.07
  -3  -5  17    1.83   80.49
  -3   5  18  190.25  171.96
  -3   5  18  113.42   58.54
  -3   5  18   42.07  117.08
  -3   5  18   49.39  177.44
   3  -5 -18   65.86  155.49
   3  -5 -18   62.20   53.05
   3  -5 -18   85.98  120.73
   3  -5 -18   98.78  173.78
   3   5 -18  128.05  118.91
   3   5 -18   69.51   40.24
   3   5 -18   67.68   82.32
  -3  -5  18  106.10  113.42
  -3  -5  18  100.61   38.42
  -3  -5  18   71.34   85.98
   3   6  -1   -7.32  148.17
  -3  -6   1  -12.81  157.32
   3   6  -2   64.03  150.00
  -3  -6   2   31.10  150.00
   3   6  -3   38.42  140.86
  -3  -6   3   43.90  133.54
   3   6  -4   40.24  126.22
  -3  -6   4   69.51  126.22
   3   6  -5   71.34  120.73
  -3  -6   5   62.20  126.22
   3   6  -6   65.86  107.93
  -3  -6   6    7.32  124.39
   3  -6  -7    1.83  140.86
   3   6  -7    5.49  111.59
  -3  -6   7  -36.59  102.44
  -3   6   8   43.90  142.69
   3  -6  -8  148.17   89.64
   3  -6  -8   16.46  140.86
   3   6  -8   47.56  102.44
  -3  -6   8   71.34  106.10
  -3   6   9   96.95   85.98
  -3   6   9   95.12  144.52
   3  -6  -9  113.42   87.81
   3  -6  -9  241.47  148.17
   3   6  -9   85.98   93.29
  -3  -6   9  186.59   80.49
  -3  -6   9  131.71  100.61
  -3   6  10   62.20   80.49
  -3   6  10   96.95  144.52
   3  -6 -10   73.17   80.49
   3  -6 -10   67.68  137.20
   3   6 -10  208.54   80.49
   3   6 -10   76.83   85.98
  -3  -6  10   69.51   85.98
  -3  -6  10   69.51   95.12
  -3   6  11   12.81   75.00
  -3   6  11    1.83  137.20
   3  -6 -11    3.66   73.17
   3  -6 -11  -40.24  126.22
   3   6 -11   -1.83   82.32
   3   6 -11   12.81   87.81
  -3  -6  11    0.00   95.12
  -3  -6  11   12.81   82.32
  -3   6  12  148.17   73.17
  -3   6  12  398.79  137.20
   3  -6 -12  106.10   71.34
   3  -6 -12  182.93  120.73
   3   6 -12  256.10  100.61
   3   6 -12  237.81   71.34
   3   6 -12  168.30  100.61
   3   6 -12  181.10   89.64
  -3  -6  12  124.39  106.10
  -3  -6  12  155.49   93.29
  -3   6  13  122.56  135.37
  -3   6  13   62.20   67.68
  -3   6  13   25.61  122.56
   3  -6 -13   29.27  135.37
   3  -6 -13    7.32   67.68
   3  -6 -13   43.90  111.59
   3   6 -13   51.22  107.93
   3   6 -13   62.20   65.86
   3   6 -13   40.24   96.95
  -3  -6  13   31.10   95.12
  -3  -6  13   85.98   95.12
  -3   6  14  -34.76  122.56
  -3   6  14   29.27   64.03
  -3   6  14    0.00  111.59
   3  -6 -14   78.66  120.73
   3  -6 -14   10.98   64.03
   3  -6 -14    3.66  107.93
   3   6 -14   25.61  107.93
   3   6 -14    5.49   54.88
   3   6 -14    0.00   82.32
  -3  -6  14   20.12   95.12
  -3  -6  14   12.81   62.20
  -3  -6  14   38.42   98.78
  -3   6  15    1.83  124.39
  -3   6  15   18.29   65.86
  -3   6  15   23.78  107.93
   3  -6 -15    0.00  118.91
   3  -6 -15    5.49   67.68
   3  -6 -15  -20.12  111.59
   3   6 -15    0.00   96.95
   3   6 -15    1.83   49.39
   3   6 -15   20.12   71.34
  -3  -6  15    0.00   98.78
  -3  -6  15    9.15   58.54
  -3  -6  15  -21.95   85.98
  -3   6  16   84.15  137.20
  -3   6  16  -14.63   64.03
  -3   6  16   65.86  111.59
   3  -6 -16  -18.29  137.20
   3  -6 -16   -5.49   58.54
   3  -6 -16   10.98  113.42
   3   6 -16   53.05  102.44
   3   6 -16   56.71   47.56
   3   6 -16   27.44   75.00
  -3  -6  16   10.98  107.93
  -3  -6  16    5.49   51.22
  -3  -6  16   43.90   73.17
  -3   6  17   96.95  151.83
  -3   6  17   73.17   62.20
  -3   6  17   16.46  115.25
  -3   6  17   38.42  146.34
   3  -6 -17    5.49  146.34
   3  -6 -17   49.39   62.20
   3  -6 -17   51.22  118.91
   3  -6 -17   -1.83  170.13
   3   6 -17   58.54  104.27
   3   6 -17   38.42   45.73
   3   6 -17   82.32   84.15
  -3  -6  17   40.24  102.44
  -3  -6  17   69.51   45.73
  -3  -6  17   73.17   78.66
   3   7  -1  151.83  166.47
  -3  -7   1   78.66  153.66
   3   7  -2    0.00  150.00
  -3  -7   2  -23.78  157.32
   3   7  -3  164.64  137.20
  -3  -7   3   29.27  144.52
   3   7  -4   84.15  126.22
  -3  -7   4   87.81  129.88
   3   7  -5   93.29  133.54
  -3  -7   5   38.42  131.71
   3  -7  -6   51.22   87.81
   3   7  -6   65.86  126.22
  -3  -7   6  -47.56  124.39
  -3   7   7  232.32   91.47
  -3   7   7  471.96  155.49
   3  -7  -7  457.33   95.12
   3  -7  -7  508.55  153.66
   3   7  -7  342.08  126.22
  -3  -7   7  369.52  129.88
  -3   7   8  -14.63   82.32
  -3   7   8  -21.95  142.69
   3  -7  -8    0.00   82.32
   3  -7  -8   12.81  144.52
   3   7  -8   31.10  104.27
  -3  -7   8    1.83  117.08
  -3   7   9   87.81   80.49
  -3   7   9    9.15  146.34
   3  -7  -9   78.66   76.83
   3  -7  -9   67.68  140.86
   3   7  -9   76.83   73.17
   3   7  -9   -7.32  111.59
  -3  -7   9   31.10   69.51
  -3  -7   9   14.63  106.10
  -3   7  10  -14.63   73.17
  -3   7  10   -5.49  146.34
   3  -7 -10    5.49   78.66
   3  -7 -10  -25.61  140.86
   3   7 -10   18.29   71.34
   3   7 -10    5.49   78.66
   3   7 -10   21.95  100.61
  -3  -7  10    3.66   84.15
  -3  -7  10   20.12  102.44
  -3   7  11   29.27   69.51
  -3   7  11  -25.61  140.86
   3  -7 -11   18.29   75.00
   3  -7 -11   -3.66  129.88
   3   7 -11    0.00   85.98
   3   7 -11    5.49   76.83
   3   7 -11  -20.12  109.76
  -3  -7  11   16.46   95.12
  -3  -7  11   10.98  102.44
  -3   7  12   36.59   75.00
  -3   7  12   40.24  126.22
   3  -7 -12   18.29   75.00
   3  -7 -12    9.15  115.25
   3   7 -12   65.86   98.78
   3   7 -12    7.32   67.68
   3   7 -12   38.42   87.81
  -3  -7  12   82.32   91.47
  -3  -7  12   12.81   76.83
  -3  -7  12   27.44  111.59
  -3   7  13   25.61  118.91
  -3   7  13   34.76   73.17
  -3   7  13    0.00  118.91
   3  -7 -13    7.32  120.73
   3  -7 -13   12.81   69.51
   3  -7 -13   -9.15  107.93
   3   7 -13   10.98  107.93
   3   7 -13    9.15   60.37
   3   7 -13   -3.66   87.81
  -3  -7  13   64.03   89.64
  -3  -7  13   18.29   67.68
  -3  -7  13   20.12   91.47
  -3   7  14    1.83  118.91
  -3   7  14  -10.98   69.51
  -3   7  14    7.32  111.59
   3  -7 -14   -7.32  118.91
   3  -7 -14   18.29   69.51
   3  -7 -14   38.42  107.93
   3   7 -14  -14.63   98.78
   3   7 -14  -23.78   58.54
   3   7 -14   -7.32   78.66
  -3  -7  14    0.00   89.64
  -3  -7  14   -7.32   65.86
  -3  -7  14   -7.32   96.95
  -3   7  15    1.83  122.56
  -3   7  15   -3.66   67.68
  -3   7  15   16.46  107.93
   3  -7 -15   14.63  118.91
   3  -7 -15  -10.98   65.86
   3  -7 -15   51.22  113.42
   3   7 -15  -12.81   98.78
   3   7 -15   23.78   51.22
   3   7 -15   -7.32   69.51
  -3  -7  15    3.66   95.12
  -3  -7  15   -1.83   53.05
  -3  -7  15   -1.83   80.49
  -3   7  16  -14.63  131.71
  -3   7  16   16.46   69.51
  -3   7  16   93.29  111.59
   3  -7 -16  -18.29  122.56
   3  -7 -16   10.98   69.51
   3  -7 -16  -21.95  117.08
   3   7 -16   29.27  100.61
   3   7 -16   21.95   51.22
   3   7 -16   21.95   65.86
  -3  -7  16   29.27   89.64
  -3  -7  16   23.78   51.22
  -3  -7  16   43.90   67.68
   3   8  -1  131.71  150.00
  -3  -8   1   65.86  157.32
   3   8  -2   67.68  142.69
  -3  -8   2   23.78  159.15
   3   8  -3  -25.61  137.20
  -3  -8   3  -23.78  148.17
   3  -8  -4  -10.98   80.49
   3   8  -4  -38.42  146.34
  -3  -8   4   69.51  140.86
  -3   8   5  219.52   98.78
   3  -8  -5  532.33  104.27
   3   8  -5  303.67  144.52
  -3  -8   5  428.06  142.69
  -3   8   6   -1.83   91.47
   3  -8  -6   40.24   91.47
   3  -8  -6   73.17  146.34
   3   8  -6   31.10  126.22
  -3  -8   6   25.61  128.05
  -3   8   7    9.15   87.81
  -3   8   7   58.54  148.17
   3  -8  -7   21.95   85.98
   3  -8  -7  -21.95  144.52
   3   8  -7   -9.15  122.56
  -3  -8   7   20.12  120.73
  -3   8   8   18.29   82.32
  -3   8   8   21.95  148.17
   3  -8  -8  -21.95   80.49
   3  -8  -8   16.46  146.34
   3   8  -8    7.32   96.95
   3   8  -8   29.27  113.42
  -3  -8   8   10.98   62.20
  -3  -8   8   21.95  118.91
  -3   8   9    5.49   89.64
  -3   8   9  -21.95  148.17
   3  -8  -9    3.66   76.83
   3  -8  -9    7.32  140.86
   3   8  -9   12.81   64.03
   3   8  -9   25.61   84.15
   3   8  -9  -29.27  115.25
  -3  -8   9    9.15   67.68
  -3  -8   9   32.93  111.59
  -3   8  10   45.73   84.15
  -3   8  10   20.12  142.69
   3  -8 -10   18.29   75.00
   3  -8 -10  -45.73  133.54
   3   8 -10    3.66   71.34
   3   8 -10   21.95   73.17
   3   8 -10   29.27  129.88
  -3  -8  10   40.24   87.81
  -3  -8  10    7.32   82.32
  -3  -8  10   38.42  118.91
  -3   8  11    0.00   80.49
  -3   8  11  -18.29  131.71
   3  -8 -11    1.83   71.34
   3  -8 -11  -20.12  120.73
   3   8 -11  -21.95   95.12
   3   8 -11   36.59   67.68
   3   8 -11  -38.42  115.25
  -3  -8  11   42.07   87.81
  -3  -8  11    7.32   71.34
  -3  -8  11   -5.49  140.86
  -3   8  12    9.15   78.66
  -3   8  12   25.61  126.22
   3  -8 -12   38.42   67.68
   3  -8 -12   -9.15  117.08
   3   8 -12    5.49   95.12
   3   8 -12   12.81   62.20
  -3  -8  12   34.76   85.98
  -3  -8  12  -16.46   65.86
  -3  -8  12    3.66  118.91
  -3   8  13   45.73  122.56
  -3   8  13   14.63   76.83
  -3   8  13    9.15  117.08
   3  -8 -13   27.44   67.68
   3  -8 -13  -20.12  109.76
   3   8 -13   51.22   93.29
   3   8 -13   60.37   62.20
   3   8 -13   21.95   85.98
  -3  -8  13   10.98   85.98
  -3  -8  13   65.86   62.20
  -3   8  14   60.37  122.56
  -3   8  14   -9.15   65.86
  -3   8  14   -3.66  109.76
   3  -8 -14    5.49  120.73
   3  -8 -14   -1.83   64.03
   3  -8 -14    3.66  107.93
   3   8 -14   31.10   93.29
   3   8 -14    1.83   51.22
   3   8 -14    5.49   80.49
  -3  -8  14    0.00   82.32
  -3  -8  14    0.00   54.88
  -3  -8  14   34.76   85.98
   3   8 -15   91.47   89.64
   3   8 -15   51.22   54.88
  -3  -8  15  142.69   85.98
   3   9  -1   36.59  164.64
  -3  -9   1   27.44  175.61
   3   9  -2   20.12  159.15
  -3  -9   2  -38.42  162.81
   3  -9  -3  296.35  106.10
   3   9  -3  290.86  157.32
  -3  -9   3  219.52  155.49
  -3   9   4   -3.66   85.98
   3  -9  -4   -1.83   96.95
   3   9  -4   40.24  159.15
  -3  -9   4   34.76  159.15
  -3   9   5    9.15   96.95
   3  -9  -5   -1.83   95.12
   3   9  -5  -38.42  146.34
  -3  -9   5   27.44  148.17
  -3   9   6    3.66   91.47
   3  -9  -6   25.61   87.81
   3  -9  -6   32.93  164.64
   3   9  -6    9.15  102.44
   3   9  -6    7.32  135.37
  -3  -9   6   20.12  137.20
  -3   9   7   43.90   89.64
  -3   9   7   32.93  148.17
   3  -9  -7   25.61   95.12
   3  -9  -7  -21.95  148.17
   3   9  -7   14.63   87.81
   3   9  -7   -7.32  133.54
  -3  -9   7   18.29   95.12
  -3  -9   7   32.93  140.86
  -3   9   8   -9.15   84.15
  -3   9   8  -12.81  150.00
   3  -9  -8   23.78   82.32
   3  -9  -8  -23.78  146.34
   3   9  -8   -9.15   78.66
   3   9  -8    3.66  131.71
  -3  -9   8    9.15   56.71
  -3  -9   8    5.49   93.29
  -3  -9   8   -9.15  129.88
  -3   9   9   -7.32   80.49
  -3   9   9  -21.95  146.34
   3  -9  -9   -9.15   80.49
   3  -9  -9   36.59  142.69
   3   9  -9   -7.32   58.54
   3   9  -9  -21.95   82.32
   3   9  -9   58.54  150.00
  -3  -9   9    1.83   73.17
  -3  -9   9   -7.32   78.66
  -3  -9   9    5.49  126.22
  -3   9  10   16.46   85.98
  -3   9  10  -16.46  139.03
   3  -9 -10   10.98   78.66
   3  -9 -10  -12.81  128.05
   3   9 -10  -10.98   78.66
   3   9 -10   -7.32   76.83
   3   9 -10    3.66  151.83
  -3  -9  10   -5.49   82.32
  -3  -9  10   18.29   80.49
  -3  -9  10  -54.88  142.69
  -3   9  11   21.95   85.98
  -3   9  11   -1.83  128.05
   3  -9 -11    1.83   75.00
   3  -9 -11  -16.46  117.08
   3   9 -11  -10.98   87.81
   3   9 -11    1.83   65.86
   3   9 -11    5.49  124.39
  -3  -9  11   40.24   76.83
  -3  -9  11   -5.49   71.34
  -3  -9  11   71.34  146.34
  -3   9  12   27.44  115.25
   3  -9 -12   23.78   80.49
   3  -9 -12  -10.98  113.42
   3   9 -12   25.61   84.15
   3   9 -12   -7.32   60.37
  -3  -9  12   27.44   75.00
  -3  -9  12   29.27  135.37
  -3   9  13   91.47  118.91
   3  -9 -13   36.59  107.93
   3   9 -13  118.91   80.49
   3   9 -13  102.44   60.37
  -3  -9  13  137.20   76.83
   3 -10  -1   38.42   91.47
   3  10  -1  -20.12  182.93
  -3 -10   1  -12.81  179.27
  -3  10   2   23.78  102.44
   3 -10  -2    5.49  102.44
   3  10  -2   12.81  190.25
  -3 -10   2   25.61  193.91
  -3  10   3   -9.15   98.78
   3 -10  -3   12.81  100.61
   3  10  -3  -45.73  179.27
  -3 -10   3    0.00  170.13
  -3  10   4  -14.63  100.61
   3 -10  -4    9.15   96.95
   3  10  -4   -1.83  104.27
   3  10  -4   27.44  164.64
  -3 -10   4    3.66  153.66
  -3  10   5  -16.46   96.95
   3 -10  -5  -16.46   78.66
   3  10  -5    5.49   96.95
   3  10  -5   49.39  142.69
  -3 -10   5    1.83  142.69
  -3  10   6   -3.66   89.64
  -3  10   6   12.81  162.81
   3 -10  -6    5.49   85.98
   3 -10  -6  -12.81  168.30
   3  10  -6   -9.15  100.61
   3  10  -6    0.00  150.00
  -3 -10   6   21.95   96.95
  -3 -10   6  -51.22  146.34
  -3  10   7    5.49   85.98
  -3  10   7   20.12  151.83
   3 -10  -7  -14.63   85.98
   3 -10  -7  -53.05  151.83
   3  10  -7    1.83   82.32
   3  10  -7  -32.93  148.17
  -3 -10   7    9.15   96.95
  -3 -10   7   -9.15  139.03
  -3  10   8    5.49   82.32
  -3  10   8   -3.66  151.83
   3 -10  -8   25.61   84.15
   3 -10  -8   -7.32  148.17
   3  10  -8   12.81   87.81
   3  10  -8  -45.73  159.15
  -3 -10   8  -12.81   56.71
  -3 -10   8    3.66   82.32
  -3 -10   8  -29.27  139.03
  -3  10   9  -14.63  150.00
   3 -10  -9   -7.32   82.32
   3 -10  -9    0.00  135.37
   3  10  -9   -9.15   58.54
   3  10  -9   10.98   76.83
   3  10  -9   -3.66  186.59
  -3 -10   9   -9.15   76.83
  -3 -10   9    3.66   85.98
  -3 -10   9   49.39  151.83
  -3  10  10   65.86  139.03
   3 -10 -10   43.90   80.49
   3 -10 -10   62.20  128.05
   3  10 -10   58.54   82.32
   3  10 -10  118.91   67.68
   3  10 -10   67.68  168.30
  -3 -10  10   76.83   71.34
  -3 -10  10   27.44  175.61
   3  10 -11   -5.49   65.86
  -3  11   1    9.15  102.44
   3 -11  -1   -1.83  100.61
   3  11  -1   29.27  192.08
  -3 -11   1   -7.32  197.57
  -3  11   2   -9.15  102.44
   3 -11  -2   -7.32  100.61
   3  11  -2   43.90  113.42
   3  11  -2  -14.63  184.76
  -3 -11   2   34.76  188.42
  -3  11   3   -9.15   84.15
   3 -11  -3    9.15   95.12
   3  11  -3  -14.63  104.27
   3  11  -3  -20.12  170.13
  -3 -11   3  -45.73  197.57
  -3  11   4    1.83   96.95
   3 -11  -4   36.59   93.29
   3  11  -4    3.66   96.95
   3  11  -4    9.15  162.81
  -3 -11   4    1.83  104.27
  -3 -11   4   27.44  179.27
  -3  11   5  -12.81   78.66
   3 -11  -5  -12.81   87.81
   3 -11  -5  -25.61  146.34
   3  11  -5  -12.81  102.44
   3  11  -5   34.76  171.96
  -3 -11   5  -23.78   98.78
  -3 -11   5    9.15  173.78
  -3  11   6   14.63  148.17
   3 -11  -6   80.49  170.13
   3  11  -6   12.81   85.98
   3  11  -6   32.93  168.30
  -3 -11   6   27.44  104.27
  -3 -11   6   10.98  162.81
   3  11  -7   -1.83   85.98
   3  11  -7    7.32  182.93
  -3 -11   7   -3.66   85.98
  -3 -11   7   23.78  148.17
  -2   0   7   21.95   95.12
  -2   0   7    1.83   98.78
   2   0  -7  -18.29   98.78
  -2   0   8 3267.15  148.17
  -2   0   8 3320.19  160.98
   2   0  -8 3168.36  148.17
   2   0  -8 3558.01  166.47
  -2   0   9  -10.98   87.81
  -2   0   9   16.46   98.78
   2   0  -9    5.49   89.64
   2   0  -9   91.47   96.95
  -2   0  10 1675.65  122.56
  -2   0  10 1823.82  124.39
  -2   0  10 1538.45   65.86
   2   0 -10 1721.38  129.88
   2   0 -10 1864.07  122.56
   2   0 -10 1737.84   75.00
  -2   0  11   -1.83   98.78
  -2   0  11   23.78  100.61
  -2   0  11  -14.63   54.88
   2   0 -11   -1.83  111.59
   2   0 -11  -21.95  100.61
   2   0 -11    1.83   56.71
  -2   0  12 1774.43  133.54
  -2   0  12 1851.26  131.71
  -2   0  12 1849.43   89.64
   2   0 -12 1915.29  146.34
   2   0 -12 2063.46  133.54
   2   0 -12 1946.38   93.29
  -2   0  13  -62.20  122.56
  -2   0  13   -5.49   27.44
  -2   0  13   93.29   87.81
  -2   0  13   -5.49   71.34
   2   0 -13  -45.73  106.10
   2   0 -13   96.95   10.98
   2   0 -13   12.81   95.12
   2   0 -13    5.49   69.51
  -2   0  14  925.63  131.71
  -2   0  14  806.73   32.93
  -2   0  14  726.24  109.76
  -2   0  14  638.43   82.32
   2   0 -14  735.38  117.08
   2   0 -14  728.06   98.78
   2   0 -14  733.55   91.47
  -2   0  15   80.49  107.93
  -2   0  15  -36.59   14.63
  -2   0  15   32.93   87.81
  -2   0  15    5.49   87.81
   2   0 -15    3.66  106.10
   2   0 -15   -1.83   23.78
   2   0 -15   -1.83  100.61
   2   0 -15  -27.44   91.47
  -2   0  16  305.49  124.39
  -2   0  16  323.79   29.27
  -2   0  16  272.57   98.78
  -2   0  16  395.13  102.44
   2   0 -16  259.76  111.59
   2   0 -16  128.05  107.93
   2   0 -16  175.61  104.27
  -2   0  17  -14.63  122.56
  -2   0  17   16.46  107.93
  -2   0  17   -7.32  104.27
   2   0 -17  -40.24  122.56
   2   0 -17   43.90  104.27
   2   0 -17   49.39  122.56
  -2   0  18   25.61  111.59
  -2   0  18  -12.81   95.12
  -2   0  18    9.15  124.39
   2   0 -18    5.49  109.76
   2   0 -18   18.29   95.12
   2   0 -18    0.00  146.34
  -2   0  19   27.44  117.08
  -2   0  19    9.15   96.95
  -2   0  19    0.00  126.22
   2   0 -19  -36.59  128.05
   2   0 -19    0.00   93.29
  -2   0  20  113.42  139.03
  -2   0  20   38.42   96.95
  -2   0  20  117.08  155.49
   2   0 -20  111.59  133.54
   2   0 -20   87.81   93.29
  -2   0  21  -16.46  142.69
  -2   0  21  -10.98  104.27
  -2   0  21    1.83  181.10
   2   0 -21   32.93  137.20
   2   0 -21   -5.49  100.61
  -2   0  22  801.24  160.98
   2   0 -22  649.40  151.83
   2   0 -22  342.08   98.78
   2  -1  -6 4456.20  188.42
  -2   1   7  151.83  107.93
   2  -1  -7   56.71  109.76
   2   1  -7  192.08   87.81
   2   1  -7  159.15  102.44
  -2  -1   7  124.39   91.47
  -2  -1   7  210.37   93.29
  -2   1   8  353.06  115.25
  -2   1   8  336.59  113.42
   2  -1  -8  398.79  115.25
   2  -1  -8  453.67  113.42
   2   1  -8  396.96   98.78
   2   1  -8  356.72  109.76
  -2  -1   8  345.74   95.12
  -2  -1   8  389.64  106.10
  -2   1   9    1.83  109.76
  -2   1   9   -3.66  102.44
   2  -1  -9   -5.49   96.95
   2  -1  -9   62.20  102.44
   2   1  -9   32.93   80.49
   2   1  -9   16.46  100.61
  -2  -1   9   -9.15   91.47
  -2  -1   9  -80.49   93.29
  -2   1  10   80.49   98.78
  -2   1  10   75.00  109.76
   2  -1 -10   84.15  111.59
   2  -1 -10  164.64  111.59
   2  -1 -10  131.71   65.86
   2   1 -10  151.83  100.61
   2   1 -10   93.29   95.12
   2   1 -10   91.47   36.59
  -2  -1  10  140.86   89.64
  -2  -1  10  184.76   96.95
  -2  -1  10   84.15   32.93
  -2   1  11   62.20  104.27
  -2   1  11   89.64   42.07
  -2   1  11   71.34  107.93
  -2   1  11   56.71   71.34
   2  -1 -11   69.51  104.27
   2  -1 -11   87.81   42.07
   2  -1 -11   76.83   96.95
   2  -1 -11   89.64   69.51
   2   1 -11   73.17  102.44
   2   1 -11   53.05   95.12
   2   1 -11   42.07   45.73
  -2  -1  11   73.17  102.44
  -2  -1  11   53.05   84.15
  -2  -1  11   31.10   29.27
  -2   1  12   36.59  109.76
  -2   1  12   85.98   38.42
  -2   1  12   96.95  107.93
  -2   1  12   10.98   71.34
   2  -1 -12   18.29  118.91
   2  -1 -12   98.78   34.76
   2  -1 -12   -5.49   96.95
   2  -1 -12   98.78   73.17
   2   1 -12   85.98  107.93
   2   1 -12   93.29   91.47
   2   1 -12   73.17   69.51
  -2  -1  12  104.27  107.93
  -2  -1  12   14.63   95.12
  -2  -1  12   45.73   58.54
  -2   1  13   62.20  122.56
  -2   1  13   16.46   32.93
  -2   1  13  -14.63   91.47
  -2   1  13   -7.32   76.83
   2  -1 -13    5.49  109.76
   2  -1 -13   18.29   32.93
   2  -1 -13   73.17   95.12
   2  -1 -13   -1.83   80.49
   2   1 -13   56.71  107.93
   2   1 -13    1.83   87.81
   2   1 -13  -31.10   82.32
  -2  -1  13  704.28  118.91
  -2  -1  13   54.88   91.47
  -2  -1  13   14.63   73.17
  -2   1  14 1395.76  135.37
  -2   1  14 1353.69   53.05
  -2   1  14 1110.39  113.42
  -2   1  14 1200.03  102.44
   2  -1 -14  942.09  126.22
   2  -1 -14 1284.17   51.22
   2  -1 -14 1229.30  113.42
   2  -1 -14 1573.21  109.76
   2   1 -14 1450.64  135.37
   2   1 -14 1159.78  109.76
  -2  -1  14 1258.56  122.56
  -2  -1  14 1273.20  113.42
  -2  -1  14 1399.42  104.27
  -2   1  15  294.52  115.25
  -2   1  15   87.81   32.93
  -2   1  15   53.05  106.10
  -2   1  15   42.07   93.29
   2  -1 -15   53.05  109.76
   2  -1 -15   89.64   31.10
   2  -1 -15   96.95   95.12
   2  -1 -15   93.29   89.64
   2   1 -15   36.59  113.42
   2   1 -15   62.20   84.15
  -2  -1  15  129.88  102.44
  -2  -1  15   56.71   95.12
  -2  -1  15  118.91  102.44
  -2   1  16  124.39  128.05
  -2   1  16  102.44   34.76
  -2   1  16  102.44   96.95
  -2   1  16  100.61   96.95
   2  -1 -16  -20.12  111.59
   2  -1 -16  107.93   32.93
   2  -1 -16   71.34   98.78
   2  -1 -16   80.49   98.78
   2   1 -16   43.90  102.44
   2   1 -16  155.49   98.78
  -2  -1  16   78.66  117.08
  -2  -1  16   84.15   96.95
  -2   1  17   10.98  128.05
  -2   1  17    0.00   32.93
  -2   1  17  -32.93   98.78
  -2   1  17    7.32  111.59
   2  -1 -17    0.00  126.22
   2  -1 -17   18.29   38.42
   2  -1 -17  -20.12  100.61
   2  -1 -17   -1.83  111.59
   2   1 -17   51.22  117.08
   2   1 -17    3.66   96.95
  -2  -1  17    7.32  118.91
  -2  -1  17   21.95   96.95
  -2   1  18  148.17  117.08
  -2   1  18   71.34   40.24
  -2   1  18  102.44  117.08
  -2   1  18   85.98  120.73
   2  -1 -18   78.66  117.08
   2  -1 -18    9.15  113.42
   2  -1 -18  128.05  120.73
   2   1 -18   67.68  109.76
   2   1 -18   34.76   89.64
  -2  -1  18  133.54  113.42
  -2  -1  18   45.73   89.64
  -2   1  19    1.83  129.88
  -2   1  19   -9.15  102.44
  -2   1  19   42.07  131.71
   2  -1 -19   14.63  129.88
   2  -1 -19  -29.27   98.78
   2  -1 -19   -9.15  140.86
   2   1 -19   38.42  113.42
   2   1 -19  -27.44   95.12
  -2  -1  19   45.73  115.25
  -2  -1  19  -10.98  102.44
  -2   1  20   -5.49  135.37
  -2   1  20  -29.27  115.25
  -2   1  20   16.46  135.37
   2  -1 -20  -32.93  118.91
   2  -1 -20    3.66  109.76
   2  -1 -20  -21.95  139.03
   2   1 -20    9.15  131.71
   2   1 -20    1.83   85.98
  -2  -1  20    1.83  137.20
  -2  -1  20  -12.81   89.64
  -2   1  21  -20.12  124.39
  -2   1  21   42.07  111.59
  -2   1  21  -21.95  139.03
   2  -1 -21   20.12  120.73
   2  -1 -21   60.37   96.95
   2  -1 -21  -12.81  155.49
   2   1 -21   20.12  140.86
   2   1 -21  -21.95   95.12
  -2  -1  21  -12.81  144.52
  -2  -1  21   -3.66   87.81
  -2   1  22    9.15  129.88
  -2   1  22   -1.83   96.95
  -2   1  22   18.29  153.66
   2  -1 -22   29.27  124.39
   2  -1 -22    3.66   93.29
   2  -1 -22   56.71  197.57
   2   1 -22   29.27  126.22
   2   1 -22  -12.81   98.78
  -2  -1  22   45.73  150.00
  -2   2   6 1379.30  135.37
   2  -2  -6 1437.84  135.37
  -2   2   7  115.25  115.25
   2  -2  -7  219.52  115.25
   2   2  -7  151.83   80.49
  -2  -2   7  188.42   91.47
  -2   2   8   69.51  100.61
  -2   2   8  -38.42  115.25
   2  -2  -8   25.61   96.95
   2  -2  -8  106.10  115.25
   2   2  -8   16.46   82.32
   2   2  -8   58.54  100.61
   2   2  -8   49.39   43.90
  -2  -2   8   43.90   78.66
  -2  -2   8  -14.63   91.47
  -2   2   9  -43.90  104.27
  -2   2   9   65.86  107.93
   2  -2  -9  -25.61  117.08
   2  -2  -9   62.20   54.88
   2  -2  -9  -80.49  106.10
   2   2  -9  -10.98   84.15
   2   2  -9   -1.83   91.47
  -2  -2   9  -16.46   85.98
  -2  -2   9   -9.15   95.12
  -2   2  10  250.62  109.76
  -2   2  10  181.10   53.05
  -2   2  10  135.37  102.44
   2  -2 -10  270.74  107.93
   2  -2 -10  201.22   51.22
   2  -2 -10  157.32  104.27
   2   2 -10  173.78  104.27
   2   2 -10  164.64   95.12
  -2  -2  10   67.68   91.47
  -2  -2  10  122.56   89.64
  -2   2  11  415.25  115.25
  -2   2  11  413.42   56.71
  -2   2  11  340.25  107.93
  -2   2  11  362.20   87.81
   2  -2 -11  334.76  111.59
   2  -2 -11  479.28   51.22
   2  -2 -11  283.54  104.27
   2  -2 -11  429.89   93.29
   2   2 -11  252.44   98.78
   2   2 -11  492.08   91.47
  -2  -2  11  479.28  102.44
  -2  -2  11  391.47   89.64
  -2   2  12  223.18  118.91
  -2   2  12  276.23   45.73
  -2   2  12  217.69  106.10
  -2   2  12  294.52   95.12
   2  -2 -12  272.57  117.08
   2  -2 -12  336.59   45.73
   2  -2 -12  298.18  104.27
   2  -2 -12  245.13   87.81
   2   2 -12  332.93  113.42
   2   2 -12  285.37   34.76
   2   2 -12  170.13   91.47
  -2  -2  12  201.22  102.44
  -2  -2  12  237.81  102.44
  -2   2  13 1194.54  146.34
  -2   2  13 1156.12   60.37
  -2   2  13 1114.05  118.91
  -2   2  13  967.70  100.61
   2  -2 -13  967.70  131.71
   2  -2 -13 1029.90   56.71
   2  -2 -13 1132.34  117.08
   2  -2 -13 1134.17  100.61
   2   2 -13 1117.71  120.73
   2   2 -13 1110.39   38.42
   2   2 -13  986.00  104.27
  -2  -2  13 1082.95  120.73
  -2  -2  13 1064.66   40.24
  -2  -2  13 1071.97  102.44
  -2   2  14  173.78  113.42
  -2   2  14  164.64   43.90
  -2   2  14   95.12   96.95
  -2   2  14   36.59   93.29
   2  -2 -14  162.81  129.88
   2  -2 -14   96.95   40.24
   2  -2 -14  171.96  109.76
   2  -2 -14   96.95   96.95
   2   2 -14  133.54  104.27
   2   2 -14  131.71   23.78
   2   2 -14   95.12   91.47
  -2  -2  14  131.71  106.10
  -2  -2  14  153.66   18.29
  -2  -2  14   64.03   84.15
  -2   2  15  -18.29  113.42
  -2   2  15   12.81   40.24
  -2   2  15   10.98   95.12
  -2   2  15   67.68   98.78
   2  -2 -15   12.81  128.05
   2  -2 -15   14.63   38.42
   2  -2 -15   31.10  107.93
   2  -2 -15  -10.98  107.93
   2   2 -15    3.66  106.10
   2   2 -15   23.78   14.63
   2   2 -15   31.10   85.98
  -2  -2  15   40.24  106.10
  -2  -2  15    9.15   21.95
  -2  -2  15   -3.66   85.98
  -2   2  16   38.42  113.42
  -2   2  16   36.59   40.24
  -2   2  16   16.46   98.78
  -2   2  16    5.49  107.93
   2  -2 -16  -21.95  115.25
   2  -2 -16   14.63   40.24
   2  -2 -16   64.03  115.25
   2  -2 -16   -7.32  111.59
   2   2 -16    0.00  109.76
   2   2 -16  -20.12   89.64
  -2  -2  16  -14.63  100.61
  -2  -2  16   58.54   89.64
  -2   2  17  -10.98  131.71
  -2   2  17   20.12   40.24
  -2   2  17   14.63  117.08
  -2   2  17   21.95  118.91
   2  -2 -17   73.17  118.91
   2  -2 -17   21.95   38.42
   2  -2 -17   -5.49  102.44
   2  -2 -17   91.47  109.76
   2   2 -17   32.93  115.25
   2   2 -17   43.90   91.47
  -2  -2  17   20.12  117.08
  -2  -2  17   53.05   93.29
  -2   2  18    7.32  118.91
  -2   2  18   12.81   42.07
  -2   2  18    0.00  106.10
  -2   2  18  -27.44  117.08
   2  -2 -18   43.90  133.54
   2  -2 -18    9.15   43.90
   2  -2 -18    1.83  102.44
   2  -2 -18  -18.29  128.05
   2   2 -18    7.32  107.93
   2   2 -18   -9.15   91.47
  -2  -2  18  -16.46  111.59
  -2  -2  18   25.61   96.95
  -2   2  19   10.98  135.37
  -2   2  19   40.24   43.90
  -2   2  19   87.81  120.73
  -2   2  19   27.44  133.54
   2  -2 -19   38.42  120.73
   2  -2 -19   25.61   51.22
   2  -2 -19  -20.12  118.91
   2  -2 -19   38.42  140.86
   2   2 -19   23.78  109.76
   2   2 -19   34.76   91.47
  -2  -2  19   51.22  131.71
  -2  -2  19   34.76   95.12
  -2   2  20  -21.95  120.73
  -2   2  20   36.59   47.56
  -2   2  20   76.83  107.93
  -2   2  20   64.03  159.15
   2  -2 -20   23.78  122.56
   2  -2 -20   45.73  102.44
   2  -2 -20    9.15  162.81
   2   2 -20   -1.83  131.71
   2   2 -20  -23.78   80.49
  -2  -2  20   21.95  139.03
  -2  -2  20   27.44   93.29
  -2   2  21   16.46  124.39
  -2   2  21   29.27   58.54
  -2   2  21    3.66  104.27
  -2   2  21   -3.66  157.32
   2  -2 -21   56.71  124.39
   2  -2 -21    5.49   98.78
   2  -2 -21   12.81  170.13
   2   2 -21    7.32  122.56
   2   2 -21   16.46   87.81
  -2  -2  21   47.56  146.34
  -2  -2  21   18.29   91.47
  -2   2  22  -25.61  144.52
  -2   2  22  -27.44  100.61
  -2   2  22   25.61  170.13
   2  -2 -22   29.27  124.39
   2  -2 -22   10.98   96.95
   2  -2 -22  -43.90  160.98
   2   2 -22  -10.98  128.05
   2   2 -22   10.98   89.64
  -2  -2  22   -7.32  150.00
   2   3  -3  150.00  107.93
   2   3  -4  -75.00   96.95
  -2  -3   4  -14.63   96.95
   2  -3  -5   -5.49  117.08
   2   3  -5   34.76   76.83
  -2  -3   5   89.64   87.81
  -2   3   6   53.05  118.91
   2  -3  -6   51.22  117.08
   2   3  -6   89.64   60.37
  -2  -3   6   98.78   69.51
  -2  -3   6   29.27   65.86
  -2   3   7  195.74  126.22
   2  -3  -7  279.88   65.86
   2  -3  -7  157.32  128.05
   2   3  -7  268.91   80.49
   2   3  -7  332.93   58.54
  -2  -3   7  320.13   87.81
  -2  -3   7  195.74   54.88
  -2   3   8   56.71  104.27
  -2   3   8   21.95   67.68
  -2   3   8   25.61  118.91
   2  -3  -8   40.24  100.61
   2  -3  -8   36.59   65.86
   2  -3  -8  -51.22  118.91
   2   3  -8   -5.49   76.83
   2   3  -8    5.49   87.81
   2   3  -8   18.29   47.56
  -2  -3   8   65.86   76.83
  -2  -3   8   38.42   91.47
  -2  -3   8   58.54   47.56
  -2   3   9  484.77  131.71
  -2   3   9  391.47   65.86
  -2   3   9  234.15  118.91
   2  -3  -9  561.60  117.08
   2  -3  -9  365.86   64.03
   2  -3  -9  314.64  115.25
   2   3  -9  272.57   89.64
   2   3  -9  464.64   96.95
  -2  -3   9  292.69   84.15
  -2  -3   9  342.08   96.95
  -2   3  10  129.88  111.59
  -2   3  10  278.05   56.71
  -2   3  10  230.49  113.42
   2  -3 -10  117.08  126.22
   2  -3 -10  241.47   60.37
   2  -3 -10  201.22  111.59
   2   3 -10   96.95   84.15
   2   3 -10  212.20   49.39
   2   3 -10  186.59   87.81
  -2  -3  10  204.88   84.15
  -2  -3  10  192.08   91.47
  -2   3  11 1518.33  139.03
  -2   3  11 1311.61   75.00
  -2   3  11 1306.13  131.71
  -2   3  11 1350.03  118.91
   2  -3 -11 1295.15  144.52
   2  -3 -11 1414.06   75.00
   2  -3 -11 1302.47  129.88
   2  -3 -11 1454.30  120.73
   2   3 -11 1313.44  115.25
   2   3 -11 1335.40   60.37
   2   3 -11 1384.79  104.27
  -2  -3  11 1318.93  109.76
  -2  -3  11 1315.27   62.20
  -2  -3  11 1441.50  107.93
  -2   3  12  -18.29  129.88
  -2   3  12   21.95   49.39
  -2   3  12   -5.49  106.10
  -2   3  12  -18.29  106.10
   2  -3 -12   62.20  115.25
   2  -3 -12   51.22   49.39
   2  -3 -12  102.44  102.44
   2  -3 -12   14.63  100.61
   2   3 -12   21.95   89.64
   2   3 -12   29.27   34.76
   2   3 -12   36.59   80.49
  -2  -3  12   45.73   89.64
  -2  -3  12   21.95   34.76
  -2  -3  12    7.32   82.32
  -2   3  13  257.93  124.39
  -2   3  13  203.05   49.39
  -2   3  13  166.47  102.44
  -2   3  13  228.66   98.78
   2  -3 -13  160.98  139.03
   2  -3 -13  208.54   49.39
   2  -3 -13  177.44  102.44
   2  -3 -13  140.86  100.61
   2   3 -13  199.39  106.10
   2   3 -13  246.96   34.76
   2   3 -13  160.98   75.00
  -2  -3  13  296.35  107.93
  -2  -3  13  254.27   36.59
  -2  -3  13  241.47   75.00
  -2   3  14    0.00  120.73
  -2   3  14    1.83   47.56
  -2   3  14   53.05   98.78
  -2   3  14  -18.29   95.12
   2  -3 -14  -34.76  120.73
   2  -3 -14   20.12   45.73
   2  -3 -14    7.32   98.78
   2  -3 -14  -27.44  102.44
   2   3 -14    5.49   96.95
   2   3 -14    5.49   31.10
   2   3 -14  -18.29   75.00
  -2  -3  14   -9.15  106.10
  -2  -3  14    3.66   31.10
  -2  -3  14  -14.63   76.83
  -2   3  15   75.00  120.73
  -2   3  15   56.71   45.73
  -2   3  15    5.49  100.61
  -2   3  15   10.98  104.27
   2  -3 -15   69.51  122.56
   2  -3 -15   45.73   47.56
   2  -3 -15  -10.98  102.44
   2  -3 -15   32.93  107.93
   2   3 -15  204.88  113.42
   2   3 -15   29.27   31.10
   2   3 -15    1.83   78.66
  -2  -3  15   20.12  102.44
  -2  -3  15   34.76   31.10
  -2  -3  15   -5.49   85.98
  -2   3  16    1.83  120.73
  -2   3  16    7.32   43.90
  -2   3  16   25.61  113.42
  -2   3  16   54.88  107.93
   2  -3 -16    9.15  135.37
   2  -3 -16    9.15   45.73
   2  -3 -16   20.12  106.10
   2  -3 -16    1.83  120.73
   2   3 -16   34.76  109.76
   2   3 -16    1.83   32.93
   2   3 -16  -25.61   82.32
  -2  -3  16    7.32  109.76
  -2  -3  16    9.15   31.10
  -2  -3  16  -32.93   82.32
  -2   3  17   21.95  120.73
  -2   3  17   -3.66   49.39
  -2   3  17   -7.32  107.93
  -2   3  17   -7.32  128.05
   2  -3 -17   -1.83  122.56
   2  -3 -17   29.27   47.56
   2  -3 -17  -31.10  106.10
   2  -3 -17  -36.59  131.71
   2   3 -17    1.83  111.59
   2   3 -17   25.61   36.59
   2   3 -17   -5.49   89.64
  -2  -3  17   12.81  117.08
  -2  -3  17   10.98   32.93
  -2  -3  17  -34.76   84.15
  -2   3  18    3.66  137.20
  -2   3  18   27.44   45.73
  -2   3  18   -3.66  107.93
  -2   3  18   10.98  131.71
   2  -3 -18   78.66  126.22
   2  -3 -18   20.12   43.90
   2  -3 -18   40.24  111.59
   2  -3 -18    0.00  133.54
   2   3 -18    3.66  118.91
   2   3 -18   20.12   84.15
  -2  -3  18   -9.15  124.39
  -2  -3  18   -1.83   36.59
  -2  -3  18  -21.95   87.81
  -2   3  19  120.73  126.22
  -2   3  19  171.96   47.56
  -2   3  19  166.47  115.25
  -2   3  19  186.59  144.52
   2  -3 -19  122.56  128.05
   2  -3 -19  223.18   51.22
   2  -3 -19  144.52  111.59
   2  -3 -19  243.30  144.52
   2   3 -19  124.39  128.05
   2   3 -19  139.03   84.15
  -2  -3  19  184.76  135.37
  -2  -3  19  168.30   96.95
  -2   3  20    1.83  137.20
  -2   3  20   18.29   51.22
  -2   3  20   43.90  113.42
  -2   3  20   20.12  137.20
   2  -3 -20   -7.32  140.86
   2  -3 -20   18.29   54.88
   2  -3 -20    1.83  106.10
   2  -3 -20  -20.12  153.66
   2   3 -20    5.49  135.37
   2   3 -20   -5.49   80.49
  -2  -3  20   25.61  140.86
  -2  -3  20   32.93   84.15
  -2   3  21   27.44  126.22
  -2   3  21   53.05   51.22
  -2   3  21   32.93  111.59
  -2   3  21   58.54  160.98
   2  -3 -21   67.68  140.86
   2  -3 -21   76.83   62.20
   2  -3 -21   31.10  106.10
   2  -3 -21   82.32  170.13
   2   3 -21   71.34  126.22
   2   3 -21   64.03   84.15
  -2  -3  21   62.20  146.34
  -2  -3  21   38.42   76.83
  -2   3  22   96.95  129.88
   2  -3 -22  120.73  128.05
   2   3 -22  120.73  146.34
  -2  -3  22  135.37  151.83
   2   4  -1 1011.61  128.05
  -2  -4   1 1178.07  146.34
   2   4  -2  572.57  104.27
  -2  -4   2  603.67  113.42
   2   4  -3 2233.59  122.56
  -2  -4   3 1644.55  115.25
   2   4  -4   45.73   80.49
  -2  -4   4   69.51   82.32
  -2   4   5   78.66  124.39
   2  -4  -5   42.07   71.34
   2  -4  -5   36.59  122.56
   2   4  -5   84.15   76.83
  -2  -4   5   32.93   75.00
  -2   4   6 1050.02   89.64
  -2   4   6 1168.93  142.69
   2  -4  -6 1141.49   96.95
   2  -4  -6 1390.27  146.34
   2   4  -6 1165.27   84.15
   2   4  -6 1015.27   85.98
  -2  -4   6  918.31   84.15
  -2  -4   6  962.22   89.64
  -2   4   7   87.81   75.00
  -2   4   7   42.07  124.39
   2  -4  -7   25.61   73.17
   2  -4  -7  -23.78  124.39
   2   4  -7   -3.66   67.68
   2   4  -7  -32.93   64.03
  -2  -4   7   27.44   67.68
  -2  -4   7  -32.93   69.51
  -2   4   8  993.31   84.15
  -2   4   8  812.21  137.20
   2  -4  -8  901.85   80.49
   2  -4  -8  651.23  129.88
   2   4  -8  713.43   85.98
   2   4  -8  702.45   73.17
   2   4  -8  830.51   96.95
   2   4  -8  815.87   75.00
  -2  -4   8  647.58   87.81
  -2  -4   8  863.43   76.83
  -2   4   9 6301.97  232.32
  -2   4   9 6475.75  186.59
  -2   4   9 5824.52  225.00
   2  -4  -9 6247.09  228.66
   2  -4  -9 6051.35  177.44
   2  -4  -9 6294.65  232.32
   2   4  -9 6269.04  193.91
   2   4  -9 5848.30  162.81
   2   4  -9 6086.11  190.25
  -2  -4   9 5919.64  182.93
  -2  -4   9 5934.28  168.30
  -2  -4   9 5990.99  192.08
  -2   4  10 3903.74  193.91
  -2   4  10 3675.08  129.88
  -2   4  10 3393.37  173.78
   2  -4 -10 3214.09  173.78
   2  -4 -10 3519.59  122.56
   2  -4 -10 3881.79  179.27
   2   4 -10 3327.51  142.69
   2   4 -10 3301.90  106.10
   2   4 -10 3279.95  135.37
  -2  -4  10 2853.72  131.71
  -2  -4  10 3596.42  115.25
  -2  -4  10 3850.69  148.17
  -2   4  11 1644.55  142.69
  -2   4  11 1737.84   89.64
  -2   4  11 1792.72  140.86
   2  -4 -11 1816.50  146.34
   2  -4 -11 1902.48   91.47
   2  -4 -11 1706.74  139.03
   2  -4 -11 1951.87  137.20
   2   4 -11 1907.97  117.08
   2   4 -11 1893.33   75.00
   2   4 -11 1900.65  104.27
  -2  -4  11 1840.28  117.08
  -2  -4  11 1836.63   75.00
  -2  -4  11 1867.72  104.27
  -2   4  12  -25.61  118.91
  -2   4  12   16.46   53.05
  -2   4  12   47.56  106.10
  -2   4  12   27.44  109.76
   2  -4 -12  -31.10  129.88
   2  -4 -12    3.66   54.88
   2  -4 -12  -80.49  106.10
   2  -4 -12   -5.49  111.59
   2   4 -12   -7.32   89.64
   2   4 -12   14.63   43.90
   2   4 -12  -16.46   69.51
  -2  -4  12   21.95   89.64
  -2  -4  12   -9.15   43.90
  -2  -4  12   43.90   78.66
  -2   4  13  139.03  140.86
  -2   4  13   93.29   58.54
  -2   4  13    9.15  107.93
  -2   4  13  175.61  118.91
   2  -4 -13   25.61  122.56
   2  -4 -13  124.39   56.71
   2  -4 -13   34.76  106.10
   2  -4 -13   95.12  109.76
   2   4 -13   76.83   98.78
   2   4 -13  102.44   40.24
   2   4 -13  124.39   73.17
  -2  -4  13   75.00   98.78
  -2  -4  13  164.64   42.07
  -2  -4  13  159.15   78.66
  -2   4  14   49.39  126.22
  -2   4  14   51.22   58.54
  -2   4  14   62.20  104.27
  -2   4  14   29.27  109.76
   2  -4 -14    7.32  128.05
   2  -4 -14   31.10   56.71
   2  -4 -14   62.20  104.27
   2  -4 -14   21.95  109.76
   2   4 -14   -9.15  100.61
   2   4 -14   23.78   38.42
   2   4 -14   49.39   75.00
  -2  -4  14   75.00  106.10
  -2  -4  14   40.24   38.42
  -2  -4  14   43.90   75.00
  -2   4  15   58.54  124.39
  -2   4  15   62.20   51.22
  -2   4  15   38.42  107.93
  -2   4  15   31.10  122.56
   2  -4 -15   56.71  129.88
   2  -4 -15   20.12   53.05
   2  -4 -15   53.05  104.27
   2  -4 -15   25.61  109.76
   2   4 -15   25.61   96.95
   2   4 -15   64.03   38.42
   2   4 -15  -27.44   78.66
  -2  -4  15   20.12  102.44
  -2  -4  15   38.42   38.42
  -2  -4  15   47.56   78.66
  -2   4  16  111.59  128.05
  -2   4  16  137.20   56.71
  -2   4  16   84.15  107.93
  -2   4  16   82.32  122.56
   2  -4 -16   84.15  129.88
   2  -4 -16   93.29   56.71
   2  -4 -16  201.22  113.42
   2  -4 -16   53.05  118.91
   2   4 -16  153.66  118.91
   2   4 -16   78.66   40.24
   2   4 -16   53.05   82.32
  -2  -4  16   56.71  109.76
  -2  -4  16   85.98   38.42
  -2  -4  16  133.54   84.15
  -2   4  17   51.22  139.03
  -2   4  17   10.98   54.88
  -2   4  17   32.93  113.42
  -2   4  17   67.68  126.22
   2  -4 -17  140.86  144.52
   2  -4 -17   60.37   56.71
   2  -4 -17   36.59  111.59
   2  -4 -17  117.08  131.71
   2   4 -17  135.37  117.08
   2   4 -17   53.05   38.42
   2   4 -17   62.20   82.32
  -2  -4  17   31.10  117.08
  -2  -4  17   65.86   38.42
  -2  -4  17   49.39   85.98
  -2   4  18  -25.61  128.05
  -2   4  18   10.98   53.05
  -2   4  18   12.81  113.42
  -2   4  18   40.24  150.00
   2  -4 -18  -34.76  129.88
   2  -4 -18   -5.49   49.39
   2  -4 -18   -9.15  111.59
   2  -4 -18    1.83  151.83
   2   4 -18  -31.10  120.73
   2   4 -18   10.98   42.07
   2   4 -18   -1.83   80.49
  -2  -4  18   38.42  124.39
  -2  -4  18    5.49   38.42
  -2  -4  18   14.63   85.98
  -2   4  19  124.39  148.17
  -2   4  19  113.42   53.05
  -2   4  19  106.10  118.91
  -2   4  19   73.17  164.64
   2  -4 -19  153.66  150.00
   2  -4 -19   85.98   51.22
   2  -4 -19  109.76  115.25
   2  -4 -19   85.98  148.17
   2   4 -19   43.90  126.22
   2   4 -19   53.05   76.83
  -2  -4  19  126.22  131.71
  -2  -4  19   54.88   42.07
  -2  -4  19  109.76   87.81
  -2   4  20   76.83  126.22
  -2   4  20   49.39   49.39
  -2   4  20   64.03  115.25
  -2   4  20  137.20  160.98
   2  -4 -20   80.49  131.71
   2  -4 -20   60.37   54.88
   2  -4 -20   45.73  115.25
   2  -4 -20   53.05  151.83
   2   4 -20   60.37  137.20
   2   4 -20   65.86   76.83
  -2  -4  20   43.90  137.20
  -2  -4  20   64.03   45.73
  -2  -4  20   49.39   78.66
  -2   4  21   53.05  128.05
  -2   4  21   96.95   51.22
  -2   4  21   56.71  115.25
  -2   4  21   -3.66  160.98
   2  -4 -21   34.76  131.71
   2  -4 -21   62.20   58.54
   2  -4 -21   93.29  109.76
   2  -4 -21   49.39  164.64
   2   4 -21   84.15  139.03
   2   4 -21   93.29   80.49
  -2  -4  21  100.61  144.52
   2   5  -1  237.81  118.91
  -2  -5   1  232.32  109.76
   2   5  -2  153.66  102.44
  -2  -5   2  153.66  107.93
   2   5  -3   69.51  100.61
  -2  -5   3   14.63   95.12
  -2   5   4   69.51   80.49
   2  -5  -4   -3.66   80.49
   2  -5  -4   60.37  126.22
   2   5  -4  140.86  100.61
  -2  -5   4   32.93   91.47
  -2   5   5  -27.44   80.49
  -2   5   5   -1.83  126.22
   2  -5  -5   -5.49   80.49
   2  -5  -5   -9.15  124.39
   2   5  -5   20.12   85.98
  -2  -5   5  -18.29   95.12
  -2   5   6  -12.81   84.15
  -2   5   6   64.03  128.05
   2  -5  -6  -18.29   73.17
   2  -5  -6  -75.00  128.05
   2   5  -6   38.42   62.20
   2   5  -6  122.56   76.83
   2   5  -6  -34.76   82.32
  -2  -5   6   23.78   60.37
  -2  -5   6   45.73   84.15
  -2   5   7  -14.63   78.66
  -2   5   7  -49.39  128.05
   2  -5  -7  -21.95   75.00
   2  -5  -7   27.44  126.22
   2   5  -7   -5.49   64.03
   2   5  -7    0.00   64.03
   2   5  -7   23.78   89.64
  -2  -5   7   21.95   65.86
  -2  -5   7   34.76   67.68
  -2  -5   7   -9.15   82.32
  -2   5   8   49.39   71.34
  -2   5   8   29.27  122.56
   2  -5  -8   42.07   73.17
   2  -5  -8   51.22  117.08
   2   5  -8   87.81   75.00
   2   5  -8   27.44   58.54
  -2  -5   8  106.10   69.51
  -2  -5   8   34.76   58.54
  -2  -5   8   16.46   78.66
  -2   5   9  239.64  115.25
  -2   5   9   84.15   69.51
  -2   5   9   53.05  115.25
   2  -5  -9  128.05  111.59
   2  -5  -9  170.13   69.51
   2  -5  -9  175.61  115.25
   2   5  -9   76.83   76.83
   2   5  -9  115.25   56.71
   2   5  -9  203.05   80.49
  -2  -5   9   93.29   76.83
  -2  -5   9   91.47   58.54
  -2  -5   9  118.91   76.83
  -2   5  10 1064.66  133.54
  -2   5  10 1203.68   91.47
  -2   5  10 1225.64  129.88
   2  -5 -10 1211.00  135.37
   2  -5 -10 1064.66   87.81
   2  -5 -10 1549.42  137.20
   2   5 -10 1198.20   96.95
   2   5 -10 1181.73   71.34
   2   5 -10 1106.73   84.15
  -2  -5  10 1286.00   96.95
  -2  -5  10 1342.71   76.83
  -2  -5  10 1242.10   95.12
  -2   5  11  175.61  117.08
  -2   5  11  312.81   65.86
  -2   5  11  265.25  109.76
   2  -5 -11  246.96  129.88
   2  -5 -11  276.23   64.03
   2  -5 -11  254.27   96.95
   2  -5 -11  265.25  122.56
   2   5 -11  230.49   84.15
   2   5 -11  327.45   56.71
   2   5 -11  248.79   65.86
  -2  -5  11  241.47   85.98
  -2  -5  11  327.45   56.71
  -2  -5  11  310.98   67.68
  -2   5  12 1754.31  151.83
  -2   5  12 1547.59   85.98
  -2   5  12 1417.71  135.37
  -2   5  12 1520.16  139.03
   2  -5 -12 1392.10  140.86
   2  -5 -12 1536.62   85.98
   2  -5 -12 1567.72  135.37
   2  -5 -12 1779.92  148.17
   2   5 -12 1505.52  106.10
   2   5 -12 1633.57   80.49
   2   5 -12 1492.72   87.81
  -2  -5  12 1516.50  109.76
  -2  -5  12 1320.76   71.34
  -2  -5  12 1518.33   89.64
  -2   5  13   42.07  128.05
  -2   5  13   -3.66   56.71
  -2   5  13   78.66  106.10
  -2   5  13   53.05  133.54
   2  -5 -13  -20.12  139.03
   2  -5 -13   -9.15   62.20
   2  -5 -13    5.49  102.44
   2  -5 -13   69.51  131.71
   2   5 -13   23.78   87.81
   2   5 -13   20.12   49.39
   2   5 -13   12.81   64.03
  -2  -5  13    7.32   93.29
  -2  -5  13    7.32   47.56
  -2  -5  13   20.12   65.86
  -2   5  14  243.30  137.20
  -2   5  14  100.61   58.54
  -2   5  14  171.96  111.59
  -2   5  14  175.61  135.37
   2  -5 -14  153.66  150.00
   2  -5 -14  135.37   62.20
   2  -5 -14  159.15  107.93
   2  -5 -14  109.76  128.05
   2   5 -14   89.64  100.61
   2   5 -14  157.32   49.39
   2   5 -14  131.71   75.00
  -2  -5  14  124.39  106.10
  -2  -5  14  186.59   49.39
  -2  -5  14  171.96   73.17
  -2   5  15  124.39  137.20
  -2   5  15  151.83   62.20
  -2   5  15  148.17  109.76
  -2   5  15  128.05  131.71
   2  -5 -15   91.47  155.49
   2  -5 -15  171.96   60.37
   2  -5 -15   78.66  107.93
   2  -5 -15  146.34  129.88
   2   5 -15  115.25  107.93
   2   5 -15   95.12   47.56
   2   5 -15  272.57   80.49
  -2  -5  15   73.17  113.42
  -2  -5  15  120.73   47.56
  -2  -5  15   87.81   78.66
  -2   5  16   42.07  131.71
  -2   5  16   -1.83   58.54
  -2   5  16   10.98  109.76
  -2   5  16  -53.05  131.71
   2  -5 -16  -16.46  153.66
   2  -5 -16   -3.66   56.71
   2  -5 -16    7.32  111.59
   2  -5 -16  -20.12  133.54
   2   5 -16  -10.98  106.10
   2   5 -16  -12.81   45.73
   2   5 -16   -3.66   73.17
  -2  -5  16   91.47  120.73
  -2  -5  16   10.98   43.90
  -2  -5  16  -21.95   76.83
  -2   5  17   34.76  131.71
  -2   5  17    3.66   56.71
  -2   5  17  -38.42  113.42
  -2   5  17   12.81  137.20
   2  -5 -17   -5.49  135.37
   2  -5 -17   21.95   56.71
   2  -5 -17    1.83  113.42
   2  -5 -17  -12.81  142.69
   2   5 -17  -20.12  124.39
   2   5 -17    0.00   43.90
   2   5 -17   -5.49   75.00
  -2  -5  17   16.46  115.25
  -2  -5  17   16.46   42.07
  -2  -5  17   27.44   75.00
  -2   5  18  155.49  150.00
  -2   5  18  155.49   65.86
  -2   5  18   47.56  115.25
  -2   5  18  170.13  148.17
   2  -5 -18  117.08  137.20
   2  -5 -18   69.51   56.71
   2  -5 -18   76.83  117.08
   2  -5 -18   25.61  151.83
   2   5 -18  135.37  133.54
   2   5 -18  111.59   47.56
   2   5 -18   76.83   75.00
  -2  -5  18   84.15  124.39
  -2  -5  18  100.61   45.73
  -2  -5  18  140.86   78.66
  -2   5  19   62.20  133.54
  -2   5  19   18.29   56.71
  -2   5  19   21.95  120.73
  -2   5  19   23.78  157.32
   2  -5 -19   54.88  135.37
   2  -5 -19   80.49   53.05
   2  -5 -19   -5.49  115.25
   2  -5 -19    7.32  166.47
   2   5 -19   21.95  124.39
   2   5 -19   14.63   47.56
   2   5 -19   16.46   75.00
  -2  -5  19   32.93  128.05
  -2  -5  19   71.34   43.90
  -2  -5  19   20.12   78.66
  -2   5  20  285.37  153.66
  -2   5  20  100.61   54.88
  -2   5  20  159.15  122.56
  -2   5  20  217.69  175.61
   2  -5 -20  409.77  155.49
   2  -5 -20  199.39   54.88
   2  -5 -20  228.66  118.91
   2  -5 -20  195.74  177.44
   2   5 -20  175.61  131.71
   2   5 -20  148.17   49.39
   2   5 -20  190.25   82.32
  -2  -5  20  259.76  148.17
  -2  -5  20   93.29   45.73
  -2  -5  20  228.66   82.32
   2   5 -21   16.46  137.20
  -2  -5  21  -18.29  137.20
  -2  -5  21   42.07   47.56
   2   6  -1   -7.32  131.71
  -2  -6   1   85.98  115.25
  -2   6   2  307.32   96.95
   2  -6  -2  259.76   84.15
   2   6  -2  109.76  128.05
  -2  -6   2  150.00  128.05
  -2   6   3  -29.27   95.12
   2  -6  -3  -12.81   91.47
   2   6  -3   -5.49  102.44
  -2  -6   3   34.76  111.59
  -2   6   4  122.56   91.47
   2  -6  -4  115.25   89.64
   2  -6  -4  106.10  131.71
   2   6  -4  171.96   87.81
   2   6  -4  151.83  102.44
  -2  -6   4   98.78  104.27
  -2   6   5   95.12   82.32
  -2   6   5   23.78  135.37
   2  -6  -5  128.05   80.49
   2  -6  -5   87.81  129.88
   2   6  -5   69.51   84.15
   2   6  -5   40.24  102.44
  -2  -6   5   95.12   78.66
  -2  -6   5   98.78  100.61
  -2   6   6  429.89   85.98
  -2   6   6  334.76  142.69
   2  -6  -6  349.40   82.32
   2  -6  -6  426.23  142.69
   2   6  -6  356.72   60.37
   2   6  -6  413.42   82.32
   2   6  -6  400.62  104.27
  -2  -6   6  343.91   60.37
  -2  -6   6  310.98   82.32
  -2  -6   6  347.57  100.61
  -2   6   7  283.54   78.66
  -2   6   7  406.11  133.54
   2  -6  -7  464.64   87.81
   2  -6  -7  435.38  131.71
   2   6  -7  428.06   65.86
   2   6  -7  375.01   75.00
   2   6  -7  309.15  106.10
  -2  -6   7  396.96   65.86
  -2  -6   7  481.11   76.83
  -2  -6   7  435.38   98.78
  -2   6   8   43.90   76.83
  -2   6   8   12.81  115.25
   2  -6  -8    3.66   69.51
   2  -6  -8   36.59  117.08
   2   6  -8   62.20   64.03
   2   6  -8   64.03   67.68
  -2  -6   8  126.22   62.20
  -2  -6   8   60.37   60.37
  -2   6   9   42.07  124.39
  -2   6   9   16.46   73.17
  -2   6   9   14.63  109.76
   2  -6  -9   12.81   65.86
   2  -6  -9  155.49  111.59
   2   6  -9   82.32   71.34
   2   6  -9   64.03   62.20
   2   6  -9   -9.15   67.68
  -2  -6   9   87.81   71.34
  -2  -6   9   47.56   60.37
  -2  -6   9   42.07   67.68
  -2   6  10  343.91  118.91
  -2   6  10  358.54   69.51
  -2   6  10  367.69  115.25
   2  -6 -10  351.23  129.88
   2  -6 -10  404.28   69.51
   2  -6 -10  351.23  111.59
   2   6 -10  380.50   76.83
   2   6 -10  307.32   60.37
   2   6 -10  301.84   65.86
  -2  -6  10  296.35   75.00
  -2  -6  10  396.96   64.03
  -2  -6  10  310.98   71.34
  -2   6  11   21.95  113.42
  -2   6  11   47.56   67.68
  -2   6  11   80.49  107.93
   2  -6 -11   31.10  113.42
   2  -6 -11   10.98   67.68
   2  -6 -11   54.88  107.93
   2   6 -11   -1.83   82.32
   2   6 -11   42.07   56.71
   2   6 -11  -10.98   54.88
  -2  -6  11   14.63   85.98
  -2  -6  11   10.98   58.54
  -2  -6  11   -5.49   60.37
  -2   6  12  111.59  133.54
  -2   6  12  153.66   67.68
  -2   6  12  268.91  117.08
   2  -6 -12  276.23  118.91
   2  -6 -12  226.83   69.51
   2  -6 -12  234.15  109.76
   2  -6 -12  164.64  144.52
   2   6 -12  290.86   85.98
   2   6 -12  153.66   54.88
   2   6 -12  201.22   64.03
  -2  -6  12  139.03   93.29
  -2  -6  12  230.49   56.71
  -2  -6  12  206.71   64.03
  -2   6  13   -5.49  129.88
  -2   6  13   16.46   64.03
  -2   6  13  -23.78  107.93
  -2   6  13  -45.73  150.00
   2  -6 -13   18.29  120.73
   2  -6 -13   23.78   64.03
   2  -6 -13   53.05  106.10
   2  -6 -13  -10.98  151.83
   2   6 -13   25.61   91.47
   2   6 -13  -10.98   54.88
   2   6 -13   -1.83   58.54
  -2  -6  13   18.29   91.47
  -2  -6  13   -1.83   53.05
  -2  -6  13    5.49   64.03
  -2   6  14  431.72  142.69
  -2   6  14  294.52   69.51
  -2   6  14  314.64  115.25
  -2   6  14  378.67  164.64
   2  -6 -14  415.25  140.86
   2  -6 -14  415.25   69.51
   2  -6 -14  206.71  113.42
   2  -6 -14  338.42  159.15
   2   6 -14  318.30   98.78
   2   6 -14  404.28   58.54
   2   6 -14  279.88   73.17
  -2  -6  14  345.74  113.42
  -2  -6  14  395.13   58.54
  -2  -6  14  265.25   65.86
  -2   6  15  144.52  144.52
  -2   6  15   64.03   62.20
  -2   6  15  109.76  109.76
  -2   6  15   36.59  144.52
   2  -6 -15  140.86  144.52
   2  -6 -15  111.59   67.68
   2  -6 -15   87.81  109.76
   2  -6 -15   23.78  146.34
   2   6 -15   40.24  104.27
   2   6 -15   75.00   51.22
   2   6 -15   45.73   69.51
  -2  -6  15   64.03  102.44
  -2  -6  15   98.78   53.05
  -2  -6  15   53.05   75.00
  -2   6  16   49.39  142.69
  -2   6  16   95.12   69.51
  -2   6  16  153.66  115.25
  -2   6  16  113.42  153.66
   2  -6 -16  129.88  150.00
   2  -6 -16   84.15   67.68
   2  -6 -16  115.25  115.25
   2  -6 -16   80.49  135.37
   2   6 -16  133.54  115.25
   2   6 -16   98.78   49.39
   2   6 -16  150.00   67.68
  -2  -6  16   25.61  115.25
  -2  -6  16  118.91   51.22
  -2  -6  16  113.42   76.83
  -2   6  17    0.00  153.66
  -2   6  17   -5.49   60.37
  -2   6  17   16.46  115.25
  -2   6  17   18.29  139.03
   2  -6 -17  -18.29  144.52
   2  -6 -17    1.83   60.37
   2  -6 -17  -10.98  117.08
   2  -6 -17  -20.12  153.66
   2   6 -17  -23.78  109.76
   2   6 -17   -3.66   51.22
   2   6 -17    5.49   67.68
  -2  -6  17   40.24  120.73
  -2  -6  17    3.66   47.56
  -2  -6  17  -10.98   75.00
  -2   6  18   38.42  137.20
  -2   6  18  -10.98   65.86
  -2   6  18   58.54  117.08
  -2   6  18   14.63  142.69
   2  -6 -18  -32.93  142.69
   2  -6 -18  -10.98   58.54
   2  -6 -18   -3.66  115.25
   2  -6 -18   18.29  160.98
   2   6 -18  -32.93  126.22
   2   6 -18    3.66   51.22
   2   6 -18   -3.66   69.51
  -2  -6  18    7.32  131.71
  -2  -6  18   -3.66   47.56
  -2  -6  18    3.66   73.17
  -2   6  19   67.68  135.37
  -2   6  19   67.68   60.37
  -2   6  19   89.64  122.56
  -2   6  19   10.98  151.83
   2  -6 -19   93.29  140.86
   2  -6 -19   75.00   62.20
   2  -6 -19   18.29  118.91
   2  -6 -19   96.95  162.81
   2   6 -19   54.88  133.54
   2   6 -19   89.64   49.39
   2   6 -19   56.71   75.00
  -2  -6  19   58.54  137.20
  -2  -6  19   84.15   49.39
  -2  -6  19   43.90   69.51
  -2   6  20   25.61  137.20
   2  -6 -20   10.98  140.86
   2  -6 -20   -7.32  117.08
   2   6 -20   23.78  124.39
   2   6 -20   23.78   49.39
  -2  -6  20    5.49  131.71
  -2  -6  20   27.44   53.05
  -2   7   1   93.29  102.44
   2  -7  -1  106.10  102.44
   2   7  -1   93.29  128.05
  -2  -7   1  -45.73  133.54
  -2   7   2   12.81   96.95
   2  -7  -2  148.17   98.78
   2   7  -2   27.44   95.12
   2   7  -2   71.34  129.88
  -2  -7   2  107.93  122.56
  -2   7   3  270.74   96.95
   2  -7  -3  424.40   85.98
   2   7  -3  398.79   93.29
   2   7  -3  235.98  124.39
  -2  -7   3  327.45   96.95
  -2  -7   3  261.59  126.22
  -2   7   4   43.90   87.81
  -2   7   4   25.61  126.22
   2  -7  -4  -14.63   85.98
   2  -7  -4  -69.51  126.22
   2   7  -4   91.47   80.49
   2   7  -4  -43.90  100.61
  -2  -7   4    1.83   80.49
  -2  -7   4  -25.61   98.78
  -2   7   5  303.67   87.81
  -2   7   5  382.33  133.54
   2  -7  -5  230.49   85.98
   2  -7  -5  406.11  131.71
   2   7  -5  210.37   85.98
   2   7  -5  164.64  109.76
  -2  -7   5  168.30   47.56
  -2  -7   5  320.13   78.66
  -2  -7   5  243.30  106.10
  -2   7   6  428.06   87.81
  -2   7   6  455.50  133.54
   2  -7  -6  519.52   96.95
   2  -7  -6  334.76  131.71
   2   7  -6  528.67   56.71
   2   7  -6  451.84   73.17
   2   7  -6  515.86  117.08
  -2  -7   6  510.38   56.71
  -2  -7   6  596.35   78.66
  -2  -7   6  342.08  109.76
  -2   7   7  118.91   76.83
  -2   7   7   56.71  118.91
   2  -7  -7   96.95   76.83
   2  -7  -7   80.49  115.25
   2   7  -7   60.37   54.88
   2   7  -7  144.52   71.34
   2   7  -7   62.20  104.27
  -2  -7   7  102.44   54.88
  -2  -7   7  118.91   73.17
  -2  -7   7   54.88  111.59
  -2   7   8   38.42   71.34
  -2   7   8   42.07  113.42
   2  -7  -8   34.76   80.49
   2  -7  -8  -23.78  109.76
   2   7  -8   54.88   58.54
   2   7  -8   53.05   67.68
  -2  -7   8    3.66   56.71
  -2  -7   8    7.32   58.54
  -2   7   9  856.12  137.20
  -2   7   9  960.39   89.64
  -2   7   9  998.80  128.05
   2  -7  -9  918.31   87.81
   2  -7  -9 1165.27  126.22
   2   7  -9  980.51   76.83
   2   7  -9 1055.51   84.15
   2   7  -9  907.34   75.00
  -2  -7   9  911.00   78.66
  -2  -7   9 1066.49   80.49
  -2   7  10    0.00  124.39
  -2   7  10  -16.46   75.00
  -2   7  10  -18.29  106.10
   2  -7 -10   25.61  122.56
   2  -7 -10   31.10   75.00
   2  -7 -10  -31.10  107.93
   2   7 -10   -3.66   67.68
   2   7 -10   27.44   64.03
   2   7 -10   10.98   58.54
  -2  -7  10   20.12   75.00
  -2  -7  10   32.93   58.54
  -2  -7  10   14.63   62.20
  -2   7  11  157.32  115.25
  -2   7  11  203.05   69.51
  -2   7  11  289.03  113.42
   2  -7 -11  267.08  117.08
   2  -7 -11  210.37   69.51
   2  -7 -11  272.57  113.42
   2   7 -11  325.62   80.49
   2   7 -11  285.37   69.51
   2   7 -11  254.27   54.88
  -2  -7  11  320.13   85.98
  -2  -7  11  276.23   64.03
  -2  -7  11  243.30   58.54
  -2   7  12   87.81  129.88
  -2   7  12   21.95   73.17
  -2   7  12   89.64  109.76
   2  -7 -12   87.81  128.05
   2  -7 -12   67.68   73.17
   2  -7 -12  159.15  113.42
   2  -7 -12   49.39  142.69
   2   7 -12   87.81   89.64
   2   7 -12   58.54   62.20
   2   7 -12   96.95   54.88
  -2  -7  12   58.54   91.47
  -2  -7  12  104.27   62.20
  -2  -7  12   34.76   54.88
  -2   7  13   12.81  128.05
  -2   7  13    5.49   73.17
  -2   7  13   20.12  109.76
  -2   7  13   80.49  146.34
   2  -7 -13    0.00  120.73
   2  -7 -13    7.32   71.34
   2  -7 -13   21.95  106.10
   2  -7 -13   20.12  157.32
   2   7 -13    5.49   98.78
   2   7 -13   10.98   60.37
   2   7 -13    7.32   56.71
  -2  -7  13   16.46   91.47
  -2  -7  13   10.98   58.54
  -2  -7  13    0.00   54.88
  -2   7  14  120.73  144.52
  -2   7  14   56.71   71.34
  -2   7  14   31.10  109.76
  -2   7  14   80.49  160.98
   2  -7 -14   85.98  133.54
   2  -7 -14   73.17   69.51
   2  -7 -14   73.17  111.59
   2  -7 -14  170.13  162.81
   2   7 -14   49.39  100.61
   2   7 -14   71.34   64.03
   2   7 -14   12.81   60.37
  -2  -7  14   32.93  100.61
  -2  -7  14   80.49   58.54
  -2  -7  14   67.68   64.03
  -2   7  15   75.00  150.00
  -2   7  15  100.61   71.34
  -2   7  15   75.00  111.59
  -2   7  15  195.74  171.96
   2  -7 -15   76.83  144.52
   2  -7 -15   76.83   69.51
   2  -7 -15   54.88  115.25
   2  -7 -15   23.78  175.61
   2   7 -15  111.59  109.76
   2   7 -15   93.29   56.71
   2   7 -15   53.05   62.20
  -2  -7  15   54.88  113.42
  -2  -7  15   71.34   62.20
  -2  -7  15   47.56   64.03
  -2   7  16   43.90  150.00
  -2   7  16   20.12   67.68
  -2   7  16   16.46  113.42
  -2   7  16   14.63  182.93
   2  -7 -16   67.68  153.66
   2  -7 -16   20.12   65.86
   2  -7 -16   -3.66  115.25
   2  -7 -16   -3.66  150.00
   2   7 -16  -14.63  115.25
   2   7 -16   -3.66   56.71
   2   7 -16  -14.63   60.37
  -2  -7  16   14.63  124.39
  -2  -7  16   -3.66   60.37
  -2  -7  16   34.76   69.51
  -2   7  17   43.90  164.64
  -2   7  17   23.78   65.86
  -2   7  17   10.98  100.61
  -2   7  17   47.56  159.15
   2  -7 -17   29.27  175.61
   2  -7 -17    5.49   64.03
   2  -7 -17  -14.63  117.08
   2  -7 -17   20.12  153.66
   2   7 -17    7.32  111.59
   2   7 -17   29.27   56.71
   2   7 -17   36.59   60.37
  -2  -7  17   53.05  126.22
  -2  -7  17   12.81   56.71
  -2  -7  17   10.98   67.68
  -2   7  18   69.51  144.52
  -2   7  18   27.44   69.51
  -2   7  18    1.83  118.91
  -2   7  18   25.61  159.15
   2  -7 -18   25.61  153.66
   2  -7 -18   10.98   71.34
   2  -7 -18   -5.49  120.73
   2  -7 -18   42.07  175.61
   2   7 -18   20.12  117.08
   2   7 -18    5.49   53.05
   2   7 -18    0.00   64.03
  -2  -7  18    0.00  128.05
  -2  -7  18   27.44   54.88
  -2  -7  18   47.56   65.86
  -2   7  19   23.78  159.15
  -2   7  19   34.76  122.56
   2  -7 -19  -40.24  171.96
   2  -7 -19  -21.95  122.56
   2   7 -19   47.56  131.71
   2   7 -19    0.00   53.05
  -2  -7  19   -1.83  146.34
  -2   8   1  400.62  107.93
   2  -8  -1  398.79  106.10
   2   8  -1  400.62  102.44
   2   8  -1  309.15  133.54
  -2  -8   1  431.72   96.95
  -2  -8   1  259.76  137.20
  -2   8   2   62.20   95.12
   2  -8  -2   80.49   95.12
   2   8  -2    7.32   85.98
   2   8  -2    7.32  120.73
  -2  -8   2   54.88   93.29
  -2  -8   2   53.05  126.22
  -2   8   3  870.75  107.93
   2  -8  -3  931.12  107.93
   2  -8  -3  826.85  139.03
   2   8  -3  885.39   98.78
   2   8  -3  848.80  129.88
  -2  -8   3 1018.92  104.27
  -2  -8   3  815.87  126.22
  -2   8   4   51.22   85.98
  -2   8   4  -20.12  137.20
   2  -8  -4  102.44   87.81
   2  -8  -4   -5.49  120.73
   2   8  -4   93.29   76.83
   2   8  -4   45.73  115.25
  -2  -8   4   23.78   78.66
  -2  -8   4   60.37  111.59
  -2   8   5  203.05   87.81
  -2   8   5  396.96  146.34
   2  -8  -5  537.82   95.12
   2  -8  -5  296.35  133.54
   2   8  -5  274.40   34.76
   2   8  -5  243.30   75.00
   2   8  -5  310.98  133.54
  -2  -8   5  353.06   43.90
  -2  -8   5  278.05   78.66
  -2  -8   5  290.86  128.05
  -2   8   6   -3.66   80.49
  -2   8   6   14.63  139.03
   2  -8  -6    0.00   78.66
   2  -8  -6  -14.63  117.08
   2   8  -6   25.61   45.73
   2   8  -6   49.39   67.68
   2   8  -6   47.56  122.56
  -2  -8   6   40.24   43.90
  -2  -8   6    1.83   67.68
  -2  -8   6   40.24  111.59
  -2   8   7  340.25   84.15
  -2   8   7  525.01  129.88
   2  -8  -7  444.52   85.98
   2  -8  -7  499.40  118.91
   2   8  -7  512.21   54.88
   2   8  -7  369.52   71.34
  -2  -8   7  473.79   54.88
  -2  -8   7  375.01   73.17
  -2  -8   7  446.35  120.73
  -2   8   8   42.07   78.66
  -2   8   8   56.71  109.76
   2  -8  -8  107.93   76.83
   2  -8  -8  137.20  109.76
   2   8  -8  133.54   56.71
   2   8  -8  104.27   75.00
  -2  -8   8  111.59   60.37
  -2  -8   8   78.66   71.34
  -2   8   9    9.15   82.32
  -2   8   9    7.32  104.27
   2  -8  -9    9.15   73.17
   2  -8  -9  -31.10  106.10
   2   8  -9   34.76   62.20
   2   8  -9   62.20   64.03
  -2  -8   9   21.95   67.68
  -2  -8   9  -12.81   67.68
  -2   8  10   18.29  124.39
  -2   8  10   -7.32   80.49
  -2   8  10   -1.83  104.27
   2  -8 -10  -10.98  122.56
   2  -8 -10    3.66   80.49
   2  -8 -10   85.98  106.10
   2   8 -10   21.95   73.17
   2   8 -10   12.81   69.51
   2   8 -10   20.12   53.05
  -2  -8  10   29.27   73.17
  -2  -8  10   27.44   67.68
  -2  -8  10   25.61   58.54
  -2   8  11   10.98  109.76
  -2   8  11   12.81   80.49
  -2   8  11   21.95  107.93
   2  -8 -11  -12.81  109.76
   2  -8 -11   32.93   73.17
   2  -8 -11   18.29  107.93
   2   8 -11   14.63   87.81
   2   8 -11   10.98   62.20
   2   8 -11   -5.49   45.73
  -2  -8  11    5.49   82.32
  -2  -8  11   16.46   64.03
  -2  -8  11   43.90   53.05
  -2   8  12   45.73  131.71
  -2   8  12   47.56   71.34
  -2   8  12   53.05  109.76
   2  -8 -12   43.90  124.39
   2  -8 -12   45.73   69.51
   2  -8 -12  135.37  111.59
   2  -8 -12  -53.05  153.66
   2   8 -12  109.76   89.64
   2   8 -12   31.10   67.68
   2   8 -12   42.07   47.56
  -2  -8  12   38.42   93.29
  -2  -8  12   32.93   62.20
  -2  -8  12   34.76   47.56
  -2   8  13  -20.12  140.86
  -2   8  13   27.44   69.51
  -2   8  13   60.37  113.42
  -2   8  13   54.88  160.98
   2  -8 -13   27.44  131.71
   2  -8 -13   -5.49   69.51
   2  -8 -13   16.46  109.76
   2  -8 -13  -36.59  171.96
   2   8 -13  -10.98   89.64
   2   8 -13   43.90   60.37
   2   8 -13    3.66   51.22
  -2  -8  13    0.00  104.27
  -2  -8  13    1.83   64.03
  -2  -8  13    1.83   51.22
  -2   8  14    5.49  142.69
  -2   8  14   16.46   69.51
  -2   8  14   10.98  113.42
  -2   8  14   38.42  181.10
   2  -8 -14   -5.49  128.05
   2  -8 -14   40.24   76.83
   2  -8 -14   36.59   96.95
   2  -8 -14   85.98  186.59
   2   8 -14   18.29  104.27
   2   8 -14   20.12   60.37
   2   8 -14    7.32   54.88
  -2  -8  14   32.93  106.10
  -2  -8  14   18.29   58.54
  -2  -8  14   12.81   54.88
  -2   8  15  122.56  155.49
  -2   8  15   56.71   69.51
  -2   8  15   85.98  115.25
  -2   8  15  122.56  193.91
   2  -8 -15   36.59  159.15
   2  -8 -15   56.71   75.00
   2  -8 -15   65.86  115.25
   2  -8 -15  117.08  186.59
   2   8 -15  100.61  109.76
   2   8 -15   95.12   65.86
   2   8 -15   84.15   56.71
  -2  -8  15   62.20  118.91
  -2  -8  15   36.59   64.03
  -2  -8  15   80.49   65.86
  -2   8  16  -20.12  177.44
  -2   8  16   -9.15   67.68
  -2   8  16  -45.73  117.08
  -2   8  16  -31.10  192.08
   2  -8 -16  -32.93  175.61
   2  -8 -16   20.12   71.34
   2  -8 -16   18.29  118.91
   2  -8 -16   16.46  173.78
   2   8 -16   -7.32  115.25
   2   8 -16   -1.83   60.37
   2   8 -16   14.63   56.71
  -2  -8  16   16.46  122.56
  -2  -8  16   16.46   62.20
  -2  -8  16    1.83   65.86
  -2   8  17   49.39  159.15
  -2   8  17   49.39   64.03
  -2   8  17   43.90  120.73
  -2   8  17   43.90  190.25
   2  -8 -17  131.71  164.64
   2  -8 -17   47.56   71.34
   2  -8 -17   43.90  122.56
   2  -8 -17   38.42  190.25
   2   8 -17   95.12  122.56
   2   8 -17   56.71   58.54
   2   8 -17   80.49   56.71
  -2  -8  17   95.12  150.00
  -2  -8  17   85.98   64.03
  -2  -8  17   65.86   62.20
   2   8 -18   93.29  128.05
   2   8 -18   40.24   56.71
  -2  -8  18   80.49  150.00
  -2   9   1   21.95   84.15
   2  -9  -1   -9.15   91.47
   2   9  -1   -9.15   91.47
   2   9  -1   -9.15  122.56
  -2  -9   1   -9.15   93.29
  -2  -9   1  -21.95  126.22
  -2   9   2  190.25   96.95
   2  -9  -2  197.57   96.95
   2   9  -2  234.15   91.47
   2   9  -2  177.44  137.20
  -2  -9   2  241.47   93.29
  -2  -9   2  170.13  135.37
  -2   9   3   18.29   91.47
  -2   9   3   34.76  139.03
   2  -9  -3    7.32   89.64
   2  -9  -3  -69.51  122.56
   2   9  -3   27.44   80.49
   2   9  -3   20.12  128.05
  -2  -9   3    3.66   80.49
  -2  -9   3   -9.15  128.05
  -2   9   4   43.90   87.81
  -2   9   4  131.71  142.69
   2  -9  -4   31.10   87.81
   2  -9  -4   85.98  126.22
   2   9  -4   98.78   76.83
   2   9  -4  151.83  139.03
  -2  -9   4  100.61   87.81
  -2  -9   4   69.51  140.86
  -2   9   5 1284.17  113.42
  -2   9   5 1529.30  168.30
   2  -9  -5 1492.72  107.93
   2  -9  -5 1062.83  144.52
   2   9  -5 1543.94  104.27
   2   9  -5  980.51  151.83
  -2  -9   5 1143.32   42.07
  -2  -9   5 1225.64   98.78
  -2  -9   5  973.19  162.81
  -2   9   6   -1.83   84.15
  -2   9   6   69.51  126.22
   2  -9  -6   36.59   71.34
   2  -9  -6  102.44  117.08
   2   9  -6  -12.81   34.76
   2   9  -6   36.59   69.51
   2   9  -6    3.66  126.22
  -2  -9   6   16.46   43.90
  -2  -9   6  -10.98   71.34
  -2  -9   6   -3.66  140.86
  -2   9   7    5.49   82.32
  -2   9   7   16.46  115.25
   2  -9  -7   20.12   82.32
   2  -9  -7   38.42  120.73
   2   9  -7    3.66   49.39
   2   9  -7   67.68   71.34
  -2  -9   7   34.76   53.05
  -2  -9   7   20.12   65.86
  -2  -9   7   12.81  111.59
  -2   9   8  -10.98   80.49
  -2   9   8   20.12  107.93
   2  -9  -8   14.63   80.49
   2  -9  -8   14.63  104.27
   2   9  -8   21.95   58.54
   2   9  -8    3.66   76.83
  -2  -9   8    5.49   64.03
  -2  -9   8  -10.98   76.83
  -2   9   9  137.20   87.81
  -2   9   9  215.86  109.76
   2  -9  -9  140.86   80.49
   2  -9  -9   62.20  104.27
   2   9  -9  199.39   67.68
   2   9  -9  168.30   78.66
  -2  -9   9  201.22   75.00
  -2  -9   9  162.81   78.66
  -2   9  10  -14.63  124.39
  -2   9  10   36.59   85.98
  -2   9  10   31.10  115.25
   2  -9 -10   -3.66   76.83
   2  -9 -10   36.59  104.27
   2   9 -10  -10.98   71.34
   2   9 -10   29.27   64.03
   2   9 -10   21.95   36.59
  -2  -9  10   49.39   85.98
  -2  -9  10    1.83   75.00
  -2   9  11   -3.66  111.59
  -2   9  11   -1.83   75.00
  -2   9  11  -27.44  106.10
   2  -9 -11  -20.12  109.76
   2  -9 -11   -1.83   84.15
   2  -9 -11   38.42  107.93
   2   9 -11  -16.46   78.66
   2   9 -11  -12.81   69.51
   2   9 -11    9.15   40.24
  -2  -9  11    3.66   93.29
  -2  -9  11    5.49   69.51
  -2  -9  11    3.66   45.73
  -2   9  12   65.86  128.05
  -2   9  12   12.81   75.00
  -2   9  12  -12.81  113.42
   2  -9 -12  -27.44  124.39
   2  -9 -12   -1.83   84.15
   2  -9 -12   -3.66  111.59
   2   9 -12  -10.98   89.64
   2   9 -12    5.49   67.68
   2   9 -12    0.00   43.90
  -2  -9  12   29.27  113.42
  -2  -9  12   -5.49   67.68
  -2  -9  12  -14.63   42.07
  -2   9  13   -5.49  137.20
  -2   9  13   14.63   75.00
  -2   9  13   38.42  115.25
   2  -9 -13    9.15  128.05
   2  -9 -13   38.42   84.15
   2  -9 -13   60.37  113.42
   2  -9 -13   93.29  164.64
   2   9 -13   60.37  106.10
   2   9 -13   40.24   69.51
   2   9 -13  248.79   51.22
  -2  -9  13   36.59  124.39
  -2  -9  13   31.10   65.86
  -2  -9  13   36.59   47.56
  -2   9  14   42.07  140.86
  -2   9  14   -3.66   71.34
  -2   9  14  -12.81  115.25
  -2   9  14    0.00  168.30
   2  -9 -14    9.15  137.20
   2  -9 -14   -1.83   80.49
   2  -9 -14   -1.83  113.42
   2  -9 -14   27.44  204.88
   2   9 -14   -7.32  106.10
   2   9 -14    0.00   65.86
   2   9 -14    5.49   47.56
  -2  -9  14   53.05  142.69
  -2  -9  14    0.00   62.20
  -2  -9  14    3.66   51.22
  -2   9  15  190.25  175.61
  -2   9  15  296.35   78.66
  -2   9  15  153.66  117.08
  -2   9  15  263.42  195.74
   2  -9 -15  170.13  157.32
   2  -9 -15  186.59   82.32
   2  -9 -15  210.37  120.73
   2  -9 -15  151.83  221.35
   2   9 -15  243.30  117.08
   2   9 -15  223.18   75.00
   2   9 -15  184.76   49.39
  -2  -9  15  274.40  159.15
  -2  -9  15  239.64   73.17
  -2  -9  15  259.76   58.54
  -2   9  16   38.42  186.59
  -2   9  16    7.32  118.91
  -2   9  16   32.93  197.57
   2  -9 -16   18.29  155.49
   2  -9 -16   14.63   76.83
   2  -9 -16    7.32  117.08
   2  -9 -16  -14.63  206.71
   2   9 -16   -3.66  135.37
   2   9 -16   10.98   62.20
   2   9 -16    1.83   49.39
  -2  -9  16   36.59  171.96
  -2  -9  16   12.81   53.05
  -2  10   1  -12.81   82.32
   2 -10  -1   16.46   93.29
   2  10  -1  -23.78   76.83
   2  10  -1   12.81  150.00
  -2 -10   1   14.63   60.37
  -2 -10   1  -10.98   91.47
  -2 -10   1   36.59  148.17
  -2  10   2    3.66   95.12
   2 -10  -2   -7.32   93.29
   2 -10  -2  -25.61  135.37
   2  10  -2   31.10   85.98
   2  10  -2  -20.12  146.34
  -2 -10   2    3.66   42.07
  -2 -10   2    1.83   89.64
  -2 -10   2  -16.46  140.86
  -2  10   3   -3.66   89.64
  -2  10   3   21.95  139.03
   2 -10  -3   14.63   91.47
   2 -10  -3   -9.15  135.37
   2  10  -3  -12.81   78.66
   2  10  -3    0.00  155.49
  -2 -10   3   10.98   82.32
  -2 -10   3   32.93  144.52
  -2  10   4   85.98   91.47
  -2  10   4   29.27  140.86
   2 -10  -4   14.63   78.66
   2 -10  -4   49.39  139.03
   2  10  -4   27.44   78.66
   2  10  -4  -25.61  162.81
  -2 -10   4   34.76   80.49
  -2 -10   4   -3.66  148.17
  -2  10   5   14.63   76.83
  -2  10   5  -47.56  129.88
   2 -10  -5    1.83   85.98
   2 -10  -5  -29.27  117.08
   2  10  -5    0.00   73.17
   2  10  -5  -65.86  166.47
  -2 -10   5   -9.15   18.29
  -2 -10   5    5.49   75.00
  -2 -10   5  -16.46  153.66
  -2  10   6   -1.83   87.81
  -2  10   6   32.93  117.08
   2 -10  -6   -5.49   82.32
   2 -10  -6  -32.93  126.22
   2  10  -6   -9.15   40.24
   2  10  -6   51.22   76.83
   2  10  -6    3.66  142.69
  -2 -10   6   32.93   73.17
  -2 -10   6   10.98  142.69
  -2  10   7   34.76   84.15
  -2  10   7   -3.66  109.76
   2 -10  -7   38.42   85.98
   2 -10  -7   14.63  104.27
   2  10  -7    9.15   53.05
   2  10  -7   31.10   75.00
  -2 -10   7   31.10   73.17
  -2  10   8    3.66   82.32
  -2  10   8  -29.27  117.08
   2 -10  -8    0.00   80.49
   2 -10  -8  -27.44  100.61
   2  10  -8    5.49   67.68
   2  10  -8   12.81   73.17
  -2 -10   8   16.46   73.17
  -2  10   9   36.59   82.32
  -2  10   9   14.63  113.42
   2 -10  -9   -1.83   80.49
   2 -10  -9   29.27  115.25
   2  10  -9   -1.83   78.66
   2  10  -9   25.61   71.34
  -2 -10   9   18.29   80.49
  -2  10  10    0.00  109.76
  -2  10  10    0.00   78.66
  -2  10  10   18.29  102.44
   2 -10 -10    0.00   78.66
   2 -10 -10   -3.66  117.08
   2  10 -10   29.27   87.81
   2  10 -10    0.00   67.68
  -2 -10  10   12.81   78.66
  -2  10  11  -16.46  122.56
  -2  10  11   32.93   80.49
  -2  10  11    1.83  120.73
   2 -10 -11   -9.15  124.39
   2 -10 -11   -3.66   80.49
   2 -10 -11    0.00  109.76
   2  10 -11   18.29  102.44
   2  10 -11   14.63   67.68
   2  10 -11   -9.15   32.93
  -2 -10  11    5.49   75.00
  -2 -10  11   20.12   34.76
  -2  10  12  124.39  128.05
  -2  10  12  153.66   91.47
  -2  10  12   93.29  113.42
   2 -10 -12   96.95  126.22
   2 -10 -12   71.34   82.32
   2 -10 -12  151.83  115.25
   2  10 -12  150.00  117.08
   2  10 -12  117.08   75.00
   2  10 -12  120.73   40.24
  -2 -10  12   96.95   73.17
  -2 -10  12  135.37   38.42
  -2  10  13   -1.83  120.73
  -2  10  13   -7.32   76.83
  -2  10  13   20.12  111.59
   2 -10 -13  -10.98  126.22
   2 -10 -13    5.49   87.81
   2 -10 -13   16.46  113.42
   2 -10 -13  -16.46  204.88
   2  10 -13    3.66  133.54
   2  10 -13   10.98   75.00
  -2 -10  13    7.32   73.17
  -2 -10  13   -3.66   43.90
  -2  10  14   29.27  137.20
  -2  10  14    7.32  117.08
  -2  10  14   21.95  179.27
   2 -10 -14   32.93  131.71
   2 -10 -14   20.12   85.98
   2 -10 -14   -9.15  113.42
   2 -10 -14   54.88  226.83
   2  10 -14   12.81  139.03
   2  10 -14   45.73   73.17
   2  10 -14    5.49   42.07
  -2 -10  14    1.83   47.56
  -2  11   1    1.83   84.15
   2 -11  -1    7.32   93.29
   2  11  -1    5.49   60.37
   2  11  -1   51.22   87.81
   2  11  -1   -3.66   78.66
   2  11  -1   27.44  168.30
  -2 -11   1   29.27   49.39
  -2 -11   1    5.49   91.47
  -2 -11   1    3.66  162.81
  -2  11   2   -1.83   95.12
   2 -11  -2  -12.81   93.29
   2 -11  -2    0.00  133.54
   2  11  -2    0.00   45.73
   2  11  -2   34.76   84.15
   2  11  -2   31.10  177.44
  -2 -11   2  263.42   23.78
  -2 -11   2   43.90   87.81
  -2 -11   2  -45.73  160.98
  -2  11   3   25.61   80.49
  -2  11   3  -29.27  139.03
   2 -11  -3   -3.66   93.29
   2 -11  -3  -21.95  140.86
   2  11  -3    1.83   78.66
   2  11  -3   10.98  179.27
  -2 -11   3   -1.83   14.63
  -2 -11   3   -1.83   80.49
  -2 -11   3    7.32  166.47
  -2  11   4   34.76   93.29
  -2  11   4  -29.27  129.88
   2 -11  -4   -3.66   89.64
   2 -11  -4   54.88  137.20
   2  11  -4   -5.49   78.66
   2  11  -4    9.15  175.61
  -2 -11   4    0.00   78.66
  -2 -11   4  -38.42  175.61
  -2  11   5   -7.32   87.81
  -2  11   5   -1.83  120.73
   2 -11  -5   -5.49   76.83
   2 -11  -5   16.46  113.42
   2  11  -5   -9.15   78.66
   2  11  -5  -23.78  159.15
  -2 -11   5   -9.15   76.83
  -2 -11   5  -32.93  177.44
  -2  11   6   27.44   89.64
  -2  11   6   38.42  117.08
   2 -11  -6   10.98   87.81
   2 -11  -6   -9.15  106.10
   2  11  -6   23.78   78.66
  -2 -11   6   18.29   85.98
  -2 -11   6   51.22  157.32
  -2  11   7    9.15   85.98
  -2  11   7  -36.59  120.73
   2 -11  -7   -7.32   85.98
   2 -11  -7   -3.66  111.59
   2  11  -7    3.66   76.83
  -2 -11   7   18.29   75.00
  -2  11   8    0.00   73.17
  -2  11   8   16.46  100.61
   2 -11  -8  -10.98   73.17
   2 -11  -8    1.83   98.78
   2  11  -8   32.93   78.66
  -2 -11   8   16.46   76.83
  -2  11   9   16.46   84.15
  -2  11   9    1.83   96.95
   2 -11  -9   16.46   85.98
   2 -11  -9   -5.49   98.78
   2  11  -9    1.83   75.00
  -2 -11   9    3.66   84.15
  -2  11  10    9.15  120.73
  -2  11  10   12.81   82.32
  -2  11  10  126.22  102.44
   2 -11 -10   -1.83   84.15
   2 -11 -10   36.59  104.27
   2  11 -10   14.63   73.17
  -2 -11  10   12.81   82.32
  -2  11  11  113.42  120.73
  -2  11  11   43.90  118.91
   2 -11 -11   29.27  124.39
   2 -11 -11   69.51   95.12
   2 -11 -11   45.73  124.39
   2  11 -11   53.05   80.49
   2  11 -11   27.44   25.61
  -2 -11  11   43.90   71.34
  -2  11  12   21.95  111.59
   2 -11 -12   45.73  122.56
   2 -11 -12    1.83   84.15
   2 -11 -12   14.63  111.59
   2  11 -12   89.64   80.49
   2  11 -12   45.73   21.95
  -2 -11  12   27.44   29.27
  -2  12   1    7.32   96.95
   2 -12  -1  -14.63   96.95
   2 -12  -1  -18.29  133.54
   2  12  -1    5.49   53.05
   2  12  -1   -7.32   73.17
   2  12  -1  -21.95  113.42
   2  12  -1  -21.95  195.74
  -2 -12   1    3.66   42.07
  -2 -12   1    1.83   76.83
  -2 -12   1   32.93   78.66
  -2 -12   1  -64.03  181.10
  -2  12   2    9.15   82.32
  -2  12   2  122.56  139.03
   2 -12  -2   82.32   96.95
   2 -12  -2  107.93  126.22
   2  12  -2  124.39   29.27
   2  12  -2  111.59   84.15
   2  12  -2  203.05  104.27
   2  12  -2   18.29  201.22
  -2 -12   2  164.64   51.22
  -2 -12   2  107.93   85.98
  -2 -12   2  126.22  195.74
  -2  12   3   18.29   93.29
  -2  12   3   34.76  140.86
   2 -12  -3   -1.83   93.29
   2 -12  -3   10.98  137.20
   2  12  -3   29.27   31.10
   2  12  -3    7.32   82.32
   2  12  -3  -16.46   84.15
   2  12  -3  -29.27  206.71
  -2 -12   3    5.49   80.49
  -2 -12   3  -12.81  197.57
  -2  12   4    3.66   93.29
  -2  12   4   -7.32  124.39
   2 -12  -4   -9.15   93.29
   2 -12  -4    0.00  118.91
   2  12  -4    3.66   80.49
   2  12  -4  -27.44   76.83
   2  12  -4  -10.98  175.61
  -2 -12   4    0.00   78.66
  -2 -12   4  -69.51  204.88
  -2  12   5   42.07   93.29
  -2  12   5  166.47  139.03
   2 -12  -5   82.32   89.64
   2 -12  -5   51.22  128.05
   2  12  -5  128.05   84.15
   2  12  -5  109.76   58.54
   2  12  -5   71.34  168.30
  -2 -12   5   93.29   80.49
  -2 -12   5  153.66  197.57
  -2  12   6    5.49   91.47
  -2  12   6   20.12  128.05
   2 -12  -6    1.83   85.98
   2 -12  -6   36.59  102.44
   2  12  -6   -9.15   82.32
  -2 -12   6    0.00   78.66
  -2  12   7    0.00   87.81
  -2  12   7   31.10  106.10
   2 -12  -7    0.00   87.81
   2 -12  -7   16.46   95.12
   2  12  -7   21.95   82.32
  -2 -12   7    0.00   80.49
  -2  12   8   85.98   89.64
  -2  12   8  239.64  102.44
   2 -12  -8  177.44   91.47
   2 -12  -8  182.93   96.95
   2  12  -8  219.52   84.15
  -2 -12   8  140.86   80.49
  -2  12   9   87.81   96.95
   2 -12  -9   23.78   98.78
   2  12  -9   31.10   76.83
  -2 -12   9   14.63   87.81
   2  13  -1   71.34  124.39
   2  13  -1  104.27  206.71
  -2 -13   1  129.88  210.37
  -2  13   2   89.64  142.69
   2  13  -2    0.00  210.37
  -2 -13   2   80.49  219.52
  -1   0   4  411.59   87.81
  -1   0   4  360.37   82.32
   1   0  -4  380.50   84.15
   1   0  -4  554.28   96.95
  -1   0   5   89.64   73.17
  -1   0   5  -53.05   75.00
  -1   0   5   16.46   32.93
   1   0  -5    9.15   62.20
   1   0  -5  -47.56   73.17
   1   0  -5   25.61   34.76
  -1   0   6 3702.52  135.37
  -1   0   6 4143.38  144.52
  -1   0   6 3982.40  104.27
   1   0  -6 4061.06  137.20
   1   0  -6 4152.53  144.52
   1   0  -6 3993.38  106.10
  -1   0   7   42.07   84.15
  -1   0   7    1.83   16.46
  -1   0   7   14.63   69.51
  -1   0   7  -25.61   51.22
   1   0  -7  129.88   84.15
   1   0  -7   -3.66   16.46
   1   0  -7   16.46   82.32
   1   0  -7  -14.63   54.88
  -1   0   8 1970.17  113.42
  -1   0   8 1801.87   47.56
  -1   0   8 1748.82   98.78
  -1   0   8 1746.99   87.81
   1   0  -8 1708.57  113.42
   1   0  -8 1562.23   96.95
   1   0  -8 1595.16   91.47
  -1   0   9   -3.66   95.12
  -1   0   9   -3.66   84.15
  -1   0   9   -1.83   84.15
   1   0  -9  -38.42   93.29
   1   0  -9   47.56   82.32
   1   0  -9   51.22   84.15
  -1   0  10 1271.37  111.59
  -1   0  10 1302.47  102.44
  -1   0  10 1172.59  104.27
   1   0 -10 1053.68  104.27
   1   0 -10 1121.37  100.61
  -1   0  11   12.81   95.12
  -1   0  11   53.05   76.83
   1   0 -11  -62.20   95.12
   1   0 -11   21.95   76.83
  -1   0  12 1190.88  124.39
  -1   0  12 1600.64  107.93
   1   0 -12 1040.88  118.91
   1   0 -12 1540.28  115.25
  -1   0  13   29.27  124.39
  -1   0  13    9.15   84.15
   1   0 -13   12.81  109.76
   1   0 -13   56.71   87.81
  -1   0  14 2487.86  164.64
  -1   0  14 2683.60  146.34
   1   0 -14 2603.11  173.78
   1   0 -14 2482.37  140.86
  -1   0  15   21.95  118.91
  -1   0  15  124.39  104.27
   1   0 -15  -34.76  131.71
   1   0 -15  -42.07   93.29
  -1   0  16  775.63  135.37
  -1   0  16  779.29  107.93
   1   0 -16  885.39  150.00
   1   0 -16  837.82  122.56
  -1   0  17   45.73  126.22
  -1   0  17    0.00  106.10
   1   0 -17   71.34  140.86
   1   0 -17   -1.83  107.93
  -1   0  18   47.56  131.71
  -1   0  18   64.03  111.59
   1   0 -18   20.12  126.22
   1   0 -18  135.37  111.59
  -1   0  19  -21.95  148.17
  -1   0  19   38.42  100.61
   1   0 -19  -45.73  133.54
   1   0 -19   12.81  100.61
  -1   0  20  -21.95  142.69
  -1   0  20    3.66   98.78
   1   0 -20  -10.98  151.83
   1   0 -20    3.66  100.61
  -1   0  21  -38.42  146.34
  -1   0  21   -3.66  115.25
   1   0 -21  -12.81  140.86
   1   0 -21   -3.66  113.42
  -1   0  22  118.91  173.78
  -1   0  22   18.29  104.27
   1   0 -22  151.83  164.64
   1   0 -22   29.27  102.44
  -1   0  23  -25.61  159.15
   1   0 -23  -49.39  155.49
   1   0 -23  -20.12  106.10
  -1   1   3  495.74   98.78
   1  -1  -3  673.19   98.78
  -1   1   4 1280.52   95.12
  -1   1   4 1223.81  115.25
   1  -1  -4 1192.71   91.47
   1  -1  -4 1189.05  115.25
   1   1  -4 1211.00   80.49
   1   1  -4 1328.08   87.81
  -1  -1   4 1403.08   82.32
  -1  -1   4 1152.46   91.47
  -1   1   5  195.74   76.83
  -1   1   5   82.32   42.07
  -1   1   5   38.42   84.15
   1  -1  -5  111.59   76.83
   1  -1  -5    1.83   40.24
   1  -1  -5    0.00   82.32
   1   1  -5   32.93   60.37
   1   1  -5   43.90   69.51
  -1  -1   5   69.51   67.68
  -1  -1   5   58.54   73.17
  -1   1   6   40.24   76.83
  -1   1   6   76.83   32.93
  -1   1   6   54.88   82.32
  -1   1   6   64.03   56.71
   1  -1  -6   18.29   75.00
   1  -1  -6   56.71   31.10
   1  -1  -6   29.27   82.32
   1  -1  -6   10.98   56.71
   1   1  -6  159.15   71.34
   1   1  -6   25.61   69.51
  -1  -1   6  353.06   75.00
  -1  -1   6  117.08   69.51
  -1   1   7 4055.58  155.49
  -1   1   7 4062.89  102.44
  -1   1   7 3649.47  137.20
  -1   1   7 3731.79  118.91
   1  -1  -7 3876.30  144.52
   1  -1  -7 3543.37   91.47
   1  -1  -7 3973.26  144.52
   1  -1  -7 3647.64  117.08
   1   1  -7 3845.21  140.86
   1   1  -7 3554.35   80.49
   1   1  -7 3473.86  124.39
  -1  -1   7 3828.74  142.69
  -1  -1   7 3839.72  129.88
  -1   1   8 9281.91  259.76
  -1   1   8 7637.36  175.61
  -1   1   8 8643.48  237.81
  -1   1   8 8348.96  215.86
   1  -1  -8 8938.00  252.44
   1  -1  -8 7849.56  181.10
   1  -1  -8 8489.82  235.98
   1  -1  -8 8275.79  212.20
   1   1  -8 8588.60  243.30
   1   1  -8 8402.01  225.00
  -1  -1   8 7392.24  221.35
  -1  -1   8 7445.29  160.98
  -1  -1   8 8334.33  223.18
  -1   1   9  927.46  100.61
  -1   1   9  916.48   45.73
  -1   1   9  801.24  100.61
  -1   1   9  861.60   78.66
   1  -1  -9  848.80  100.61
   1  -1  -9  914.65   45.73
   1  -1  -9  766.48  100.61
   1  -1  -9  911.00   78.66
   1   1  -9  797.58  102.44
   1   1  -9  839.65   84.15
  -1  -1   9  700.63  102.44
  -1  -1   9  627.45   80.49
  -1   1  10  -18.29  102.44
  -1   1  10   53.05   38.42
  -1   1  10   51.22   82.32
  -1   1  10   49.39   87.81
   1  -1 -10   32.93  100.61
   1  -1 -10   80.49   82.32
   1  -1 -10   60.37   89.64
   1   1 -10   31.10   96.95
   1   1 -10   38.42   73.17
  -1  -1  10    5.49   96.95
  -1  -1  10   69.51   75.00
  -1   1  11  354.89  102.44
  -1   1  11  148.17   87.81
  -1   1  11  140.86   93.29
   1  -1 -11  259.76  100.61
   1  -1 -11    1.83   84.15
   1  -1 -11  106.10   95.12
   1   1 -11   91.47  104.27
   1   1 -11   73.17   71.34
  -1  -1  11  111.59  106.10
  -1  -1  11   76.83   78.66
  -1   1  12  682.33  113.42
  -1   1  12  556.11   95.12
  -1   1  12  861.60  120.73
   1  -1 -12  373.18  109.76
   1  -1 -12  510.38   95.12
   1  -1 -12  742.70  126.22
   1   1 -12  393.30  107.93
   1   1 -12  614.65   95.12
  -1  -1  12  621.96  122.56
  -1  -1  12  493.91   91.47
  -1   1  13  126.22  128.05
  -1   1  13  148.17   93.29
  -1   1  13  171.96  131.71
   1  -1 -13   58.54  111.59
   1  -1 -13  109.76   91.47
   1  -1 -13   73.17  137.20
   1   1 -13  -21.95  131.71
   1   1 -13  104.27   85.98
  -1  -1  13   -7.32  133.54
  -1  -1  13  175.61   96.95
  -1   1  14 1161.61  139.03
  -1   1  14  814.04  107.93
  -1   1  14  909.17  157.32
   1  -1 -14 1119.54  137.20
   1  -1 -14  973.19  111.59
   1  -1 -14  770.14  157.32
   1   1 -14  920.14  142.69
   1   1 -14  872.58  113.42
  -1  -1  14  720.75  131.71
  -1  -1  14  900.02  102.44
  -1   1  15   -1.83  135.37
  -1   1  15  -12.81   93.29
  -1   1  15 -117.08  151.83
   1  -1 -15  -60.37  120.73
   1  -1 -15   29.27  107.93
   1   1 -15   27.44  129.88
   1   1 -15   23.78  100.61
  -1  -1  15   65.86  118.91
  -1  -1  15   12.81   98.78
  -1   1  16  799.41  151.83
  -1   1  16  523.18  104.27
  -1   1  16  526.84  166.47
   1  -1 -16  799.41  137.20
   1  -1 -16  737.21  115.25
   1   1 -16  497.57  126.22
   1   1 -16  559.77  100.61
  -1  -1  16  835.99  151.83
  -1  -1  16  497.57  109.76
  -1   1  17  250.62  148.17
  -1   1  17   65.86   96.95
   1  -1 -17  246.96  128.05
   1  -1 -17   98.78  102.44
   1   1 -17  150.00  124.39
   1   1 -17  155.49   95.12
  -1  -1  17  203.05  144.52
  -1  -1  17  120.73   93.29
  -1   1  18  -21.95  150.00
  -1   1  18   -3.66   98.78
   1  -1 -18   49.39  131.71
   1  -1 -18   29.27  104.27
   1   1 -18  102.44  144.52
   1   1 -18    0.00   93.29
  -1  -1  18   51.22  133.54
  -1  -1  18   56.71   93.29
  -1   1  19   10.98  151.83
  -1   1  19   25.61  102.44
   1  -1 -19    9.15  135.37
   1  -1 -19   14.63  104.27
   1   1 -19   42.07  131.71
   1   1 -19   31.10  106.10
  -1  -1  19  -14.63  140.86
  -1  -1  19    0.00  107.93
  -1   1  20   69.51  140.86
  -1   1  20  -20.12  106.10
   1  -1 -20   80.49  157.32
   1  -1 -20   47.56  118.91
   1   1 -20   53.05  155.49
   1   1 -20  -27.44  109.76
  -1  -1  20   31.10  162.81
  -1  -1  20   -5.49  109.76
  -1   1  21   20.12  144.52
  -1   1  21   40.24  109.76
   1  -1 -21    9.15  144.52
   1  -1 -21  -14.63  106.10
   1   1 -21    7.32  144.52
   1   1 -21  -25.61   96.95
  -1  -1  21   -1.83  150.00
  -1  -1  21   25.61   96.95
  -1   1  22   -7.32  164.64
  -1   1  22   10.98  106.10
   1  -1 -22  -25.61  166.47
   1  -1 -22  -29.27  107.93
   1   1 -22   71.34  171.96
   1   1 -22   29.27  111.59
  -1  -1  22    7.32  179.27
  -1  -1  22    5.49  113.42
  -1   1  23  -18.29  155.49
  -1   1  23   16.46  122.56
   1  -1 -23   64.03  151.83
   1  -1 -23   25.61  109.76
   1   1 -23  -10.98  153.66
   1   1 -23   -1.83  104.27
  -1  -1  23  -23.78  166.47
   1   2  -1 7355.65  197.57
  -1  -2   1 7297.11  195.74
   1   2  -2 2850.06   96.95
  -1  -2   2 2694.57   95.12
  -1   2   3  128.05   60.37
  -1   2   3  122.56   96.95
   1  -2  -3   82.32   54.88
   1  -2  -3   25.61   95.12
   1   2  -3   42.07   51.22
   1   2  -3    3.66   47.56
  -1  -2   3  -27.44   56.71
  -1  -2   3   71.34   47.56
  -1   2   4  173.78   51.22
  -1   2   4  106.10  100.61
   1  -2  -4  190.25   51.22
   1  -2  -4  118.91   98.78
   1   2  -4  155.49   49.39
   1   2  -4  221.35   47.56
   1   2  -4  226.83   69.51
   1   2  -4  201.22   43.90
  -1  -2   4  206.71   54.88
  -1  -2   4  212.20   42.07
  -1   2   5  325.62   93.29
  -1   2   5  515.86   53.05
  -1   2   5  647.58  100.61
   1  -2  -5  417.08  102.44
   1  -2  -5  607.33   54.88
   1  -2  -5  760.99  104.27
   1   2  -5  393.30   62.20
   1   2  -5  682.33   43.90
   1   2  -5  673.19   71.34
  -1  -2   5  675.01   47.56
  -1  -2   5  623.79   75.00
  -1   2   6  135.37   82.32
  -1   2   6  139.03   43.90
  -1   2   6  243.30   91.47
  -1   2   6   85.98   80.49
   1  -2  -6   53.05   80.49
   1  -2  -6  155.49   43.90
   1  -2  -6  188.42   91.47
   1  -2  -6  159.15   73.17
   1   2  -6  109.76   69.51
   1   2  -6  199.39   38.42
   1   2  -6  250.62   67.68
  -1  -2   6  122.56   71.34
  -1  -2   6  157.32   38.42
  -1  -2   6  182.93   60.37
  -1   2   7    9.15   82.32
  -1   2   7   38.42   38.42
  -1   2   7    5.49   80.49
  -1   2   7   31.10   69.51
   1  -2  -7  -14.63   91.47
   1  -2  -7   25.61   42.07
   1  -2  -7   20.12   80.49
   1  -2  -7  -45.73   69.51
   1   2  -7   64.03   71.34
   1   2  -7   43.90   29.27
   1   2  -7   31.10   58.54
  -1  -2   7   73.17   73.17
  -1  -2   7   27.44   29.27
  -1  -2   7   -7.32   58.54
  -1   2   8 1412.23  106.10
  -1   2   8 1337.22   60.37
  -1   2   8 1273.20  107.93
  -1   2   8 1125.02   85.98
   1  -2  -8 1406.74  106.10
   1  -2  -8 1452.47   64.03
   1  -2  -8  982.34   98.78
   1  -2  -8 1359.18   96.95
   1   2  -8 1578.69  102.44
   1   2  -8 1298.81   47.56
   1   2  -8 1339.05   84.15
  -1  -2   8 1189.05   98.78
  -1  -2   8 1333.57   47.56
  -1  -2   8 1291.49   82.32
  -1   2   9 1082.95  115.25
  -1   2   9 1066.49   58.54
  -1   2   9 1207.34  102.44
  -1   2   9 1136.00   95.12
   1  -2  -9  967.70  111.59
   1  -2  -9 1229.30   60.37
   1  -2  -9 1331.74  107.93
   1  -2  -9 1176.25  102.44
   1   2  -9 1115.88  109.76
   1   2  -9  971.36   47.56
   1   2  -9 1071.97   82.32
  -1  -2   9 1115.88  104.27
  -1  -2   9 1071.97   47.56
  -1  -2   9 1211.00   85.98
  -1   2  10   18.29  104.27
  -1   2  10   27.44   42.07
  -1   2  10  -16.46   87.81
  -1   2  10   25.61   87.81
   1  -2 -10   10.98  102.44
   1  -2 -10    7.32   45.73
   1  -2 -10   60.37   87.81
   1  -2 -10    9.15   93.29
   1   2 -10   16.46   89.64
   1   2 -10   47.56   62.20
  -1  -2  10   -1.83   93.29
  -1  -2  10  133.54   38.42
  -1  -2  10  -21.95   71.34
  -1   2  11    5.49   98.78
  -1   2  11  115.25   45.73
  -1   2  11   42.07   91.47
  -1   2  11   21.95   98.78
   1  -2 -11   49.39   98.78
   1  -2 -11   40.24   47.56
   1  -2 -11    1.83   91.47
   1  -2 -11   31.10   91.47
   1   2 -11   96.95  100.61
   1   2 -11   -3.66   78.66
  -1  -2  11   12.81  100.61
  -1  -2  11   84.15   71.34
  -1   2  12  294.52  109.76
  -1   2  12  230.49   56.71
  -1   2  12  226.83   96.95
  -1   2  12  278.05  109.76
   1  -2 -12  300.01  107.93
   1  -2 -12  109.76  104.27
   1  -2 -12  243.30  113.42
   1   2 -12  150.00  111.59
   1   2 -12  186.59   84.15
  -1  -2  12  300.01  104.27
  -1  -2  12  164.64   82.32
  -1   2  13  548.79  120.73
  -1   2  13  583.55  104.27
  -1   2  13  583.55  122.56
   1  -2 -13  585.38  131.71
   1  -2 -13  596.35  104.27
   1  -2 -13  685.99  137.20
   1   2 -13  521.35  124.39
   1   2 -13  687.82  111.59
  -1  -2  13  570.74  117.08
  -1  -2  13  631.11  100.61
  -1   2  14  223.18  135.37
  -1   2  14  106.10  106.10
  -1   2  14  241.47  139.03
   1  -2 -14  241.47  118.91
   1  -2 -14  144.52   98.78
   1  -2 -14  343.91  129.88
   1   2 -14  129.88  126.22
   1   2 -14  173.78   95.12
  -1  -2  14  171.96  118.91
  -1  -2  14  567.09  102.44
  -1   2  15  453.67  128.05
  -1   2  15  396.96  100.61
  -1   2  15  578.06  140.86
   1  -2 -15  503.06  137.20
   1  -2 -15  225.00  102.44
   1  -2 -15  424.40  139.03
   1   2 -15  523.18  137.20
   1   2 -15  495.74  102.44
  -1  -2  15  387.81  124.39
  -1  -2  15  382.33   98.78
  -1   2  16  131.71  126.22
  -1   2  16  192.08   98.78
  -1   2  16  212.20  139.03
   1  -2 -16   38.42  120.73
   1  -2 -16  102.44  111.59
   1  -2 -16   80.49  146.34
   1   2 -16  133.54  120.73
   1   2 -16  234.15   98.78
  -1  -2  16   91.47  139.03
  -1  -2  16  221.35   87.81
  -1   2  17   21.95  124.39
  -1   2  17   67.68   98.78
  -1   2  17    3.66  148.17
   1  -2 -17  -10.98  124.39
   1  -2 -17    9.15  100.61
   1  -2 -17   43.90  159.15
   1   2 -17   31.10  139.03
   1   2 -17   -9.15   93.29
  -1  -2  17   31.10  148.17
  -1  -2  17  -16.46   96.95
  -1   2  18   53.05  133.54
  -1   2  18   80.49  102.44
  -1   2  18   73.17  160.98
   1  -2 -18  102.44  129.88
   1  -2 -18   76.83  107.93
   1  -2 -18  129.88  177.44
   1   2 -18   73.17  129.88
   1   2 -18  113.42   98.78
  -1  -2  18  157.32  153.66
  -1  -2  18  201.22  102.44
  -1   2  19   36.59  137.20
  -1   2  19  -29.27  106.10
  -1   2  19   -1.83  171.96
   1  -2 -19  -58.54  150.00
   1  -2 -19    5.49  120.73
   1  -2 -19  -42.07  201.22
   1   2 -19  -10.98  153.66
   1   2 -19   16.46  100.61
  -1  -2  19  -23.78  160.98
  -1  -2  19   21.95   98.78
  -1   2  20   45.73  142.69
  -1   2  20   -5.49  118.91
  -1   2  20  -29.27  190.25
   1  -2 -20   34.76  139.03
   1  -2 -20   20.12  109.76
   1   2 -20   14.63  146.34
   1   2 -20   10.98   91.47
  -1  -2  20   32.93  170.13
  -1  -2  20    3.66  100.61
  -1   2  21   64.03  146.34
  -1   2  21   45.73  109.76
  -1   2  21   62.20  214.03
   1  -2 -21   56.71  144.52
   1  -2 -21  104.27  113.42
   1   2 -21   12.81  150.00
   1   2 -21   87.81  106.10
  -1  -2  21  -12.81  160.98
  -1  -2  21   16.46  106.10
  -1   2  22   29.27  168.30
  -1   2  22   29.27  111.59
  -1   2  22   -5.49  226.83
   1  -2 -22   32.93  150.00
   1  -2 -22  -18.29  111.59
   1   2 -22   32.93  173.78
   1   2 -22   40.24  118.91
  -1  -2  22  -18.29  190.25
  -1  -2  22    5.49  109.76
  -1   2  23   47.56  153.66
  -1   2  23   45.73  113.42
  -1   2  23   21.95  263.42
   1  -2 -23   65.86  155.49
   1  -2 -23   18.29  124.39
   1   2 -23   -5.49  181.10
   1   2 -23  -10.98  109.76
  -1  -2  23   27.44  181.10
  -1   3   1 6969.67  192.08
   1  -3  -1 7212.96  203.05
   1   3  -1 7626.39  206.71
  -1  -3   1 6788.56  190.25
  -1   3   2  -10.98   71.34
  -1   3   2   31.10  102.44
   1  -3  -2   27.44   67.68
   1  -3  -2   64.03  100.61
   1   3  -2  -18.29   65.86
  -1  -3   2   42.07   65.86
  -1   3   3 2970.80  115.25
  -1   3   3 2456.76  139.03
   1  -3  -3 3100.68  111.59
   1  -3  -3 2593.96  139.03
   1   3  -3 2756.77   82.32
   1   3  -3 2650.67   98.78
   1   3  -3 2608.59   96.95
  -1  -3   3 3056.77   85.98
  -1  -3   3 3223.24  109.76
  -1  -3   3 2826.28  102.44
  -1   3   4  422.57   58.54
  -1   3   4  508.55  111.59
   1  -3  -4  508.55   58.54
   1  -3  -4  506.72  109.76
   1   3  -4  342.08   49.39
   1   3  -4  396.96   53.05
  -1  -3   4  680.50   54.88
  -1  -3   4  459.16   54.88
  -1   3   5   27.44   93.29
  -1   3   5   38.42   54.88
  -1   3   5  -31.10   96.95
   1  -3  -5  -29.27   93.29
   1  -3  -5   49.39   53.05
   1  -3  -5    5.49   93.29
   1   3  -5    3.66   54.88
   1   3  -5   36.59   47.56
   1   3  -5   -3.66   56.71
  -1  -3   5   82.32   58.54
  -1  -3   5   -1.83   47.56
  -1  -3   5   38.42   56.71
  -1   3   6  433.55   91.47
  -1   3   6  479.28   56.71
  -1   3   6  376.84   91.47
  -1   3   6  336.59   87.81
   1  -3  -6  563.43   95.12
   1  -3  -6  484.77   54.88
   1  -3  -6  417.08   89.64
   1  -3  -6  263.42   93.29
   1   3  -6  471.96   71.34
   1   3  -6  534.16   47.56
   1   3  -6  546.96   54.88
  -1  -3   6  490.25   69.51
  -1  -3   6  567.09   51.22
  -1  -3   6  488.43   53.05
  -1   3   7   25.61   91.47
  -1   3   7   -3.66   45.73
  -1   3   7    0.00   82.32
  -1   3   7   27.44   78.66
   1  -3  -7   -9.15   82.32
   1  -3  -7  267.08   49.39
   1  -3  -7  -27.44   78.66
   1  -3  -7   20.12   78.66
   1   3  -7   10.98   75.00
   1   3  -7  267.08   42.07
  -1  -3   7  -69.51   71.34
  -1  -3   7   10.98   38.42
  -1   3   8  607.33  104.27
  -1   3   8  671.36   54.88
  -1   3   8  546.96   91.47
  -1   3   8  728.06   87.81
   1  -3  -8  490.25  104.27
   1  -3  -8  834.16   62.20
   1  -3  -8  596.35   93.29
   1  -3  -8  612.82   93.29
   1   3  -8  707.94   85.98
   1   3  -8  707.94   47.56
   1   3  -8  750.02   64.03
  -1  -3   8  675.01   82.32
  -1  -3   8  722.58   47.56
  -1  -3   8  768.31   64.03
  -1   3   9  492.08   96.95
  -1   3   9  845.14   64.03
  -1   3   9  466.47  100.61
  -1   3   9  437.20   93.29
   1  -3  -9  589.04   98.78
   1  -3  -9  660.38   58.54
   1  -3  -9  665.87  104.27
   1  -3  -9  424.40   87.81
   1   3  -9  680.50   98.78
   1   3  -9  590.87   47.56
   1   3  -9  696.97   65.86
  -1  -3   9  640.26   91.47
  -1  -3   9  565.26   47.56
  -1  -3   9  486.60   64.03
  -1   3  10   40.24   93.29
  -1   3  10   29.27   53.05
  -1   3  10   75.00   93.29
  -1   3  10   12.81   93.29
   1  -3 -10  153.66  106.10
   1  -3 -10   -1.83   47.56
   1  -3 -10   -1.83   93.29
   1  -3 -10   64.03   98.78
   1   3 -10    0.00   85.98
   1   3 -10   -1.83   47.56
   1   3 -10  -10.98   64.03
  -1  -3  10   -7.32  102.44
  -1  -3  10   49.39   42.07
  -1  -3  10   12.81   67.68
  -1   3  11  100.61  100.61
  -1   3  11   49.39   51.22
  -1   3  11   49.39   98.78
  -1   3  11   42.07  107.93
   1  -3 -11  162.81  102.44
   1  -3 -11   36.59   51.22
   1  -3 -11   76.83   96.95
   1  -3 -11  139.03  100.61
   1   3 -11   21.95   96.95
   1   3 -11   53.05   49.39
   1   3 -11   27.44   75.00
  -1  -3  11   38.42  107.93
  -1  -3  11  296.35   51.22
  -1  -3  11   78.66   69.51
  -1   3  12   53.05  117.08
  -1   3  12   84.15   53.05
  -1   3  12  418.91  106.10
  -1   3  12  122.56  118.91
   1  -3 -12   23.78  106.10
   1  -3 -12   62.20   62.20
   1  -3 -12  157.32  118.91
   1   3 -12   53.05  109.76
   1   3 -12  117.08   84.15
  -1  -3  12   29.27  124.39
  -1  -3  12  115.25   84.15
  -1   3  13  808.55  126.22
  -1   3  13  711.60   67.68
  -1   3  13  561.60  111.59
  -1   3  13  481.11  126.22
   1  -3 -13  570.74  120.73
   1  -3 -13  729.89   78.66
   1  -3 -13  590.87  109.76
   1  -3 -13  717.09  131.71
   1   3 -13  543.30  128.05
   1   3 -13  684.16   91.47
  -1  -3  13  695.14  133.54
  -1  -3  13  859.77   96.95
  -1   3  14   10.98  113.42
  -1   3  14   85.98   64.03
  -1   3  14   67.68   96.95
  -1   3  14   45.73  122.56
   1  -3 -14   67.68  113.42
   1  -3 -14   53.05   96.95
   1  -3 -14   95.12  117.08
   1   3 -14   23.78  124.39
   1   3 -14  235.98   91.47
  -1  -3  14   49.39  128.05
  -1  -3  14  117.08   93.29
  -1   3  15   36.59  131.71
  -1   3  15  144.52  100.61
  -1   3  15  128.05  122.56
   1  -3 -15   56.71  115.25
   1  -3 -15   47.56   96.95
   1  -3 -15  -56.71  144.52
   1   3 -15   36.59  129.88
   1   3 -15   71.34   91.47
  -1  -3  15   84.15  122.56
  -1  -3  15  181.10   96.95
  -1   3  16  -12.81  120.73
  -1   3  16   -1.83   96.95
  -1   3  16   89.64  140.86
   1  -3 -16  -23.78  129.88
   1  -3 -16   32.93   96.95
   1  -3 -16   18.29  146.34
   1   3 -16   45.73  137.20
   1   3 -16   31.10   93.29
  -1  -3  16  -36.59  140.86
  -1  -3  16   14.63   85.98
  -1   3  17    3.66  124.39
  -1   3  17   34.76  100.61
  -1   3  17   -7.32  155.49
   1  -3 -17   58.54  137.20
   1  -3 -17    3.66  100.61
   1  -3 -17   89.64  153.66
   1   3 -17   21.95  139.03
   1   3 -17   32.93   87.81
  -1  -3  17    5.49  133.54
  -1  -3  17    7.32   87.81
  -1   3  18  -20.12  129.88
  -1   3  18   31.10  102.44
  -1   3  18   -5.49  148.17
   1  -3 -18  113.42  129.88
   1  -3 -18    7.32  118.91
   1  -3 -18   25.61  148.17
   1   3 -18   21.95  151.83
   1   3 -18   62.20   91.47
  -1  -3  18  -27.44  160.98
  -1  -3  18   76.83   91.47
  -1   3  19   89.64  139.03
  -1   3  19   49.39  106.10
  -1   3  19   36.59  171.96
   1  -3 -19   54.88  146.34
   1  -3 -19   -3.66  106.10
   1  -3 -19   16.46  171.96
   1   3 -19  -14.63  142.69
   1   3 -19   69.51   98.78
  -1  -3  19   -3.66  166.47
  -1  -3  19    0.00   93.29
  -1   3  20  -25.61  140.86
  -1   3  20   20.12  106.10
  -1   3  20   16.46  175.61
   1  -3 -20    9.15  153.66
   1  -3 -20   65.86  111.59
   1  -3 -20  -12.81  166.47
   1   3 -20   49.39  148.17
   1   3 -20    0.00   93.29
  -1  -3  20    0.00  162.81
  -1  -3  20    0.00   95.12
  -1   3  21   96.95  148.17
  -1   3  21  283.54  113.42
  -1   3  21  300.01  171.96
   1  -3 -21  197.57  148.17
   1  -3 -21  203.05  117.08
   1  -3 -21  126.22  201.22
   1   3 -21  254.27  184.76
   1   3 -21  201.22  115.25
  -1  -3  21  122.56  206.71
  -1  -3  21  225.00  106.10
  -1   3  22   34.76  153.66
  -1   3  22   14.63  109.76
  -1   3  22   67.68  173.78
   1  -3 -22   45.73  150.00
   1  -3 -22  -32.93  113.42
   1  -3 -22  -56.71  230.49
   1   3 -22   12.81  182.93
   1   3 -22   51.22  107.93
  -1  -3  22   75.00  219.52
   1   3 -23   49.39  193.91
  -1  -3  23  -18.29  219.52
  -1   4   1  964.05   91.47
   1  -4  -1  971.36   91.47
   1   4  -1 1053.68   85.98
   1   4  -1  759.16   93.29
  -1  -4   1 1062.83   85.98
  -1  -4   1  793.92   91.47
  -1   4   2   32.93   67.68
  -1   4   2    9.15   98.78
   1  -4  -2   42.07   69.51
   1  -4  -2    1.83  111.59
   1   4  -2   49.39   62.20
   1   4  -2  -42.07   87.81
  -1  -4   2   53.05   62.20
  -1  -4   2  -49.39   85.98
  -1   4   3 2065.29   98.78
  -1   4   3 2334.20  139.03
   1  -4  -3 2304.93  104.27
   1  -4  -3 2401.88  139.03
   1   4  -3 2312.25   64.03
   1   4  -3 2336.03   98.78
   1   4  -3 2639.69  117.08
  -1  -4   3 2396.39   65.86
  -1  -4   3 2281.15   98.78
  -1  -4   3 2332.37  109.76
  -1   4   4 2411.03  102.44
  -1   4   4 2475.05  137.20
   1  -4  -4 2603.11  106.10
   1  -4  -4 2436.64  135.37
   1   4  -4 2577.50   80.49
   1   4  -4 2835.43  104.27
  -1  -4   4 2934.21   87.81
  -1  -4   4 2409.20   95.12
  -1   4   5 3475.69  148.17
  -1   4   5 3455.56  118.91
  -1   4   5 3552.52  150.00
   1  -4  -5 3526.91  144.52
   1  -4  -5 3537.88  120.73
   1  -4  -5 3662.28  157.32
   1   4  -5 3715.33  111.59
   1   4  -5 3755.57  118.91
   1   4  -5 3933.01  104.27
  -1  -4   5 3697.03  111.59
  -1  -4   5 4033.62  126.22
  -1  -4   5 3753.74  102.44
  -1   4   6   62.20   89.64
  -1   4   6    1.83   56.71
  -1   4   6   29.27   84.15
   1  -4  -6   14.63   89.64
   1  -4  -6   -9.15   58.54
   1  -4  -6   73.17   84.15
   1   4  -6   34.76   62.20
   1   4  -6    1.83   45.73
   1   4  -6    5.49   36.59
  -1  -4   6   47.56   65.86
  -1  -4   6   49.39   49.39
  -1  -4   6   16.46   40.24
  -1   4   7  760.99   98.78
  -1   4   7  618.31   65.86
  -1   4   7  587.21   93.29
  -1   4   7  332.93  100.61
   1  -4  -7  642.09   95.12
   1  -4  -7  685.99   67.68
   1  -4  -7  568.91   93.29
   1  -4  -7  387.81   96.95
   1   4  -7  642.09   82.32
   1   4  -7  581.72   56.71
   1   4  -7  623.79   51.22
  -1  -4   7  548.79   76.83
  -1  -4   7  579.89   54.88
  -1  -4   7  673.19   49.39
  -1   4   8 1743.33  118.91
  -1   4   8 1739.67   85.98
  -1   4   8 1595.16  113.42
  -1   4   8 1794.55  128.05
   1  -4  -8 1703.09  118.91
   1  -4  -8 1778.09   82.32
   1  -4  -8 1525.64  113.42
   1  -4  -8 1596.99  118.91
   1   4  -8 1671.99  106.10
   1   4  -8 1781.75   76.83
   1   4  -8 1746.99   71.34
  -1  -4   8 1650.04  107.93
  -1  -4   8 1726.87   75.00
  -1  -4   8 1726.87   73.17
  -1   4   9   69.51   93.29
  -1   4   9  128.05   56.71
  -1   4   9  109.76   93.29
  -1   4   9  107.93  104.27
   1  -4  -9   12.81   93.29
   1  -4  -9  203.05   60.37
   1  -4  -9  182.93   95.12
   1  -4  -9  135.37   95.12
   1   4  -9   38.42   95.12
   1   4  -9  150.00   47.56
   1   4  -9  131.71   56.71
  -1  -4   9   91.47   91.47
  -1  -4   9  181.10   47.56
  -1  -4   9  142.69   54.88
  -1   4  10 2264.68  137.20
  -1   4  10 2250.05  100.61
  -1   4  10 1710.40  129.88
  -1   4  10 2076.27  133.54
   1  -4 -10 2120.17  135.37
   1  -4 -10 2048.83   96.95
   1  -4 -10 1836.63  131.71
   1  -4 -10 2453.10  140.86
   1   4 -10 2180.54  133.54
   1   4 -10 2328.71   87.81
   1   4 -10 2180.54   96.95
  -1  -4  10 1951.87  129.88
  -1  -4  10 2048.83   84.15
  -1  -4  10 1940.90   89.64
  -1   4  11 8420.31  265.25
  -1   4  11 8487.99  226.83
  -1   4  11 9397.16  283.54
  -1   4  11 9459.35  287.20
   1  -4 -11 8906.90  279.88
   1  -4 -11 8959.95  234.15
   1  -4 -11 8716.66  270.74
   1  -4 -11 9999.00  294.52
   1   4 -11 9656.92  289.03
   1   4 -11 8412.99  214.03
   1   4 -11 8948.98  237.81
  -1  -4  11 9550.82  285.37
  -1  -4  11 8883.12  221.35
  -1  -4  11 8648.97  230.49
  -1   4  12 4123.26  184.76
  -1   4  12 4284.24  139.03
  -1   4  12 4364.73  186.59
  -1   4  12 3618.37  190.25
   1  -4 -12 4726.93  197.57
   1  -4 -12 4309.85  142.69
   1  -4 -12 4178.14  179.27
   1  -4 -12 4196.43  193.91
   1   4 -12 4209.24  186.59
   1   4 -12 4518.39  139.03
   1   4 -12 3973.26  140.86
  -1  -4  12 4377.54  190.25
  -1  -4  12 4597.05  139.03
  -1  -4  12 4798.28  162.81
  -1   4  13 1803.70  144.52
  -1   4  13 2098.22  100.61
  -1   4  13 2334.20  144.52
  -1   4  13 2586.64  170.13
   1  -4 -13 1946.38  146.34
   1  -4 -13 2111.02  100.61
   1  -4 -13 2218.95  140.86
   1  -4 -13 2314.08  164.64
   1   4 -13 1939.07  160.98
   1   4 -13 2149.44   93.29
   1   4 -13 2244.56  113.42
  -1  -4  13 2017.73  157.32
  -1  -4  13 2240.90   95.12
  -1  -4  13 2043.34  111.59
  -1   4  14   -1.83  113.42
  -1   4  14   43.90   64.03
  -1   4  14   53.05  100.61
  -1   4  14   54.88  128.05
   1  -4 -14   62.20  124.39
   1  -4 -14   12.81   60.37
   1  -4 -14   -9.15   96.95
   1  -4 -14  -10.98  126.22
   1   4 -14   18.29  124.39
   1   4 -14   -7.32   76.83
  -1  -4  14  -14.63  129.88
  -1  -4  14  -14.63   78.66
  -1   4  15  118.91  131.71
  -1   4  15   95.12   67.68
  -1   4  15   42.07   98.78
  -1   4  15   -1.83  131.71
   1  -4 -15   45.73  113.42
   1  -4 -15  100.61   67.68
   1  -4 -15  131.71  100.61
   1  -4 -15  139.03  129.88
   1   4 -15   43.90  133.54
   1   4 -15   84.15   82.32
  -1  -4  15   82.32  139.03
  -1  -4  15   38.42   80.49
  -1   4  16   -7.32  118.91
  -1   4  16  -10.98   65.86
  -1   4  16   23.78   98.78
  -1   4  16   31.10  129.88
   1  -4 -16   23.78  115.25
   1  -4 -16  -40.24   98.78
   1  -4 -16    0.00  131.71
   1   4 -16    0.00  139.03
   1   4 -16    0.00   78.66
  -1  -4  16  -20.12  150.00
  -1  -4  16  -10.98   85.98
  -1   4  17   34.76  122.56
  -1   4  17   95.12  100.61
  -1   4  17   54.88  155.49
   1  -4 -17   14.63  133.54
   1  -4 -17   75.00  102.44
   1  -4 -17   29.27  142.69
   1   4 -17   16.46  150.00
   1   4 -17   -7.32   84.15
  -1  -4  17   40.24  148.17
  -1  -4  17   32.93   80.49
  -1   4  18   20.12  142.69
  -1   4  18   56.71  104.27
  -1   4  18  184.76  166.47
   1  -4 -18   43.90  124.39
   1  -4 -18    3.66  102.44
   1  -4 -18   82.32  157.32
   1   4 -18   16.46  159.15
   1   4 -18   10.98  104.27
  -1  -4  18   85.98   93.29
  -1   4  19  -12.81  153.66
  -1   4  19  107.93  107.93
  -1   4  19  113.42  164.64
   1  -4 -19   36.59  128.05
   1  -4 -19   16.46  107.93
   1  -4 -19   36.59  190.25
   1   4 -19   40.24  173.78
   1   4 -19   54.88  102.44
  -1  -4  19    5.49   89.64
  -1   4  20   65.86  159.15
  -1   4  20   -5.49  104.27
  -1   4  20   18.29  175.61
   1  -4 -20   -1.83  148.17
   1  -4 -20   -7.32  109.76
   1  -4 -20  -49.39  173.78
   1   4 -20    0.00  193.91
   1   4 -20   40.24  122.56
  -1  -4  20   -9.15   98.78
  -1   4  21   18.29  144.52
  -1   4  21    7.32  106.10
  -1   4  21   -7.32  204.88
   1  -4 -21   27.44  155.49
   1  -4 -21  -23.78  113.42
   1  -4 -21  -31.10  193.91
   1   4 -21  -12.81  195.74
   1   4 -21   49.39  122.56
  -1  -4  21   42.07  100.61
  -1   4  22   29.27  148.17
  -1   4  22  -14.63  109.76
  -1   4  22  -10.98  215.86
   1  -4 -22   -1.83  144.52
   1  -4 -22   14.63  113.42
   1  -4 -22   14.63  182.93
   1   4 -22    1.83  215.86
   1   4 -22   -9.15  133.54
  -1   5   1  570.74   84.15
   1  -5  -1  457.33   71.34
   1   5  -1  618.31   76.83
   1   5  -1  407.94   95.12
  -1  -5   1  525.01   75.00
  -1  -5   1  565.26   95.12
  -1   5   2 6135.50  188.42
  -1   5   2 6140.99  204.88
   1  -5  -2 6662.34  199.39
   1  -5  -2 6620.27  212.20
   1   5  -2 6640.39  192.08
   1   5  -2 6601.97  201.22
  -1  -5   2 6195.87  182.93
  -1  -5   2 6907.47  206.71
  -1   5   3  601.84   78.66
  -1   5   3  475.62  104.27
   1  -5  -3  471.96   65.86
   1  -5  -3  413.42  100.61
   1   5  -3  488.43   34.76
   1   5  -3  504.89   76.83
   1   5  -3  759.16   93.29
  -1  -5   3  385.98   73.17
  -1  -5   3  962.22  100.61
  -1   5   4  556.11   73.17
  -1   5   4  448.18   98.78
   1  -5  -4  618.31   73.17
   1  -5  -4  519.52   95.12
   1   5  -4  451.84   45.73
   1   5  -4  362.20   71.34
  -1  -5   4  534.16   67.68
  -1   5   5   82.32   96.95
  -1   5   5  120.73   60.37
  -1   5   5   98.78   91.47
   1  -5  -5   85.98   60.37
   1  -5  -5   75.00   85.98
   1   5  -5   96.95   51.22
   1   5  -5   51.22   58.54
  -1  -5   5   42.07   54.88
  -1   5   6  173.78   93.29
  -1   5   6  106.10   62.20
  -1   5   6  128.05   89.64
   1  -5  -6   75.00   93.29
   1  -5  -6   60.37   60.37
   1  -5  -6   78.66   85.98
   1   5  -6   34.76   56.71
   1   5  -6  104.27   31.10
  -1  -5   6   84.15   56.71
  -1  -5   6   80.49   32.93
  -1   5   7   12.81   91.47
  -1   5   7  -16.46   65.86
  -1   5   7   47.56   87.81
  -1   5   7  -34.76  107.93
   1  -5  -7    3.66   89.64
   1  -5  -7   20.12   58.54
   1  -5  -7    9.15   84.15
   1  -5  -7    3.66  106.10
   1   5  -7   16.46   54.88
   1   5  -7   18.29   34.76
  -1  -5   7   -9.15   53.05
  -1   5   8   20.12   91.47
  -1   5   8    3.66   56.71
  -1   5   8   -9.15   89.64
  -1   5   8  -34.76  115.25
   1  -5  -8   73.17  104.27
   1  -5  -8   23.78   65.86
   1  -5  -8   -1.83   89.64
   1  -5  -8  -20.12  115.25
   1   5  -8   34.76   53.05
   1   5  -8    9.15   43.90
  -1  -5   8   38.42   53.05
  -1  -5   8  -20.12   42.07
  -1   5   9  159.15  100.61
  -1   5   9  133.54   65.86
  -1   5   9  104.27   96.95
  -1   5   9  120.73  104.27
   1  -5  -9   98.78  100.61
   1  -5  -9  160.98   62.20
   1  -5  -9  142.69   98.78
   1  -5  -9  182.93  115.25
   1   5  -9  137.20   54.88
   1   5  -9  155.49   54.88
  -1  -5   9  122.56   58.54
  -1  -5   9  173.78   53.05
  -1   5  10  475.62  109.76
  -1   5  10  336.59   73.17
  -1   5  10  629.28  113.42
  -1   5  10  691.48  124.39
   1  -5 -10  623.79  115.25
   1  -5 -10  739.04   78.66
   1  -5 -10  464.64  113.42
   1  -5 -10  543.30  122.56
   1   5 -10  634.77   67.68
   1   5 -10  695.14   67.68
  -1  -5  10  601.84   65.86
  -1  -5  10  654.89   65.86
  -1   5  11   34.76  118.91
  -1   5  11   51.22   69.51
  -1   5  11  102.44  107.93
  -1   5  11    5.49  118.91
   1  -5 -11   51.22  104.27
   1  -5 -11    0.00   69.51
   1  -5 -11   36.59  104.27
   1  -5 -11   20.12  118.91
   1   5 -11   58.54   58.54
   1   5 -11   -1.83   60.37
  -1  -5  11   -3.66   56.71
  -1  -5  11  285.37   65.86
  -1   5  12  856.12  124.39
  -1   5  12 1137.83   87.81
  -1   5  12  826.85  118.91
  -1   5  12  872.58  137.20
   1  -5 -12 1483.57  146.34
   1  -5 -12 1130.51   84.15
   1  -5 -12  940.26  120.73
   1  -5 -12  920.14  139.03
   1   5 -12 1137.83   75.00
   1   5 -12 1276.86   85.98
  -1  -5  12 1051.85   78.66
  -1  -5  12 1172.59   85.98
  -1   5  13  201.22  111.59
  -1   5  13  307.32   67.68
  -1   5  13  204.88  106.10
  -1   5  13  239.64  131.71
   1  -5 -13  263.42  128.05
   1  -5 -13  239.64   65.86
   1  -5 -13  294.52  106.10
   1  -5 -13  263.42  135.37
   1   5 -13  259.76   62.20
   1   5 -13  201.22   76.83
  -1  -5  13  309.15   65.86
  -1  -5  13  272.57   78.66
  -1   5  14  407.94  118.91
  -1   5  14  501.23   71.34
  -1   5  14  400.62  107.93
  -1   5  14  426.23  160.98
   1  -5 -14  552.45  120.73
   1  -5 -14  665.87   75.00
   1  -5 -14  514.04  109.76
   1  -5 -14  601.84  151.83
   1   5 -14  550.62   69.51
   1   5 -14  439.03   78.66
  -1  -5  14  289.03   67.68
  -1  -5  14  675.01   78.66
  -1   5  15  166.47  128.05
  -1   5  15  128.05   65.86
  -1   5  15   71.34  100.61
  -1   5  15  300.01  150.00
   1  -5 -15   95.12  113.42
   1  -5 -15  133.54   69.51
   1  -5 -15   73.17  100.61
   1  -5 -15  168.30  144.52
   1   5 -15   71.34   87.81
  -1  -5  15   95.12   60.37
  -1  -5  15  129.88   75.00
  -1   5  16  146.34  118.91
  -1   5  16   60.37   73.17
  -1   5  16   60.37   98.78
  -1   5  16   49.39  148.17
   1  -5 -16   60.37  115.25
   1  -5 -16   82.32   71.34
   1  -5 -16   98.78  102.44
   1  -5 -16  122.56  142.69
   1   5 -16   76.83   89.64
  -1  -5  16   20.12   87.81
  -1   5  17  164.64  124.39
  -1   5  17  182.93   73.17
  -1   5  17  162.81  104.27
  -1   5  17  135.37  155.49
   1  -5 -17   91.47  131.71
   1  -5 -17  107.93   85.98
   1  -5 -17  115.25  102.44
   1  -5 -17  162.81  150.00
   1   5 -17   76.83  102.44
  -1  -5  17  144.52   85.98
  -1   5  18   -9.15  139.03
  -1   5  18   12.81   73.17
  -1   5  18   -9.15  104.27
  -1   5  18   69.51  159.15
   1  -5 -18  -27.44  122.56
   1  -5 -18    9.15  104.27
   1  -5 -18   18.29  162.81
   1   5 -18  -29.27  107.93
  -1  -5  18   29.27   85.98
  -1   5  19   -7.32  131.71
  -1   5  19  -12.81  104.27
  -1   5  19  -34.76  166.47
   1  -5 -19   21.95  124.39
   1  -5 -19   -1.83  107.93
   1  -5 -19   42.07  193.91
   1   5 -19    7.32  126.22
  -1  -5  19   53.05   98.78
  -1   5  20  144.52  140.86
  -1   5  20  219.52  109.76
  -1   5  20  104.27  179.27
   1  -5 -20  160.98  131.71
   1  -5 -20  226.83  113.42
   1  -5 -20   43.90  190.25
   1   5 -20   78.66  129.88
  -1  -5  20  215.86  113.42
  -1   5  21    5.49  144.52
  -1   5  21   -1.83  106.10
  -1   5  21  -29.27  210.37
   1  -5 -21  -16.46  137.20
   1  -5 -21   12.81  111.59
   1  -5 -21   -1.83  226.83
   1   5 -21  -31.10  131.71
  -1  -5  21    1.83  107.93
  -1   6   1 1915.29  113.42
  -1   6   1 1693.94  131.71
   1  -6  -1 1699.43  107.93
   1  -6  -1 1761.62  129.88
   1   6  -1 1673.82   49.39
   1   6  -1 1774.43  104.27
   1   6  -1 1600.64   91.47
   1   6  -1 1715.89  120.73
  -1  -6   1 1884.19   54.88
  -1  -6   1 1794.55  104.27
  -1  -6   1 1918.94  109.76
  -1  -6   1 1971.99  131.71
  -1   6   2 1818.33  109.76
  -1   6   2 1906.14  135.37
   1  -6  -2 1591.50  102.44
   1  -6  -2 2037.85  137.20
   1   6  -2 1607.96   98.78
   1   6  -2 1838.46   93.29
   1   6  -2 1944.55  129.88
  -1  -6   2 1538.45   96.95
  -1  -6   2 1414.06  118.91
  -1   6   3  188.42   75.00
  -1   6   3  261.59  111.59
   1  -6  -3  230.49   75.00
   1  -6  -3   89.64  106.10
   1   6  -3  203.05   73.17
  -1  -6   3  117.08   69.51
  -1  -6   3  181.10   96.95
  -1   6   4  107.93   69.51
  -1   6   4   -3.66  102.44
   1  -6  -4   38.42   71.34
   1  -6  -4   87.81  100.61
   1   6  -4    5.49   62.20
  -1  -6   4   31.10   73.17
  -1   6   5   87.81   69.51
  -1   6   5   80.49   91.47
   1  -6  -5  150.00   71.34
   1  -6  -5   98.78   91.47
   1   6  -5  111.59   60.37
  -1  -6   5   51.22   60.37
  -1   6   6  148.17  106.10
  -1   6   6   71.34   69.51
  -1   6   6   25.61   91.47
   1  -6  -6  106.10  104.27
   1  -6  -6   42.07   67.68
   1  -6  -6   54.88   89.64
   1   6  -6   38.42   65.86
  -1  -6   6  120.73   58.54
  -1  -6   6   93.29   18.29
  -1   6   7   85.98  106.10
  -1   6   7  203.05   71.34
  -1   6   7   89.64   93.29
   1  -6  -7   62.20   96.95
   1  -6  -7  254.27   71.34
   1  -6  -7   91.47   93.29
   1  -6  -7  118.91  126.22
   1   6  -7  310.98   64.03
   1   6  -7  160.98   32.93
  -1  -6   7  102.44   65.86
  -1  -6   7  162.81   27.44
  -1   6   8  546.96  106.10
  -1   6   8  665.87   85.98
  -1   6   8  364.03  106.10
  -1   6   8  417.08  137.20
   1  -6  -8  349.40  113.42
   1  -6  -8  440.86   75.00
   1  -6  -8  448.18  109.76
   1  -6  -8  492.08  137.20
   1   6  -8  486.60   73.17
   1   6  -8  490.25   43.90
  -1  -6   8  404.28   69.51
  -1  -6   8  470.13   43.90
  -1   6   9  590.87  126.22
  -1   6   9  784.77   87.81
  -1   6   9 1009.78  115.25
  -1   6   9  704.28  146.34
   1  -6  -9  660.38  115.25
   1  -6  -9  673.19   78.66
   1  -6  -9  722.58  111.59
   1  -6  -9  770.14  129.88
   1   6  -9  771.97   75.00
   1   6  -9  755.50   54.88
  -1  -6   9  801.24   73.17
  -1  -6   9  682.33   54.88
  -1   6  10   -5.49  106.10
  -1   6  10   53.05   65.86
  -1   6  10   54.88  102.44
  -1   6  10   62.20  135.37
   1  -6 -10  -25.61  122.56
   1  -6 -10   76.83   69.51
   1  -6 -10  -21.95  102.44
   1  -6 -10   54.88  129.88
   1   6 -10   43.90   60.37
   1   6 -10   16.46   53.05
  -1  -6  10   38.42   58.54
  -1  -6  10   12.81   49.39
  -1   6  11  274.40  124.39
  -1   6  11  197.57   69.51
  -1   6  11   53.05  104.27
  -1   6  11  113.42  129.88
   1  -6 -11  155.49  111.59
   1  -6 -11  115.25   76.83
   1  -6 -11  131.71  104.27
   1  -6 -11  195.74  117.08
   1   6 -11  192.08   60.37
   1   6 -11  197.57   64.03
  -1  -6  11  117.08   60.37
  -1  -6  11  168.30   56.71
  -1   6  12  429.89  115.25
  -1   6  12  568.91   84.15
  -1   6  12  594.53  115.25
  -1   6  12  579.89  139.03
   1  -6 -12  706.11  133.54
   1  -6 -12  759.16   85.98
   1  -6 -12  594.53  113.42
   1  -6 -12  665.87  140.86
   1   6 -12  556.11   73.17
   1   6 -12  678.67   76.83
  -1  -6  12  517.69   69.51
  -1  -6  12  534.16   69.51
  -1   6  13   42.07  109.76
  -1   6  13   40.24   62.20
  -1   6  13   45.73  104.27
  -1   6  13    0.00  133.54
   1  -6 -13    9.15  122.56
   1  -6 -13   67.68   64.03
   1  -6 -13   32.93  100.61
   1  -6 -13   58.54  135.37
   1   6 -13   64.03   58.54
   1   6 -13   56.71   75.00
  -1  -6  13  104.27   64.03
  -1  -6  13   96.95   69.51
  -1   6  14  166.47  115.25
  -1   6  14  146.34   69.51
  -1   6  14  199.39  106.10
  -1   6  14   95.12  142.69
   1  -6 -14  102.44  113.42
   1  -6 -14  122.56   69.51
   1  -6 -14  175.61  100.61
   1  -6 -14  226.83  150.00
   1   6 -14  214.03   67.68
   1   6 -14  239.64   93.29
  -1  -6  14  215.86   65.86
  -1  -6  14  135.37   73.17
  -1   6  15  -38.42  129.88
  -1   6  15   27.44   67.68
  -1   6  15  -16.46  100.61
  -1   6  15  107.93  150.00
   1  -6 -15   20.12  113.42
   1  -6 -15    0.00   69.51
   1  -6 -15   23.78   98.78
   1  -6 -15   75.00  157.32
   1   6 -15   69.51   62.20
   1   6 -15    1.83   96.95
  -1  -6  15   16.46   62.20
  -1  -6  15    9.15   80.49
  -1   6  16  215.86  120.73
  -1   6  16  206.71   71.34
  -1   6  16  223.18  106.10
  -1   6  16  248.79  166.47
   1  -6 -16  265.25  135.37
   1  -6 -16  206.71   75.00
   1  -6 -16  257.93  104.27
   1  -6 -16  248.79  166.47
   1   6 -16  186.59   69.51
   1   6 -16  241.47  109.76
  -1  -6  16  332.93   71.34
  -1  -6  16  296.35   93.29
  -1   6  17   -5.49  131.71
  -1   6  17   71.34   71.34
  -1   6  17   36.59  100.61
  -1   6  17  -20.12  171.96
   1  -6 -17   45.73  118.91
   1  -6 -17   54.88   76.83
   1  -6 -17   -3.66  102.44
   1  -6 -17   36.59  168.30
   1   6 -17   31.10  109.76
  -1  -6  17   25.61   71.34
  -1  -6  17   71.34  100.61
  -1   6  18   45.73  122.56
  -1   6  18  109.76   76.83
  -1   6  18   67.68  104.27
  -1   6  18   58.54  173.78
   1  -6 -18   93.29  120.73
   1  -6 -18  139.03   80.49
   1  -6 -18  106.10  104.27
   1  -6 -18   85.98  171.96
   1   6 -18  179.27  120.73
  -1  -6  18  159.15  107.93
  -1   6  19  -20.12  124.39
  -1   6  19  -12.81   78.66
  -1   6  19    7.32  104.27
  -1   6  19   -3.66  177.44
   1  -6 -19   -1.83  122.56
   1  -6 -19  -16.46   85.98
   1  -6 -19  -38.42  107.93
   1  -6 -19   62.20  179.27
   1   6 -19   23.78  129.88
  -1  -6  19  -32.93  113.42
  -1   6  20   56.71  128.05
  -1   6  20   16.46   84.15
  -1   6  20    5.49   91.47
  -1   6  20   58.54  182.93
   1  -6 -20  -20.12  126.22
   1  -6 -20   10.98  106.10
   1  -6 -20  -29.27  206.71
   1   6 -20   73.17  144.52
  -1  -6  20   -7.32  122.56
  -1   6  21  -16.46  133.54
  -1   6  21    3.66  104.27
  -1   6  21  -31.10  197.57
   1  -6 -21   -9.15  129.88
   1  -6 -21    9.15  109.76
   1  -6 -21    3.66  204.88
   1   6 -21   42.07  155.49
  -1   7   1  700.63   95.12
  -1   7   1  618.31  104.27
   1  -7  -1  658.55   93.29
   1  -7  -1  612.82  117.08
   1   7  -1  638.43   43.90
   1   7  -1  471.96   87.81
   1   7  -1  576.23   71.34
   1   7  -1  651.23  128.05
  -1  -7   1  607.33   36.59
  -1  -7   1  757.33   89.64
  -1  -7   1  687.82   84.15
  -1  -7   1  576.23  126.22
  -1   7   2   95.12   80.49
  -1   7   2   20.12  107.93
   1  -7  -2   32.93   78.66
   1  -7  -2   53.05  107.93
   1   7  -2    9.15   76.83
   1   7  -2   45.73   58.54
   1   7  -2   67.68  115.25
  -1  -7   2  131.71   78.66
  -1  -7   2   53.05   62.20
  -1  -7   2   21.95  104.27
  -1   7   3   12.81   78.66
  -1   7   3    7.32   98.78
   1  -7  -3   21.95   65.86
   1  -7  -3  -21.95  104.27
   1   7  -3   21.95   75.00
   1   7  -3   21.95   47.56
  -1  -7   3   20.12   76.83
  -1  -7   3    3.66   54.88
  -1   7   4  155.49   80.49
  -1   7   4  292.69   95.12
   1  -7  -4  148.17   80.49
   1  -7  -4  235.98  104.27
   1   7  -4  188.42   73.17
   1   7  -4  186.59   32.93
  -1  -7   4   91.47   73.17
  -1  -7   4  164.64   45.73
  -1   7   5   71.34   67.68
  -1   7   5   65.86  102.44
   1  -7  -5  142.69   78.66
   1  -7  -5  184.76   93.29
   1   7  -5  109.76   69.51
   1   7  -5   75.00   20.12
  -1  -7   5  115.25   69.51
  -1   7   6  131.71  106.10
  -1   7   6    5.49   76.83
  -1   7   6    0.00  104.27
   1  -7  -6   10.98  102.44
   1  -7  -6   64.03   76.83
   1  -7  -6   32.93   93.29
   1   7  -6   71.34   69.51
  -1  -7   6    3.66   75.00
  -1   7   7  186.59   98.78
  -1   7   7  226.83   80.49
  -1   7   7   91.47   95.12
   1  -7  -7  257.93  115.25
   1  -7  -7  219.52   76.83
   1  -7  -7  117.08  106.10
   1  -7  -7  204.88  144.52
   1   7  -7  261.59   69.51
   1   7  -7  171.96   29.27
  -1  -7   7  364.03   78.66
  -1   7   8 1843.94  140.86
  -1   7   8 1790.89  107.93
  -1   7   8 1900.65  129.88
  -1   7   8 2001.26  160.98
   1  -7  -8 1920.77  140.86
   1  -7  -8 1871.38  109.76
   1  -7  -8 1873.21  128.05
   1  -7  -8 2158.58  179.27
   1   7  -8 1939.07  100.61
   1   7  -8 1862.24   65.86
  -1  -7   8 2187.85  111.59
  -1   7   9  384.15  122.56
  -1   7   9  417.08   78.66
  -1   7   9  351.23  102.44
  -1   7   9  307.32  135.37
   1  -7  -9  316.47  107.93
   1  -7  -9  312.81   75.00
   1  -7  -9  221.35  102.44
   1  -7  -9  354.89  153.66
   1   7  -9  336.59   67.68
   1   7  -9  338.42   56.71
  -1  -7   9  358.54   73.17
  -1  -7   9  402.45   47.56
  -1   7  10  -29.27  120.73
  -1   7  10    7.32   69.51
  -1   7  10  -38.42   98.78
  -1   7  10  -43.90  146.34
   1  -7 -10   20.12  120.73
   1  -7 -10    7.32   71.34
   1  -7 -10   45.73  113.42
   1  -7 -10   14.63  128.05
   1   7 -10    1.83   65.86
   1   7 -10    3.66   62.20
  -1  -7  10   14.63   65.86
  -1  -7  10    7.32   53.05
  -1   7  11  797.58  124.39
  -1   7  11  653.06   89.64
  -1   7  11  929.29  120.73
  -1   7  11  951.24  144.52
   1  -7 -11  859.77  128.05
   1  -7 -11  951.24   89.64
   1  -7 -11 1203.68  126.22
   1  -7 -11  845.14  153.66
   1   7 -11 1061.00   84.15
   1   7 -11  925.63   80.49
  -1  -7  11  943.92   80.49
  -1  -7  11  905.51   73.17
  -1   7  12   18.29  111.59
  -1   7  12   -3.66   78.66
  -1   7  12  -10.98  102.44
  -1   7  12    0.00  140.86
   1  -7 -12   -7.32  124.39
   1  -7 -12   58.54   80.49
   1  -7 -12   40.24  102.44
   1  -7 -12  -20.12  139.03
   1   7 -12    0.00   64.03
   1   7 -12   36.59   75.00
  -1  -7  12    9.15   62.20
  -1  -7  12  -18.29   65.86
  -1   7  13  396.96  118.91
  -1   7  13  380.50   76.83
  -1   7  13  431.72  115.25
  -1   7  13  334.76  150.00
   1  -7 -13  387.81  131.71
   1  -7 -13  340.25   73.17
   1  -7 -13  552.45  113.42
   1  -7 -13  369.52  150.00
   1   7 -13  484.77   71.34
   1   7 -13  477.45   91.47
  -1  -7  13  343.91   71.34
  -1  -7  13  450.01   80.49
  -1   7  14    7.32  113.42
  -1   7  14  135.37   69.51
  -1   7  14   34.76  104.27
  -1   7  14   49.39  135.37
   1  -7 -14   23.78  126.22
   1  -7 -14  208.54   69.51
   1  -7 -14  173.78  106.10
   1  -7 -14  140.86  137.20
   1   7 -14  118.91   64.03
   1   7 -14  137.20   98.78
  -1  -7  14  254.27   69.51
  -1  -7  14  100.61   84.15
  -1   7  15   91.47  117.08
  -1   7  15   85.98   64.03
  -1   7  15    1.83  102.44
  -1   7  15    7.32  146.34
   1  -7 -15   18.29  117.08
   1  -7 -15   38.42   71.34
   1  -7 -15    5.49  102.44
   1  -7 -15   67.68  148.17
   1   7 -15    3.66   62.20
   1   7 -15   34.76  104.27
  -1  -7  15    1.83   60.37
  -1  -7  15   45.73   91.47
  -1   7  16   45.73  131.71
  -1   7  16   42.07   62.20
  -1   7  16  122.56  106.10
  -1   7  16    7.32  168.30
   1  -7 -16   43.90  131.71
   1  -7 -16   16.46   73.17
   1  -7 -16   20.12  102.44
   1  -7 -16    9.15  173.78
   1   7 -16   14.63   65.86
   1   7 -16   69.51  107.93
  -1  -7  16   51.22   62.20
  -1  -7  16   10.98  102.44
  -1   7  17  104.27  118.91
  -1   7  17   21.95   64.03
  -1   7  17  117.08  104.27
  -1   7  17  135.37  182.93
   1  -7 -17   49.39  118.91
   1  -7 -17   43.90   78.66
   1  -7 -17  109.76  102.44
   1  -7 -17   18.29  162.81
   1   7 -17   40.24   73.17
   1   7 -17   76.83  118.91
  -1  -7  17   96.95   71.34
  -1  -7  17   95.12  107.93
  -1   7  18   58.54  122.56
  -1   7  18   21.95   73.17
  -1   7  18   43.90  102.44
  -1   7  18   53.05  190.25
   1  -7 -18   21.95  120.73
   1  -7 -18   23.78   80.49
   1  -7 -18  -10.98  102.44
   1  -7 -18  -73.17  190.25
   1   7 -18  117.08  135.37
  -1  -7  18   16.46   65.86
  -1  -7  18   65.86  118.91
  -1   7  19   12.81  139.03
  -1   7  19  104.27   80.49
  -1   7  19   38.42  104.27
  -1   7  19   64.03  203.05
   1  -7 -19   34.76  137.20
   1  -7 -19   47.56   84.15
   1  -7 -19   51.22  106.10
   1  -7 -19   10.98  192.08
   1   7 -19   82.32  144.52
  -1  -7  19   34.76   69.51
  -1  -7  19   69.51  131.71
  -1   7  20   -7.32  142.69
  -1   7  20  -10.98  104.27
  -1   7  20   42.07  203.05
   1  -7 -20   -9.15  137.20
   1  -7 -20    1.83   89.64
   1  -7 -20    0.00  107.93
   1  -7 -20   93.29  203.05
   1   7 -20   14.63  157.32
  -1  -7  20    9.15  146.34
  -1   8   1   25.61   87.81
  -1   8   1  -14.63  111.59
   1  -8  -1   -5.49   84.15
   1  -8  -1  -69.51  107.93
   1   8  -1   16.46   45.73
   1   8  -1   76.83   85.98
   1   8  -1  -23.78   60.37
   1   8  -1    1.83  135.37
  -1  -8   1   60.37   85.98
  -1  -8   1   49.39   64.03
  -1  -8   1  -34.76  122.56
  -1   8   2  124.39   87.81
  -1   8   2  111.59  113.42
   1  -8  -2  157.32   75.00
   1  -8  -2  321.96  111.59
   1   8  -2  190.25   87.81
   1   8  -2  234.15   53.05
   1   8  -2  294.52  131.71
  -1  -8   2  199.39   87.81
  -1  -8   2  135.37   56.71
  -1  -8   2  171.96  133.54
  -1   8   3  931.12   91.47
  -1   8   3 1002.46  126.22
   1  -8  -3 1018.92  102.44
   1  -8  -3 1050.02  118.91
   1   8  -3 1137.83  100.61
   1   8  -3 1024.41   58.54
  -1  -8   3 1373.81  107.93
  -1  -8   3 1022.58   60.37
  -1   8   4   80.49   84.15
  -1   8   4   42.07  102.44
   1  -8  -4   12.81   80.49
   1  -8  -4   54.88   87.81
   1   8  -4   31.10   75.00
   1   8  -4   31.10   40.24
  -1  -8   4  100.61   76.83
  -1  -8   4   56.71   40.24
  -1   8   5 2370.78  128.05
  -1   8   5 2507.98  146.34
   1  -8  -5 2164.07  117.08
   1  -8  -5 2529.93  139.03
   1   8  -5 2368.95  118.91
   1   8  -5 2535.42   67.68
  -1  -8   5 2509.81  128.05
  -1  -8   5 2498.84   69.51
  -1   8   6    1.83  104.27
  -1   8   6   20.12   78.66
  -1   8   6  -21.95  102.44
   1  -8  -6   -5.49   80.49
   1  -8  -6   10.98   89.64
   1   8  -6   14.63   80.49
  -1  -8   6   -1.83   71.34
  -1  -8   6   -7.32   10.98
  -1   8   7  782.94  117.08
  -1   8   7  762.82   93.29
  -1   8   7  764.65  106.10
   1  -8  -7  746.36  109.76
   1  -8  -7  678.67   91.47
   1  -8  -7  669.53  111.59
   1   8  -7  815.87   85.98
  -1  -8   7  726.24   91.47
  -1   8   8  -47.56   98.78
  -1   8   8   12.81   75.00
  -1   8   8   16.46  104.27
  -1   8   8   73.17  137.20
   1  -8  -8  -58.54  109.76
   1  -8  -8    0.00   75.00
   1  -8  -8   12.81   91.47
   1  -8  -8  -54.88  137.20
   1   8  -8   21.95   69.51
  -1  -8   8  -14.63   67.68
  -1   8   9   36.59  102.44
  -1   8   9  117.08   78.66
  -1   8   9   85.98  106.10
  -1   8   9  126.22  160.98
   1  -8  -9   20.12  111.59
   1  -8  -9   62.20   75.00
   1  -8  -9  106.10   98.78
   1  -8  -9   40.24  144.52
   1   8  -9  122.56   76.83
  -1  -8   9  100.61   75.00
  -1  -8   9  164.64   47.56
  -1   8  10  107.93  124.39
  -1   8  10  106.10   76.83
  -1   8  10  133.54  111.59
  -1   8  10  148.17  150.00
   1  -8 -10   98.78  109.76
   1  -8 -10  100.61   73.17
   1  -8 -10  126.22  102.44
   1  -8 -10   65.86  159.15
   1   8 -10   87.81   65.86
  -1  -8  10   98.78   65.86
  -1  -8  10  106.10   58.54
  -1   8  11   36.59  129.88
  -1   8  11   40.24   75.00
  -1   8  11   25.61  102.44
  -1   8  11  -25.61  164.64
   1  -8 -11   91.47  129.88
   1  -8 -11   53.05   75.00
   1  -8 -11   40.24  102.44
   1  -8 -11   10.98  140.86
   1   8 -11   42.07   69.51
   1   8 -11   60.37   58.54
  -1  -8  11   56.71   69.51
  -1  -8  11   67.68   65.86
  -1   8  12   32.93  128.05
  -1   8  12    9.15   73.17
  -1   8  12   45.73  107.93
  -1   8  12   51.22  160.98
   1  -8 -12  107.93  135.37
   1  -8 -12   53.05   75.00
   1  -8 -12   16.46  117.08
   1  -8 -12   27.44  155.49
   1   8 -12    3.66   69.51
   1   8 -12   42.07   65.86
  -1  -8  12   20.12   67.68
  -1  -8  12   53.05   75.00
  -1   8  13   -5.49  128.05
  -1   8  13   21.95   75.00
  -1   8  13   32.93  107.93
  -1   8  13   -5.49  155.49
   1  -8 -13   -5.49  135.37
   1  -8 -13    0.00   80.49
   1  -8 -13   16.46  107.93
   1  -8 -13   64.03  155.49
   1   8 -13   20.12   69.51
   1   8 -13   14.63   73.17
  -1  -8  13   16.46   67.68
  -1  -8  13   36.59   84.15
  -1   8  14   23.78  129.88
  -1   8  14   43.90   73.17
  -1   8  14   42.07  109.76
  -1   8  14   21.95  162.81
   1  -8 -14   45.73  129.88
   1  -8 -14   89.64   78.66
   1  -8 -14   25.61  104.27
   1  -8 -14   58.54  162.81
   1   8 -14   29.27   67.68
   1   8 -14   10.98   80.49
  -1  -8  14   21.95   67.68
  -1  -8  14   -1.83   95.12
  -1   8  15   51.22  135.37
  -1   8  15   36.59   69.51
  -1   8  15   56.71  107.93
  -1   8  15    9.15  166.47
   1  -8 -15   80.49  120.73
   1  -8 -15   76.83   76.83
   1  -8 -15   27.44  102.44
   1  -8 -15   10.98  171.96
   1   8 -15   67.68   67.68
   1   8 -15   49.39  100.61
  -1  -8  15   84.15   65.86
  -1  -8  15   18.29  102.44
  -1   8  16  -12.81  117.08
  -1   8  16   -9.15   65.86
  -1   8  16   -1.83  104.27
  -1   8  16  -38.42  177.44
   1  -8 -16   43.90  120.73
   1  -8 -16   -7.32   75.00
   1  -8 -16   -5.49  102.44
   1  -8 -16   -7.32  182.93
   1   8 -16   20.12   73.17
   1   8 -16   43.90  106.10
  -1  -8  16   16.46   69.51
  -1  -8  16    0.00  109.76
  -1   8  17   54.88  135.37
  -1   8  17  107.93   75.00
  -1   8  17   82.32  106.10
  -1   8  17  117.08  168.30
   1  -8 -17   31.10  122.56
   1  -8 -17   75.00   78.66
   1  -8 -17   38.42  102.44
   1  -8 -17   42.07  195.74
   1   8 -17   89.64   69.51
   1   8 -17   76.83  113.42
  -1  -8  17   82.32   64.03
  -1  -8  17   80.49  124.39
  -1   8  18   43.90  135.37
  -1   8  18    3.66   73.17
  -1   8  18    0.00  106.10
  -1   8  18   21.95  199.39
   1  -8 -18  -14.63  137.20
   1  -8 -18   10.98   71.34
   1  -8 -18   -9.15  104.27
   1  -8 -18   67.68  188.42
   1   8 -18    0.00   75.00
   1   8 -18    0.00  126.22
  -1  -8  18   20.12   64.03
  -1  -8  18  -10.98  126.22
  -1   8  19   32.93  120.73
  -1   8  19   43.90  104.27
   1  -8 -19   -9.15  137.20
   1  -8 -19    3.66   82.32
   1  -8 -19   42.07  104.27
   1  -8 -19  -23.78  217.69
   1   8 -19    5.49   67.68
   1   8 -19   23.78  128.05
  -1   9   1 1340.88  106.10
  -1   9   1 1393.93  131.71
   1  -9  -1 1461.62  117.08
   1  -9  -1  883.56  118.91
   1   9  -1 1245.76   64.03
   1   9  -1 1154.29  109.76
   1   9  -1 1212.83   80.49
   1   9  -1 1207.34  150.00
  -1  -9   1 1253.08  100.61
  -1  -9   1 1218.32   75.00
  -1  -9   1 1311.61  170.13
  -1   9   2   45.73   75.00
  -1   9   2   29.27  104.27
   1  -9  -2   20.12   85.98
   1  -9  -2   10.98  100.61
   1   9  -2   34.76   85.98
   1   9  -2   23.78   54.88
  -1  -9   2   -7.32   84.15
  -1  -9   2    3.66   51.22
  -1  -9   2  -34.76  135.37
  -1   9   3  199.39   78.66
  -1   9   3  228.66  104.27
   1  -9  -3  155.49   89.64
   1  -9  -3   89.64   96.95
   1   9  -3  235.98   84.15
   1   9  -3  159.15   47.56
  -1  -9   3  241.47   87.81
  -1  -9   3  118.91   49.39
  -1   9   4  316.47   78.66
  -1   9   4  455.50  104.27
   1  -9  -4  332.93   91.47
   1  -9  -4  415.25  102.44
   1   9  -4  459.16   85.98
   1   9  -4  457.33   43.90
  -1  -9   4  428.06   85.98
  -1  -9   4  431.72   47.56
  -1   9   5   96.95   75.00
  -1   9   5  128.05   98.78
   1  -9  -5   84.15   85.98
   1  -9  -5  124.39   98.78
   1   9  -5  109.76   76.83
   1   9  -5  120.73   27.44
  -1  -9   5   80.49   78.66
  -1  -9   5  137.20   32.93
  -1   9   6   51.22   98.78
  -1   9   6  166.47   75.00
  -1   9   6   69.51  104.27
   1  -9  -6  111.59   87.81
   1  -9  -6  113.42   89.64
   1   9  -6  155.49   78.66
   1   9  -6  170.13   31.10
  -1  -9   6  201.22   76.83
  -1  -9   6   80.49   20.12
  -1   9   7 1536.62  129.88
  -1   9   7 1456.13  104.27
  -1   9   7 1474.42  120.73
   1  -9  -7 1468.93  128.05
   1  -9  -7 1223.81  107.93
   1  -9  -7 1781.75  133.54
   1   9  -7 1260.39   98.78
  -1  -9   7 1401.25  109.76
  -1  -9   7 1258.56   40.24
  -1   9   8   20.12  106.10
  -1   9   8   49.39   71.34
  -1   9   8   29.27   93.29
   1  -9  -8   47.56  106.10
   1  -9  -8   34.76   80.49
   1  -9  -8   10.98   91.47
   1  -9  -8  -36.59  164.64
   1   9  -8   36.59   82.32
  -1  -9   8    0.00   73.17
  -1   9   9   18.29  113.42
  -1   9   9   45.73   69.51
  -1   9   9   73.17   93.29
  -1   9   9   12.81  151.83
   1  -9  -9   36.59  107.93
   1  -9  -9   34.76   78.66
   1  -9  -9   25.61   95.12
   1  -9  -9   60.37  159.15
   1   9  -9   38.42   71.34
  -1  -9   9   84.15   73.17
  -1   9  10    9.15  126.22
  -1   9  10   43.90   80.49
  -1   9  10   -5.49  100.61
  -1   9  10   34.76  181.10
   1  -9 -10    0.00  118.91
   1  -9 -10    9.15   76.83
   1  -9 -10   20.12   98.78
   1  -9 -10   18.29  160.98
   1   9 -10   10.98   67.68
  -1  -9  10   -3.66   69.51
  -1   9  11  164.64  135.37
  -1   9  11   98.78   80.49
  -1   9  11  184.76  109.76
  -1   9  11  177.44  190.25
   1  -9 -11   69.51  131.71
   1  -9 -11   85.98   80.49
   1  -9 -11  162.81  106.10
   1  -9 -11  126.22  181.10
   1   9 -11  109.76   76.83
  -1  -9  11  142.69   76.83
  -1   9  12   38.42  122.56
  -1   9  12   64.03   78.66
  -1   9  12   14.63  106.10
  -1   9  12  120.73  188.42
   1  -9 -12  122.56  126.22
   1  -9 -12   73.17   78.66
   1  -9 -12   62.20  106.10
   1  -9 -12    9.15  171.96
   1   9 -12   38.42   65.86
  -1  -9  12   42.07   73.17
  -1  -9  12   31.10   62.20
  -1   9  13   40.24  120.73
  -1   9  13    1.83   78.66
  -1   9  13   34.76  109.76
  -1   9  13   87.81  182.93
   1  -9 -13    3.66  128.05
   1  -9 -13   98.78   76.83
   1  -9 -13   -7.32  118.91
   1  -9 -13   18.29  173.78
   1   9 -13    7.32   71.34
  -1  -9  13   21.95   65.86
  -1  -9  13   -7.32   67.68
  -1   9  14   -7.32  120.73
  -1   9  14   -3.66   76.83
  -1   9  14   20.12  109.76
  -1   9  14    0.00  177.44
   1  -9 -14   31.10  126.22
   1  -9 -14    3.66   75.00
   1  -9 -14   23.78  107.93
   1  -9 -14   31.10  175.61
   1   9 -14   -1.83   73.17
  -1  -9  14   43.90   71.34
  -1  -9  14    7.32   84.15
  -1   9  15  126.22  137.20
  -1   9  15   54.88   82.32
  -1   9  15   65.86  107.93
  -1   9  15   76.83  179.27
   1  -9 -15   78.66  140.86
   1  -9 -15  173.78   75.00
   1  -9 -15  155.49  107.93
   1  -9 -15  181.10  184.76
   1   9 -15  142.69   75.00
  -1  -9  15  106.10   73.17
  -1  -9  15  159.15   95.12
  -1   9  16   42.07  137.20
  -1   9  16   -1.83   71.34
  -1   9  16   65.86  107.93
  -1   9  16   12.81  164.64
   1  -9 -16  -25.61  124.39
   1  -9 -16   27.44   76.83
   1  -9 -16   -3.66  102.44
   1  -9 -16   45.73  190.25
   1   9 -16   12.81   71.34
   1   9 -16   10.98   69.51
  -1  -9  16   67.68   69.51
  -1  -9  16   43.90  104.27
  -1   9  17  204.88  126.22
  -1   9  17  234.15  109.76
  -1   9  17  135.37  197.57
   1  -9 -17  173.78  144.52
   1  -9 -17  109.76   76.83
   1  -9 -17  170.13  106.10
   1  -9 -17  279.88  186.59
   1   9 -17  139.03   71.34
   1   9 -17  168.30   73.17
  -1  -9  17  135.37   67.68
  -1  -9  17  162.81  122.56
   1   9 -18    3.66   67.68
  -1  10   1  307.32   84.15
  -1  10   1  391.47  122.56
   1 -10  -1  279.88   95.12
   1 -10  -1  369.52  115.25
   1  10  -1  523.18   87.81
   1  10  -1  300.01   64.03
   1  10  -1  380.50  142.69
  -1 -10   1  371.35   96.95
  -1 -10   1  274.40   67.68
  -1 -10   1  325.62  164.64
  -1  10   2   82.32   78.66
  -1  10   2   56.71  104.27
   1 -10  -2  117.08   89.64
   1 -10  -2   60.37   95.12
   1  10  -2   91.47   85.98
   1  10  -2   47.56   51.22
  -1 -10   2   40.24   87.81
  -1 -10   2    5.49   56.71
  -1  10   3  -14.63   87.81
  -1  10   3    1.83   96.95
   1 -10  -3   -3.66   87.81
   1 -10  -3    0.00   91.47
   1  10  -3  -20.12   82.32
   1  10  -3   -9.15   45.73
  -1 -10   3  -12.81   80.49
  -1 -10   3    0.00   49.39
  -1  10   4    9.15   87.81
  -1  10   4   42.07   82.32
   1 -10  -4   -1.83   75.00
   1 -10  -4   76.83   93.29
   1  10  -4   49.39   82.32
   1  10  -4   53.05   43.90
  -1 -10   4   89.64   71.34
  -1 -10   4    7.32   42.07
  -1  10   5    5.49   87.81
  -1  10   5   29.27   95.12
   1 -10  -5   27.44   75.00
   1 -10  -5   14.63   95.12
   1  10  -5   25.61   80.49
   1  10  -5   38.42   40.24
  -1 -10   5   38.42   69.51
  -1 -10   5   21.95   36.59
  -1  10   6   16.46   89.64
  -1  10   6   34.76  102.44
   1 -10  -6   96.95   89.64
   1 -10  -6    5.49   87.81
   1  10  -6   91.47   82.32
   1  10  -6   42.07   34.76
  -1 -10   6   42.07   80.49
  -1 -10   6   78.66   34.76
  -1  10   7   -7.32  100.61
  -1  10   7   10.98   75.00
  -1  10   7    3.66  100.61
   1 -10  -7  -12.81  100.61
   1 -10  -7   -7.32   85.98
   1 -10  -7   34.76  100.61
   1  10  -7    7.32   76.83
  -1 -10   7  -25.61   78.66
  -1 -10   7   -7.32   29.27
  -1  10   8   27.44  104.27
  -1  10   8   18.29   87.81
  -1  10   8    5.49   95.12
   1 -10  -8   20.12  102.44
   1 -10  -8   64.03   85.98
   1 -10  -8    0.00  102.44
   1 -10  -8   21.95  159.15
   1  10  -8    0.00   76.83
  -1 -10   8   18.29   76.83
  -1  10   9  188.42  115.25
  -1  10   9  170.13   87.81
  -1  10   9  217.69  100.61
  -1  10   9  129.88  166.47
   1 -10  -9  153.66  109.76
   1 -10  -9  129.88   85.98
   1 -10  -9  186.59  113.42
   1 -10  -9  109.76  175.61
   1  10  -9  137.20   78.66
  -1 -10   9  195.74   87.81
  -1  10  10   93.29  128.05
  -1  10  10   40.24   82.32
  -1  10  10   14.63  111.59
  -1  10  10   43.90  175.61
   1 -10 -10  -10.98  115.25
   1 -10 -10    9.15   82.32
   1 -10 -10   43.90  100.61
   1 -10 -10  -10.98  181.10
   1  10 -10    9.15   80.49
  -1 -10  10    0.00   84.15
  -1  10  11   47.56  139.03
  -1  10  11    3.66   78.66
  -1  10  11   58.54  106.10
  -1  10  11   29.27  190.25
   1 -10 -11   -9.15  131.71
   1 -10 -11    5.49   80.49
   1 -10 -11    3.66  106.10
   1 -10 -11   -7.32  182.93
   1  10 -11    3.66   80.49
  -1 -10  11   14.63   80.49
  -1  10  12   76.83  144.52
  -1  10  12  -12.81   82.32
  -1  10  12   -9.15  107.93
  -1  10  12   25.61  192.08
   1 -10 -12  -16.46  144.52
   1 -10 -12   10.98   82.32
   1 -10 -12   38.42  118.91
   1 -10 -12  -34.76  179.27
   1  10 -12    9.15   80.49
  -1 -10  12   12.81   78.66
  -1  10  13   21.95  144.52
  -1  10  13   95.12   84.15
  -1  10  13    0.00  107.93
  -1  10  13  -20.12  181.10
   1 -10 -13  -20.12  153.66
   1 -10 -13    3.66   80.49
   1 -10 -13    0.00  106.10
   1 -10 -13   25.61  171.96
   1  10 -13   21.95   69.51
  -1 -10  13    3.66   76.83
  -1  10  14   71.34  144.52
  -1  10  14   71.34   91.47
  -1  10  14   69.51  111.59
  -1  10  14   29.27  175.61
   1 -10 -14   96.95  155.49
   1 -10 -14   29.27   78.66
   1 -10 -14   85.98  109.76
   1 -10 -14   10.98  168.30
   1  10 -14   34.76   67.68
  -1 -10  14   95.12   78.66
  -1 -10  14   78.66   54.88
  -1  10  15    5.49  137.20
  -1  10  15    5.49   73.17
  -1  10  15  -20.12  124.39
  -1  10  15    0.00  195.74
   1 -10 -15   14.63  133.54
   1 -10 -15   21.95   82.32
   1 -10 -15    5.49  117.08
   1 -10 -15    5.49  173.78
   1  10 -15    3.66   67.68
  -1 -10  15   20.12   75.00
  -1 -10  15    9.15   60.37
  -1  10  16    9.15  124.39
  -1  10  16   53.05  107.93
  -1  10  16    1.83  201.22
   1 -10 -16   -5.49  148.17
   1 -10 -16   -7.32   71.34
   1 -10 -16   29.27  100.61
   1 -10 -16   42.07  201.22
   1  10 -16  -10.98   73.17
  -1 -10  16  -16.46   71.34
  -1  11   1  -14.63   78.66
  -1  11   1   32.93  115.25
   1 -11  -1    5.49   91.47
   1 -11  -1   12.81  109.76
   1  11  -1   -5.49   76.83
   1  11  -1   -7.32   60.37
   1  11  -1   32.93  144.52
  -1 -11   1   14.63   91.47
  -1 -11   1   10.98   65.86
  -1 -11   1   21.95  171.96
  -1  11   2  117.08   91.47
  -1  11   2  184.76  102.44
   1 -11  -2   85.98   89.64
   1 -11  -2  135.37   91.47
   1  11  -2   78.66   89.64
   1  11  -2   85.98   54.88
  -1 -11   2   95.12   78.66
  -1 -11   2  160.98   56.71
  -1  11   3   47.56   93.29
  -1  11   3   34.76   93.29
   1 -11  -3   32.93   80.49
   1 -11  -3   75.00   91.47
   1  11  -3   69.51   84.15
   1  11  -3   53.05   51.22
  -1 -11   3   20.12   85.98
  -1 -11   3   20.12   47.56
  -1  11   4    9.15   78.66
  -1  11   4  -25.61   91.47
   1 -11  -4   -9.15   89.64
   1 -11  -4  -12.81   93.29
   1  11  -4   14.63   84.15
   1  11  -4   16.46   43.90
  -1 -11   4   14.63   82.32
  -1 -11   4   -3.66   43.90
  -1  11   5    5.49   91.47
  -1  11   5  -25.61   96.95
   1 -11  -5    3.66   89.64
   1 -11  -5  -12.81   96.95
   1  11  -5   29.27   84.15
   1  11  -5   -9.15   43.90
  -1 -11   5   -9.15   82.32
  -1 -11   5    5.49   40.24
  -1  11   6   -1.83   91.47
  -1  11   6   16.46  102.44
   1 -11  -6   -3.66   78.66
   1 -11  -6   23.78   98.78
   1  11  -6   14.63   84.15
   1  11  -6   -7.32   38.42
  -1 -11   6    3.66   84.15
  -1 -11   6   16.46   40.24
  -1  11   7   -1.83  100.61
  -1  11   7    1.83   78.66
  -1  11   7    0.00  102.44
   1 -11  -7   -3.66   91.47
   1 -11  -7  -10.98  100.61
   1  11  -7   51.22   84.15
   1  11  -7   23.78   34.76
  -1 -11   7    7.32   82.32
  -1 -11   7   -5.49   34.76
  -1  11   8   -7.32  104.27
  -1  11   8    5.49   89.64
  -1  11   8    3.66  104.27
   1 -11  -8   29.27  102.44
   1 -11  -8    1.83   87.81
   1 -11  -8   34.76  106.10
   1 -11  -8  -29.27  164.64
   1  11  -8   -7.32   78.66
  -1 -11   8   -1.83   80.49
  -1  11   9   -3.66  107.93
  -1  11   9    7.32   87.81
  -1  11   9  -18.29  107.93
   1 -11  -9   20.12  104.27
   1 -11  -9    7.32   87.81
   1 -11  -9    3.66  109.76
   1 -11  -9   42.07  182.93
   1  11  -9   -5.49   80.49
  -1 -11   9    9.15   78.66
  -1  11  10  -23.78  135.37
  -1  11  10    7.32   85.98
  -1  11  10   18.29   98.78
  -1  11  10   -5.49  190.25
   1 -11 -10    5.49  111.59
   1 -11 -10    1.83   82.32
   1 -11 -10  -21.95  100.61
   1 -11 -10    0.00  203.05
   1  11 -10   -9.15   76.83
  -1 -11  10   -3.66   78.66
  -1  11  11    9.15  142.69
  -1  11  11   -1.83   82.32
  -1  11  11    1.83  117.08
  -1  11  11  -38.42  206.71
   1 -11 -11  -14.63  124.39
   1 -11 -11   16.46   84.15
   1 -11 -11   -5.49  118.91
   1 -11 -11    1.83  208.54
   1  11 -11   10.98   75.00
  -1 -11  11  -10.98   84.15
  -1  11  12   16.46  155.49
  -1  11  12   -1.83   71.34
  -1  11  12   -3.66  109.76
  -1  11  12  -51.22  214.03
   1 -11 -12    9.15  139.03
   1 -11 -12   21.95   84.15
   1 -11 -12   14.63  106.10
   1 -11 -12   -9.15  203.05
   1  11 -12    7.32   75.00
  -1 -11  12   12.81   82.32
  -1  11  13  -25.61  157.32
  -1  11  13   -1.83   80.49
  -1  11  13  -12.81  124.39
  -1  11  13  -34.76  208.54
   1 -11 -13   14.63  142.69
   1 -11 -13   25.61   82.32
   1 -11 -13    3.66  118.91
   1 -11 -13   60.37  192.08
   1  11 -13   38.42   82.32
  -1 -11  13   60.37   73.17
  -1  11  14   31.10  111.59
  -1  11  14   78.66  228.66
   1 -11 -14    7.32  164.64
   1 -11 -14   29.27   78.66
   1 -11 -14   -5.49  106.10
   1 -11 -14   60.37  212.20
   1  11 -14   42.07   80.49
  -1  12   1    7.32   91.47
  -1  12   1  -10.98  106.10
   1 -12  -1   64.03   93.29
   1 -12  -1  -27.44  106.10
   1  12  -1   18.29   80.49
   1  12  -1   18.29   58.54
  -1 -12   1   21.95   93.29
  -1 -12   1    5.49   60.37
  -1 -12   1  -20.12  160.98
  -1  12   2   -1.83   93.29
  -1  12   2   20.12  100.61
   1 -12  -2    1.83   80.49
   1 -12  -2   36.59   89.64
   1  12  -2   27.44   87.81
   1  12  -2   -7.32   53.05
  -1 -12   2   -5.49   89.64
  -1 -12   2    7.32   54.88
  -1  12   3    9.15   91.47
  -1  12   3   47.56   91.47
   1 -12  -3   31.10   95.12
   1 -12  -3    7.32   85.98
   1  12  -3   84.15   89.64
   1  12  -3  -10.98   54.88
  -1 -12   3   -1.83   87.81
  -1 -12   3   20.12   51.22
  -1  12   4   87.81   93.29
  -1  12   4  117.08   89.64
   1 -12  -4   47.56   80.49
   1 -12  -4   87.81   91.47
   1  12  -4  118.91   89.64
   1  12  -4  124.39   53.05
  -1 -12   4  128.05   78.66
  -1 -12   4  140.86   51.22
  -1  12   5   14.63   80.49
  -1  12   5   42.07   95.12
   1 -12  -5   12.81   95.12
   1 -12  -5   27.44   96.95
   1  12  -5   49.39   87.81
   1  12  -5   54.88   47.56
  -1 -12   5   14.63   85.98
  -1 -12   5   45.73   49.39
  -1  12   6  -27.44   95.12
  -1  12   6  -21.95  102.44
   1 -12  -6    0.00   95.12
   1 -12  -6    3.66  100.61
   1  12  -6   10.98   85.98
   1  12  -6   20.12   42.07
  -1 -12   6   47.56   85.98
  -1 -12   6    0.00   43.90
  -1  12   7  182.93  113.42
  -1  12   7  265.25   85.98
  -1  12   7  351.23  111.59
   1 -12  -7  294.52   98.78
   1 -12  -7  283.54  107.93
   1  12  -7  342.08   93.29
   1  12  -7  305.49   49.39
  -1 -12   7  195.74   91.47
  -1 -12   7  272.57   42.07
  -1  12   8   -7.32  111.59
  -1  12   8    0.00   91.47
  -1  12   8   -5.49   93.29
   1 -12  -8   16.46  111.59
   1 -12  -8    7.32   91.47
   1 -12  -8   29.27  106.10
   1  12  -8   32.93   84.15
  -1 -12   8    9.15   87.81
  -1 -12   8   64.03   42.07
  -1  12   9   -9.15  106.10
  -1  12   9   -1.83   80.49
  -1  12   9   12.81   96.95
   1 -12  -9  -14.63  104.27
   1 -12  -9    9.15   78.66
   1 -12  -9   67.68  100.61
   1 -12  -9   20.12  217.69
   1  12  -9   -1.83   82.32
  -1 -12   9  -10.98   82.32
  -1  12  10  245.13  122.56
  -1  12  10  199.39   93.29
  -1  12  10  290.86  118.91
  -1  12  10  316.47  206.71
   1 -12 -10  301.84  113.42
   1 -12 -10  186.59   89.64
   1 -12 -10  385.98  111.59
   1 -12 -10  316.47  254.27
   1  12 -10  332.93   96.95
  -1 -12  10  193.91   85.98
  -1  12  11  -16.46  146.34
  -1  12  11   54.88   87.81
  -1  12  11  100.61  106.10
  -1  12  11   25.61  225.00
   1 -12 -11   18.29  118.91
   1 -12 -11   42.07   75.00
   1 -12 -11   16.46  117.08
   1 -12 -11   85.98  234.15
   1  12 -11   53.05   78.66
  -1 -12  11   25.61   80.49
   1 -12 -12  477.45  118.91
   1  12 -12  503.06   87.81
  -1 -12  12  464.64   93.29
  -1  13   1   -1.83   93.29
  -1  13   1  -31.10  102.44
   1 -13  -1   10.98   82.32
   1 -13  -1    3.66   98.78
   1  13  -1    0.00   89.64
   1  13  -1   87.81   60.37
  -1 -13   1   10.98   80.49
  -1 -13   1  -14.63   58.54
  -1 -13   1   58.54  199.39
  -1  13   2   21.95   93.29
  -1  13   2   87.81   96.95
   1 -13  -2   12.81   93.29
   1 -13  -2   31.10   91.47
   1  13  -2   40.24   91.47
   1  13  -2  115.25   65.86
  -1 -13   2   21.95   91.47
  -1 -13   2   42.07   56.71
  -1  13   3  186.59   96.95
  -1  13   3  223.18  100.61
   1 -13  -3  307.32   89.64
   1 -13  -3  268.91   91.47
   1  13  -3  226.83   96.95
   1  13  -3  296.35   64.03
  -1 -13   3  210.37   95.12
  -1 -13   3  276.23   56.71
  -1  13   4  129.88   96.95
  -1  13   4   53.05   85.98
   1 -13  -4   31.10   96.95
   1 -13  -4  115.25   95.12
   1  13  -4  181.10   95.12
   1  13  -4  120.73   56.71
  -1 -13   4   42.07   91.47
  -1 -13   4   89.64   54.88
  -1  13   5    1.83   84.15
  -1  13   5   14.63   95.12
   1 -13  -5    0.00   84.15
   1 -13  -5    3.66   98.78
   1  13  -5    1.83   89.64
   1  13  -5   -5.49   51.22
  -1 -13   5  -16.46   89.64
  -1 -13   5  -18.29   53.05
  -1  13   6    0.00   95.12
  -1  13   6  -14.63   89.64
   1 -13  -6   -1.83   96.95
   1 -13  -6   -1.83  100.61
   1  13  -6    1.83   89.64
   1  13  -6    9.15   47.56
  -1 -13   6  -14.63   91.47
  -1 -13   6    0.00   47.56
  -1  13   7   64.03  102.44
  -1  13   7    7.32   84.15
  -1  13   7  115.25   95.12
   1 -13  -7   32.93   84.15
   1 -13  -7  126.22  106.10
   1  13  -7   82.32   91.47
   1  13  -7   87.81   51.22
  -1 -13   7   49.39   89.64
  -1 -13   7   64.03   43.90
  -1  13   8   76.83   98.78
   1 -13  -8   34.76  109.76
   1  13  -8    3.66   85.98
  -1 -13   8    5.49   89.64
  -1 -13   8   27.44   45.73
   0   0   2 1119.54   75.00
   0   0  -2 1130.51   69.51
   0   0   3   58.54   73.17
   0   0  -3    1.83   65.86
   0   0   4  217.69   89.64
   0   0  -4  234.15   84.15
   0   0   5    0.00   80.49
   0   0  -5  -10.98   84.15
   0   0   6  279.88   82.32
   0   0  -6  225.00   84.15
   0   0   7   25.61   89.64
   0   0  -7  -40.24   91.47
   0   0   8 6693.44  210.37
   0   0  -8 7348.33  225.00
   0   0   9   80.49   98.78
   0   0  -9    7.32   95.12
   0   0  10 1095.76  113.42
   0   0 -10 1039.05  115.25
   0   0  11   40.24  102.44
   0   0 -11  -12.81  104.27
   0   0  12    7.32  109.76
   0   0 -12  146.34  115.25
   0   0  13   -5.49  115.25
   0   0 -13  -10.98  118.91
   0   0  14   36.59  122.56
   0   0 -14   14.63  128.05
   0   0  15  -65.86  131.71
   0   0 -15  -38.42  129.88
   0   0  16 1463.45  162.81
   0   0 -16 2059.80  186.59
   0   0  17  -32.93  137.20
   0   0 -17  -38.42  155.49
   0   0  18  437.20  151.83
   0   0 -18  528.67  177.44
   0   0  19  -36.59  170.13
   0   0 -19   10.98  173.78
   0   0  20   38.42  177.44
   0   0 -20  -29.27  184.76
   0   0  21   14.63  184.76
   0   0 -21   82.32  179.27
   0   0  22  -12.81  199.39
   0   0 -22   21.95  186.59
   0   0  23   18.29  206.71
   0   0 -23    0.00  195.74
   0   1   0   36.59   32.93
   0   1   0  -36.59   43.90
   0  -1   0   25.61   31.10
   0  -1   0  -31.10   36.59
   0   1   1  759.16   47.56
   0   1   1  729.89   47.56
   0   1   1  839.65   64.03
   0   1   1  748.19   69.51
   0  -1  -1  803.07   49.39
   0  -1  -1  801.24   43.90
   0  -1  -1  814.04   53.05
   0  -1  -1  810.38   62.20
   0   1  -1  817.70   47.56
   0  -1   1  881.73   45.73
   0   1   2 7015.40  173.78
   0   1   2 7169.06  170.13
   0   1   2 6629.41  168.30
   0   1   2 7267.84  179.27
   0  -1  -2 7426.99  181.10
   0  -1  -2 7189.18  177.44
   0  -1  -2 7785.54  192.08
   0   1   3 2670.79  109.76
   0   1   3 2641.52  100.61
   0   1   3 2647.01  106.10
   0  -1  -3 2610.42  109.76
   0  -1  -3 2771.40  100.61
   0  -1  -3 2775.06  117.08
   0   1   4 2407.37  117.08
   0   1   4 2654.33  113.42
   0   1   4 2522.62  131.71
   0  -1  -4 2454.93  124.39
   0  -1  -4 2831.77  115.25
   0  -1  -4 2652.50  146.34
   0   1  -4 2246.39  160.98
   0  -1   4 2590.30  153.66
   0   1   5  987.83   96.95
   0   1   5  896.36   84.15
   0   1   5  793.92  122.56
   0  -1  -5 1099.41  106.10
   0  -1  -5  768.31   80.49
   0  -1  -5 1218.32  126.22
   0   1  -5 1167.10  109.76
   0  -1   5 1099.41  102.44
   0   1   6 1154.29  104.27
   0   1   6  788.43   87.81
   0  -1  -6  964.05  100.61
   0  -1  -6 1390.27   96.95
   0   1  -6  854.29  102.44
   0  -1   6 1037.22   95.12
   0   1   7   23.78   98.78
   0   1   7   25.61   87.81
   0  -1  -7   10.98   96.95
   0  -1  -7  -23.78   84.15
   0   1  -7   14.63  100.61
   0  -1   7   25.61   89.64
   0   1   8  519.52  109.76
   0   1   8  579.89   96.95
   0  -1  -8  620.14  124.39
   0  -1  -8  358.54   96.95
   0   1  -8  548.79  102.44
   0  -1   8  537.82  102.44
   0   1   9 2877.50  150.00
   0   1   9 2636.03  131.71
   0  -1  -9 2685.42  146.34
   0  -1  -9 3451.91  148.17
   0   1  -9 2701.89  146.34
   0  -1   9 2936.04  148.17
   0   1  10 4562.30  188.42
   0   1  10 5118.40  184.76
   0  -1 -10 5032.43  204.88
   0  -1 -10 4653.76  179.27
   0   1 -10 4833.03  184.76
   0  -1  10 4573.27  177.44
   0   1  11  651.23  120.73
   0   1  11  464.64  104.27
   0  -1 -11  585.38  122.56
   0  -1 -11  607.33  111.59
   0   1 -11  550.62  122.56
   0  -1  11  576.23  120.73
   0   1  12  -56.71  120.73
   0   1  12   21.95  106.10
   0  -1 -12  177.44  122.56
   0  -1 -12   53.05  107.93
   0   1 -12   10.98  122.56
   0  -1  12  -10.98  107.93
   0   1  13  356.72  150.00
   0   1  13  175.61  115.25
   0  -1 -13  109.76  129.88
   0  -1 -13  263.42  124.39
   0   1 -13  179.27  135.37
   0  -1  13  146.34  120.73
   0   1  14  492.08  126.22
   0  -1 -14  440.86  162.81
   0  -1 -14  376.84  131.71
   0   1 -14  391.47  129.88
   0  -1  14  482.94  148.17
   0   1  15   -1.83  137.20
   0  -1 -15   29.27  162.81
   0  -1 -15   27.44  129.88
   0   1 -15   10.98  126.22
   0  -1  15  -14.63  142.69
   0   1  16 1119.54  151.83
   0  -1 -16  781.11  168.30
   0  -1 -16 1227.47  155.49
   0   1 -16 1011.61  155.49
   0  -1  16 1254.91  157.32
   0   1  17  -20.12  131.71
   0  -1 -17   -1.83  157.32
   0  -1 -17  -20.12  140.86
   0   1 -17  -38.42  139.03
   0  -1  17  -34.76  137.20
   0   1  18   60.37  139.03
   0  -1 -18  109.76  168.30
   0  -1 -18  150.00  166.47
   0   1 -18   71.34  162.81
   0  -1  18  151.83  166.47
   0   1  19   91.47  150.00
   0  -1 -19   84.15  181.10
   0  -1 -19   12.81  159.15
   0   1 -19   25.61  175.61
   0  -1  19   34.76  173.78
   0   1  20   34.76  157.32
   0  -1 -20   31.10  190.25
   0  -1 -20  -78.66  168.30
   0   1 -20  -20.12  184.76
   0  -1  20  -40.24  177.44
   0   1  21  -58.54  162.81
   0  -1 -21    9.15  199.39
   0  -1 -21  -49.39  179.27
   0   1 -21  -40.24  190.25
   0  -1  21   -5.49  164.64
   0   1  22  -36.59  175.61
   0  -1 -22   80.49  225.00
   0  -1 -22   14.63  188.42
   0   1 -22    3.66  203.05
   0  -1  22  -84.15  182.93
   0   1  23  -23.78  179.27
   0  -1 -23   34.76  237.81
   0  -1 -23   18.29  193.91
   0   1 -23  -34.76  214.03
   0   2   0 5162.31  131.71
   0   2   0 5069.01  124.39
   0  -2   0 5405.61  137.20
   0  -2   0 5078.16  124.39
   0   2   1 3623.86  100.61
   0   2   1 3647.64  107.93
   0   2   1 3691.54  107.93
   0   2   1 3781.18  124.39
   0  -2  -1 3929.35  109.76
   0  -2  -1 3858.01  111.59
   0  -2  -1 3806.79  107.93
   0  -2  -1 3770.20  122.56
   0   2  -1 4055.58  113.42
   0  -2   1 4106.80  113.42
   0   2   2  583.55   67.68
   0   2   2  823.19   69.51
   0   2   2  620.14   76.83
   0   2   2  733.55   93.29
   0  -2  -2  671.36   73.17
   0  -2  -2  845.14   62.20
   0  -2  -2  751.85   69.51
   0  -2  -2  762.82   82.32
   0   2  -2  561.60   56.71
   0  -2   2  576.23   54.88
   0   2   3 5363.53  155.49
   0   2   3 5085.48  140.86
   0   2   3 5837.32  170.13
   0   2   3 5358.04  166.47
   0  -2  -3 5052.55  150.00
   0  -2  -3 5471.46  148.17
   0  -2  -3 5989.16  175.61
   0  -2  -3 5895.86  171.96
   0   2  -3 5831.84  159.15
   0  -2   3 5491.58  148.17
   0   2   4 4251.31  137.20
   0   2   4 3887.28  120.73
   0   2   4 3773.86  135.37
   0   2   4 3859.84  135.37
   0  -2  -4 3929.35  135.37
   0  -2  -4 4095.82  139.03
   0  -2  -4 3510.44  135.37
   0   2   5   47.56   84.15
   0   2   5   98.78   76.83
   0   2   5    5.49   78.66
   0  -2  -5   43.90   75.00
   0  -2  -5   34.76   75.00
   0  -2  -5   69.51   89.64
   0   2   6 1388.45  102.44
   0   2   6 1315.27   98.78
   0   2   6 1143.32  115.25
   0  -2  -6 1183.56  100.61
   0  -2  -6 1189.05   96.95
   0  -2  -6 1110.39  115.25
   0   2   7  426.23  111.59
   0   2   7  479.28   82.32
   0   2   7  530.50  111.59
   0  -2  -7  369.52   96.95
   0  -2  -7  190.25   87.81
   0  -2  -7  411.59  113.42
   0   2   8   56.71   98.78
   0   2   8  124.39   89.64
   0   2   8  217.69  131.71
   0  -2  -8  195.74   96.95
   0  -2  -8  109.76   87.81
   0  -2  -8  184.76  137.20
   0   2  -8  234.15  157.32
   0  -2   8   95.12  115.25
   0   2   9  298.18  106.10
   0   2   9  223.18   87.81
   0   2   9  428.06  146.34
   0  -2  -9  122.56  102.44
   0  -2  -9  122.56   89.64
   0  -2  -9  268.91  148.17
   0   2  -9  263.42  117.08
   0  -2   9  343.91  106.10
   0   2  10   53.05  109.76
   0   2  10  179.27   93.29
   0   2  10  268.91  148.17
   0  -2 -10  124.39  106.10
   0  -2 -10  131.71   93.29
   0  -2 -10  188.42  140.86
   0   2 -10  252.44  115.25
   0  -2  10  270.74  107.93
   0   2  11  623.79  126.22
   0   2  11  706.11  106.10
   0   2  11 1161.61  162.81
   0  -2 -11 1126.85  131.71
   0  -2 -11  729.89  107.93
   0  -2 -11  654.89  153.66
   0   2 -11  792.09  126.22
   0  -2  11  881.73  126.22
   0   2  12    0.00  137.20
   0   2  12  243.30  107.93
   0   2  12  241.47  153.66
   0  -2 -12  171.96  139.03
   0  -2 -12  182.93  109.76
   0   2 -12  128.05  122.56
   0  -2  12  133.54  122.56
   0   2  13   12.81  133.54
   0   2  13  -16.46  109.76
   0  -2 -13  115.25  131.71
   0  -2 -13   47.56  111.59
   0   2 -13  -10.98  126.22
   0  -2  13   23.78  113.42
   0   2  14   49.39  155.49
   0   2  14   27.44  113.42
   0  -2 -14  166.47  139.03
   0  -2 -14   38.42  122.56
   0   2 -14    9.15  139.03
   0  -2  14   73.17  135.37
   0   2  15  358.54  150.00
   0   2  15  219.52  118.91
   0  -2 -15  364.03  144.52
   0  -2 -15  261.59  129.88
   0   2 -15  272.57  133.54
   0  -2  15  259.76  128.05
   0   2  16  -32.93  166.47
   0   2  16   42.07  122.56
   0  -2 -16  -29.27  144.52
   0  -2 -16   -3.66  128.05
   0   2 -16   10.98  142.69
   0  -2  16   -7.32  142.69
   0   2  17   -3.66  155.49
   0   2  17   23.78  128.05
   0  -2 -17   29.27  150.00
   0  -2 -17   12.81  135.37
   0   2 -17   42.07  151.83
   0  -2  17   34.76  153.66
   0   2  18   27.44  168.30
   0   2  18   45.73  133.54
   0  -2 -18  -23.78  177.44
   0  -2 -18  120.73  146.34
   0   2 -18  -14.63  139.03
   0  -2  18   32.93  139.03
   0   2  19  -18.29  199.39
   0   2  19  -58.54  137.20
   0  -2 -19   71.34  166.47
   0  -2 -19  107.93  155.49
   0   2 -19    5.49  144.52
   0  -2  19   53.05  166.47
   0   2  20    5.49  193.91
   0   2  20   45.73  140.86
   0  -2 -20   16.46  173.78
   0  -2 -20  -10.98  159.15
   0   2 -20    0.00  173.78
   0  -2  20   31.10  175.61
   0   2  21  -51.22  204.88
   0   2  21   29.27  151.83
   0  -2 -21  -16.46  181.10
   0  -2 -21  -10.98  164.64
   0   2 -21   36.59  179.27
   0  -2  21  -43.90  166.47
   0   2  22  -42.07  221.35
   0   2  22   23.78  155.49
   0  -2 -22  -23.78  190.25
   0  -2 -22  -73.17  201.22
   0   2 -22   69.51  195.74
   0  -2  22   32.93  179.27
   0   2  23   36.59  276.23
   0   2  23  -32.93  190.25
   0  -2 -23   31.10  235.98
   0  -2 -23   31.10  193.91
   0   2 -23   25.61  206.71
   0   3   0    1.83   53.05
   0   3   0   -1.83   49.39
   0  -3   0   -5.49   51.22
   0  -3   0  -18.29   49.39
   0   3   1 3664.10  107.93
   0   3   1 3254.34  104.27
   0   3   1 3521.42  111.59
   0  -3  -1 3268.97  102.44
   0  -3  -1 3442.76  109.76
   0  -3  -1 3248.85  100.61
   0  -3  -1 3398.86  133.54
   0   3  -1 3232.39  104.27
   0   3  -1 3287.27   98.78
   0  -3   1 3256.17  106.10
   0  -3   1 3398.86  100.61
   0   3   2  373.18   54.88
   0   3   2  570.74   58.54
   0   3   2  466.47   67.68
   0   3   2  490.25   82.32
   0  -3  -2  450.01   58.54
   0  -3  -2  700.63   67.68
   0  -3  -2  431.72   64.03
   0  -3  -2  433.55   78.66
   0   3  -2  508.55   56.71
   0  -3   2  537.82   56.71
   0   3   3 8017.86  201.22
   0   3   3 8630.68  219.52
   0   3   3 7851.39  206.71
   0   3   3 8039.81  217.69
   0  -3  -3 8861.17  219.52
   0  -3  -3 8195.30  210.37
   0  -3  -3 8208.11  210.37
   0  -3  -3 8811.78  230.49
   0   3  -3 8528.24  214.03
   0  -3   3 8111.15  204.88
   0   3   4  -20.12   69.51
   0   3   4   21.95   56.71
   0   3   4   95.12   76.83
   0   3   4  -51.22   87.81
   0  -3  -4   -9.15   76.83
   0  -3  -4   -1.83   56.71
   0  -3  -4   -5.49   75.00
   0   3  -4   40.24   65.86
   0  -3   4   29.27   56.71
   0   3   5 3519.59  131.71
   0   3   5 4137.90  133.54
   0   3   5 3986.06  150.00
   0   3   5 3858.01  153.66
   0  -3  -5 4185.46  148.17
   0  -3  -5 3629.35  126.22
   0  -3  -5 3389.71  139.03
   0  -3  -5 3268.97  150.00
   0   3  -5 4351.92  140.86
   0  -3   5 3825.08  131.71
   0   3   6   60.37   82.32
   0   3   6  278.05   71.34
   0   3   6  245.13   96.95
   0   3   6  226.83   98.78
   0  -3  -6   91.47   93.29
   0  -3  -6  296.35   95.12
   0  -3  -6  276.23  107.93
   0   3   7  100.61   96.95
   0   3   7   29.27   93.29
   0   3   7   20.12   93.29
   0  -3  -7   40.24   96.95
   0  -3  -7  -56.71   87.81
   0  -3  -7   43.90   95.12
   0   3   8  466.47  106.10
   0   3   8  546.96   95.12
   0   3   8  548.79  106.10
   0  -3  -8  552.45  107.93
   0  -3  -8  589.04   95.12
   0  -3  -8  413.42  104.27
   0   3   9   49.39   96.95
   0   3   9  159.15   89.64
   0   3   9   27.44  120.73
   0  -3  -9    1.83   93.29
   0  -3  -9   71.34   87.81
   0  -3  -9   34.76  122.56
   0   3  10 1004.29  118.91
   0   3  10  978.68  107.93
   0   3  10 1174.42  148.17
   0  -3 -10 1093.93  118.91
   0  -3 -10  879.90  106.10
   0  -3 -10 1051.85  135.37
   0   3  11  581.72  120.73
   0   3  11  424.40  104.27
   0   3  11  539.65  148.17
   0  -3 -11  568.91  118.91
   0  -3 -11  439.03  106.10
   0  -3 -11  431.72  153.66
   0  -3  11  535.99  139.03
   0   3  12   96.95  120.73
   0   3  12   38.42  104.27
   0   3  12   29.27  157.32
   0  -3 -12   65.86  118.91
   0  -3 -12   58.54  102.44
   0  -3 -12  131.71  150.00
   0   3 -12   54.88  137.20
   0  -3  12  133.54  122.56
   0   3  13  186.59  129.88
   0   3  13   29.27  107.93
   0   3  13   65.86  168.30
   0  -3 -13  197.57  128.05
   0  -3 -13   23.78  109.76
   0  -3 -13   38.42  179.27
   0   3 -13  177.44  137.20
   0  -3  13  106.10  124.39
   0   3  14   -9.15  133.54
   0   3  14  -27.44  115.25
   0   3  14  -18.29  184.76
   0  -3 -14  120.73  148.17
   0  -3 -14  -51.22  113.42
   0  -3 -14   23.78  182.93
   0   3 -14   18.29  128.05
   0  -3  14   64.03  122.56
   0   3  15   51.22  139.03
   0   3  15  102.44   98.78
   0   3  15  307.32  193.91
   0  -3 -15   71.34  135.37
   0  -3 -15  159.15  122.56
   0  -3 -15   60.37  188.42
   0   3 -15  113.42  124.39
   0  -3  15   93.29  129.88
   0   3  16  164.64  146.34
   0   3  16   69.51  118.91
   0   3  16   31.10  192.08
   0  -3 -16   10.98  153.66
   0  -3 -16   62.20  122.56
   0  -3 -16   85.98  201.22
   0   3 -16   40.24  128.05
   0  -3  16   56.71  135.37
   0   3  17   32.93  148.17
   0   3  17    9.15  117.08
   0   3  17  -49.39  225.00
   0  -3 -17   25.61  144.52
   0  -3 -17   14.63  131.71
   0   3 -17  -16.46  124.39
   0  -3  17   -9.15  139.03
   0   3  18    5.49  157.32
   0   3  18  -42.07  126.22
   0   3  18   71.34  221.35
   0  -3 -18  -45.73  150.00
   0  -3 -18   51.22  135.37
   0   3 -18  -18.29  142.69
   0  -3  18   32.93  151.83
   0   3  19   32.93  162.81
   0   3  19    0.00  135.37
   0   3  19 -106.10  243.30
   0  -3 -19   14.63  170.13
   0  -3 -19   18.29  139.03
   0   3 -19  -27.44  150.00
   0  -3  19   10.98  157.32
   0   3  20   73.17  197.57
   0   3  20  102.44  140.86
   0  -3 -20    0.00  162.81
   0  -3 -20  102.44  160.98
   0   3 -20   51.22  140.86
   0  -3  20   18.29  168.30
   0   3  21  -29.27  186.59
   0   3  21   75.00  148.17
   0  -3 -21   36.59  164.64
   0  -3 -21  -27.44  159.15
   0   3 -21   65.86  164.64
   0  -3  21   51.22  155.49
   0   3  22   38.42  188.42
   0   3  22   56.71  148.17
   0  -3 -22    7.32  170.13
   0  -3 -22   25.61  173.78
   0   3 -22   20.12  173.78
   0  -3  22    0.00  170.13
   0   4   0 1547.59   84.15
   0   4   0 1549.42   71.34
   0  -4   0 1223.81   76.83
   0  -4   0 1527.47   69.51
   0   4   1  -10.98   58.54
   0   4   1  -67.68   54.88
   0  -4  -1    5.49   51.22
   0  -4  -1   36.59   53.05
   0   4  -1   12.81   49.39
   0   4  -1  -18.29   62.20
   0  -4   1  -38.42   56.71
   0  -4   1  -23.78   56.71
   0   4   2 2639.69   96.95
   0   4   2 2926.89  107.93
   0   4   2 2791.52  107.93
   0   4   2 2844.57  128.05
   0  -4  -2 3153.73  107.93
   0  -4  -2 2893.97  113.42
   0  -4  -2 2802.50  106.10
   0  -4  -2 2784.21  135.37
   0   4  -2 2617.74   98.78
   0  -4   2 2837.26  107.93
   0   4   3 1560.40   85.98
   0   4   3 1556.74   93.29
   0   4   3 1589.67   89.64
   0   4   3 1489.06  113.42
   0  -4  -3 1393.93   84.15
   0  -4  -3 1602.47   87.81
   0  -4  -3 1454.30   91.47
   0  -4  -3 1525.64  115.25
   0   4  -3 1370.15   82.32
   0  -4   3 1443.32   84.15
   0   4   4  153.66   76.83
   0   4   4   53.05   67.68
   0   4   4  100.61   85.98
   0   4   4  100.61   93.29
   0  -4  -4   75.00   75.00
   0  -4  -4   69.51   67.68
   0  -4  -4   80.49   76.83
   0  -4  -4   60.37   91.47
   0   4  -4  137.20   62.20
   0  -4   4    3.66   62.20
   0   4   5 1351.86   96.95
   0   4   5 1496.37   89.64
   0   4   5 1543.94  106.10
   0   4   5 1470.76  124.39
   0  -4  -5 1090.27   91.47
   0  -4  -5 1547.59   91.47
   0  -4  -5 1397.59  104.27
   0  -4  -5 1207.34  109.76
   0   4  -5 1569.55   89.64
   0  -4   5 1304.30   82.32
   0   4   6 1712.23  111.59
   0   4   6 1430.52   89.64
   0   4   6 1379.30  107.93
   0   4   6 1443.32  120.73
   0  -4  -6 1337.22  104.27
   0  -4  -6 1348.20   87.81
   0  -4  -6 1529.30  111.59
   0  -4  -6 1470.76  122.56
   0   4  -6 1441.50   96.95
   0  -4   6 1587.84   98.78
   0   4   7 2228.10  120.73
   0   4   7 2182.36  106.10
   0   4   7 2253.71  128.05
   0   4   7 1902.48  133.54
   0  -4  -7 2250.05  120.73
   0  -4  -7 2217.12  107.93
   0  -4  -7 2520.79  131.71
   0  -4  -7 1929.92  133.54
   0   4  -7 2180.54  102.44
   0  -4   7 2008.58  100.61
   0   4   8   21.95   96.95
   0   4   8   45.73   80.49
   0   4   8   43.90   91.47
   0   4   8   84.15  115.25
   0  -4  -8   58.54   98.78
   0  -4  -8   -3.66   91.47
   0  -4  -8   47.56  104.27
   0   4   9  396.96  100.61
   0   4   9  393.30  102.44
   0   4   9  382.33  122.56
   0  -4  -9  451.84   98.78
   0  -4  -9  318.30   98.78
   0  -4  -9  510.38  126.22
   0   4  10  638.43  122.56
   0   4  10  634.77  107.93
   0   4  10  872.58  139.03
   0  -4 -10  704.28  124.39
   0  -4 -10  594.53  106.10
   0  -4 -10  503.06  124.39
   0   4  11  170.13  111.59
   0   4  11  360.37  107.93
   0   4  11  327.45  140.86
   0  -4 -11  406.11  115.25
   0  -4 -11  274.40  104.27
   0  -4 -11  223.18  129.88
   0   4  12 2089.07  155.49
   0   4  12 2156.75  144.52
   0   4  12 1814.67  181.10
   0  -4 -12 1984.80  151.83
   0  -4 -12 1992.12  139.03
   0  -4 -12 1805.53  170.13
   0   4  13 6675.15  248.79
   0   4  13 5978.18  221.35
   0   4  13 6473.92  265.25
   0  -4 -13 5497.07  226.83
   0  -4 -13 6232.45  228.66
   0  -4 -13 6309.29  272.57
   0   4  14 1712.23  159.15
   0   4  14 1715.89  140.86
   0   4  14 2171.39  203.05
   0  -4 -14 2180.54  175.61
   0  -4 -14 1937.24  144.52
   0  -4 -14 1534.79  195.74
   0  -4  14 1708.57  166.47
   0   4  15  731.72  146.34
   0   4  15  870.75  126.22
   0   4  15  788.43  164.64
   0  -4 -15  837.82  142.69
   0  -4 -15  976.85  129.88
   0  -4 -15  609.16  171.96
   0  -4  15  680.50  137.20
   0   4  16  -21.95  153.66
   0   4  16   36.59  109.76
   0   4  16    1.83  179.27
   0  -4 -16  -29.27  131.71
   0  -4 -16   -9.15  118.91
   0  -4 -16   -9.15  192.08
   0   4 -16   56.71  120.73
   0  -4  16   21.95  113.42
   0   4  17  -10.98  140.86
   0   4  17   34.76  117.08
   0   4  17  -14.63  182.93
   0  -4 -17   -5.49  153.66
   0  -4 -17  -27.44  120.73
   0  -4 -17   27.44  197.57
   0   4 -17   89.64  120.73
   0  -4  17   42.07  122.56
   0   4  18   -9.15  166.47
   0   4  18   -3.66  118.91
   0   4  18  -43.90  199.39
   0  -4 -18  -12.81  139.03
   0  -4 -18    3.66  126.22
   0  -4 -18  -23.78  212.20
   0   4 -18    0.00  117.08
   0  -4  18  -10.98  133.54
   0   4  19   43.90  155.49
   0   4  19   76.83  128.05
   0   4  19   -3.66  210.37
   0  -4 -19  -31.10  146.34
   0  -4 -19   -9.15  135.37
   0  -4 -19   93.29  225.00
   0   4 -19   10.98  120.73
   0  -4  19   60.37  135.37
   0   4  20  -54.88  184.76
   0   4  20   -3.66  129.88
   0   4  20   20.12  192.08
   0  -4 -20   32.93  153.66
   0  -4 -20   47.56  140.86
   0  -4 -20  -45.73  241.47
   0   4 -20   40.24  124.39
   0  -4  20   73.17  150.00
   0   4  21   60.37  170.13
   0   4  21   27.44  129.88
   0   4  21  100.61  235.98
   0  -4 -21  -23.78  159.15
   0  -4 -21  -18.29  151.83
   0  -4 -21  -31.10  276.23
   0   4 -21   16.46  126.22
   0  -4  21   34.76  157.32
   0   4  22  -23.78  201.22
   0   4  22  -27.44  146.34
   0   4  22  -27.44  254.27
   0  -4 -22   29.27  162.81
   0  -4 -22   53.05  166.47
   0   4 -22  -31.10  131.71
   0   5   0  -25.61   67.68
   0   5   0  -18.29   62.20
   0  -5   0   29.27   64.03
   0  -5   0   71.34   56.71
   0   5   1  309.15   71.34
   0   5   1  526.84   67.68
   0  -5  -1  300.01   62.20
   0  -5  -1  649.40   67.68
   0   5  -1  610.99   75.00
   0   5  -1  671.36   73.17
   0  -5   1  700.63   75.00
   0  -5   1  660.38   67.68
   0   5   2  342.08   75.00
   0   5   2  210.37   69.51
   0   5   2  239.64   69.51
   0   5   2  192.08  111.59
   0  -5  -2  371.35   71.34
   0  -5  -2  261.59   62.20
   0  -5  -2  193.91   65.86
   0  -5  -2  270.74   98.78
   0   5  -2  292.69   67.68
   0  -5   2  274.40   65.86
   0  -5   2  214.03   62.20
   0   5   3 2423.83  100.61
   0   5   3 1878.70  102.44
   0   5   3 2140.29  104.27
   0   5   3 2229.93  131.71
   0  -5  -3 2167.73   96.95
   0  -5  -3 2074.44  107.93
   0  -5  -3 2370.78  106.10
   0  -5  -3 2057.97  128.05
   0   5  -3 2513.47  104.27
   0  -5   3 2195.17  102.44
   0   5   4 6426.36  182.93
   0   5   4 6817.83  201.22
   0   5   4 6656.85  193.91
   0   5   4 7295.28  228.66
   0  -5  -4 6025.74  175.61
   0  -5  -4 6786.73  197.57
   0  -5  -4 6739.17  195.74
   0  -5  -4 6525.14  212.20
   0   5  -4 6384.29  184.76
   0  -5   4 6792.22  195.74
   0   5   5  310.98   82.32
   0   5   5  349.40   73.17
   0   5   5  429.89   78.66
   0   5   5  281.71   98.78
   0  -5  -5  572.57   85.98
   0  -5  -5  362.20   75.00
   0  -5  -5  345.74   80.49
   0  -5  -5  417.08  100.61
   0   5  -5  347.57   69.51
   0  -5   5  296.35   67.68
   0   5   6  601.84   87.81
   0   5   6  429.89   73.17
   0   5   6  563.43   87.81
   0   5   6  508.55  117.08
   0  -5  -6  872.58   91.47
   0  -5  -6  342.08   73.17
   0  -5  -6  457.33   89.64
   0  -5  -6  455.50  117.08
   0   5  -6  539.65   75.00
   0  -5   6  581.72   76.83
   0   5   7    1.83   85.98
   0   5   7    0.00   67.68
   0   5   7   31.10   87.81
   0   5   7   25.61  106.10
   0  -5  -7    5.49   84.15
   0  -5  -7   -1.83   71.34
   0  -5  -7  -14.63   89.64
   0  -5  -7  -12.81  107.93
   0   5  -7    1.83   69.51
   0  -5   7  -27.44   69.51
   0   5   8  122.56   96.95
   0   5   8  144.52   75.00
   0   5   8  102.44   95.12
   0   5   8   29.27  126.22
   0  -5  -8   45.73   95.12
   0  -5  -8  166.47   76.83
   0  -5  -8  241.47  107.93
   0  -5  -8  140.86  117.08
   0   5  -8   82.32   80.49
   0  -5   8  100.61   73.17
   0   5   9  -51.22  106.10
   0   5   9   56.71   78.66
   0   5   9   51.22  102.44
   0   5   9  109.76  122.56
   0  -5  -9   65.86  106.10
   0  -5  -9  106.10   80.49
   0  -5  -9   38.42  100.61
   0  -5  -9   53.05  135.37
   0  -5   9   82.32   78.66
   0   5  10   12.81  113.42
   0   5  10  -16.46   82.32
   0   5  10  -21.95  104.27
   0   5  10   34.76  140.86
   0  -5 -10   16.46   98.78
   0  -5 -10   43.90  104.27
   0  -5 -10  -65.86  128.05
   0   5  11  272.57  113.42
   0   5  11  173.78  111.59
   0   5  11  208.54  146.34
   0  -5 -11  300.01  126.22
   0  -5 -11  396.96  111.59
   0  -5 -11  142.69  131.71
   0   5  12 1161.61  135.37
   0   5  12  947.58  126.22
   0   5  12  967.70  166.47
   0  -5 -12  932.95  131.71
   0  -5 -12  887.21  122.56
   0  -5 -12  947.58  153.66
   0   5  13  -42.07  133.54
   0   5  13  -29.27  107.93
   0   5  13  -16.46  159.15
   0  -5 -13  -23.78  117.08
   0  -5 -13   42.07  107.93
   0  -5 -13    0.00  142.69
   0   5  14  329.28  142.69
   0   5  14  338.42  115.25
   0   5  14  281.71  150.00
   0  -5 -14  303.67  124.39
   0  -5 -14  385.98  113.42
   0  -5 -14  221.35  173.78
   0   5  15   95.12  129.88
   0   5  15   67.68  109.76
   0   5  15   80.49  177.44
   0  -5 -15   80.49  139.03
   0  -5 -15  -10.98  111.59
   0  -5 -15  181.10  175.61
   0   5  16   38.42  131.71
   0   5  16   34.76  109.76
   0   5  16  197.57  186.59
   0  -5 -16  109.76  142.69
   0  -5 -16   49.39  113.42
   0  -5 -16   -7.32  181.10
   0   5  17   73.17  137.20
   0   5  17  104.27  118.91
   0   5  17   54.88  190.25
   0  -5 -17  151.83  137.20
   0  -5 -17  214.03  120.73
   0  -5 -17   32.93  166.47
   0  -5  17   21.95  109.76
   0   5  18   62.20  159.15
   0   5  18    0.00  115.25
   0   5  18   -5.49  173.78
   0  -5 -18   60.37  153.66
   0  -5 -18   78.66  122.56
   0  -5 -18  -20.12  197.57
   0  -5  18   14.63  104.27
   0   5  19  118.91  151.83
   0   5  19  124.39  120.73
   0   5  19  113.42  184.76
   0  -5 -19  160.98  144.52
   0  -5 -19  203.05  129.88
   0  -5 -19   42.07  208.54
   0  -5  19   87.81  111.59
   0   5  20  -20.12  173.78
   0   5  20   27.44  128.05
   0   5  20    0.00  204.88
   0  -5 -20   12.81  164.64
   0  -5 -20  -32.93  139.03
   0  -5 -20   38.42  217.69
   0  -5  20   -1.83  131.71
   0   5  21   14.63  160.98
   0   5  21  -20.12  124.39
   0   5  21  -51.22  212.20
   0  -5 -21   32.93  151.83
   0  -5 -21   14.63  142.69
   0  -5 -21    1.83  234.15
   0   5 -21  -23.78   98.78
   0  -5  21  -27.44  122.56
   0   6   0 1518.33   96.95
   0   6   0 1382.96   80.49
   0  -6   0 1511.01   95.12
   0  -6   0 1412.23   75.00
   0   6   1    9.15   67.68
   0   6   1   45.73   60.37
   0  -6  -1    5.49   65.86
   0  -6  -1   75.00   56.71
   0   6  -1   49.39   67.68
   0   6  -1   16.46   60.37
   0  -6   1   64.03   67.68
   0  -6   1  -14.63   56.71
   0   6   2  162.81   71.34
   0   6   2   42.07   60.37
   0   6   2  104.27   64.03
   0  -6  -2  151.83   67.68
   0  -6  -2   71.34   69.51
   0  -6  -2  126.22   69.51
   0  -6  -2   60.37  104.27
   0   6  -2   65.86   58.54
   0   6  -2   96.95   64.03
   0  -6   2   71.34   58.54
   0  -6   2  102.44   67.68
   0   6   3 1200.03   87.81
   0   6   3 1262.22   87.81
   0   6   3 1165.27   87.81
   0   6   3 1130.51  122.56
   0  -6  -3 1099.41   84.15
   0  -6  -3 1223.81   87.81
   0  -6  -3 1103.07   85.98
   0  -6  -3 1090.27  118.91
   0   6  -3 1238.44   89.64
   0  -6   3 1148.81   87.81
   0   6   4 2160.41  106.10
   0   6   4 2293.95  111.59
   0   6   4 2165.90  109.76
   0   6   4 2127.49  150.00
   0  -6  -4 2081.75  104.27
   0  -6  -4 1948.21  111.59
   0  -6  -4 2209.80  109.76
   0  -6  -4 1977.48  137.20
   0   6  -4 2323.22  111.59
   0  -6   4 2050.65  106.10
   0   6   5  246.96   78.66
   0   6   5  422.57   82.32
   0   6   5  259.76   73.17
   0   6   5  402.45  111.59
   0  -6  -5  384.15   82.32
   0  -6  -5  261.59   78.66
   0  -6  -5  320.13   85.98
   0  -6  -5  285.37  109.76
   0   6  -5  296.35   75.00
   0  -6   5  303.67   73.17
   0   6   6  320.13   89.64
   0   6   6  318.30   80.49
   0   6   6  420.74   84.15
   0   6   6  411.59  113.42
   0  -6  -6  380.50   80.49
   0  -6  -6  270.74   93.29
   0  -6  -6  268.91  109.76
   0   6  -6  321.96   76.83
   0  -6   6  349.40   75.00
   0   6   7  153.66   87.81
   0   6   7   53.05   75.00
   0   6   7   54.88   85.98
   0   6   7   43.90  113.42
   0  -6  -7  133.54   95.12
   0  -6  -7   45.73   75.00
   0  -6  -7   36.59   89.64
   0  -6  -7   58.54  113.42
   0   6  -7   69.51   71.34
   0  -6   7  120.73   80.49
   0   6   8   34.76   95.12
   0   6   8    9.15   76.83
   0   6   8   32.93   95.12
   0   6   8   60.37  137.20
   0  -6  -8   53.05   93.29
   0  -6  -8   43.90   76.83
   0  -6  -8   14.63  109.76
   0  -6  -8   54.88  122.56
   0   6  -8  -34.76   76.83
   0  -6   8   16.46   82.32
   0   6   9  237.81  106.10
   0   6   9   84.15   80.49
   0   6   9   87.81  106.10
   0   6   9  144.52  135.37
   0  -6  -9   49.39  100.61
   0  -6  -9  122.56   82.32
   0  -6  -9   49.39  104.27
   0  -6  -9  118.91  135.37
   0   6  -9  151.83   84.15
   0  -6   9   91.47   89.64
   0   6  10  257.93  117.08
   0   6  10  144.52   85.98
   0   6  10  387.81  115.25
   0   6  10  192.08  157.32
   0  -6 -10  340.25  115.25
   0  -6 -10  420.74   93.29
   0  -6 -10  468.30  117.08
   0  -6 -10  318.30  146.34
   0   6 -10  232.32   82.32
   0  -6  10  338.42   84.15
   0   6  11  398.79  111.59
   0   6  11  437.20   93.29
   0   6  11  387.81  115.25
   0   6  11  417.08  166.47
   0  -6 -11  340.25  120.73
   0  -6 -11  362.20   96.95
   0  -6 -11  272.57  111.59
   0  -6 -11  267.08  144.52
   0  -6  11  413.42   82.32
   0   6  12  217.69  126.22
   0   6  12  252.44   95.12
   0   6  12  219.52  111.59
   0   6  12  230.49  160.98
   0  -6 -12  279.88  113.42
   0  -6 -12  195.74  107.93
   0  -6 -12  146.34  140.86
   0   6  13  179.27  128.05
   0   6  13  135.37  111.59
   0   6  13   54.88  144.52
   0  -6 -13  115.25  113.42
   0  -6 -13   69.51  106.10
   0  -6 -13  159.15  144.52
   0   6  14  219.52  122.56
   0   6  14  296.35  115.25
   0   6  14  100.61  150.00
   0  -6 -14  256.10  137.20
   0  -6 -14  259.76  111.59
   0  -6 -14   96.95  168.30
   0   6  15  146.34  126.22
   0   6  15  250.62  115.25
   0   6  15   67.68  177.44
   0  -6 -15  155.49  128.05
   0  -6 -15  243.30  115.25
   0  -6 -15   98.78  160.98
   0   6  16   38.42  129.88
   0   6  16   75.00  115.25
   0   6  16    9.15  186.59
   0  -6 -16   25.61  126.22
   0  -6 -16   47.56  111.59
   0  -6 -16  104.27  193.91
   0   6  17   45.73  150.00
   0   6  17   23.78  111.59
   0   6  17   -3.66  175.61
   0  -6 -17  -14.63  133.54
   0  -6 -17   43.90  115.25
   0  -6 -17   -1.83  181.10
   0   6  18  117.08  155.49
   0   6  18   95.12  115.25
   0   6  18  137.20  188.42
   0  -6 -18   69.51  153.66
   0  -6 -18   54.88  120.73
   0  -6 -18  124.39  215.86
   0   6  19  -16.46  144.52
   0   6  19    9.15  117.08
   0   6  19  -40.24  195.74
   0  -6 -19   40.24  142.69
   0  -6 -19   10.98  122.56
   0  -6 -19  -34.76  217.69
   0   6  20    3.66  148.17
   0   6  20   49.39  120.73
   0   6  20  115.25  232.32
   0  -6 -20  -18.29  164.64
   0  -6 -20   36.59  129.88
   0  -6 -20   96.95  223.18
   0  -6  20   23.78   89.64
   0   6  21  -58.54  155.49
   0   6  21   42.07  124.39
   0   6  21  -16.46  215.86
   0  -6 -21  -16.46  150.00
   0  -6 -21  -36.59  133.54
   0  -6 -21   23.78  197.57
   0   7   0  -14.63   73.17
   0   7   0    1.83   67.68
   0  -7   0   27.44   75.00
   0  -7   0   -5.49   62.20
   0   7   1  332.93   80.49
   0   7   1  307.32   67.68
   0  -7  -1  283.54   76.83
   0  -7  -1  274.40   69.51
   0   7  -1  250.62   78.66
   0   7  -1  382.33   67.68
   0  -7   1  289.03   78.66
   0  -7   1  371.35   65.86
   0   7   2  735.38   78.66
   0   7   2  823.19   82.32
   0   7   2  643.92   80.49
   0  -7  -2  735.38   80.49
   0  -7  -2  777.46   82.32
   0   7  -2  565.26   75.00
   0   7  -2  835.99   82.32
   0  -7   2  676.84   76.83
   0  -7   2  790.26   76.83
   0   7   3  892.70   85.98
   0   7   3  673.19   89.64
   0   7   3 1048.19   89.64
   0   7   3  874.41  131.71
   0  -7  -3  900.02   85.98
   0  -7  -3  726.24   91.47
   0  -7  -3  771.97   84.15
   0  -7  -3  616.48  126.22
   0   7  -3  834.16   87.81
   0  -7   3  859.77   89.64
   0  -7   3  885.39   78.66
   0   7   4   23.78   76.83
   0   7   4    9.15   69.51
   0   7   4   -1.83   78.66
   0   7   4  -16.46  124.39
   0  -7  -4   27.44   82.32
   0  -7  -4    7.32   82.32
   0  -7  -4   12.81   75.00
   0  -7  -4   14.63  120.73
   0   7  -4  -12.81   75.00
   0  -7   4   20.12   75.00
   0   7   5  340.25   87.81
   0   7   5  283.54   87.81
   0   7   5  267.08   85.98
   0   7   5  214.03  124.39
   0  -7  -5  360.37   89.64
   0  -7  -5  246.96   85.98
   0  -7  -5  303.67   85.98
   0  -7  -5  360.37  140.86
   0   7  -5  267.08   80.49
   0  -7   5  391.47   82.32
   0   7   6   42.07   89.64
   0   7   6   42.07   71.34
   0   7   6   -9.15   89.64
   0   7   6   20.12  122.56
   0  -7  -6   75.00   89.64
   0  -7  -6   29.27   82.32
   0  -7  -6   14.63   85.98
   0  -7  -6   25.61  133.54
   0   7  -6   18.29   76.83
   0  -7   6   64.03   73.17
   0   7   7   65.86   89.64
   0   7   7   67.68   82.32
   0   7   7  135.37   85.98
   0   7   7   31.10  128.05
   0  -7  -7  307.32   91.47
   0  -7  -7   75.00   82.32
   0  -7  -7   53.05   96.95
   0  -7  -7  177.44  126.22
   0   7  -7   76.83   80.49
   0  -7   7   95.12   76.83
   0   7   8   51.22  104.27
   0   7   8   51.22   82.32
   0   7   8   21.95  104.27
   0   7   8  117.08  148.17
   0  -7  -8   18.29   95.12
   0  -7  -8   10.98   80.49
   0  -7  -8   10.98   95.12
   0  -7  -8  -62.20  133.54
   0   7  -8  140.86   80.49
   0  -7   8    5.49   76.83
   0   7   9   69.51  100.61
   0   7   9   20.12   78.66
   0   7   9    3.66   96.95
   0   7   9   53.05  133.54
   0  -7  -9  144.52  100.61
   0  -7  -9   -3.66   71.34
   0  -7  -9   10.98   98.78
   0  -7  -9   96.95  139.03
   0   7  -9    1.83   80.49
   0  -7   9  -10.98   84.15
   0   7  10 2253.71  144.52
   0   7  10 1629.91  113.42
   0   7  10 1631.74  133.54
   0   7  10 1862.24  171.96
   0  -7 -10 1926.26  135.37
   0  -7 -10 1648.21  115.25
   0  -7 -10 1648.21  142.69
   0  -7 -10 1536.62  186.59
   0   7 -10 1820.16  115.25
   0  -7  10 1569.55  109.76
   0   7  11  462.82  117.08
   0   7  11  395.13   89.64
   0   7  11  411.59  109.76
   0   7  11  508.55  157.32
   0  -7 -11  274.40  111.59
   0  -7 -11  471.96   93.29
   0  -7 -11  343.91  124.39
   0  -7 -11  442.69  171.96
   0   7 -11  354.89   87.81
   0  -7  11  455.50   96.95
   0   7  12   47.56  102.44
   0   7  12   20.12   84.15
   0   7  12   -5.49  106.10
   0   7  12   58.54  151.83
   0  -7 -12   23.78  113.42
   0  -7 -12   27.44   98.78
   0  -7 -12  -80.49  109.76
   0  -7 -12   91.47  168.30
   0   7 -12  126.22   87.81
   0  -7  12   14.63   76.83
   0   7  13  188.42  126.22
   0   7  13  193.91  100.61
   0   7  13  210.37  111.59
   0   7  13  133.54  182.93
   0  -7 -13  148.17  122.56
   0  -7 -13  235.98   95.12
   0  -7 -13  113.42  111.59
   0  -7 -13  188.42  175.61
   0   7  14  -10.98  131.71
   0   7  14   38.42   95.12
   0   7  14   47.56  111.59
   0   7  14  -43.90  182.93
   0  -7 -14   16.46  124.39
   0  -7 -14    5.49  107.93
   0  -7 -14   65.86  157.32
   0   7  15  181.10  140.86
   0   7  15  214.03  117.08
   0   7  15  109.76  168.30
   0  -7 -15  164.64  122.56
   0  -7 -15  188.42  113.42
   0  -7 -15  113.42  166.47
   0   7  16   67.68  144.52
   0   7  16   51.22  113.42
   0   7  16   18.29  168.30
   0  -7 -16  171.96  128.05
   0  -7 -16  -10.98  113.42
   0  -7 -16   29.27  192.08
   0   7  17   71.34  150.00
   0   7  17   25.61  117.08
   0   7  17  129.88  197.57
   0  -7 -17  -18.29  144.52
   0  -7 -17    5.49  115.25
   0  -7 -17   21.95  208.54
   0   7  18   21.95  155.49
   0   7  18    7.32  118.91
   0   7  18   27.44  208.54
   0  -7 -18  -56.71  153.66
   0  -7 -18  -36.59  115.25
   0  -7 -18  -12.81  193.91
   0   7  19  -27.44  144.52
   0   7  19   71.34  118.91
   0   7  19   67.68  201.22
   0  -7 -19   25.61  142.69
   0  -7 -19   32.93  120.73
   0  -7 -19   58.54  239.64
   0   7  20   54.88  148.17
   0   7  20    0.00  118.91
   0   7  20   29.27  217.69
   0  -7 -20    3.66  146.34
   0  -7 -20   20.12  126.22
   0  -7 -20   -1.83  248.79
   0   8   0 1851.26  117.08
   0   8   0 1748.82   96.95
   0  -8   0 1878.70  118.91
   0  -8   0 1726.87   95.12
   0   8   1 7897.12  235.98
   0   8   1 7609.92  210.37
   0  -8  -1 8365.43  245.13
   0  -8  -1 8109.32  219.52
   0   8  -1 7218.45  221.35
   0   8  -1 7033.69  195.74
   0  -8   1 8127.62  241.47
   0  -8   1 7834.93  210.37
   0   8   2   82.32   82.32
   0   8   2  162.81   78.66
   0  -8  -2  166.47   85.98
   0  -8  -2  193.91   76.83
   0   8  -2  117.08   84.15
   0   8  -2  257.93   76.83
   0  -8   2  259.76   84.15
   0  -8   2  168.30   73.17
   0   8   3  150.00   84.15
   0   8   3   31.10   82.32
   0   8   3   62.20   78.66
   0   8   3  -16.46  131.71
   0  -8  -3  122.56   85.98
   0  -8  -3   25.61   84.15
   0  -8  -3  -31.10   85.98
   0  -8  -3   43.90  129.88
   0   8  -3   89.64   71.34
   0   8  -3    9.15   73.17
   0  -8   3   34.76   80.49
   0  -8   3   32.93   71.34
   0   8   4  380.50   85.98
   0   8   4  418.91   93.29
   0   8   4  490.25   93.29
   0   8   4  409.77  160.98
   0  -8  -4  415.25   95.12
   0  -8  -4  638.43   89.64
   0  -8  -4  345.74   84.15
   0  -8  -4  393.30  144.52
   0   8  -4  471.96   87.81
   0  -8   4  512.21   80.49
   0   8   5  638.43  100.61
   0   8   5  675.01   89.64
   0   8   5  439.03   93.29
   0   8   5  519.52  148.17
   0  -8  -5  550.62   98.78
   0  -8  -5  618.31   98.78
   0  -8  -5  552.45   93.29
   0  -8  -5  492.08  146.34
   0   8  -5  590.87   91.47
   0  -8   5  643.92   91.47
   0   8   6    7.32   93.29
   0   8   6  -12.81   76.83
   0   8   6   23.78   87.81
   0   8   6  -32.93  140.86
   0  -8  -6   -1.83   95.12
   0  -8  -6   18.29   87.81
   0  -8  -6   73.17   85.98
   0  -8  -6  -45.73  135.37
   0   8  -6   -7.32   82.32
   0  -8   6   34.76   78.66
   0   8   7 2279.32  129.88
   0   8   7 2068.95  128.05
   0   8   7 2352.49  133.54
   0   8   7 2100.05  188.42
   0  -8  -7 2343.34  131.71
   0  -8  -7 2180.54  128.05
   0  -8  -7 2010.41  118.91
   0  -8  -7 2317.73  173.78
   0   8  -7 1875.04  117.08
   0  -8   7 2123.83  120.73
   0   8   8  250.62   95.12
   0   8   8  287.20   85.98
   0   8   8  201.22   87.81
   0   8   8  217.69  139.03
   0  -8  -8  279.88   95.12
   0  -8  -8  133.54   84.15
   0  -8  -8   91.47  100.61
   0  -8  -8  188.42  137.20
   0   8  -8  155.49   82.32
   0  -8   8  179.27   82.32
   0   8   9  407.94  111.59
   0   8   9  375.01   87.81
   0   8   9  437.20   96.95
   0   8   9  310.98  142.69
   0  -8  -9  334.76  111.59
   0  -8  -9  444.52   89.64
   0  -8  -9  272.57   98.78
   0  -8  -9  360.37  159.15
   0   8  -9  417.08   85.98
   0  -8   9  294.52   91.47
   0   8  10   75.00  109.76
   0   8  10   69.51   69.51
   0   8  10   14.63  106.10
   0   8  10   51.22  140.86
   0  -8 -10   32.93  100.61
   0  -8 -10    3.66   82.32
   0  -8 -10   60.37   96.95
   0  -8 -10    1.83  146.34
   0   8 -10    7.32   89.64
   0  -8  10   27.44   76.83
   0   8  11   27.44  104.27
   0   8  11    3.66   82.32
   0   8  11  -12.81  109.76
   0   8  11   25.61  153.66
   0  -8 -11   38.42  106.10
   0  -8 -11   10.98   82.32
   0  -8 -11   43.90  104.27
   0  -8 -11   31.10  171.96
   0   8 -11    9.15   82.32
   0  -8  11   32.93   76.83
   0   8  12   29.27  113.42
   0   8  12   16.46   82.32
   0   8  12   20.12  117.08
   0   8  12   42.07  162.81
   0  -8 -12   31.10  107.93
   0  -8 -12   91.47   89.64
   0  -8 -12   43.90  104.27
   0  -8 -12  -10.98  182.93
   0   8 -12   18.29   82.32
   0  -8  12   20.12   78.66
   0   8  13   32.93  120.73
   0   8  13   82.32   87.81
   0   8  13   51.22  107.93
   0   8  13   53.05  190.25
   0  -8 -13   18.29  113.42
   0  -8 -13   34.76   89.64
   0  -8 -13   91.47  107.93
   0  -8 -13    7.32  188.42
   0   8 -13    7.32   78.66
   0  -8  13   20.12   82.32
   0   8  14   34.76  126.22
   0   8  14   21.95   89.64
   0   8  14   23.78  111.59
   0   8  14   69.51  197.57
   0  -8 -14   -3.66  120.73
   0  -8 -14   14.63   95.12
   0  -8 -14   -1.83  107.93
   0  -8 -14  150.00  173.78
   0  -8  14  -20.12   80.49
   0   8  15   31.10  133.54
   0   8  15    1.83  102.44
   0   8  15   -5.49  111.59
   0   8  15  -20.12  179.27
   0  -8 -15   34.76  128.05
   0  -8 -15   12.81  104.27
   0  -8 -15   16.46  111.59
   0  -8 -15   80.49  181.10
   0  -8  15    9.15   78.66
   0   8  16    0.00  140.86
   0   8  16   20.12  100.61
   0   8  16   -5.49  113.42
   0   8  16  -38.42  188.42
   0  -8 -16   34.76  133.54
   0  -8 -16   34.76  113.42
   0  -8 -16   27.44  206.71
   0   8  17   71.34  148.17
   0   8  17   98.78  106.10
   0   8  17  102.44  117.08
   0   8  17   64.03  210.37
   0  -8 -17   31.10  140.86
   0  -8 -17   87.81  118.91
   0  -8 -17   91.47  212.20
   0   8  18    0.00  153.66
   0   8  18   -9.15  117.08
   0   8  18   56.71  217.69
   0  -8 -18  -10.98  148.17
   0  -8 -18  -16.46  118.91
   0  -8 -18  -10.98  199.39
   0   8  19    9.15  157.32
   0   8  19   12.81  118.91
   0   8  19   78.66  210.37
   0  -8 -19   51.22  139.03
   0  -8 -19   45.73  117.08
   0  -8 -19   76.83  237.81
   0   9   0   31.10   85.98
   0   9   0   10.98   67.68
   0  -9   0   20.12   85.98
   0  -9   0    1.83   71.34
   0   9   1  118.91   87.81
   0   9   1  276.23   80.49
   0  -9  -1  115.25   85.98
   0  -9  -1  188.42   71.34
   0   9  -1  179.27   87.81
   0   9  -1  171.96   71.34
   0  -9   1  150.00   89.64
   0  -9   1  181.10   69.51
   0   9   2   96.95   87.81
   0   9   2   84.15   76.83
   0  -9  -2  177.44   76.83
   0  -9  -2   93.29   76.83
   0   9  -2  160.98   76.83
   0   9  -2  173.78   76.83
   0  -9   2  106.10   85.98
   0  -9   2  150.00   73.17
   0   9   3  773.80   96.95
   0   9   3  797.58  100.61
   0   9   3  867.09   91.47
   0  -9  -3  920.14   96.95
   0  -9  -3  762.82   89.64
   0  -9  -3  797.58   95.12
   0  -9  -3  739.04  151.83
   0   9  -3  739.04   89.64
   0   9  -3  900.02   87.81
   0  -9   3  587.21   95.12
   0  -9   3  879.90   87.81
   0   9   4    0.00   85.98
   0   9   4  -16.46   85.98
   0   9   4    5.49   87.81
   0   9   4   12.81  144.52
   0  -9  -4  -12.81   87.81
   0  -9  -4   64.03   75.00
   0  -9  -4  -12.81   80.49
   0  -9  -4  -18.29  162.81
   0   9  -4   36.59   84.15
   0  -9   4    3.66   71.34
   0  -9   4   16.46   76.83
   0   9   5  574.40   98.78
   0   9   5  475.62   95.12
   0   9   5  484.77   91.47
   0   9   5  530.50  160.98
   0  -9  -5  488.43   95.12
   0  -9  -5  479.28   87.81
   0  -9  -5  539.65   89.64
   0  -9  -5  320.13  153.66
   0   9  -5  466.47   91.47
   0  -9   5  506.72   80.49
   0   9   6  395.13  104.27
   0   9   6  212.20   93.29
   0   9   6  259.76   91.47
   0   9   6  245.13  153.66
   0  -9  -6  358.54  102.44
   0  -9  -6  292.69   82.32
   0  -9  -6  310.98   80.49
   0  -9  -6  365.86  151.83
   0   9  -6  274.40   85.98
   0  -9   6  314.64   87.81
   0   9   7  673.19  107.93
   0   9   7  589.04   98.78
   0   9   7  526.84   87.81
   0   9   7  632.94  175.61
   0  -9  -7  625.62  111.59
   0  -9  -7  528.67   87.81
   0  -9  -7  546.96   98.78
   0  -9  -7  605.50  153.66
   0   9  -7  739.04   96.95
   0  -9   7  523.18   91.47
   0   9   8  173.78  104.27
   0   9   8  155.49   89.64
   0   9   8   96.95   95.12
   0   9   8  225.00  148.17
   0  -9  -8  246.96  106.10
   0  -9  -8  150.00   87.81
   0  -9  -8   53.05   93.29
   0  -9  -8  166.47  144.52
   0   9  -8  126.22   85.98
   0  -9   8  160.98   82.32
   0   9   9  717.09  107.93
   0   9   9  479.28   82.32
   0   9   9  530.50   98.78
   0   9   9  610.99  155.49
   0  -9  -9  793.92  107.93
   0  -9  -9  497.57   91.47
   0  -9  -9  590.87  107.93
   0  -9  -9  526.84  171.96
   0   9  -9  482.94   89.64
   0  -9   9  539.65   91.47
   0   9  10   42.07  100.61
   0   9  10   60.37   82.32
   0   9  10   20.12   91.47
   0   9  10  126.22  153.66
   0  -9 -10   27.44   98.78
   0  -9 -10  122.56   84.15
   0  -9 -10   38.42   93.29
   0  -9 -10   14.63  166.47
   0   9 -10   10.98   78.66
   0  -9  10   12.81   80.49
   0   9  11   91.47  104.27
   0   9  11   95.12   82.32
   0   9  11   95.12   95.12
   0   9  11   49.39  177.44
   0  -9 -11  124.39  102.44
   0  -9 -11   64.03   85.98
   0  -9 -11  106.10  100.61
   0  -9 -11   62.20  159.15
   0   9 -11   78.66   82.32
   0  -9  11  124.39   80.49
   0   9  12    5.49  106.10
   0   9  12   21.95   71.34
   0   9  12  -12.81  100.61
   0   9  12   -7.32  162.81
   0  -9 -12    7.32  107.93
   0  -9 -12    3.66   85.98
   0  -9 -12   20.12  102.44
   0  -9 -12   31.10  168.30
   0   9 -12  -12.81   82.32
   0  -9  12  -10.98   78.66
   0   9  13   29.27  113.42
   0   9  13   54.88   87.81
   0   9  13   23.78  104.27
   0   9  13   14.63  171.96
   0  -9 -13   36.59  109.76
   0  -9 -13   -1.83   87.81
   0  -9 -13   38.42  107.93
   0  -9 -13   56.71  177.44
   0   9 -13   36.59   84.15
   0  -9  13   43.90   80.49
   0   9  14   49.39  120.73
   0   9  14   32.93   89.64
   0   9  14   67.68  107.93
   0   9  14  -14.63  204.88
   0  -9 -14   60.37  115.25
   0  -9 -14   36.59   95.12
   0  -9 -14  146.34  126.22
   0  -9 -14   18.29  212.20
   0   9 -14   47.56   82.32
   0  -9  14   20.12   82.32
   0   9  15   21.95  122.56
   0   9  15  -25.61   91.47
   0   9  15  -18.29  107.93
   0   9  15   31.10  193.91
   0  -9 -15   45.73  120.73
   0  -9 -15   12.81   96.95
   0  -9 -15    5.49  109.76
   0  -9 -15  120.73  195.74
   0   9 -15   -3.66   80.49
   0  -9  15   21.95   82.32
   0   9  16  -29.27  135.37
   0   9  16  -25.61   93.29
   0   9  16    7.32  115.25
   0   9  16   31.10  223.18
   0  -9 -16   25.61  126.22
   0  -9 -16   32.93  115.25
   0  -9 -16   20.12  111.59
   0  -9 -16   38.42  223.18
   0  -9  16   16.46   89.64
   0   9  17   36.59  129.88
   0   9  17  135.37  115.25
   0   9  17  124.39  206.71
   0  -9 -17   60.37  133.54
   0  -9 -17   89.64  115.25
   0  -9 -17  128.05  203.05
   0   9  18  -34.76  117.08
   0  -9 -18   12.81  117.08
   0  10   0  117.08   91.47
   0  10   0  177.44   71.34
   0 -10   0  117.08   89.64
   0 -10   0  155.49   71.34
   0  10   1  217.69   91.47
   0  10   1  245.13   73.17
   0 -10  -1  144.52   91.47
   0 -10  -1  248.79   78.66
   0  10  -1  210.37   91.47
   0  10  -1  316.47   71.34
   0 -10   1  239.64   91.47
   0 -10   1  252.44   67.68
   0  10   2  164.64   78.66
   0  10   2  371.35   80.49
   0 -10  -2  327.45   93.29
   0 -10  -2  294.52   80.49
   0  10  -2  250.62   93.29
   0  10  -2  212.20   76.83
   0 -10   2  208.54   80.49
   0 -10   2  215.86   71.34
   0  10   3  219.52   80.49
   0  10   3  107.93   76.83
   0  10   3  226.83   85.98
   0 -10  -3   71.34   89.64
   0 -10  -3  173.78   76.83
   0 -10  -3  159.15  146.34
   0  10  -3  186.59   87.81
   0  10  -3  168.30   78.66
   0 -10   3  221.35   78.66
   0 -10   3  215.86   76.83
   0  10   4   34.76   80.49
   0  10   4   67.68   76.83
   0  10   4   34.76   84.15
   0  10   4   34.76  150.00
   0 -10  -4   -1.83   85.98
   0 -10  -4   16.46   89.64
   0 -10  -4    1.83   85.98
   0 -10  -4  -38.42  175.61
   0  10  -4   21.95   84.15
   0 -10   4   27.44   71.34
   0 -10   4   10.98   75.00
   0  10   5  -20.12   87.81
   0  10   5  -12.81   89.64
   0  10   5   20.12   95.12
   0  10   5   40.24  182.93
   0 -10  -5    0.00   93.29
   0 -10  -5   10.98   76.83
   0 -10  -5    1.83   82.32
   0 -10  -5   45.73  164.64
   0  10  -5  -16.46   84.15
   0 -10   5    5.49   71.34
   0  10   6  115.25  104.27
   0  10   6   36.59   93.29
   0  10   6   75.00   80.49
   0  10   6  -18.29  164.64
   0 -10  -6   91.47   95.12
   0 -10  -6   67.68   80.49
   0 -10  -6  107.93   76.83
   0 -10  -6   87.81  162.81
   0  10  -6   67.68   84.15
   0 -10   6   69.51   82.32
   0  10   7  -12.81  104.27
   0  10   7    3.66   76.83
   0  10   7  -12.81   87.81
   0  10   7   -1.83  164.64
   0 -10  -7   32.93  106.10
   0 -10  -7   -1.83   87.81
   0 -10  -7    0.00   85.98
   0 -10  -7   49.39  175.61
   0  10  -7   49.39   84.15
   0 -10   7    3.66   82.32
   0  10   8    0.00  104.27
   0  10   8   -9.15   89.64
   0  10   8   18.29   89.64
   0  10   8  -53.05  160.98
   0 -10  -8   47.56  111.59
   0 -10  -8   12.81   85.98
   0 -10  -8   -7.32   87.81
   0 -10  -8  -58.54  175.61
   0  10  -8   -1.83   84.15
   0 -10   8   -9.15   84.15
   0  10   9   25.61   96.95
   0  10   9   18.29   85.98
   0  10   9   43.90   93.29
   0  10   9   73.17  159.15
   0 -10  -9   10.98  111.59
   0 -10  -9   34.76   85.98
   0 -10  -9    0.00   93.29
   0 -10  -9  -36.59  175.61
   0  10  -9   25.61   84.15
   0 -10   9   10.98   82.32
   0  10  10   43.90  102.44
   0  10  10   38.42   73.17
   0  10  10   40.24   87.81
   0  10  10   16.46  160.98
   0 -10 -10   65.86  113.42
   0 -10 -10    9.15   84.15
   0 -10 -10   20.12   98.78
   0 -10 -10   43.90  181.10
   0  10 -10   21.95   85.98
   0 -10  10   27.44   82.32
   0  10  11  164.64  107.93
   0  10  11   93.29   82.32
   0  10  11   89.64   93.29
   0  10  11  237.81  190.25
   0 -10 -11  117.08  107.93
   0 -10 -11  137.20   87.81
   0 -10 -11  140.86   96.95
   0 -10 -11  204.88  170.13
   0  10 -11  100.61   84.15
   0 -10  11  113.42   84.15
   0  10  12    0.00  104.27
   0  10  12   -3.66   69.51
   0  10  12  -10.98   95.12
   0  10  12  115.25  173.78
   0 -10 -12   31.10  118.91
   0 -10 -12   23.78   75.00
   0 -10 -12   -5.49   98.78
   0 -10 -12   -3.66  175.61
   0  10 -12    1.83   80.49
   0 -10  12    5.49   80.49
   0  10  13   20.12  109.76
   0  10  13   -5.49   82.32
   0  10  13   -1.83  102.44
   0  10  13    5.49  182.93
   0 -10 -13    9.15  109.76
   0 -10 -13   -1.83   87.81
   0 -10 -13   12.81  104.27
   0 -10 -13   -3.66  184.76
   0  10 -13   10.98   82.32
   0 -10  13   16.46   89.64
   0  10  14    7.32  113.42
   0  10  14   -3.66   84.15
   0  10  14  -32.93  115.25
   0  10  14   89.64  192.08
   0 -10 -14  -23.78  113.42
   0 -10 -14    7.32   80.49
   0 -10 -14  -32.93  118.91
   0 -10 -14  -25.61  199.39
   0  10 -14   14.63   91.47
   0 -10  14   -7.32   80.49
   0  10  15  -16.46  120.73
   0  10  15    5.49   87.81
   0  10  15  -29.27  104.27
   0  10  15   32.93  225.00
   0 -10 -15   -3.66  117.08
   0 -10 -15   -3.66   91.47
   0 -10 -15   38.42  107.93
   0 -10 -15   82.32  208.54
   0  10 -15   -5.49   82.32
   0 -10  15   -3.66   80.49
   0  10  16   16.46  128.05
   0  10  16   73.17  109.76
   0  10  16   12.81  217.69
   0 -10 -16   32.93  122.56
   0 -10 -16    5.49   96.95
   0 -10 -16  -20.12  113.42
   0 -10 -16   69.51  245.13
   0  10 -16   27.44   84.15
   0 -10  16   29.27   91.47
   0  11   0  -10.98   91.47
   0  11   0   -3.66   69.51
   0 -11   0   -1.83   91.47
   0 -11   0   -9.15   75.00
   0  11   1   -9.15   78.66
   0  11   1   -7.32   80.49
   0 -11  -1   -1.83   89.64
   0 -11  -1  -16.46   71.34
   0  11  -1    5.49   91.47
   0  11  -1    1.83   69.51
   0 -11   1   12.81   78.66
   0 -11   1  -16.46   71.34
   0  11   2  729.89  104.27
   0  11   2  557.94   89.64
   0 -11  -2  420.74   98.78
   0 -11  -2  682.33   87.81
   0  11  -2  537.82  100.61
   0  11  -2  587.21   85.98
   0 -11   2  640.26  104.27
   0 -11   2  563.43   73.17
   0  11   3   -5.49   82.32
   0  11   3   -3.66   89.64
   0  11   3   36.59   78.66
   0 -11  -3   12.81   78.66
   0 -11  -3   27.44   82.32
   0  11  -3   14.63   76.83
   0  11  -3   14.63   82.32
   0 -11   3    7.32   89.64
   0 -11   3   -3.66   76.83
   0  11   4  214.03   87.81
   0  11   4  126.22   80.49
   0  11   4  150.00   93.29
   0 -11  -4  111.59   85.98
   0 -11  -4   82.32   89.64
   0 -11  -4   56.71   89.64
   0 -11  -4  139.03  168.30
   0  11  -4  160.98   80.49
   0  11  -4  162.81   85.98
   0 -11   4  148.17   91.47
   0 -11   4  199.39   84.15
   0  11   5   54.88   96.95
   0  11   5   29.27   87.81
   0  11   5   31.10   95.12
   0  11   5   49.39  171.96
   0 -11  -5   53.05   93.29
   0 -11  -5   43.90   91.47
   0 -11  -5   64.03   84.15
   0 -11  -5   25.61  179.27
   0  11  -5   54.88   87.81
   0 -11   5   75.00   75.00
   0  11   6   16.46  102.44
   0  11   6   -5.49   91.47
   0  11   6   12.81   89.64
   0  11   6    0.00  181.10
   0 -11  -6    7.32   91.47
   0 -11  -6   -5.49   80.49
   0 -11  -6   -9.15   82.32
   0 -11  -6   -3.66  182.93
   0  11  -6   -5.49   84.15
   0 -11   6   18.29   85.98
   0  11   7   29.27  115.25
   0  11   7   85.98   80.49
   0  11   7   58.54   91.47
   0  11   7   40.24  193.91
   0 -11  -7   80.49  111.59
   0 -11  -7   18.29   93.29
   0 -11  -7   12.81   85.98
   0 -11  -7   71.34  182.93
   0  11  -7   38.42   87.81
   0 -11   7   84.15   85.98
   0  11   8   25.61  113.42
   0  11   8  -10.98   93.29
   0  11   8    0.00   78.66
   0  11   8   20.12  186.59
   0 -11  -8   21.95  118.91
   0 -11  -8    3.66   87.81
   0 -11  -8  -21.95   89.64
   0 -11  -8   32.93  173.78
   0  11  -8  -10.98   87.81
   0 -11   8   -9.15   85.98
   0  11   9   10.98  102.44
   0  11   9   10.98   78.66
   0  11   9   -5.49   93.29
   0  11   9   98.78  182.93
   0 -11  -9  -10.98  120.73
   0 -11  -9   16.46   87.81
   0 -11  -9  -21.95   93.29
   0 -11  -9   21.95  173.78
   0  11  -9   23.78   85.98
   0 -11   9   16.46   73.17
   0  11  10   51.22  115.25
   0  11  10   10.98   85.98
   0  11  10   64.03   95.12
   0  11  10  -27.44  177.44
   0 -11 -10   34.76  118.91
   0 -11 -10   60.37   84.15
   0 -11 -10   34.76   96.95
   0 -11 -10  126.22  175.61
   0  11 -10   98.78   85.98
   0 -11  10   36.59   85.98
   0  11  11   51.22  109.76
   0  11  11   -3.66   71.34
   0  11  11  -20.12   98.78
   0  11  11   49.39  197.57
   0 -11 -11   43.90  120.73
   0 -11 -11  -14.63   82.32
   0 -11 -11   14.63   93.29
   0 -11 -11    1.83  199.39
   0  11 -11    3.66   85.98
   0 -11  11   42.07   85.98
   0  11  12   14.63  106.10
   0  11  12    1.83   82.32
   0  11  12    0.00  102.44
   0  11  12   38.42  184.76
   0 -11 -12  -10.98  122.56
   0 -11 -12    1.83   84.15
   0 -11 -12   21.95   95.12
   0 -11 -12  -23.78  184.76
   0  11 -12   31.10   82.32
   0 -11  12   53.05   84.15
   0  11  13   -5.49  109.76
   0  11  13   -9.15   80.49
   0  11  13  -14.63  106.10
   0  11  13    3.66  190.25
   0 -11 -13    0.00  115.25
   0 -11 -13   47.56   84.15
   0 -11 -13  -18.29  100.61
   0 -11 -13    5.49  195.74
   0  11 -13  -10.98   89.64
   0 -11  13  -18.29   82.32
   0  11  14   -3.66  113.42
   0  11  14   -5.49   71.34
   0  11  14    9.15  109.76
   0  11  14  -25.61  195.74
   0 -11 -14  -14.63  115.25
   0 -11 -14  -18.29   87.81
   0 -11 -14   18.29  117.08
   0 -11 -14   10.98  206.71
   0  11 -14    1.83   80.49
   0 -11  14   18.29   78.66
   0  12   0   29.27   82.32
   0  12   0   -1.83   78.66
   0 -12   0    7.32   82.32
   0 -12   0    1.83   71.34
   0  12   1    1.83   93.29
   0  12   1   31.10   75.00
   0 -12  -1    3.66   91.47
   0 -12  -1    3.66   75.00
   0  12  -1   -1.83   95.12
   0  12  -1    7.32   71.34
   0 -12   1   -3.66   95.12
   0 -12   1   -3.66   69.51
   0  12   2   -1.83   91.47
   0  12   2   51.22   82.32
   0 -12  -2   38.42   80.49
   0 -12  -2   65.86   80.49
   0  12  -2   27.44   80.49
   0  12  -2   64.03   71.34
   0 -12   2   18.29   95.12
   0 -12   2   32.93   65.86
   0  12   3  -12.81   80.49
   0  12   3    5.49   78.66
   0 -12  -3   -5.49   91.47
   0 -12  -3   -5.49   82.32
   0  12  -3   -3.66   89.64
   0  12  -3   20.12   80.49
   0 -12   3   -3.66   80.49
   0 -12   3   -1.83   73.17
   0  12   4   89.64   87.81
   0  12   4   47.56   95.12
   0  12   4   96.95   91.47
   0 -12  -4   40.24   93.29
   0 -12  -4  111.59   82.32
   0 -12  -4  106.10  181.10
   0  12  -4   31.10   91.47
   0  12  -4   56.71   82.32
   0 -12   4   14.63   91.47
   0 -12   4   84.15   84.15
   0  12   5   -5.49   85.98
   0  12   5    1.83   80.49
   0  12   5   -1.83   96.95
   0  12   5   32.93  181.10
   0 -12  -5   -9.15   87.81
   0 -12  -5  -14.63   93.29
   0 -12  -5    5.49   82.32
   0 -12  -5  -14.63  195.74
   0  12  -5    0.00   76.83
   0 -12   5  -10.98   89.64
   0 -12   5  -20.12   84.15
   0  12   6   73.17  113.42
   0  12   6   51.22   93.29
   0  12   6   23.78   91.47
   0  12   6  111.59  201.22
   0 -12  -6   84.15   89.64
   0 -12  -6   58.54   93.29
   0 -12  -6   75.00   85.98
   0 -12  -6  -40.24  206.71
   0  12  -6   45.73   87.81
   0 -12   6   47.56   89.64
   0  12   7   32.93  129.88
   0  12   7   -3.66   80.49
   0  12   7   -1.83   91.47
   0  12   7   71.34  206.71
   0 -12  -7   10.98  106.10
   0 -12  -7   51.22   93.29
   0 -12  -7   25.61   85.98
   0 -12  -7   10.98  204.88
   0  12  -7   25.61   87.81
   0 -12   7    5.49   87.81
   0  12   8   10.98  126.22
   0  12   8    1.83   93.29
   0  12   8   -3.66   82.32
   0  12   8   16.46  208.54
   0 -12  -8   -1.83  122.56
   0 -12  -8   -3.66   91.47
   0 -12  -8    0.00   87.81
   0 -12  -8   14.63  201.22
   0  12  -8    7.32   75.00
   0 -12   8    5.49   75.00
   0  12   9  182.93  126.22
   0  12   9  140.86   93.29
   0  12   9  153.66   95.12
   0  12   9  276.23  210.37
   0 -12  -9  556.11  142.69
   0 -12  -9  159.15   91.47
   0 -12  -9  175.61   93.29
   0 -12  -9  289.03  201.22
   0  12  -9  166.47   91.47
   0 -12   9  150.00   89.64
   0  12  10  -10.98  120.73
   0  12  10    3.66   89.64
   0  12  10  -32.93   95.12
   0  12  10   27.44  203.05
   0 -12 -10  -16.46  131.71
   0 -12 -10   25.61   84.15
   0 -12 -10    9.15   84.15
   0 -12 -10    3.66  214.03
   0  12 -10    7.32   85.98
   0 -12  10   -9.15   85.98
   0  12  11  128.05  122.56
   0  12  11    0.00   85.98
   0  12  11   62.20   96.95
   0  12  11   -7.32  201.22
   0 -12 -11   38.42  129.88
   0 -12 -11   21.95   84.15
   0 -12 -11   27.44   89.64
   0 -12 -11   56.71  192.08
   0  12 -11   43.90   85.98
   0 -12  11   29.27   85.98
   0  12  12  263.42  104.27
   0 -12 -12  239.64   98.78
   0 -12 -12  338.42  203.05
   0  12 -12  160.98   89.64
   0 -12  12  146.34   85.98
   0  13   0    0.00   84.15
   0  13   0   10.98   78.66
   0 -13   0  -14.63   84.15
   0 -13   0   10.98   73.17
   0  13   1  -18.29   95.12
   0  13   1   -5.49   78.66
   0 -13  -1   -3.66   95.12
   0 -13  -1   34.76   76.83
   0  13  -1  -20.12   96.95
   0  13  -1   14.63   71.34
   0 -13   1   -3.66   96.95
   0 -13   1    7.32   76.83
   0  13   2   34.76   84.15
   0  13   2   14.63   84.15
   0 -13  -2   16.46   80.49
   0 -13  -2    5.49   82.32
   0  13  -2   -3.66   84.15
   0  13  -2  -18.29   67.68
   0 -13   2   -1.83   82.32
   0 -13   2   16.46   73.17
   0  13   3   65.86   96.95
   0  13   3    9.15   87.81
   0 -13  -3    5.49   93.29
   0 -13  -3   -3.66   84.15
   0  13  -3   -5.49   91.47
   0  13  -3    5.49   82.32
   0 -13   3   18.29   95.12
   0 -13   3  -10.98   65.86
   0  13   4   95.12   87.81
   0  13   4   43.90   82.32
   0  13   4   51.22   96.95
   0 -13  -4   85.98   93.29
   0 -13  -4   53.05   91.47
   0 -13  -4  144.52  214.03
   0  13  -4   91.47   80.49
   0  13  -4  106.10   89.64
   0 -13   4   49.39   82.32
   0 -13   4  115.25   84.15
   0  13   5  354.89   95.12
   0  13   5  353.06  102.44
   0  13   5  424.40  107.93
   0  13   5  393.30  217.69
   0 -13  -5  417.08   91.47
   0 -13  -5  301.84  102.44
   0 -13  -5  303.67  102.44
   0 -13  -5  234.15  241.47
   0  13  -5  369.52   98.78
   0 -13   5  301.84   98.78
   0 -13   5  521.35   96.95
   0  13   6   58.54  100.61
   0  13   6   18.29   93.29
   0  13   6   21.95   93.29
   0  13   6   62.20  210.37
   0 -13  -6   53.05   95.12
   0 -13  -6   36.59   93.29
   0 -13  -6   36.59   87.81
   0 -13  -6   96.95  226.83
   0  13  -6   49.39   78.66
   0 -13   6   34.76   78.66
   0  13   7    9.15  122.56
   0  13   7   65.86   84.15
   0  13   7   76.83   95.12
   0  13   7  100.61  234.15
   0 -13  -7  153.66  109.76
   0 -13  -7   16.46   82.32
   0 -13  -7   56.71   87.81
   0 -13  -7   76.83  241.47
   0  13  -7   87.81   91.47
   0 -13   7   40.24   89.64
   0  13   8   34.76  135.37
   0  13   8   -9.15   93.29
   0  13   8    7.32   84.15
   0  13   8    9.15  241.47
   0 -13  -8    1.83  122.56
   0 -13  -8  -21.95   93.29
   0 -13  -8   16.46  225.00
   0  13  -8   25.61   75.00
   0 -13   8   -1.83   75.00
   0  13   9    3.66   93.29
   0  13  -9   -5.49   87.81
   0 -13   9   47.56   85.98
   0  14   0   21.95   87.81
   0  14   0  -14.63   80.49
   0 -14   0    1.83   84.15
   0  14   1    1.83   87.81
   0 -14  -1   -9.15   96.95
   0  14  -1    9.15   98.78
   0  14  -1   27.44   73.17
   0 -14   1   -3.66   96.95
   0  14   2   -7.32   84.15
   0  14  -2   12.81   67.68
   0  14   3   18.29   89.64
   0  14  -3   51.22   82.32
   1   0  19   67.68  129.88
   1   0  20   -1.83  122.56
   1   0  21    0.00  129.88
   1   0  22  -20.12  148.17
   1   1  16   65.86  146.34
   1   1  17   25.61  142.69
   1   1  18  265.25  142.69
  -1  -1 -18  365.86  148.17
   1   1  19    5.49  140.86
  -1  -1 -19  -31.10  131.71
   1   1  20  -27.44  144.52
  -1  -1 -20  -18.29  129.88
   1   1  21  -21.95  164.64
  -1  -1 -21    0.00  124.39
   1   1  22   -7.32  162.81
  -1  -1 -22    1.83  129.88
   1  -1  22   10.98  120.73
   1   2   0  290.86  117.08
  -1  -2   0  316.47  118.91
   1   2   1  691.48  131.71
  -1  -2  -1  618.31  118.91
   1   2  12  225.00  195.74
   1   2  13  334.76  168.30
   1   2  14  225.00  157.32
   1   2  15   36.59  148.17
  -1  -2 -15  -54.88  150.00
   1   2  16    7.32  146.34
  -1  -2 -16   31.10  148.17
   1   2  17    5.49  157.32
  -1  -2 -17   16.46  140.86
   1   2  18   20.12  159.15
  -1  -2 -18  113.42  139.03
   1   2  19   -3.66  168.30
  -1  -2 -19   -3.66  146.34
   1   2  20  -32.93  173.78
  -1  -2 -20   27.44  148.17
   1   2  21    1.83  188.42
  -1  -2 -21   -7.32  148.17
   1   2  22   91.47  197.57
  -1  -2 -22   14.63  164.64
   1   3   0   51.22   84.15
  -1  -3   0   38.42   80.49
   1   3   1  256.10   96.95
  -1  -3  -1  268.91   96.95
   1   3   2  -20.12   98.78
  -1  -3  -2   29.27  106.10
   1   3   3 1671.99  142.69
  -1  -3  -3 1419.54  140.86
   1   3   4  471.96  162.81
  -1  -3  -4  556.11  148.17
   1   3   5 4408.63  234.15
  -1  -3  -5 3762.89  219.52
   1   3   6   51.22  153.66
  -1  -3  -6  124.39  148.17
   1   3   7 1108.56  168.30
  -1  -3  -7  887.21  153.66
   1   3   8  243.30  151.83
   1   3   9   29.27  168.30
   1   3  10   34.76  151.83
  -1  -3 -10  118.91  192.08
   1   3  11  126.22  131.71
  -1  -3 -11  107.93  170.13
   1   3  12  446.35  153.66
  -1  -3 -12  475.62  160.98
   1   3  13  656.72  159.15
  -1  -3 -13  367.69  157.32
   1   3  14    3.66  128.05
  -1  -3 -14   96.95  153.66
   1   3  15  162.81  157.32
  -1  -3 -15  259.76  150.00
   1   3  16  -34.76  139.03
  -1  -3 -16  -45.73  153.66
   1   3  17  104.27  168.30
  -1  -3 -17   96.95  155.49
   1   3  18  -31.10  177.44
  -1  -3 -18   73.17  157.32
   1   3  19   -9.15  184.76
  -1  -3 -19  -56.71  177.44
   1   3  20  -67.68  199.39
  -1  -3 -20   20.12  175.61
   1   3  21   12.81  203.05
  -1  -3 -21  -54.88  186.59
   1   4   0  450.01   85.98
   1   4   0  300.01   87.81
  -1  -4   0  314.64   96.95
  -1   4   0  409.77   89.64
   1  -4   0  525.01   93.29
   1   4   1  102.44  106.10
  -1  -4  -1   42.07  106.10
   1  -4   1   78.66   84.15
   1   4   2  272.57  113.42
  -1  -4  -2  118.91   96.95
   1   4   3  151.83  113.42
  -1  -4  -3   82.32  102.44
   1   4   4 1511.01  133.54
  -1  -4  -4 1710.40  137.20
   1   4   5 1393.93  155.49
  -1  -4  -5 1448.81  155.49
   1   4   6  -14.63  159.15
   1   4   6   34.76  146.34
  -1  -4  -6   58.54  175.61
  -1  -4  -6    1.83  131.71
   1   4   7  267.08  155.49
   1   4   7  170.13  160.98
  -1  -4  -7  217.69  151.83
  -1  -4  -7  234.15  164.64
   1   4   8  495.74  155.49
   1   4   8  365.86  159.15
  -1  -4  -8  371.35  146.34
  -1  -4  -8  433.55  166.47
   1   4   9  327.45  139.03
   1   4   9  168.30  193.91
  -1  -4  -9  235.98  142.69
  -1  -4  -9  129.88  175.61
   1   4  10  133.54  140.86
   1   4  10  115.25  182.93
  -1  -4 -10   96.95  160.98
  -1  -4 -10   73.17  182.93
   1   4  11   91.47  160.98
   1   4  11  -67.68  192.08
  -1  -4 -11  109.76  142.69
  -1  -4 -11   80.49  214.03
   1   4  12   45.73  148.17
   1   4  12   64.03  197.57
  -1  -4 -12   -7.32  146.34
  -1  -4 -12   96.95  217.69
   1   4  13  164.64  151.83
   1   4  13   20.12  199.39
  -1  -4 -13  184.76  151.83
   1   4  14  912.82  175.61
   1   4  14  956.73  243.30
  -1  -4 -14  856.12  170.13
   1   4  15 1820.16  197.57
  -1  -4 -15 1898.82  197.57
   1   4  16  369.52  181.10
  -1  -4 -16  289.03  173.78
   1   4  17  148.17  177.44
  -1  -4 -17   95.12  177.44
   1   4  18  -29.27  184.76
  -1  -4 -18  -21.95  177.44
   1   4  19   27.44  168.30
  -1  -4 -19    3.66  182.93
   1   4  20  -10.98  203.05
  -1  -4 -20   27.44  193.91
   1   4  21    5.49  217.69
  -1  -4 -21  -21.95  201.22
   1   5   0   58.54   62.20
   1   5   0  107.93   95.12
  -1  -5   0   38.42   69.51
  -1  -5   0   38.42   95.12
  -1   5   0  -21.95   82.32
   1  -5   0   36.59   78.66
   1   5   1  166.47   76.83
   1   5   1  142.69   91.47
  -1  -5  -1  146.34   78.66
  -1  -5  -1  142.69   93.29
  -1   5  -1  159.15   87.81
   1  -5   1  133.54   87.81
   1   5   2  199.39   89.64
   1   5   2   71.34  128.05
   1   5   2   21.95  113.42
  -1  -5  -2   12.81  102.44
  -1   5  -2    9.15   89.64
   1  -5   2  -29.27   89.64
   1   5   3  294.52  111.59
   1   5   3   93.29  107.93
  -1  -5  -3  364.03  122.56
  -1  -5  -3   95.12  109.76
   1   5   4  920.14  113.42
   1   5   4  631.11  118.91
  -1  -5  -4  815.87  128.05
  -1  -5  -4  475.62  115.25
   1   5   5 1889.68  139.03
   1   5   5 2037.85  146.34
  -1  -5  -5 1964.68  153.66
  -1  -5  -5 1778.09  142.69
   1   5   6 1875.04  144.52
   1   5   6 1900.65  164.64
  -1  -5  -6 1829.31  157.32
  -1  -5  -6 1688.45  164.64
   1   5   7  -51.22  131.71
   1   5   7  -12.81  150.00
  -1  -5  -7  -73.17  120.73
  -1  -5  -7   80.49  139.03
   1   5   8  195.74  129.88
   1   5   8  338.42  151.83
  -1  -5  -8  239.64  146.34
  -1  -5  -8  115.25  166.47
   1   5   9  -29.27  148.17
   1   5   9  109.76  160.98
  -1  -5  -9   -3.66  131.71
  -1  -5  -9  -16.46  157.32
   1   5  10  124.39  135.37
   1   5  10  245.13  166.47
  -1  -5 -10   67.68  140.86
  -1  -5 -10  142.69  171.96
   1   5  11  252.44  150.00
   1   5  11  201.22  193.91
  -1  -5 -11   31.10  142.69
  -1  -5 -11  223.18  179.27
   1   5  12  129.88  151.83
   1   5  12    0.00  179.27
  -1  -5 -12  113.42  150.00
  -1  -5 -12  -10.98  208.54
   1   5  13  345.74  159.15
   1   5  13   75.00  190.25
  -1  -5 -13  243.30  159.15
  -1  -5 -13  252.44  223.18
   1   5  14  610.99  170.13
   1   5  14  600.01  206.71
  -1  -5 -14  671.36  171.96
  -1  -5 -14  283.54  208.54
   1   5  15  102.44  166.47
   1   5  15  -71.34  206.71
  -1  -5 -15   32.93  168.30
  -1  -5 -15  -18.29  217.69
   1   5  16   75.00  173.78
   1   5  16  -56.71  239.64
  -1  -5 -16  -89.64  177.44
  -1  -5 -16   34.76  234.15
   1   5  17   67.68  186.59
   1   5  17   85.98  225.00
  -1  -5 -17   -9.15  179.27
  -1  -5 -17    9.15  281.71
   1   5  18   25.61  190.25
   1   5  18  117.08  237.81
  -1  -5 -18  -65.86  193.91
   1   5  19   21.95  197.57
   1   5  19   32.93  290.86
  -1  -5 -19  -14.63  199.39
   1   5  20   62.20  219.52
   1   5  20   73.17  290.86
  -1  -5 -20  -27.44  204.88
  -1  -5 -21   38.42  210.37
   1   6   0  214.03   42.07
   1   6   0  182.93   75.00
   1   6   0  225.00   82.32
   1   6   0  106.10   95.12
  -1  -6   0  113.42   75.00
  -1  -6   0  157.32   84.15
  -1  -6   0  100.61  104.27
  -1   6   0  168.30   82.32
   1  -6   0  250.62   82.32
   1   6   1  151.83   53.05
   1   6   1  118.91   78.66
   1   6   1  210.37   80.49
   1   6   1   49.39   96.95
  -1  -6  -1  162.81   51.22
  -1  -6  -1  109.76   78.66
  -1  -6  -1  150.00   91.47
  -1  -6  -1   80.49   96.95
  -1   6  -1   89.64   84.15
   1  -6   1  120.73   84.15
   1   6   2  340.25   65.86
   1   6   2  431.72   78.66
   1   6   2  526.84   98.78
   1   6   2  492.08  109.76
  -1  -6  -2  429.89   64.03
  -1  -6  -2  360.37   78.66
  -1  -6  -2  376.84   95.12
  -1  -6  -2  448.18  111.59
  -1   6  -2  424.40   98.78
   1  -6   2  561.60   96.95
   1   6   3   64.03   75.00
   1   6   3   51.22   76.83
   1   6   3   67.68   95.12
   1   6   3  201.22  113.42
  -1  -6  -3   53.05   69.51
  -1  -6  -3   60.37   78.66
  -1  -6  -3  159.15   96.95
  -1  -6  -3  137.20  115.25
  -1   6  -3  239.64   85.98
   1  -6   3   60.37   80.49
   1   6   4   -5.49   95.12
   1   6   4   65.86  102.44
   1   6   4   20.12  126.22
  -1  -6  -4  109.76   80.49
  -1  -6  -4   -5.49  106.10
  -1  -6  -4    0.00  118.91
  -1   6  -4  -21.95   91.47
   1  -6   4   29.27   91.47
   1   6   5    0.00   95.12
   1   6   5    9.15  111.59
   1   6   5   -7.32  124.39
  -1  -6  -5  -12.81   93.29
  -1  -6  -5   -3.66  113.42
  -1  -6  -5   18.29  139.03
   1   6   6  305.49   98.78
   1   6   6  457.33  129.88
   1   6   6  689.65  155.49
  -1  -6  -6  583.55  107.93
  -1  -6  -6  682.33  122.56
  -1  -6  -6  407.94  135.37
   1   6   7  164.64  111.59
   1   6   7  109.76  118.91
   1   6   7   98.78  151.83
  -1  -6  -7  177.44  113.42
  -1  -6  -7  106.10  131.71
  -1  -6  -7   65.86  135.37
   1   6   8  422.57  129.88
   1   6   8  332.93  129.88
   1   6   8  285.37  148.17
  -1  -6  -8  417.08  117.08
  -1  -6  -8  406.11  144.52
  -1  -6  -8  243.30  148.17
   1   6   9  126.22  124.39
   1   6   9  -38.42  150.00
   1   6   9  -36.59  153.66
  -1  -6  -9  -14.63  118.91
  -1  -6  -9   47.56  131.71
  -1  -6  -9   42.07  171.96
   1   6  10  115.25  133.54
   1   6  10   29.27  153.66
   1   6  10  162.81  179.27
  -1  -6 -10   36.59  140.86
  -1  -6 -10   32.93  139.03
  -1  -6 -10  124.39  168.30
   1   6  11  -47.56  137.20
   1   6  11   29.27  142.69
   1   6  11   62.20  170.13
  -1  -6 -11  -38.42  137.20
  -1  -6 -11    5.49  144.52
  -1  -6 -11   32.93  188.42
   1   6  12   27.44  148.17
   1   6  12   78.66  175.61
  -1  -6 -12   49.39  144.52
  -1  -6 -12   -3.66  148.17
  -1  -6 -12  139.03  173.78
   1   6  13   82.32  155.49
   1   6  13   67.68  177.44
  -1  -6 -13   34.76  157.32
  -1  -6 -13  109.76  157.32
  -1  -6 -13  -14.63  177.44
   1   6  14  160.98  166.47
   1   6  14  349.40  214.03
  -1  -6 -14  329.28  168.30
  -1  -6 -14  349.40  168.30
  -1  -6 -14  214.03  210.37
   1   6  15  -45.73  173.78
   1   6  15   60.37  214.03
  -1  -6 -15   96.95  159.15
  -1  -6 -15   42.07  170.13
  -1  -6 -15   32.93  219.52
   1   6  16   16.46  177.44
   1   6  16  -16.46  223.18
  -1  -6 -16  -16.46  170.13
  -1  -6 -16   73.17  179.27
  -1  -6 -16   98.78  235.98
   1   6  17   95.12  184.76
   1   6  17   51.22  204.88
  -1  -6 -17  118.91  182.93
  -1  -6 -17  -18.29  188.42
  -1  -6 -17   95.12  243.30
   1   6  18   16.46  197.57
   1   6  18   45.73  215.86
  -1  -6 -18  -20.12  188.42
  -1  -6 -18   65.86  203.05
  -1  -6 -18   58.54  254.27
   1   6  19   21.95  201.22
   1   6  19    1.83  221.35
  -1  -6 -19  -45.73  239.64
  -1  -6 -19  -14.63  204.88
  -1  -6 -19   87.81  283.54
   1   6  20    0.00  212.20
   1   6  20   16.46  263.42
  -1  -6 -20  -25.61  254.27
  -1  -6 -20   14.63  215.86
  -1  -6 -20  -32.93  318.30
   1   7   0 1664.67   65.86
   1   7   0 1231.12  102.44
   1   7   0 1302.47   96.95
   1   7   0 1218.32  126.22
  -1  -7   0 1494.55   62.20
  -1  -7   0 1381.13   95.12
  -1  -7   0 1554.91   96.95
  -1  -7   0 1260.39  137.20
  -1   7   0 1534.79  104.27
   1  -7   0 1446.98  109.76
   1   7   1   82.32   53.05
   1   7   1   29.27   69.51
   1   7   1   47.56   78.66
   1   7   1   96.95  124.39
  -1  -7  -1  128.05   51.22
  -1  -7  -1   54.88   82.32
  -1  -7  -1    9.15   85.98
  -1  -7  -1  126.22  120.73
  -1   7  -1   71.34   87.81
   1  -7   1    9.15   87.81
   1   7   2  162.81   64.03
   1   7   2  155.49   85.98
   1   7   2  139.03   89.64
   1   7   2   89.64  126.22
  -1  -7  -2  334.76   64.03
  -1  -7  -2  232.32   87.81
  -1  -7  -2  254.27   91.47
  -1  -7  -2   34.76  128.05
  -1   7  -2  150.00   78.66
   1  -7   2  204.88   80.49
   1   7   3  226.83   71.34
   1   7   3  219.52   91.47
   1   7   3  106.10  104.27
   1   7   3  113.42  122.56
  -1  -7  -3  190.25   69.51
  -1  -7  -3  126.22   91.47
  -1  -7  -3   96.95  102.44
  -1  -7  -3  268.91  137.20
  -1   7  -3  164.64   96.95
   1  -7   3  212.20   95.12
   1   7   4   42.07   82.32
   1   7   4   96.95   96.95
   1   7   4   71.34  109.76
   1   7   4   34.76  128.05
  -1  -7  -4   93.29   80.49
  -1  -7  -4  106.10   96.95
  -1  -7  -4   20.12  104.27
  -1  -7  -4   75.00  131.71
  -1   7  -4   25.61   98.78
   1  -7   4   18.29   95.12
   1   7   5  325.62   95.12
   1   7   5  221.35  104.27
   1   7   5  387.81  117.08
   1   7   5  332.93  142.69
  -1  -7  -5  298.18   91.47
  -1  -7  -5  316.47  107.93
  -1  -7  -5  197.57  118.91
  -1  -7  -5  226.83  162.81
  -1   7  -5  287.20   93.29
   1  -7   5  429.89   95.12
   1   7   6   -9.15   95.12
   1   7   6   62.20   93.29
   1   7   6   23.78  106.10
   1   7   6   -5.49  166.47
  -1  -7  -6   31.10   93.29
  -1  -7  -6   54.88  120.73
  -1  -7  -6   82.32  148.17
  -1   7  -6   80.49   98.78
   1  -7   6   73.17   84.15
   1   7   7   67.68  109.76
   1   7   7  144.52  115.25
   1   7   7  210.37  171.96
  -1  -7  -7  234.15  106.10
  -1  -7  -7  155.49  133.54
  -1  -7  -7  182.93  150.00
   1   7   8    3.66  115.25
   1   7   8  111.59  118.91
   1   7   8   43.90  150.00
  -1  -7  -8   25.61  113.42
  -1  -7  -8  -58.54  139.03
  -1  -7  -8   64.03  148.17
   1   7   9   89.64  117.08
   1   7   9  106.10  126.22
   1   7   9  157.32  157.32
  -1  -7  -9  148.17  118.91
  -1  -7  -9   91.47  144.52
  -1  -7  -9  170.13  173.78
   1   7  10   14.63  122.56
   1   7  10   21.95  131.71
   1   7  10   56.71  173.78
  -1  -7 -10  -16.46  117.08
  -1  -7 -10  -23.78  135.37
  -1  -7 -10   42.07  155.49
   1   7  11   -5.49  131.71
   1   7  11    0.00  137.20
   1   7  11   38.42  162.81
  -1  -7 -11  -18.29  124.39
  -1  -7 -11  -56.71  142.69
  -1  -7 -11   16.46  184.76
   1   7  12  572.57  153.66
   1   7  12  568.91  157.32
   1   7  12  645.75  186.59
  -1  -7 -12  570.74  146.34
  -1  -7 -12  680.50  162.81
  -1  -7 -12  576.23  193.91
   1   7  13   21.95  151.83
   1   7  13  162.81  160.98
   1   7  13  318.30  210.37
  -1  -7 -13   75.00  140.86
  -1  -7 -13  312.81  164.64
  -1  -7 -13  181.10  188.42
   1   7  14   -9.15  146.34
   1   7  14   65.86  162.81
   1   7  14    7.32  195.74
  -1  -7 -14  -42.07  135.37
  -1  -7 -14  -34.76  164.64
  -1  -7 -14    7.32  217.69
   1   7  15  -10.98  179.27
   1   7  15  -43.90  170.13
   1   7  15  -32.93  201.22
  -1  -7 -15  -27.44  162.81
  -1  -7 -15  -84.15  177.44
  -1  -7 -15  -76.83  206.71
   1   7  16   42.07  192.08
   1   7  16   31.10  177.44
   1   7  16  -25.61  208.54
  -1  -7 -16   -1.83  170.13
  -1  -7 -16   56.71  181.10
  -1  -7 -16   31.10  201.22
   1   7  17   82.32  192.08
   1   7  17   45.73  188.42
   1   7  17   96.95  241.47
  -1  -7 -17    1.83  181.10
  -1  -7 -17   56.71  192.08
  -1  -7 -17   49.39  212.20
   1   7  18  118.91  203.05
   1   7  18  117.08  195.74
   1   7  18  140.86  241.47
  -1  -7 -18   91.47  170.13
  -1  -7 -18  133.54  204.88
  -1  -7 -18    0.00  212.20
   1   7  19  111.59  261.59
   1   7  19   89.64  208.54
   1   7  19    0.00  245.13
  -1  -7 -19   10.98  175.61
  -1  -7 -19   76.83  215.86
  -1  -7 -19  -32.93  225.00
   1   8   0  140.86   51.22
   1   8   0   76.83   87.81
   1   8   0  102.44   69.51
   1   8   0  -43.90  142.69
  -1  -8   0  129.88   51.22
  -1  -8   0   84.15   85.98
  -1  -8   0   62.20   75.00
  -1  -8   0   12.81  124.39
  -1   8   0  106.10   89.64
   1  -8   0   87.81   89.64
   1  -8   0   43.90  104.27
   1   8   1 4904.38  137.20
   1   8   1 5072.67  184.76
   1   8   1 4765.35  155.49
   1   8   1 5486.10  235.98
  -1  -8  -1 4961.08  139.03
  -1  -8  -1 4818.40  181.10
  -1  -8  -1 4882.42  164.64
  -1  -8  -1 4776.32  212.20
  -1   8  -1 5030.60  184.76
   1  -8   1 5343.41  190.25
   1   8   2 1291.49   78.66
   1   8   2 1183.56  109.76
   1   8   2 1295.15  106.10
   1   8   2 1168.93  157.32
  -1  -8  -2 1218.32   76.83
  -1  -8  -2 1037.22   96.95
  -1  -8  -2 1302.47  107.93
  -1  -8  -2 1106.73  144.52
  -1   8  -2  911.00  107.93
   1  -8   2  896.36   98.78
   1   8   3 4697.66  151.83
   1   8   3 5180.60  190.25
   1   8   3 4666.57  171.96
   1   8   3 4789.13  217.69
  -1  -8  -3 4701.32  148.17
  -1  -8  -3 4908.03  188.42
  -1  -8  -3 4948.28  186.59
  -1  -8  -3 5264.75  235.98
  -1   8  -3 4966.57  190.25
   1  -8   3 4620.83  184.76
   1   8   4  340.25   87.81
   1   8   4   85.98   93.29
   1   8   4  109.76   93.29
   1   8   4   73.17  151.83
  -1  -8  -4   78.66   78.66
  -1  -8  -4   85.98   95.12
  -1  -8  -4  175.61   98.78
  -1  -8  -4   36.59  135.37
  -1   8  -4   95.12   98.78
   1  -8   4  157.32   96.95
   1   8   5  237.81   95.12
   1   8   5  254.27   87.81
   1   8   5  298.18  102.44
   1   8   5  190.25  140.86
  -1  -8  -5  226.83   84.15
  -1  -8  -5  259.76  102.44
  -1  -8  -5  305.49  109.76
  -1  -8  -5  215.86  144.52
  -1   8  -5  338.42   93.29
   1  -8   5  239.64  100.61
   1   8   6  122.56   95.12
   1   8   6  140.86   87.81
   1   8   6   18.29  111.59
   1   8   6  131.71  146.34
  -1  -8  -6   91.47   91.47
  -1  -8  -6  153.66  104.27
  -1  -8  -6   89.64  117.08
  -1  -8  -6   96.95  151.83
  -1   8  -6  184.76   89.64
   1  -8   6  204.88  102.44
   1   8   7   87.81   95.12
   1   8   7  117.08  102.44
   1   8   7   62.20  118.91
   1   8   7   45.73  157.32
  -1  -8  -7  107.93   96.95
  -1  -8  -7   80.49   95.12
  -1  -8  -7   56.71  111.59
  -1  -8  -7   60.37  177.44
  -1   8  -7   12.81   84.15
   1  -8   7   40.24   98.78
   1   8   8   62.20  106.10
   1   8   8   29.27   95.12
   1   8   8  -18.29  128.05
   1   8   8  -65.86  157.32
  -1  -8  -8  -31.10   98.78
  -1  -8  -8   58.54  133.54
  -1  -8  -8  -42.07  157.32
   1  -8   8    7.32   95.12
   1   8   9  706.11  124.39
   1   8   9  669.53  142.69
   1   8   9  450.01  192.08
  -1  -8  -9  484.77  118.91
  -1  -8  -9  746.36  155.49
  -1  -8  -9  673.19  175.61
   1   8  10  151.83  126.22
   1   8  10  170.13  140.86
   1   8  10  122.56  166.47
  -1  -8 -10   54.88  120.73
  -1  -8 -10  201.22  148.17
  -1  -8 -10  248.79  166.47
   1   8  11   -1.83  122.56
   1   8  11   38.42  133.54
   1   8  11  -14.63  188.42
  -1  -8 -11   25.61  115.25
  -1  -8 -11   54.88  155.49
  -1  -8 -11    3.66  171.96
   1   8  12   -5.49  126.22
   1   8  12   -3.66  139.03
   1   8  12   69.51  171.96
  -1  -8 -12   29.27  124.39
  -1  -8 -12   29.27  148.17
  -1  -8 -12   31.10  179.27
   1   8  13    9.15  139.03
   1   8  13   -5.49  148.17
   1   8  13  -38.42  182.93
  -1  -8 -13   -1.83  129.88
  -1  -8 -13   23.78  157.32
  -1  -8 -13   67.68  190.25
   1   8  14   10.98  148.17
   1   8  14   25.61  153.66
   1   8  14  -21.95  192.08
  -1  -8 -14   69.51  142.69
  -1  -8 -14   16.46  162.81
  -1  -8 -14   27.44  201.22
   1   8  15   20.12  153.66
   1   8  15    3.66  162.81
   1   8  15   27.44  230.49
  -1  -8 -15   20.12  144.52
  -1  -8 -15   34.76  175.61
  -1  -8 -15  122.56  239.64
   1   8  16    5.49  175.61
   1   8  16   43.90  173.78
   1   8  16  -60.37  250.62
  -1  -8 -16   16.46  137.20
  -1  -8 -16   14.63  179.27
  -1  -8 -16  -47.56  228.66
   1   8  17    1.83  181.10
   1   8  17  -14.63  182.93
   1   8  17  -58.54  263.42
  -1  -8 -17   23.78  166.47
  -1  -8 -17  -75.00  193.91
  -1  -8 -17  -18.29  226.83
   1   8  18  -10.98  179.27
   1   8  18   60.37  188.42
   1   8  18  -40.24  245.13
  -1  -8 -18   18.29  164.64
  -1  -8 -18  -38.42  199.39
  -1  -8 -18    0.00  225.00
   1   9   0  157.32   54.88
   1   9   0  170.13   89.64
   1   9   0  135.37   64.03
   1   9   0  144.52  137.20
  -1  -9   0  129.88   53.05
  -1  -9   0  100.61   76.83
  -1  -9   0   60.37   67.68
  -1  -9   0  221.35  157.32
  -1   9   0  137.20   80.49
  -1   9   0   85.98  102.44
   1  -9   0  217.69   82.32
   1  -9   0  210.37  102.44
   1   9   1  471.96   62.20
   1   9   1  442.69   95.12
   1   9   1  442.69   75.00
   1   9   1  523.18  164.64
  -1  -9  -1  428.06   65.86
  -1  -9  -1  413.42   91.47
  -1  -9  -1  292.69   75.00
  -1  -9  -1  267.08  139.03
  -1   9  -1  300.01   96.95
   1  -9   1  362.20   85.98
   1   9   2   89.64   62.20
   1   9   2  175.61   87.81
   1   9   2  128.05   73.17
   1   9   2  157.32  135.37
  -1  -9  -2   31.10   62.20
  -1  -9  -2  150.00   87.81
  -1  -9  -2  115.25   84.15
  -1  -9  -2   27.44  129.88
  -1   9  -2  129.88   95.12
   1  -9   2   80.49   80.49
   1   9   3    9.15   65.86
   1   9   3   12.81   75.00
   1   9   3  -21.95   80.49
   1   9   3   34.76  150.00
  -1  -9  -3   53.05   64.03
  -1  -9  -3   58.54   87.81
  -1  -9  -3   21.95   82.32
  -1  -9  -3    9.15  133.54
  -1   9  -3   -1.83   91.47
   1  -9   3    1.83   78.66
   1   9   4   62.20   75.00
   1   9   4   16.46   76.83
   1   9   4   67.68   84.15
   1   9   4   69.51  137.20
  -1  -9  -4   40.24   78.66
  -1  -9  -4   69.51   93.29
  -1  -9  -4   98.78   85.98
  -1  -9  -4  102.44  151.83
  -1   9  -4   73.17   95.12
   1  -9   4   84.15   82.32
   1   9   5  256.10   84.15
   1   9   5  160.98   93.29
   1   9   5   84.15   98.78
   1   9   5  234.15  144.52
  -1  -9  -5  115.25   78.66
  -1  -9  -5  208.54   85.98
  -1  -9  -5  226.83  106.10
  -1  -9  -5  122.56  160.98
  -1   9  -5  117.08   96.95
   1  -9   5  232.32   96.95
   1   9   6  -42.07   89.64
   1   9   6   43.90   82.32
   1   9   6   32.93   96.95
   1   9   6   25.61  146.34
  -1  -9  -6    7.32   87.81
  -1  -9  -6  -21.95   98.78
  -1  -9  -6    1.83  104.27
  -1  -9  -6   -9.15  168.30
  -1   9  -6   10.98   98.78
   1  -9   6  -29.27   96.95
   1   9   7  283.54  104.27
   1   9   7  248.79  102.44
   1   9   7  448.18  111.59
   1   9   7  327.45  162.81
  -1  -9  -7  225.00   98.78
  -1  -9  -7  215.86  106.10
  -1  -9  -7  508.55  120.73
  -1  -9  -7  201.22  184.76
  -1   9  -7  367.69   95.12
   1  -9   7  301.84  104.27
   1   9   8  135.37  104.27
   1   9   8  117.08   89.64
   1   9   8  115.25  102.44
   1   9   8  223.18  166.47
  -1  -9  -8  160.98   98.78
  -1  -9  -8  115.25  107.93
  -1  -9  -8  228.66  113.42
  -1  -9  -8   73.17  170.13
  -1   9  -8  104.27   87.81
   1  -9   8  162.81  104.27
   1   9   9  446.35  115.25
   1   9   9  464.64  117.08
   1   9   9  583.55  133.54
   1   9   9  576.23  186.59
  -1  -9  -9  506.72  115.25
  -1  -9  -9  695.14  115.25
  -1  -9  -9  464.64  146.34
  -1  -9  -9  525.01  184.76
  -1   9  -9  709.77  111.59
   1  -9   9  554.28   98.78
   1   9  10   54.88  117.08
   1   9  10   47.56  113.42
   1   9  10   20.12  128.05
   1   9  10   18.29  179.27
  -1  -9 -10   31.10  104.27
  -1  -9 -10   31.10  144.52
  -1  -9 -10   31.10  179.27
   1  -9  10   73.17   98.78
   1   9  11   51.22  128.05
   1   9  11  100.61  124.39
   1   9  11   65.86  208.54
  -1  -9 -11   45.73  111.59
  -1  -9 -11   49.39  137.20
  -1  -9 -11  126.22  182.93
   1   9  12    5.49  118.91
   1   9  12  -40.24  129.88
   1   9  12  -32.93  188.42
  -1  -9 -12    0.00  117.08
  -1  -9 -12  117.08  146.34
  -1  -9 -12   93.29  186.59
   1   9  13   31.10  131.71
   1   9  13   98.78  139.03
   1   9  13   21.95  193.91
  -1  -9 -13   38.42  135.37
  -1  -9 -13  170.13  151.83
  -1  -9 -13   71.34  192.08
   1   9  14  -16.46  151.83
   1   9  14   27.44  142.69
   1   9  14   78.66  203.05
  -1  -9 -14    9.15  129.88
  -1  -9 -14   67.68  184.76
  -1  -9 -14  -20.12  232.32
   1   9  15  -16.46  148.17
   1   9  15    1.83  173.78
   1   9  15   -1.83  232.32
  -1  -9 -15  -10.98  137.20
  -1  -9 -15  -25.61  192.08
  -1  -9 -15   14.63  241.47
   1   9  16    7.32  157.32
   1   9  16   36.59  179.27
   1   9  16    3.66  241.47
  -1  -9 -16  -27.44  146.34
  -1  -9 -16   -1.83  182.93
  -1  -9 -16   -3.66  237.81
   1   9  17  -18.29  173.78
  -1  -9 -17  -69.51  190.25
   1  10   0  199.39   56.71
   1  10   0  144.52   80.49
   1  10   0  133.54   71.34
   1  10   0  142.69  164.64
  -1 -10   0  104.27   54.88
  -1 -10   0  175.61   91.47
  -1 -10   0  151.83   67.68
  -1 -10   0  118.91  150.00
  -1  10   0  126.22   80.49
  -1  10   0  320.13  118.91
   1 -10   0  129.88   91.47
   1 -10   0  137.20  113.42
   1  10   1  155.49   67.68
   1  10   1   80.49   91.47
   1  10   1  173.78   71.34
   1  10   1   29.27  151.83
  -1 -10  -1  206.71   62.20
  -1 -10  -1  170.13   91.47
  -1 -10  -1   87.81   69.51
  -1 -10  -1  109.76  164.64
  -1  10  -1  197.57   96.95
   1 -10   1  113.42   93.29
   1 -10   1  208.54  109.76
   1  10   2   16.46   62.20
   1  10   2   -5.49   87.81
   1  10   2   25.61   80.49
   1  10   2   76.83  157.32
  -1 -10  -2   65.86   71.34
  -1 -10  -2    1.83   75.00
  -1 -10  -2   47.56   78.66
  -1 -10  -2   54.88  148.17
  -1  10  -2  -12.81   93.29
   1 -10   2   18.29   80.49
   1  10   3   69.51   67.68
   1  10   3   98.78   76.83
   1  10   3  126.22   78.66
   1  10   3   36.59  168.30
  -1 -10  -3  133.54   69.51
  -1 -10  -3   40.24   87.81
  -1 -10  -3   29.27   76.83
  -1 -10  -3   80.49  144.52
  -1  10  -3  120.73   95.12
   1 -10   3  106.10   80.49
   1  10   4  201.22   80.49
   1  10   4  122.56   89.64
   1  10   4  168.30   78.66
   1  10   4  226.83  150.00
  -1 -10  -4   80.49   73.17
  -1 -10  -4   98.78   89.64
  -1 -10  -4  124.39   87.81
  -1 -10  -4  239.64  150.00
  -1  10  -4  128.05   95.12
   1 -10   4  170.13   96.95
   1  10   5  -12.81   76.83
   1  10   5   -1.83   89.64
   1  10   5    7.32   91.47
   1  10   5  -27.44  150.00
  -1 -10  -5   23.78   75.00
  -1 -10  -5   10.98   78.66
  -1 -10  -5    5.49   85.98
  -1 -10  -5   51.22  166.47
  -1  10  -5   21.95   80.49
   1 -10   5   42.07   95.12
   1  10   6   10.98   84.15
   1  10   6   -1.83   78.66
   1  10   6   -5.49   96.95
   1  10   6  -34.76  157.32
  -1 -10  -6   20.12   80.49
  -1 -10  -6  -10.98   95.12
  -1 -10  -6   47.56   96.95
  -1 -10  -6  -31.10  155.49
  -1  10  -6  -53.05   96.95
   1 -10   6   -1.83   91.47
   1  10   7   49.39   96.95
   1  10   7   10.98   95.12
   1  10   7    7.32  100.61
   1  10   7   -7.32  181.10
  -1 -10  -7   42.07   91.47
  -1 -10  -7    3.66   85.98
  -1 -10  -7    7.32  104.27
  -1 -10  -7   53.05  164.64
  -1  10  -7   71.34   98.78
   1 -10   7   23.78   82.32
   1  10   8   49.39  106.10
   1  10   8    5.49   96.95
   1  10   8  -18.29   93.29
   1  10   8   38.42  170.13
  -1 -10  -8   21.95  104.27
  -1 -10  -8   -1.83  102.44
  -1 -10  -8   84.15  118.91
  -1 -10  -8  -67.68  179.27
  -1  10  -8  -10.98   98.78
   1 -10   8   38.42   98.78
   1  10   9  -16.46  106.10
   1  10   9    9.15   89.64
   1  10   9    0.00  115.25
   1  10   9   10.98  181.10
  -1 -10  -9   16.46  102.44
  -1 -10  -9    9.15  107.93
  -1 -10  -9  -58.54  124.39
  -1 -10  -9  -25.61  208.54
  -1  10  -9   -5.49   85.98
   1 -10   9   18.29   96.95
   1  10  10    3.66  113.42
   1  10  10   20.12  107.93
   1  10  10   12.81  118.91
   1  10  10  -12.81  190.25
  -1 -10 -10    1.83  111.59
  -1 -10 -10   34.76   96.95
  -1 -10 -10  -29.27  120.73
  -1 -10 -10    5.49  192.08
  -1  10 -10   20.12  100.61
   1 -10  10  -12.81   98.78
   1  10  11  -12.81  120.73
   1  10  11   65.86  111.59
   1  10  11  -10.98  115.25
   1  10  11  -27.44  199.39
  -1 -10 -11    0.00  107.93
  -1 -10 -11   71.34  120.73
  -1 -10 -11  -21.95  126.22
  -1 -10 -11   -1.83  195.74
   1 -10  11   23.78   98.78
   1  10  12  113.42  129.88
   1  10  12   45.73  118.91
   1  10  12   20.12  120.73
   1  10  12   -3.66  203.05
  -1 -10 -12    1.83  115.25
  -1 -10 -12  -32.93  160.98
  -1 -10 -12   34.76  203.05
   1 -10  12   75.00  100.61
   1  10  13   58.54  137.20
   1  10  13  124.39  144.52
   1  10  13   12.81  232.32
  -1 -10 -13   85.98  124.39
  -1 -10 -13  137.20  151.83
  -1 -10 -13   31.10  230.49
   1  10  14   25.61  129.88
   1  10  14   20.12  137.20
   1  10  14  -18.29  217.69
  -1 -10 -14   16.46  129.88
  -1 -10 -14  -16.46  157.32
  -1 -10 -14   95.12  212.20
   1  10  15  -34.76  139.03
   1  10  15  -20.12  142.69
   1  10  15  -38.42  219.52
  -1 -10 -15   -9.15  137.20
  -1 -10 -15   -3.66  162.81
  -1 -10 -15  -36.59  223.18
   1  11   0  300.01   62.20
   1  11   0  314.64   98.78
   1  11   0  340.25   73.17
   1  11   0  195.74  160.98
  -1 -11   0  223.18   95.12
  -1 -11   0  360.37   71.34
  -1 -11   0  354.89  170.13
  -1  11   0  265.25   96.95
  -1  11   0  259.76  122.56
   1 -11   0  300.01   85.98
   1 -11   0  473.79  107.93
   1  11   1   25.61   69.51
   1  11   1   -7.32   93.29
   1  11   1  -23.78   71.34
   1  11   1   40.24  188.42
  -1 -11  -1   21.95   60.37
  -1 -11  -1  -12.81   76.83
  -1 -11  -1    0.00   73.17
  -1 -11  -1  102.44  170.13
  -1  11  -1    0.00   93.29
  -1  11  -1   34.76  113.42
   1 -11   1  -12.81   80.49
   1 -11   1  -20.12  109.76
   1  11   2    1.83   78.66
   1  11   2   64.03   80.49
   1  11   2   31.10   73.17
   1  11   2   85.98  192.08
  -1 -11  -2   18.29   75.00
  -1 -11  -2  122.56   91.47
  -1 -11  -2   20.12   73.17
  -1 -11  -2   -9.15  190.25
  -1  11  -2   56.71   82.32
   1 -11   2   -3.66   91.47
   1  11   3   -9.15   75.00
   1  11   3   25.61   87.81
   1  11   3   18.29   78.66
   1  11   3   12.81  164.64
  -1 -11  -3    0.00   80.49
  -1 -11  -3    1.83   75.00
  -1 -11  -3  -10.98   76.83
  -1 -11  -3  -20.12  177.44
  -1  11  -3   45.73   82.32
   1 -11   3   31.10   93.29
   1  11   4  585.38   82.32
   1  11   4  532.33   87.81
   1  11   4  384.15   93.29
   1  11   4  462.82  171.96
  -1 -11  -4  270.74   80.49
  -1 -11  -4  587.21  100.61
  -1 -11  -4  470.13   89.64
  -1 -11  -4  466.47  186.59
  -1  11  -4  391.47  102.44
   1 -11   4  364.03   89.64
   1  11   5    9.15   76.83
   1  11   5    1.83   87.81
   1  11   5   16.46   89.64
   1  11   5   20.12  162.81
  -1 -11  -5  -12.81   82.32
  -1 -11  -5   12.81   76.83
  -1 -11  -5   54.88   82.32
  -1 -11  -5   42.07  179.27
  -1  11  -5   42.07   96.95
   1 -11   5  -10.98   95.12
   1  11   6   65.86   82.32
   1  11   6   32.93   78.66
   1  11   6   34.76   87.81
   1  11   6  107.93  186.59
  -1 -11  -6   25.61   87.81
  -1 -11  -6   69.51   95.12
  -1 -11  -6   18.29   93.29
  -1 -11  -6   69.51  166.47
  -1  11  -6   42.07   80.49
   1 -11   6   14.63   82.32
   1  11   7   51.22   91.47
   1  11   7   75.00   93.29
   1  11   7    0.00   95.12
   1  11   7   12.81  168.30
  -1 -11  -7   20.12   85.98
  -1 -11  -7   20.12   84.15
  -1 -11  -7   18.29   95.12
  -1 -11  -7   54.88  173.78
  -1  11  -7   34.76   95.12
   1 -11   7   34.76   95.12
   1  11   8   25.61  102.44
   1  11   8    1.83   95.12
   1  11   8   -7.32   96.95
   1  11   8   16.46  177.44
  -1 -11  -8   36.59   95.12
  -1 -11  -8  -18.29  102.44
  -1 -11  -8  -21.95  107.93
  -1 -11  -8  -62.20  188.42
  -1  11  -8    5.49   96.95
   1 -11   8   18.29   95.12
   1  11   9   16.46  102.44
   1  11   9   40.24  100.61
   1  11   9   43.90  102.44
   1  11   9   38.42  208.54
  -1 -11  -9   42.07   95.12
  -1 -11  -9   60.37  102.44
  -1 -11  -9   34.76  111.59
  -1 -11  -9   75.00  192.08
  -1  11  -9    0.00   95.12
   1 -11   9   34.76   95.12
   1  11  10   18.29  120.73
   1  11  10  -12.81   89.64
   1  11  10    5.49  106.10
   1  11  10   31.10  197.57
  -1 -11 -10   12.81  111.59
  -1 -11 -10   14.63   95.12
  -1 -11 -10  -40.24  126.22
  -1 -11 -10   42.07  204.88
  -1  11 -10   23.78  100.61
   1 -11  10   -1.83   95.12
   1  11  11  -31.10  120.73
   1  11  11    1.83  107.93
   1  11  11   29.27  122.56
   1  11  11  -21.95  206.71
  -1 -11 -11   34.76  115.25
  -1 -11 -11   20.12  117.08
  -1 -11 -11  -31.10  131.71
  -1 -11 -11   58.54  214.03
  -1  11 -11   -9.15   96.95
   1 -11  11  -12.81   96.95
   1  11  12   18.29  128.05
   1  11  12   29.27  111.59
   1  11  12   -9.15  122.56
   1  11  12   34.76  243.30
  -1 -11 -12   32.93  124.39
  -1 -11 -12  -12.81  117.08
  -1 -11 -12   47.56  128.05
  -1 -11 -12   58.54  219.52
  -1  11 -12    0.00  100.61
   1 -11  12    7.32   96.95
   1  11  13  -12.81  133.54
   1  11  13   31.10  115.25
   1  11  13   67.68  120.73
   1  11  13    7.32  226.83
  -1 -11 -13   -3.66  135.37
  -1 -11 -13    9.15  124.39
  -1 -11 -13   -5.49  139.03
  -1 -11 -13   10.98  225.00
  -1  11 -13   42.07   98.78
   1 -11  13   14.63   96.95
   1  12   0   23.78   60.37
   1  12   0  -14.63   95.12
   1  12   0  -25.61   65.86
   1  12   0  -27.44  168.30
  -1 -12   0   10.98   93.29
  -1 -12   0  -18.29   69.51
  -1 -12   0  -36.59  179.27
  -1  12   0   20.12   80.49
  -1  12   0   43.90  118.91
   1 -12   0    9.15   80.49
   1 -12   0  -12.81  111.59
   1  12   1    5.49   67.68
   1  12   1    7.32   82.32
   1  12   1   10.98   75.00
   1  12   1  -16.46  181.10
  -1 -12  -1  -12.81   60.37
  -1 -12  -1   -5.49   80.49
  -1 -12  -1  -12.81   73.17
  -1 -12  -1   -1.83  186.59
  -1  12  -1   67.68   95.12
  -1  12  -1   -1.83  102.44
   1 -12   1    9.15   93.29
   1 -12   1   -5.49  109.76
   1  12   2   -5.49   84.15
   1  12   2   -1.83   93.29
   1  12   2    0.00   76.83
   1  12   2  -32.93  193.91
  -1 -12  -2   -5.49   71.34
  -1 -12  -2    7.32   89.64
  -1 -12  -2  -38.42   75.00
  -1 -12  -2  -89.64  193.91
  -1  12  -2    3.66   82.32
   1 -12   2   -7.32   95.12
   1 -12   2  -38.42   98.78
   1  12   3  -23.78   82.32
   1  12   3   -1.83   78.66
   1  12   3  -14.63   80.49
   1  12   3  -58.54  197.57
  -1 -12  -3    5.49   91.47
  -1 -12  -3   20.12   89.64
  -1 -12  -3   29.27   76.83
  -1 -12  -3  -32.93  182.93
  -1  12  -3   -5.49   95.12
   1 -12   3   -3.66   93.29
   1  12   4   73.17   85.98
   1  12   4   45.73   87.81
   1  12   4   56.71   85.98
   1  12   4   -5.49  184.76
  -1 -12  -4   73.17   89.64
  -1 -12  -4   45.73   87.81
  -1 -12  -4   14.63   80.49
  -1 -12  -4   49.39  181.10
  -1  12  -4   47.56   84.15
   1 -12   4   76.83   96.95
   1  12   5  -20.12   80.49
   1  12   5   -5.49   87.81
   1  12   5   12.81   91.47
   1  12   5   -1.83  179.27
  -1 -12  -5   20.12   87.81
  -1 -12  -5   12.81   87.81
  -1 -12  -5  -25.61   78.66
  -1 -12  -5   62.20  175.61
  -1  12  -5   42.07   93.29
   1 -12   5   25.61   80.49
   1  12   6  133.54   84.15
   1  12   6   42.07   76.83
   1  12   6   65.86   89.64
   1  12   6   27.44  181.10
  -1 -12  -6   47.56   85.98
  -1 -12  -6   45.73   78.66
  -1 -12  -6   67.68   87.81
  -1 -12  -6   82.32  179.27
  -1  12  -6   58.54   96.95
   1 -12   6  117.08   96.95
   1  12   7   -5.49   87.81
   1  12   7   32.93   91.47
   1  12   7   29.27   93.29
   1  12   7  -45.73  203.05
  -1 -12  -7    9.15   89.64
  -1 -12  -7   31.10   93.29
  -1 -12  -7   20.12  102.44
  -1 -12  -7   16.46  182.93
  -1  12  -7    9.15   93.29
   1 -12   7    7.32   95.12
   1  12   8   -7.32   96.95
   1  12   8    5.49   89.64
   1  12   8   34.76   96.95
   1  12   8    0.00  192.08
  -1 -12  -8   34.76   91.47
  -1 -12  -8    1.83   95.12
  -1 -12  -8   60.37  100.61
  -1 -12  -8  -62.20  193.91
  -1  12  -8   45.73   95.12
   1 -12   8   16.46   93.29
   1  12   9   14.63  107.93
   1  12   9   -3.66   82.32
   1  12   9   40.24  102.44
   1  12   9  -18.29  215.86
  -1 -12  -9    5.49   89.64
  -1 -12  -9  -10.98   85.98
  -1 -12  -9   23.78  106.10
  -1 -12  -9  -29.27  230.49
  -1  12  -9  -20.12   95.12
   1 -12   9  -12.81   93.29
   1  12  10  -31.10  104.27
   1  12  10   -7.32   82.32
   1  12  10   -1.83   95.12
   1  12  10   93.29  204.88
  -1 -12 -10  -14.63   98.78
  -1 -12 -10    1.83   91.47
  -1 -12 -10  -10.98  117.08
  -1 -12 -10  -16.46  215.86
  -1  12 -10   10.98   96.95
   1 -12  10  -34.76   95.12
   1  12  11   38.42  111.59
  -1 -12 -11   47.56  117.08
  -1  12 -11   45.73   96.95
   1 -12  11   65.86   95.12
   1  13   0   -5.49   64.03
   1  13   0   -3.66   91.47
   1  13   0   21.95   64.03
  -1 -13   0   27.44   95.12
  -1 -13   0    0.00   67.68
  -1 -13   0   95.12  225.00
  -1  13   0    3.66   82.32
  -1  13   0   -1.83  120.73
   1 -13   0   14.63   95.12
   1 -13   0   20.12  107.93
   1  13   1  -10.98   64.03
   1  13   1   -7.32   82.32
   1  13   1   12.81   67.68
   1  13   1  -29.27  197.57
  -1 -13  -1   14.63   64.03
  -1 -13  -1  -18.29   80.49
  -1 -13  -1   -7.32   75.00
  -1 -13  -1    9.15  208.54
  -1  13  -1    3.66   93.29
  -1  13  -1   32.93  120.73
   1 -13   1   10.98   93.29
   1 -13   1   10.98  113.42
   1  13   2   -1.83   95.12
   1  13   2   -9.15   93.29
   1  13   2   10.98   73.17
   1  13   2   53.05  215.86
  -1 -13  -2   10.98   67.68
  -1 -13  -2  -29.27   91.47
  -1 -13  -2  -20.12   75.00
  -1 -13  -2    3.66  214.03
  -1  13  -2  -12.81   80.49
   1 -13   2   -7.32   80.49
   1 -13   2  -42.07  111.59
   1  13   3   32.93   93.29
   1  13   3    0.00   91.47
   1  13   3   25.61   76.83
   1  13   3   38.42  217.69
  -1 -13  -3   -9.15   87.81
  -1 -13  -3   -3.66   89.64
  -1 -13  -3   20.12   78.66
  -1 -13  -3  -53.05  208.54
  -1  13  -3   43.90   96.95
   1 -13   3   18.29   95.12
   1  13   4   -5.49   87.81
   1  13   4   14.63   78.66
   1  13   4    1.83   84.15
   1  13   4   40.24  212.20
  -1 -13  -4  -18.29   98.78
  -1 -13  -4   12.81   75.00
  -1 -13  -4    9.15   84.15
  -1 -13  -4  -23.78  197.57
  -1  13  -4  -12.81   82.32
   1 -13   4    5.49   80.49
   1  13   5    5.49   87.81
   1  13   5   -7.32   87.81
   1  13   5   91.47   91.47
   1  13   5   -9.15  232.32
  -1 -13  -5   38.42  111.59
  -1 -13  -5   -7.32   85.98
  -1 -13  -5  -29.27  219.52
  -1  13  -5   21.95   96.95
   1 -13   5    1.83   93.29
   1  13   6   73.17   93.29
   1  13   6   32.93   87.81
   1  13   6  106.10   98.78
   1  13   6    3.66  203.05
  -1 -13  -6   65.86   91.47
  -1 -13  -6   53.05   89.64
  -1 -13  -6   58.54  193.91
  -1  13  -6   42.07   96.95
   1 -13   6   47.56   95.12
   1  13   7  135.37   95.12
   1  13   7  104.27  201.22
  -1 -13  -7  214.03   80.49
  -1 -13  -7  120.73  199.39
  -1  13  -7  170.13   96.95
   1 -13   7  160.98   98.78
   2   4   0  124.39  133.54
  -2  -4   0  -65.86  140.86
   2   4   1   75.00  151.83
  -2  -4  -1  268.91  148.17
   2   4   2  -49.39  160.98
  -2  -4  -2   78.66  135.37
   2   4   3   18.29  148.17
   2   5   0 1642.72  146.34
  -2  -5   0 1507.35  144.52
   2   5   1   75.00  120.73
  -2  -5  -1   31.10  133.54
   2   5   2  226.83  131.71
  -2  -5  -2   38.42  150.00
   2   5   3   87.81  159.15
  -2  -5  -3   62.20  170.13
   2   5   4  -36.59  177.44
  -2  -5  -4 -117.08  168.30
   2   5   5   65.86  175.61
  -2  -5  -5    9.15  197.57
   2   5   6  342.08  192.08
  -2  -5  -6  285.37  210.37
   2   5   7  762.82  204.88
  -2  -5  -7  535.99  199.39
   2   5   8  164.64  197.57
   2   5   9  -43.90  204.88
   2   5  19   -9.15  111.59
   2   6   0  235.98  126.22
  -2  -6   0  418.91  129.88
   2   6   1  889.04  131.71
  -2  -6  -1  662.21  144.52
   2   6   2  144.52  128.05
  -2  -6  -2   93.29  150.00
   2   6   3   -3.66  137.20
  -2  -6  -3   43.90  159.15
   2   6   4  -49.39  168.30
  -2  -6  -4    3.66  148.17
   2   6   5    5.49  155.49
  -2  -6  -5  190.25  162.81
   2   6   6   18.29  182.93
  -2  -6  -6   -7.32  166.47
   2   6   7   23.78  173.78
  -2  -6  -7  -12.81  204.88
   2   6   8   51.22  184.76
  -2  -6  -8  -21.95  192.08
   2   6   9  -14.63  190.25
  -2  -6  -9  -54.88  201.22
   2   6  10   -1.83  197.57
  -2  -6 -10  129.88  212.20
   2   6  11  100.61  210.37
  -2  -6 -11  -31.10  219.52
   2   6  12   95.12  232.32
  -2  -6 -12  -23.78  239.64
   2   6  13  -31.10  256.10
  -2  -6 -13   76.83  263.42
   2   6  14   14.63  250.62
   2   6  15   45.73  279.88
   2   6  16  -25.61  126.22
   2   6  16  226.83  342.08
   2   6  17  -27.44  126.22
   2   6  17  137.20  336.59
   2   6  18    0.00  118.91
   2   7   0   18.29  137.20
  -2  -7   0   89.64  139.03
   2  -7   0    1.83  100.61
   2   7   1  120.73  131.71
  -2  -7  -1  300.01  140.86
   2   7   2  960.39  162.81
  -2  -7  -2  724.41  144.52
   2   7   3  126.22  137.20
  -2  -7  -3  -42.07  155.49
   2   7   4  221.35  148.17
  -2  -7  -4   82.32  166.47
   2   7   5  -40.24  170.13
  -2  -7  -5   12.81  155.49
   2   7   6   32.93  160.98
  -2  -7  -6    3.66  186.59
   2   7   7    0.00  170.13
  -2  -7  -7   64.03  173.78
   2   7   8    3.66  199.39
  -2  -7  -8   58.54  179.27
   2   7   9   87.81  188.42
  -2  -7  -9  186.59  208.54
   2   7  10  -14.63  190.25
  -2  -7 -10   14.63  193.91
   2   7  11   14.63  193.91
  -2  -7 -11  157.32  208.54
   2   7  12  106.10  206.71
  -2  -7 -12   18.29  215.86
   2   7  13   73.17  129.88
   2   7  13  -87.81  237.81
  -2  -7 -13  -85.98  230.49
   2   7  14   51.22  126.22
   2   7  14  111.59  219.52
  -2  -7 -14   10.98  250.62
   2   7  15   23.78  131.71
   2   7  15   69.51  241.47
  -2  -7 -15   71.34  292.69
   2   7  16  -25.61  131.71
   2   7  16  -18.29  243.30
  -2  -7 -16   -5.49  113.42
  -2  -7 -16   69.51  276.23
   2   7  17  -25.61  153.66
   2   7  17  314.64  298.18
  -2  -7 -17  -21.95  309.15
   2   8   0   -3.66  140.86
  -2  -8   0  -14.63  142.69
  -2   8   0   38.42  104.27
   2  -8   0   14.63  102.44
   2   8   1  -27.44  148.17
  -2  -8  -1   93.29  151.83
  -2   8  -1   96.95  106.10
   2  -8   1  140.86   93.29
   2   8   2  109.76  139.03
  -2  -8  -2   -5.49  137.20
   2  -8   2  -12.81   87.81
   2   8   3  777.46  159.15
  -2  -8  -3  903.68  160.98
   2   8   4  210.37  153.66
  -2  -8  -4  278.05  168.30
   2   8   5 1181.73  193.91
  -2  -8  -5 1271.37  177.44
   2   8   6  -56.71  159.15
  -2  -8  -6   23.78  164.64
   2   8   7  314.64  193.91
  -2  -8  -7  122.56  175.61
   2   8   8  -65.86  181.10
  -2  -8  -8  150.00  210.37
   2   8   9   -1.83  120.73
   2   8   9   34.76  193.91
  -2  -8  -9   14.63  193.91
   2   8  10   10.98  137.20
   2   8  10  -20.12  204.88
  -2  -8 -10   47.56  203.05
   2   8  11   98.78  140.86
   2   8  11   14.63  210.37
  -2  -8 -11   16.46  206.71
   2   8  12   89.64  128.05
   2   8  12  102.44  217.69
  -2  -8 -12  128.05  214.03
   2   8  13  -20.12  137.20
   2   8  13  -14.63  219.52
  -2  -8 -13   32.93  215.86
   2   8  14   18.29  140.86
   2   8  14  137.20  221.35
  -2  -8 -14    0.00  126.22
  -2  -8 -14   42.07  217.69
   2   8  15  -40.24  153.66
   2   8  15   -9.15  226.83
  -2  -8 -15  -12.81  113.42
  -2  -8 -15 -115.25  228.66
   2   8  16  -34.76  153.66
   2   8  16   62.20  259.76
  -2  -8 -16  -29.27  139.03
  -2  -8 -16  -20.12  246.96
   2   9   0   12.81   82.32
   2   9   0   18.29  144.52
  -2  -9   0    3.66  100.61
  -2  -9   0    9.15  148.17
  -2   9   0   82.32   89.64
   2  -9   0   20.12   98.78
   2   9   1  790.26  117.08
   2   9   1  510.38  164.64
  -2  -9  -1  819.53  126.22
  -2  -9  -1  689.65  171.96
  -2   9  -1  695.14  118.91
   2  -9   1  621.96  102.44
   2   9   2   42.07   96.95
   2   9   2   43.90  164.64
  -2  -9  -2  -10.98  168.30
  -2   9  -2   12.81  106.10
   2  -9   2   29.27   91.47
   2   9   3  217.69  175.61
  -2  -9  -3  285.37  179.27
  -2   9  -3  369.52  100.61
   2  -9   3  409.77  113.42
   2   9   4  106.10  182.93
  -2  -9  -4   84.15  160.98
   2  -9   4   93.29   95.12
   2   9   5   29.27  164.64
  -2  -9  -5   47.56  162.81
   2   9   6   58.54  118.91
   2   9   6   82.32  188.42
  -2  -9  -6   32.93  186.59
   2   9   7  -27.44  118.91
   2   9   7    9.15  173.78
  -2  -9  -7  -80.49  177.44
   2   9   8  -56.71  113.42
   2   9   8   32.93  182.93
  -2  -9  -8   64.03  182.93
   2   9   9    9.15  129.88
   2   9   9   51.22  212.20
  -2  -9  -9   85.98  113.42
  -2  -9  -9    3.66  221.35
   2   9  10   -1.83  151.83
   2   9  10   47.56  204.88
  -2  -9 -10   21.95  124.39
  -2  -9 -10  -43.90  214.03
   2   9  11  107.93  137.20
   2   9  11  208.54  219.52
  -2  -9 -11  148.17  117.08
  -2  -9 -11  243.30  225.00
   2   9  12  118.91  173.78
   2   9  12  -98.78  230.49
  -2  -9 -12   12.81  124.39
  -2  -9 -12  -36.59  234.15
   2   9  13  104.27  164.64
   2   9  13   18.29  239.64
  -2  -9 -13   36.59  118.91
  -2  -9 -13   45.73  234.15
   2   9  14    7.32  170.13
   2   9  14   38.42  250.62
  -2  -9 -14   -5.49  148.17
  -2  -9 -14   32.93  237.81
   2  10   0   51.22   95.12
   2  10   0   34.76  155.49
  -2 -10   0   47.56  100.61
  -2 -10   0  -16.46  160.98
  -2  10   0   27.44   96.95
   2 -10   0   -3.66   82.32
   2  10   1  148.17   89.64
   2  10   1  376.84  168.30
  -2 -10  -1  276.23  107.93
  -2 -10  -1  237.81  170.13
  -2  10  -1  214.03  107.93
   2 -10   1  263.42  104.27
   2  10   2   38.42  104.27
   2  10   2   51.22  170.13
  -2 -10  -2   18.29   93.29
  -2 -10  -2   29.27  177.44
  -2  10  -2   51.22   89.64
   2 -10   2   23.78  102.44
   2  10   3   56.71  111.59
   2  10   3    9.15  100.61
   2  10   3   36.59  181.10
  -2 -10  -3   53.05  190.25
  -2  10  -3   42.07  109.76
   2 -10   3   21.95  106.10
   2  10   4   25.61  102.44
   2  10   4    0.00  111.59
   2  10   4   27.44  173.78
  -2 -10  -4  -16.46  193.91
  -2  10  -4   10.98   93.29
   2 -10   4  -14.63  107.93
   2  10   5   64.03  122.56
   2  10   5   12.81  179.27
  -2 -10  -5   69.51  177.44
   2 -10   5   -9.15   91.47
   2  10   6    9.15  120.73
   2  10   6   -1.83  206.71
  -2 -10  -6   62.20  106.10
  -2 -10  -6   64.03  206.71
   2  10   7  -14.63  133.54
   2  10   7    0.00  188.42
  -2 -10  -7  -23.78  109.76
  -2 -10  -7  160.98  188.42
   2  10   8    9.15  144.52
   2  10   8  -29.27  199.39
  -2 -10  -8   80.49  113.42
  -2 -10  -8  -62.20  214.03
   2  10   9   51.22  159.15
   2  10   9   21.95  223.18
  -2 -10  -9   53.05  129.88
  -2 -10  -9   -7.32  203.05
   2  10  10   -1.83  164.64
   2  10  10   21.95  208.54
  -2 -10 -10   73.17  122.56
  -2 -10 -10  -32.93  210.37
   2  10  11   65.86  157.32
   2  10  11  -16.46  215.86
  -2 -10 -11  -32.93  150.00
  -2 -10 -11  -29.27  225.00
   2  10  12   62.20  195.74
   2  10  12   29.27  228.66
  -2 -10 -12   43.90  151.83
  -2 -10 -12  -40.24  239.64
  -2 -10 -13  -23.78  144.52
   2  11   0    7.32   73.17
   2  11   0   21.95   93.29
   2  11   0   65.86   84.15
   2  11   0   91.47  170.13
  -2 -11   0   34.76   56.71
  -2 -11   0   84.15   96.95
  -2 -11   0  106.10  166.47
  -2  11   0   -5.49   96.95
   2 -11   0   23.78   84.15
   2  11   1   23.78   87.81
   2  11   1   -1.83   93.29
   2  11   1   12.81   96.95
   2  11   1  -14.63  170.13
  -2 -11  -1   14.63   65.86
  -2 -11  -1   23.78  100.61
  -2 -11  -1   -3.66  179.27
  -2  11  -1   -5.49   96.95
   2 -11   1    9.15   96.95
   2  11   2   62.20  100.61
   2  11   2   36.59   89.64
   2  11   2   82.32  118.91
   2  11   2  109.76  182.93
  -2 -11  -2   29.27   75.00
  -2 -11  -2  104.27  107.93
  -2 -11  -2  146.34  184.76
  -2  11  -2   58.54  102.44
   2 -11   2   58.54   85.98
   2  11   3   14.63  106.10
   2  11   3   34.76  117.08
   2  11   3   14.63  166.47
  -2 -11  -3   16.46   84.15
  -2 -11  -3   27.44   96.95
  -2 -11  -3    9.15   89.64
  -2 -11  -3  -40.24  173.78
  -2  11  -3    5.49  106.10
   2 -11   3    5.49  102.44
   2  11   4   56.71  111.59
   2  11   4    0.00  137.20
   2  11   4   47.56  181.10
  -2 -11  -4   64.03  100.61
  -2 -11  -4   34.76  118.91
  -2 -11  -4   53.05   96.95
  -2 -11  -4    7.32  182.93
  -2  11  -4   21.95  107.93
   2 -11   4  -25.61   89.64
   2  11   5   -1.83  115.25
   2  11   5    0.00  148.17
   2  11   5  -43.90  188.42
  -2 -11  -5    9.15  100.61
  -2 -11  -5  -20.12  128.05
  -2 -11  -5    7.32   98.78
  -2 -11  -5   -5.49  215.86
  -2  11  -5  -32.93  109.76
   2 -11   5  -18.29  107.93
   2  11   6  171.96  111.59
   2  11   6  120.73  142.69
   2  11   6   64.03  201.22
  -2 -11  -6   38.42  126.22
  -2 -11  -6  155.49  117.08
  -2 -11  -6    9.15  201.22
  -2  11  -6   80.49  107.93
   2 -11   6  150.00  111.59
   2  11   7   34.76  175.61
   2  11   7  -12.81  232.32
  -2 -11  -7   -3.66  131.71
  -2 -11  -7   65.86  128.05
  -2 -11  -7   54.88  228.66
   2 -11   7    0.00   93.29
   2  11   8   27.44  166.47
   2  11   8    1.83  210.37
  -2 -11  -8  -14.63  131.71
  -2 -11  -8  -31.10  144.52
  -2 -11  -8    9.15  208.54
   2 -11   8   60.37  107.93
   2  11   9   29.27  181.10
   2  11   9  -16.46  219.52
  -2 -11  -9   36.59  153.66
  -2 -11  -9  -12.81  153.66
  -2 -11  -9  115.25  221.35
   2  11  10   27.44  170.13
   2  11  10   53.05  221.35
  -2 -11 -10    1.83  153.66
  -2 -11 -10   -7.32  140.86
  -2 -11 -10  -18.29  219.52
   2  12   0    0.00   60.37
   2  12   0   -5.49   85.98
   2  12   0    3.66  122.56
   2  12   0  -32.93  186.59
  -2 -12   0  -18.29   53.05
  -2 -12   0    3.66   95.12
  -2 -12   0   31.10   85.98
  -2 -12   0   -3.66  181.10
  -2  12   0   18.29   84.15
   2 -12   0   10.98   84.15
   2  12   1   23.78   67.68
   2  12   1    7.32   91.47
   2  12   1   -7.32  120.73
   2  12   1  -53.05  190.25
  -2 -12  -1    1.83   65.86
  -2 -12  -1   27.44   98.78
  -2 -12  -1  -10.98   87.81
  -2 -12  -1    1.83  184.76
  -2  12  -1   10.98   98.78
   2 -12   1   21.95   95.12
   2  12   2    5.49   80.49
   2  12   2  -18.29   84.15
   2  12   2    0.00  129.88
   2  12   2   23.78  171.96
  -2 -12  -2    1.83   71.34
  -2 -12  -2  -10.98   89.64
  -2 -12  -2   10.98  102.44
  -2 -12  -2  -36.59  197.57
  -2  12  -2   -9.15   84.15
   2 -12   2   -9.15   82.32
   2  12   3    1.83   89.64
   2  12   3  -10.98  102.44
   2  12   3   25.61  150.00
   2  12   3  -18.29  177.44
  -2 -12  -3    7.32   78.66
  -2 -12  -3   10.98   91.47
  -2 -12  -3    0.00  113.42
  -2 -12  -3   -7.32  179.27
  -2  12  -3    9.15  100.61
   2 -12   3  -32.93   98.78
   2  12   4    1.83   96.95
   2  12   4  -10.98  104.27
   2  12   4  -14.63  150.00
   2  12   4  -12.81  210.37
  -2 -12  -4   12.81   84.15
  -2 -12  -4  -10.98  111.59
  -2 -12  -4  -31.10  126.22
  -2 -12  -4  -42.07  215.86
  -2  12  -4  -10.98  104.27
   2 -12   4   10.98   98.78
   2  12   5    1.83  107.93
   2  12   5   -3.66  109.76
   2  12   5  -18.29  168.30
   2  12   5   14.63  195.74
  -2 -12  -5    0.00   87.81
  -2 -12  -5   16.46  117.08
  -2 -12  -5  -49.39  204.88
  -2  12  -5   -1.83   89.64
   2 -12   5   54.88   87.81
   2  12   6    7.32  124.39
   2  12   6   47.56  117.08
   2  12   6   40.24  159.15
   2  12   6   36.59  234.15
  -2 -12  -6   25.61   98.78
  -2 -12  -6   -9.15  122.56
  -2 -12  -6  -51.22  241.47
  -2  12  -6    7.32  107.93
   2 -12   6   38.42  106.10
   2  12   7   95.12  170.13
   2  12   7   76.83  219.52
  -2 -12  -7   18.29  129.88
  -2 -12  -7  -38.42  225.00
  -2  12  -7  -12.81   91.47
   2 -12   7    1.83  104.27
   2  13   0   25.61  135.37
  -2 -13   0   14.63  201.22
   3   5   0   -7.32  179.27
   3   6   0  -12.81  160.98
  -3  -6   0    5.49  170.13
   3   6   1 -111.59  173.78
  -3  -6  -1  -21.95  184.76
   3   6   2   14.63  190.25
  -3  -6  -2  124.39  199.39
   3   6   3   78.66  184.76
  -3  -6  -3  230.49  219.52
   3   6   4  113.42  193.91
   3   6   5  -47.56  201.22
   3   6   6  159.15  230.49
   3   7   0  -18.29  160.98
  -3  -7   0  -16.46  160.98
   3   7   1  217.69  170.13
  -3  -7  -1   69.51  173.78
   3   7   2   60.37  181.10
  -3  -7  -2  -64.03  160.98
   3   7   3   25.61  162.81
  -3  -7  -3  -96.95  193.91
   3   7   4  327.45  181.10
  -3  -7  -4  307.32  214.03
   3   7   5    3.66  188.42
  -3  -7  -5  -85.98  225.00
   3   7   6  -20.12  199.39
  -3  -7  -6   69.51  243.30
   3   7   7  -45.73  212.20
  -3  -7  -7    0.00  265.25
   3   7   8   58.54  226.83
  -3  -7  -8  -78.66  252.44
   3   7   9   40.24  268.91
   3   7  10  214.03  254.27
   3   7  11   38.42  289.03
   3   7  12  140.86  358.54
   3   7  13   40.24  353.06
   3   8   0   49.39  160.98
  -3  -8   0   62.20  171.96
   3   8   1   -3.66  173.78
  -3  -8  -1    3.66  160.98
   3   8   2  -12.81  186.59
  -3  -8  -2   25.61  190.25
   3   8   3  -31.10  193.91
  -3  -8  -3    9.15  193.91
   3   8   4   71.34  204.88
  -3  -8  -4    5.49  175.61
   3   8   5  259.76  192.08
  -3  -8  -5  150.00  190.25
   3   8   6   23.78  192.08
  -3  -8  -6   31.10  219.52
   3   8   7  179.27  201.22
  -3  -8  -7   69.51  232.32
   3   8   8    5.49  203.05
  -3  -8  -8  -58.54  214.03
   3   8   9 -107.93  241.47
  -3  -8  -9  -71.34  241.47
   3   8  10   14.63  259.76
  -3  -8 -10   12.81  257.93
   3   8  11   12.81  235.98
  -3  -8 -11   53.05  276.23
   3   8  12  -45.73  259.76
  -3  -8 -12   80.49  329.28
   3   9   0   69.51  168.30
  -3  -9   0  122.56  173.78
   3   9   1  -31.10  173.78
  -3  -9  -1   75.00  181.10
   3   9   2   62.20  186.59
  -3  -9  -2  118.91  197.57
   3   9   3  239.64  206.71
  -3  -9  -3  307.32  190.25
   3   9   4   32.93  188.42
  -3  -9  -4   -1.83  225.00
   3   9   5  173.78  204.88
  -3  -9  -5   56.71  221.35
   3   9   6  100.61  212.20
  -3  -9  -6  126.22  230.49
   3   9   7    1.83  217.69
  -3  -9  -7   34.76  232.32
   3   9   8  -47.56  223.18
  -3  -9  -8   14.63  239.64
   3   9   9   29.27  223.18
  -3  -9  -9  -84.15  246.96
   3   9  10   36.59  225.00
  -3  -9 -10   56.71  252.44
   3  10   0  -10.98  186.59
  -3 -10   0   36.59  186.59
   3  10   1    7.32  193.91
  -3 -10  -1  -14.63  190.25
   3  10   2  -14.63  177.44
  -3 -10  -2    9.15  201.22
   3  10   3   82.32  206.71
  -3 -10  -3  113.42  212.20
   3  10   4   51.22  215.86
  -3 -10  -4  -43.90  197.57
   3  10   5  -32.93  206.71
  -3 -10  -5   -9.15  212.20
   3  10   6  -29.27  215.86
  -3 -10  -6   34.76  252.44
   3  10   7  -16.46  221.35
  -3 -10  -7  -58.54  259.76
   3  10   8   38.42  237.81
  -3 -10  -8  124.39  268.91
   3  11   0  -32.93  203.05
  -3 -11   0  -14.63  208.54
  -3  11   0   31.10   93.29
   3 -11   0   -9.15   89.64
   3  11   1   23.78  212.20
  -3 -11  -1   27.44  186.59
   3 -11   1   -5.49  106.10
   3  11   2   10.98  193.91
  -3 -11  -2  -23.78  212.20
   3 -11   2    0.00  107.93
   3  11   3   -9.15  219.52
  -3 -11  -3  -25.61  192.08
   3  11   4   18.29  228.66
  -3 -11  -4  -23.78  199.39
   4   7   0   20.12  212.20
   4   7   1   76.83  245.13
   4   7   2  -34.76  274.40
   4   8   0  -14.63  190.25
  -4  -8   0   47.56  219.52
   4   8   1   12.81  199.39
  -4  -8  -1   36.59  239.64
   4   8   2  -42.07  212.20
  -4  -8  -2   21.95  276.23
   4   8   3   76.83  230.49
  -4  -8  -3  -21.95  268.91
   4   8   4  122.56  250.62
  -4  -8  -4   -1.83  331.10
   0   0   0    0.00    0.00
;
_shelx_hkl_checksum     85863
_shelx_res_file
;
TITL fish01_alpha_a.res in P2(1)/c
    2527795_bluefishga.res
    created by SHELXL-2025/1 at 07:59:48 on 11-Jun-2026
REM Old TITL fish01_alpha in P 1 2 1
REM SHELXT solution in P2(1)/c: R1 0.243, Rweak 0.018, Alpha 0.094
REM <I/s> 0.455 for 32 systematic absences, Orientation as input
REM Formula found by SHELXT: C10 O
CELL 0.02508 3.6078 9.8317 16.4675 90 95.891 90
ZERR 4 0.00843 0.00414 0.01115 0 0.13783 0
LATT 1
SYMM -X,0.5+Y,0.5-Z
SFAC  C 0.136 0.373 0.548 3.281 1.227 13.046 0.597 41.02 0 0 0 0 0.75 12.011
SFAC  H 0.037 0.561 0.127 3.791 0.236 13.556 0.129 37.723 0 0 0 0 0.32 1.008
SFAC  N 0.137 0.329 0.534 2.673 1.086 10.316 0.455 32.763 0 0 0 0 0.71 14.007
SFAC  O 0.143 0.305 0.51 2.268 0.937 8.262 0.392 25.665 0 0 0 0 0.63 15.999
UNIT 20 20 20 4
L.S. 100
PLAN  1
TEMP -181.15
CONF
list 4
MORE -1
BOND $H
fmap 2 53
acta
REM <olex2.extras>
REM <Generic
REM  <ED
REM   <z "ED">
REM  >
REM >
REM <HklSrc "%.\\2527795_bluefishga.hkl">
REM </olex2.extras>
WGHT    0.080800
EXTI 1795.750366
FVAR       6.57177
N1    3    0.622163    0.455354    0.712299    11.00000    0.03790    0.01217 =
         0.02338   -0.00002    0.01629   -0.00110
AFIX  43  1.0470
H1    2    0.581638    0.545324    0.744234    11.00000   -1.20000
AFIX   0
N2    3    0.433380    0.341054    0.825605    11.00000    0.05007    0.01722 =
         0.02682    0.00120    0.02652    0.00042
AFIX  93  1.0330
H2B   2    0.370456    0.253297    0.855843    11.00000   -1.20000
H2A   2    0.407298    0.434677    0.852919    11.00000   -1.20000
AFIX   0
C2    1    0.550033    0.333367    0.750175    11.00000    0.04778    0.00897 =
         0.01543    0.00030    0.01554    0.00189
N3    3    0.583171    0.211930    0.715188    11.00000    0.04033    0.01190 =
         0.01555    0.00050    0.01409    0.00027
C4    1    0.696070    0.215969    0.639143    11.00000    0.04569    0.01432 =
         0.02005   -0.00095    0.01886   -0.00108
C5    1    0.780113    0.337361    0.597804    11.00000    0.05623    0.01281 =
         0.02201   -0.00102    0.02569   -0.00110
O6    4    0.805734    0.581969    0.605789    11.00000    0.05350    0.01633 =
         0.02318    0.00303    0.02230    0.00168
C6    1    0.743405    0.467069    0.635640    11.00000    0.05570    0.00720 =
         0.02201   -0.00118    0.02567    0.00127
N7    3    0.879505    0.297253    0.523222    11.00000    0.04092    0.01589 =
         0.01517    0.00173    0.01275    0.00358
AFIX  43  1.0470
H7    2    0.961268    0.360220    0.476984    11.00000   -1.20000
AFIX   0
C8    1    0.850659    0.159841    0.521389    11.00000    0.06045    0.01122 =
         0.02237   -0.00006    0.02801   -0.00116
AFIX  43  1.1030
H8    2    0.909935    0.097861    0.468408    11.00000   -1.20000
AFIX   0
N9    3    0.742238    0.105948    0.590733    11.00000    0.05577    0.00802 =
         0.02346    0.00023    0.01896   -0.00010
HKLF 4
REM  fish01_alpha_a.res in P2(1)/c
REM wR2 = 0.1625, GooF = S = 0.793, Restrained GooF = 0.793 for all data
REM R1 = 0.0643 for 478 Fo > 4sig(Fo) and 0.1585 for all 1334 data
REM 101 parameters refined using 0 restraints
END
WGHT      0.0808      0.0000
REM Highest difference peak  0.084,  deepest hole -0.084,  1-sigma level  0.021
Q1    1   1.0384  0.4473  0.5412  11.00000  0.05    0.08
;
_shelx_res_checksum     34544
data_2531576_bluefishgb
_audit_creation_method
;
Olex2 1.5
(compiled 2026.05.24 svn.rec792b02 for OlexSys, GUI svn.r7575)
;
_database_code_depnum_ccdc_archive     'CCDC 2531576'
_chemical_name_systematic     'Guanine anhydrous'
_chemical_name_common     'Guanine anhydrous beta'
_chemical_formula_moiety     'C5 H5 N5 O'
_chemical_formula_sum     'C5 H5 N5 O'
_chemical_formula_weight     151.13
_chemical_melting_point     ?
_space_group_crystal_system     monoclinic
_space_group_name_H-M_alt     'P 1 21/n 1'
_space_group_name_Hall     '-P 2yn'
loop_
    _space_group_symop_operation_xyz
    'x, y, z'
    '-x+1/2, y+1/2, -z+1/2'
    '-x, -y, -z'
    'x-1/2, -y-1/2, z-1/2'
_cell_length_a     3.626(2)
_cell_length_b     18.567(4)
_cell_length_c     8.840(3)
_cell_angle_alpha     90
_cell_angle_beta     96.68(5)
_cell_angle_gamma     90
_cell_volume     591.2(4)
_cell_formula_units_Z     4
_cell_measurement_reflns_used     2306
_cell_measurement_theta_min     0.73217347979396E-1
_cell_measurement_theta_max     1.1955569337744
_cell_measurement_temperature     92.00
_exptl_crystal_description     plate
_exptl_crystal_colour     ?
_exptl_crystal_size_max     ?
_exptl_crystal_size_mid     ?
_exptl_crystal_size_min     ?
_exptl_crystal_density_diffrn     1.698
_exptl_crystal_density_meas     ?
_exptl_crystal_density_method     ?
_exptl_crystal_F_000     113
_exptl_absorpt_coefficient_mu     0.000
_exptl_absorpt_correction_type     ?
_exptl_absorpt_process_details     ?
_exptl_absorpt_correction_T_min     ?
_exptl_absorpt_correction_T_max     ?
_diffrn_ambient_temperature     92.00
_diffrn_source     'Cold Field Emission Gun'
_diffrn_radiation_type     'electrons 200 keV'
_diffrn_radiation_wavelength     0.02508
_diffrn_measurement_device_type     'JEOL CRYO ARM 200'
_diffrn_measurement_method     'continuous rotation 3D ED'
_diffrn_detector     'Rio 16M'
_diffrn_measurement_specimen_support     'Quantifoil Cu300 R1.2/1.3'
_diffrn_detector_area_resol_mean     ?
_diffrn_reflns_number     33102
_diffrn_reflns_av_R_equivalents     0.1513
_diffrn_reflns_av_unetI/netI     0.1064
_diffrn_reflns_theta_min     0.077
_diffrn_reflns_theta_max     1.261
_diffrn_reflns_theta_full     0.862
_diffrn_measured_fraction_theta_max     0.734
_diffrn_measured_fraction_theta_full     0.730
_diffrn_reflns_limit_h_min     -6
_diffrn_reflns_limit_h_max     6
_diffrn_reflns_limit_k_min     -32
_diffrn_reflns_limit_k_max     32
_diffrn_reflns_limit_l_min     -15
_diffrn_reflns_limit_l_max     15
_refine_special_details     ?
_reflns_number_total     2869
_reflns_number_gt     1276
_reflns_threshold_expression     'I > 2\s(I)'
_refine_ls_structure_factor_coef     Fsqd
_refine_ls_matrix_type     full
_refine_ls_R_factor_all     0.1371
_refine_ls_R_factor_gt     0.0778
_refine_ls_wR_factor_gt     0.2110
_refine_ls_wR_factor_ref     0.2251
_refine_ls_goodness_of_fit_ref     0.947
_refine_ls_restrained_S_all     0.947
_refine_ls_number_reflns     2869
_refine_ls_number_parameters     101
_refine_ls_number_restraints     0
_refine_ls_hydrogen_treatment     constr
_refine_ls_weighting_scheme     calc
_refine_ls_weighting_details
                      'w=1/[\s^2^(Fo^2^)+(0.1126P)^2^] where P=(Fo^2^+2Fc^2^)/3'
_atom_sites_solution_hydrogens     geom
_atom_sites_solution_primary     dual
_atom_sites_solution_secondary     ?
_refine_ls_shift/su_max     0.003
_refine_ls_shift/su_mean     0.000
_refine_diff_density_max     0.130
_refine_diff_density_min     -0.148
_refine_ls_extinction_method
;
SHELXL-2025/1 (Sheldrick 2025)
;
_refine_ls_extinction_coef     7573(6)
_refine_ls_extinction_expression
                                    Fc^*^=kFc[1+0.001xFc^2^\l^3^/sin(2\q)]^-1/4^
loop_
    _atom_type_symbol
    _atom_type_description
    _atom_type_scat_dispersion_real
    _atom_type_scat_dispersion_imag
    _atom_type_scat_source
    C C 0.0000 0.0000 'International Tables Vol C Tables 4.2.6.8 and 6.1.1.4'
    H H 0.0000 0.0000 'International Tables Vol C Tables 4.2.6.8 and 6.1.1.4'
    N N 0.0000 0.0000 'International Tables Vol C Tables 4.2.6.8 and 6.1.1.4'
    O O 0.0000 0.0000 'International Tables Vol C Tables 4.2.6.8 and 6.1.1.4'
_computing_data_collection
;
SerialEM (Mastronarde et al., 2005)
;
_computing_cell_refinement
;
DIALS (Vypritskaia <i>et al.</i>,  2025)
;
_computing_data_reduction
;
DIALS (Vypritskaia <i>et al.</i>,  2025)
;
_computing_structure_solution
;
SHELXT 2018/2 (Sheldrick, 2018)
;
_computing_structure_refinement
;
SHELXL 2025/1 (Sheldrick, 2015)
;
_computing_molecular_graphics
;
Olex2 1.5 (Dolomanov <i>et al.</i>,  2009)
;
_computing_publication_material
;
Olex2 1.5 (Dolomanov <i>et al.</i>,  2009)
;
loop_
    _atom_site_type_symbol
    _atom_site_label
    _atom_site_fract_x
    _atom_site_fract_y
    _atom_site_fract_z
    _atom_site_U_iso_or_equiv
    _atom_site_adp_type
    _atom_site_calc_flag
    _atom_site_occupancy
    _atom_site_disorder_assembly
    _atom_site_disorder_group
    N N1 0.6132(7) 0.29144(8) 0.4706(2) 0.0217(5) Uani d 1 . .
    H H1 0.536209 0.261158 0.561803 0.026 Uiso calc 1 . .
    N N2 0.7237(7) 0.18192(8) 0.3560(2) 0.0263(6) Uani d 1 . .
    H H2B 0.806681 0.151195 0.268593 0.032 Uiso calc 1 . .
    H H2A 0.639927 0.157123 0.450886 0.032 Uiso calc 1 . .
    C C2 0.7247(7) 0.25412(9) 0.3463(2) 0.0195(6) Uani d 1 . .
    N N3 0.8341(7) 0.28667(8) 0.22244(19) 0.0204(5) Uani d 1 . .
    C C4 0.8228(8) 0.36013(9) 0.2279(2) 0.0217(6) Uani d 1 . .
    C C5 0.7068(7) 0.40070(9) 0.3489(2) 0.0215(6) Uani d 1 . .
    O O6 0.4883(6) 0.39548(7) 0.59758(18) 0.0241(5) Uani d 1 . .
    C C6 0.5976(8) 0.36599(9) 0.4812(2) 0.0216(6) Uani d 1 . .
    N N7 0.7343(7) 0.47242(8) 0.3083(2) 0.0254(6) Uani d 1 . .
    H H7 0.675834 0.517510 0.372570 0.030 Uiso calc 1 . .
    C C8 0.8541(8) 0.47217(9) 0.1663(2) 0.0268(7) Uani d 1 . .
    H H8 0.899698 0.521797 0.102517 0.032 Uiso calc 1 . .
    N N9 0.9106(7) 0.40576(8) 0.1125(2) 0.0238(6) Uani d 1 . .
loop_
    _atom_site_aniso_label
    _atom_site_aniso_U_11
    _atom_site_aniso_U_22
    _atom_site_aniso_U_33
    _atom_site_aniso_U_12
    _atom_site_aniso_U_13
    _atom_site_aniso_U_23
    N1 0.0322(16) 0.0160(6) 0.0189(8) -0.0003(7) 0.0115(9) 0.0004(5)
    N2 0.0422(18) 0.0163(6) 0.0236(9) 0.0005(7) 0.0165(11) -0.0002(6)
    C2 0.0283(18) 0.0148(7) 0.0167(8) 0.0008(7) 0.0088(11) -0.0004(6)
    N3 0.0277(16) 0.0173(6) 0.0180(8) 0.0003(7) 0.0094(10) 0.0009(5)
    C4 0.0309(19) 0.0172(7) 0.0191(9) -0.0006(8) 0.0113(11) -0.0006(6)
    C5 0.0321(18) 0.0163(7) 0.0182(9) -0.0001(8) 0.0115(11) 0.0004(6)
    O6 0.0380(15) 0.0169(5) 0.0199(7) 0.0016(6) 0.0139(9) -0.0003(5)
    C6 0.0325(19) 0.0166(7) 0.0176(9) -0.0001(8) 0.0105(11) 0.0002(6)
    N7 0.0394(17) 0.0156(6) 0.0236(8) 0.0014(7) 0.0137(10) -0.0005(6)
    C8 0.044(2) 0.0165(7) 0.0237(10) 0.0007(8) 0.0184(12) 0.0027(7)
    N9 0.0362(17) 0.0178(6) 0.0198(8) -0.0019(7) 0.0134(10) -0.0003(5)
_geom_special_details
;
 All esds (except the esd in the dihedral angle between two l.s. planes)
 are estimated using the full covariance matrix.  The cell esds are taken
 into account individually in the estimation of esds in distances, angles
 and torsion angles; correlations between esds in cell parameters are only
 used when they are defined by crystal symmetry.  An approximate (isotropic)
 treatment of cell esds is used for estimating esds involving l.s. planes.
;
loop_
    _geom_bond_atom_site_label_1
    _geom_bond_atom_site_label_2
    _geom_bond_site_symmetry_2
    _geom_bond_distance
    _geom_bond_publ_flag
    N1 H1 . 1.0470 ?
    N1 C2 . 1.398(2) ?
    N1 C6 . 1.389(2) ?
    N2 H2B . 1.0330 ?
    N2 H2A . 1.0330 ?
    N2 C2 . 1.343(2) ?
    C2 N3 . 1.350(2) ?
    N3 C4 . 1.365(2) ?
    C4 C5 . 1.412(2) ?
    C4 N9 . 1.392(2) ?
    C5 C6 . 1.431(2) ?
    C5 N7 . 1.386(2) ?
    O6 C6 . 1.269(2) ?
    N7 H7 . 1.0470 ?
    N7 C8 . 1.375(2) ?
    C8 H8 . 1.1030 ?
    C8 N9 . 1.346(2) ?
loop_
    _geom_angle_atom_site_label_1
    _geom_angle_atom_site_label_2
    _geom_angle_atom_site_label_3
    _geom_angle_site_symmetry_1
    _geom_angle_site_symmetry_3
    _geom_angle
    _geom_angle_publ_flag
    C2 N1 H1 . . 117.8 ?
    C6 N1 H1 . . 117.8 ?
    C6 N1 C2 . . 124.38(14) ?
    H2B N2 H2A . . 120.0 ?
    C2 N2 H2B . . 120.0 ?
    C2 N2 H2A . . 120.0 ?
    N2 C2 N1 . . 116.17(14) ?
    N2 C2 N3 . . 120.14(14) ?
    N3 C2 N1 . . 123.69(15) ?
    C2 N3 C4 . . 113.94(14) ?
    N3 C4 C5 . . 124.93(15) ?
    N3 C4 N9 . . 124.89(15) ?
    N9 C4 C5 . . 110.15(15) ?
    C4 C5 C6 . . 120.94(16) ?
    N7 C5 C4 . . 106.27(14) ?
    N7 C5 C6 . . 132.78(15) ?
    N1 C6 C5 . . 112.11(14) ?
    O6 C6 N1 . . 120.25(15) ?
    O6 C6 C5 . . 127.63(15) ?
    C5 N7 H7 . . 127.1 ?
    C8 N7 C5 . . 105.82(14) ?
    C8 N7 H7 . . 127.1 ?
    N7 C8 H8 . . 123.1 ?
    N9 C8 N7 . . 113.79(15) ?
    N9 C8 H8 . . 123.1 ?
    C8 N9 C4 . . 103.94(14) ?
loop_
    _geom_torsion_atom_site_label_1
    _geom_torsion_atom_site_label_2
    _geom_torsion_atom_site_label_3
    _geom_torsion_atom_site_label_4
    _geom_torsion_site_symmetry_1
    _geom_torsion_site_symmetry_2
    _geom_torsion_site_symmetry_3
    _geom_torsion_site_symmetry_4
    _geom_torsion
    _geom_torsion_publ_flag
    N1 C2 N3 C4 . . . . -0.7(4) ?
    N2 C2 N3 C4 . . . . -179.7(3) ?
    C2 N1 C6 C5 . . . . 0.5(4) ?
    C2 N1 C6 O6 . . . . 179.1(3) ?
    C2 N3 C4 C5 . . . . -0.5(4) ?
    C2 N3 C4 N9 . . . . -177.9(3) ?
    N3 C4 C5 C6 . . . . 1.7(4) ?
    N3 C4 C5 N7 . . . . -179.4(3) ?
    N3 C4 N9 C8 . . . . 178.9(3) ?
    C4 C5 C6 N1 . . . . -1.6(4) ?
    C4 C5 C6 O6 . . . . 180.0(3) ?
    C4 C5 N7 C8 . . . . 1.4(3) ?
    C5 C4 N9 C8 . . . . 1.2(3) ?
    C5 N7 C8 N9 . . . . -0.7(4) ?
    C6 N1 C2 N2 . . . . 179.8(3) ?
    C6 N1 C2 N3 . . . . 0.7(4) ?
    C6 C5 N7 C8 . . . . -179.9(3) ?
    N7 C5 C6 N1 . . . . 179.9(3) ?
    N7 C5 C6 O6 . . . . 1.4(5) ?
    N7 C8 N9 C4 . . . . -0.3(3) ?
    N9 C4 C5 C6 . . . . 179.4(3) ?
    N9 C4 C5 N7 . . . . -1.7(3) ?
_shelx_space_group_comment
;
The symmetry employed for this shelxl refinement is uniquely defined
by the following loop, which should always be used as a source of
symmetry information in preference to the above space-group names.
They are only intended as comments.
;
_shelx_estimated_absorpt_T_min     ?
_shelx_estimated_absorpt_T_max     ?
_shelx_hkl_file
;
  -6   0   4   -4.42  106.12
   6   0  -4   -2.65   90.20
  -6   0   5    5.31   84.89
   6   0  -5   10.61   78.70
  -6   0   6    6.63   74.72
  -6   0   6    1.33   48.20
   6   0  -6   33.60   70.75
   6   1  -3   22.99   98.60
   6  -1  -4   -7.96   92.85
   6   1  -4    6.63   90.64
  -6  -1   4  -12.82   98.16
  -6   1   5   12.38   85.78
   6  -1  -5  -15.48   78.26
   6   1  -5   -5.31   77.82
  -6  -1   5    0.44   81.36
  -6   1   6   -2.21   74.72
  -6   1   6    6.63   41.56
   6  -1  -6    8.40   77.82
   6   1  -6  -10.17   70.30
  -6  -1   6    1.77   75.17
   6   2  -3  -15.92  110.54
   6  -2  -4  -23.88   95.51
   6   2  -4   19.46   88.87
  -6  -2   4   10.17   93.74
  -6   2   5   -3.54   90.20
   6  -2  -5   -5.31   79.15
   6   2  -5   11.94   76.49
  -6  -2   5   -5.31   72.51
  -6   2   6   -6.63   75.61
  -6   2   6    5.75   33.16
   6  -2  -6   -7.07   71.19
   6   2  -6   -2.21   62.79
  -6  -2   6   -0.44   75.17
   6   3  -3  -22.55  103.91
   6  -3  -4   -5.75  102.58
   6   3  -4    2.21   84.89
  -6  -3   4  -16.80   84.45
  -6   3   5    1.77   93.30
  -6   3   5   62.79   51.73
   6  -3  -5   16.36   81.80
   6   3  -5  -15.03   68.09
  -6  -3   5   19.90   81.36
  -6   3   6   22.11   84.01
  -6   3   6   -3.54   30.95
   6  -3  -6    2.21   71.63
   6  -3  -6    0.00   49.52
   6   3  -6   11.50   69.86
  -6  -3   6   -4.86   72.96
   6   4  -3   11.94   97.72
   6   4  -4   15.92   84.01
  -6  -4   4   -1.33   91.97
  -6   4   5   -5.31  107.89
  -6   4   5   12.38   38.91
   6  -4  -5  -18.13   84.45
   6   4  -5   19.46   76.49
  -6  -4   5    4.42   80.03
  -6   4   6    7.07   84.89
  -6   4   6   -8.40   29.18
   6  -4  -6   10.61   72.51
   6  -4  -6    2.21   45.10
   6   4  -6   -4.86   68.53
  -6  -4   6   -2.21   74.28
   6   5  -3   56.60   95.95
  -6  -5   3  -18.13  111.42
  -6   5   4   -6.63   51.73
   6   5  -4    7.96   74.28
  -6  -5   4   17.69   90.20
  -6   5   5  -13.26   34.93
   6  -5  -5    7.07   94.62
   6   5  -5   11.50   76.05
  -6  -5   5    0.00   70.75
  -6   5   6    3.10   78.26
  -6   5   6    0.88   26.97
   6  -5  -6  -11.05   80.03
   6  -5  -6   -1.33   34.05
   6   5  -6    5.31   69.42
  -6  -5   6   -2.65   72.96
   6   6  -2  -13.26  112.75
   6   6  -3   33.60   84.45
  -6  -6   3   31.84  107.44
  -6   6   4    0.00   45.98
   6   6  -4   10.17   84.01
  -6  -6   4   -8.84   85.78
  -6   6   5   -3.10   33.60
   6  -6  -5   -4.42   98.16
   6  -6  -5  -15.03   44.66
   6   6  -5   -7.52   68.53
  -6  -6   5  -11.94   79.59
   6   7  -2   -1.77   98.16
   6   7  -3    7.07   92.85
  -6  -7   3    4.86  102.14
  -6   7   4   13.71   41.56
   6   7  -4   13.71   81.80
  -6  -7   4    5.75   78.26
  -6   7   5   11.94   31.39
   6  -7  -5   17.69  102.58
   6  -7  -5    3.10   40.68
   6   7  -5    2.21   76.05
  -6  -7   5   -0.44   79.15
   6   8  -2   -9.73   95.06
  -6   8   3   31.84   53.94
   6   8  -3   18.57   92.41
  -6  -8   3   12.82   89.76
  -6   8   4   -1.77   39.35
   6  -8  -4   13.26   55.71
   6   8  -4  -10.61   72.51
  -6  -8   4   -7.96   85.34
  -6   8   5   -1.77   24.76
   6  -8  -5   -1.33   36.70
   6   8  -5  -10.17   75.17
  -6  -8   5  -20.34   69.86
   6   9  -2  -10.17  104.35
  -6  -9   2    0.00  117.61
  -6   9   3   -4.42   50.41
   6   9  -3    5.75   89.32
  -6  -9   3   -0.88   84.45
  -6   9   4    8.84   34.93
   6  -9  -4   -7.52   49.08
   6   9  -4   -9.29   81.36
  -6  -9   4    1.77   84.89
   6  10  -1   33.60  110.10
  -6  10   2    0.44   59.25
   6  10  -2   15.92  101.70
  -6 -10   2   -3.54  101.25
  -6  10   3   17.69   40.24
   6  10  -3   19.01   78.26
  -6 -10   3    3.98   94.18
   5   0  -2   25.65  149.45
   5   0  -3  161.83   89.32
   5   0  -3  223.73  107.00
  -5   0   4   -2.65   74.72
   5   0  -4   -3.54   69.86
   5   0  -4  -21.22   81.36
  -5   0   5   20.34   63.23
   5   0  -5   10.61   61.02
  -5   0   6  -16.36   58.81
  -5   0   6    3.54   26.09
   5   0  -6    6.19   55.71
   5   0  -6   -1.33   42.89
  -5   0   7    6.63   56.15
  -5   0   7   -0.88   20.78
   5   0  -7   -0.88   49.08
   5   0  -7    6.63   23.88
  -5   0   8   -3.10   51.73
  -5   0   8   -4.86   15.92
   5   0  -8    1.77   44.66
   5   0  -8    5.75   19.46
  -5   0   9  -10.61   46.43
  -5   0   9   -0.44   13.26
   5   0  -9   -1.33   39.79
   5   0  -9    2.21   14.15
  -5   0  10    0.88   38.03
  -5   0  10    3.98   11.05
   5   0 -10    1.33   40.24
   5   0 -10    5.75   12.38
   5  -1  -2   45.54  156.08
   5   1  -2    8.40  133.09
   5  -1  -3   19.90   91.08
   5  -1  -3   84.01  111.87
   5   1  -3    6.63   81.36
   5   1  -3   25.65   93.30
  -5  -1   3   34.93   90.64
  -5   1   4   -1.33   78.26
   5  -1  -4   -1.33   69.42
   5  -1  -4    6.19   84.89
   5   1  -4  -12.38   68.09
   5   1  -4   34.05   76.05
  -5  -1   4   52.17   72.96
  -5   1   5   26.97   63.67
  -5   1   5   45.10   37.58
   5  -1  -5   10.61   61.02
   5   1  -5   28.30   60.58
  -5  -1   5   49.52   63.67
  -5   1   6   19.90   62.79
  -5   1   6   44.22   24.32
   5  -1  -6   15.92   55.27
   5  -1  -6   13.71   33.16
   5   1  -6    7.96   55.71
  -5  -1   6   37.58   57.92
  -5  -1   6   15.03   32.28
  -5   1   7   -2.21   51.29
  -5   1   7    5.75   18.13
   5  -1  -7    0.00   48.64
   5  -1  -7   -1.33   22.55
   5   1  -7    1.33   50.41
   5   1  -7  -10.17   29.18
  -5  -1   7   -4.42   52.17
  -5  -1   7    0.44   19.90
  -5   1   8   -4.42   46.43
  -5   1   8    0.00   15.92
   5  -1  -8    0.88   44.66
   5  -1  -8    0.44   16.80
   5   1  -8  -11.50   45.54
   5   1  -8    7.52   19.46
  -5  -1   8   -5.31   47.31
  -5  -1   8    1.77   16.80
  -5   1   9  -10.17   42.89
  -5   1   9    7.52   13.26
   5  -1  -9    0.00   41.12
   5  -1  -9   -2.65   14.59
   5   1  -9    0.44   40.68
   5   1  -9   -1.33   15.48
  -5  -1   9   -0.88   42.89
  -5  -1   9   -2.65   12.82
  -5   1  10   10.61   42.45
  -5   1  10   11.94   10.61
   5  -1 -10   16.80   36.26
   5  -1 -10    4.86   12.38
   5   1 -10   17.69   37.14
   5   1 -10    7.96   12.82
  -5  -1  10    7.07   42.45
  -5  -1  10    8.40   11.05
   5  -2  -2   58.37  174.65
   5   2  -2    3.54  120.71
   5  -2  -3   -9.29  120.71
   5   2  -3   36.26   80.03
   5   2  -3   31.84   98.60
  -5  -2   3   51.29   86.22
  -5   2   4   45.10   82.24
   5  -2  -4   25.20   70.75
   5  -2  -4   51.29   91.53
   5   2  -4   12.38   67.21
   5   2  -4   40.24   71.63
  -5  -2   4   71.63   71.19
  -5   2   5   11.94   65.00
  -5   2   5   22.11   31.84
   5  -2  -5   30.51   62.79
   5   2  -5   13.71   54.83
  -5  -2   5   21.22   62.79
  -5   2   6   23.88   57.92
  -5   2   6   24.32   22.99
   5  -2  -6   11.50   55.71
   5  -2  -6    6.63   28.30
   5   2  -6   -2.21   54.83
  -5  -2   6    3.10   57.04
  -5  -2   6   24.76   38.03
  -5   2   7    0.88   50.85
  -5   2   7    1.77   18.13
   5  -2  -7    6.63   50.85
   5  -2  -7    1.33   21.22
   5   2  -7   -7.96   49.96
   5   2  -7   -1.77   33.60
  -5  -2   7    9.73   52.17
  -5  -2   7   -4.42   22.99
  -5   2   8   -3.54   47.31
  -5   2   8    0.44   14.59
   5  -2  -8  -10.17   48.64
   5  -2  -8   10.17   18.13
   5   2  -8   -3.98   44.22
   5   2  -8   -0.88   21.22
  -5  -2   8    1.77   46.87
  -5  -2   8   16.36   16.36
  -5   2   9   11.05   45.98
  -5   2   9    2.21   11.94
   5  -2  -9   14.15   39.79
   5  -2  -9   -2.21   15.03
   5   2  -9    1.33   41.12
   5   2  -9   -0.44   15.48
  -5  -2   9    6.19   43.33
  -5  -2   9    2.65   13.26
  -5   2  10    4.86   38.03
  -5   2  10    1.33   10.61
   5  -2 -10   13.26   39.35
   5  -2 -10    5.75   12.38
   5   2 -10    3.98   37.58
   5   2 -10    0.44   13.71
  -5  -2  10   -2.21   38.91
  -5  -2  10   -0.88   11.05
   5   3  -2   -9.73  110.10
   5  -3  -3   74.28  134.42
   5   3  -3   -2.65   75.61
   5   3  -3  -13.26   91.53
  -5  -3   3   11.94   81.36
  -5   3   4    5.75   83.57
  -5   3   4   65.00   45.10
   5  -3  -4   12.38   82.68
   5   3  -4   22.99   67.21
  -5  -3   4   42.89   71.19
  -5   3   5  -21.22   67.65
  -5   3   5    1.33   28.74
   5  -3  -5    2.65   62.34
   5  -3  -5    8.40   39.35
   5   3  -5    2.65   61.02
  -5  -3   5   12.38   62.79
  -5   3   6    5.31   57.48
  -5   3   6   30.51   19.90
   5  -3  -6   -0.44   54.39
   5  -3  -6    7.07   26.53
   5   3  -6   -0.44   49.52
  -5  -3   6    2.65   51.29
  -5   3   7    6.63   52.62
  -5   3   7   -2.65   17.24
   5  -3  -7   -0.88   54.39
   5  -3  -7    5.75   19.90
   5   3  -7    1.77   44.66
   5   3  -7  -17.24   42.89
  -5  -3   7   -2.65   53.50
  -5  -3   7    2.21   26.53
  -5   3   8   14.15   51.73
  -5   3   8    6.63   14.59
   5  -3  -8   23.43   43.77
   5  -3  -8    7.96   16.36
   5   3  -8   -3.98   45.54
   5   3  -8   -0.44   24.32
  -5  -3   8   17.24   48.20
  -5  -3   8   13.71   19.46
  -5   3   9   10.17   45.98
  -5   3   9    4.86   11.94
   5  -3  -9   14.15   39.35
   5  -3  -9    0.88   13.71
   5   3  -9   -1.77   40.68
   5   3  -9    2.65   16.80
  -5  -3   9    1.77   42.89
  -5  -3   9    3.98   14.15
  -5   3  10    9.73   42.01
  -5   3  10    2.21   11.94
   5  -3 -10   -4.86   35.37
   5  -3 -10    3.10   12.82
   5   3 -10    0.44   37.14
   5   3 -10    4.86   12.82
  -5  -3  10   17.69   40.24
  -5  -3  10    4.86   10.61
   5  -4  -2    5.31  188.80
   5   4  -2    0.44   95.06
   5   4  -2   -3.10   99.04
   5  -4  -3   66.32  119.38
   5   4  -3   -0.88   66.77
   5   4  -3   15.48   85.34
  -5  -4   3   26.09   72.51
  -5   4   4   -4.42   34.49
   5  -4  -4   26.09   84.89
   5   4  -4   -9.29   66.32
  -5  -4   4    0.88   68.98
  -5   4   5   12.82   66.32
  -5   4   5   10.17   24.32
   5  -4  -5    4.86   68.09
   5  -4  -5    1.77   31.39
   5   4  -5   -6.19   60.13
  -5  -4   5  -10.61   64.11
  -5   4   6    3.54   56.60
  -5   4   6   -1.33   20.34
   5  -4  -6   -3.54   55.71
   5  -4  -6    1.77   24.32
   5   4  -6   -4.42   56.15
  -5  -4   6    1.33   57.92
  -5   4   7   -4.42   57.48
  -5   4   7    1.33   16.80
   5  -4  -7   -4.42   48.64
   5  -4  -7    3.10   19.01
   5   4  -7   -6.63   50.41
  -5  -4   7    3.10   53.06
  -5  -4   7   -2.21   28.74
  -5   4   8   38.03   46.87
  -5   4   8   61.90   15.48
   5  -4  -8   25.65   48.64
   5  -4  -8   47.31   16.80
   5   4  -8   38.91   45.98
   5   4  -8   85.34   29.62
  -5  -4   8   87.11   49.08
  -5  -4   8   39.79   19.01
  -5   4   9   13.26   41.56
  -5   4   9   -0.44   12.38
   5  -4  -9    2.21   43.33
   5  -4  -9    0.44   13.26
   5   4  -9    3.10   37.14
   5   4  -9    3.10   18.57
  -5  -4   9   19.01   43.77
  -5  -4   9   -0.88   13.26
  -5   4  10   -6.63   37.58
  -5   4  10   -1.33   11.94
   5  -4 -10   -8.84   39.35
   5  -4 -10    6.19   11.94
   5   4 -10    3.54   38.03
   5   4 -10    0.44   13.71
  -5  -4  10    1.77   39.35
  -5  -4  10   -1.33   10.61
   5   5  -1   34.93  163.60
   5   5  -2    5.75   90.20
   5   5  -2  -23.43  106.56
  -5   5   3   22.11   52.17
   5   5  -3   -3.54   66.32
  -5  -5   3   29.18   69.42
  -5   5   4   74.72   35.37
   5  -5  -4    6.19   87.55
   5  -5  -4  103.02   48.20
   5   5  -4   31.39   66.32
  -5  -5   4   44.22   68.98
  -5   5   5    0.00   66.32
  -5   5   5    2.65   25.20
   5  -5  -5  -15.92   68.98
   5  -5  -5    3.10   30.95
   5   5  -5   12.38   61.02
  -5  -5   5    7.07   62.34
  -5   5   6    9.73   58.37
  -5   5   6    2.65   20.34
   5  -5  -6   -4.86   60.58
   5  -5  -6   -1.33   23.43
   5   5  -6   -5.75   54.39
  -5  -5   6   18.13   57.04
  -5   5   7    8.84   57.48
  -5   5   7    8.84   16.80
   5  -5  -7    1.77   49.08
   5  -5  -7    5.75   18.57
   5   5  -7   -3.10   49.08
  -5  -5   7    9.73   52.17
  -5  -5   7   10.17   33.16
  -5   5   8    1.33   50.41
  -5   5   8    1.77   14.15
   5  -5  -8   -3.10   47.75
   5  -5  -8    4.86   15.92
   5   5  -8   11.50   45.54
   5   5  -8    6.19   34.93
  -5  -5   8   12.82   47.75
  -5  -5   8    1.77   19.46
  -5   5   9    4.42   45.10
  -5   5   9    3.54   12.38
   5  -5  -9   -0.44   38.91
   5  -5  -9   13.26   13.26
   5   5  -9   -0.88   42.01
   5   5  -9    4.42   20.78
  -5  -5   9   -4.42   43.33
  -5  -5   9    2.65   14.59
  -5   5  10   12.82   41.12
  -5   5  10    2.21   11.05
   5  -5 -10   -5.75   37.14
   5  -5 -10   -3.54   11.94
   5   5 -10    0.44   38.03
   5   5 -10    0.00   15.48
  -5  -5  10    0.44   40.24
  -5  -5  10    1.33   11.50
   5   6  -2   -2.21   85.78
  -5  -6   2  -22.11   98.16
  -5   6   3   19.46   39.79
   5   6  -3  -13.71   73.40
  -5  -6   3  -16.80   67.65
  -5   6   4   -0.88   27.86
   5  -6  -4  -15.03   90.20
   5  -6  -4   -2.65   36.26
   5   6  -4  -25.65   59.69
  -5  -6   4   -9.73   61.02
  -5   6   5  -14.59   69.86
  -5   6   5    1.77   21.22
   5  -6  -5   -1.33   72.07
   5  -6  -5   11.05   25.65
   5   6  -5    3.54   53.50
  -5  -6   5   -4.86   55.71
  -5   6   6   -4.42   58.81
  -5   6   6   11.50   19.46
   5  -6  -6   -3.54   60.58
   5  -6  -6    4.42   20.34
   5   6  -6  -19.46   55.71
  -5  -6   6   22.11   51.29
  -5   6   7    2.21   56.60
  -5   6   7    4.42   16.80
   5  -6  -7   -6.63   53.06
   5  -6  -7   -4.86   18.13
   5   6  -7   11.05   49.96
  -5  -6   7   -2.65   52.17
  -5   6   8   30.95   51.73
  -5   6   8   18.13   14.15
   5  -6  -8   10.17   44.22
   5  -6  -8   13.26   15.92
   5   6  -8   18.13   45.98
  -5  -6   8   21.67   47.31
  -5  -6   8   26.97   22.99
  -5   6   9    8.84   45.98
  -5   6   9    5.31   11.50
   5  -6  -9    0.44   42.45
   5  -6  -9    3.98   13.26
   5   6  -9    0.00   42.01
   5   6  -9   16.36   22.55
  -5  -6   9   -0.88   43.33
  -5  -6   9   16.80   16.36
  -5   6  10   -0.88   37.14
  -5   6  10   -0.44   11.05
   5  -6 -10    2.21   38.03
   5  -6 -10    2.21   11.94
   5   6 -10    7.52   38.03
   5   6 -10   -2.21   14.59
  -5  -6  10   -3.10   40.68
  -5  -6  10    4.42   11.50
   5   7  -2   -7.52   83.13
  -5  -7   2  -21.22   90.64
  -5   7   3   29.18   37.14
   5   7  -3  -18.57   73.84
  -5  -7   3   10.17   75.17
  -5   7   4   11.94   26.53
   5  -7  -4   -7.96   35.37
   5   7  -4   13.71   66.32
  -5  -7   4    1.33   68.53
  -5   7   5   16.36   73.40
  -5   7   5   12.82   20.34
   5  -7  -5    3.10   71.63
   5  -7  -5    0.44   24.32
   5   7  -5   -2.21   60.58
  -5  -7   5   -7.52   63.23
  -5   7   6    0.00   58.37
  -5   7   6   -0.88   17.24
   5  -7  -6   -1.33   61.46
   5  -7  -6    8.84   19.46
   5   7  -6   -5.31   55.27
  -5  -7   6   -3.98   57.48
  -5   7   7   -5.31   57.92
  -5   7   7    7.07   16.36
   5  -7  -7   -5.31   54.39
   5  -7  -7   -2.65   15.92
   5   7  -7   -2.21   49.08
  -5  -7   7   -5.31   51.29
  -5   7   8   18.13   50.85
  -5   7   8   11.50   13.71
   5  -7  -8   -2.65   47.75
   5  -7  -8    7.96   15.48
   5   7  -8    6.63   45.98
  -5  -7   8   21.67   48.20
  -5  -7   8   15.92   27.41
  -5   7   9   17.69   45.54
  -5   7   9   12.38   12.82
   5  -7  -9    2.21   42.45
   5  -7  -9   -0.88   11.94
   5   7  -9   17.69   41.12
   5   7  -9    6.19   27.41
  -5  -7   9    6.19   38.91
  -5  -7   9    1.77   17.69
  -5   7  10    1.33   38.47
  -5   7  10   -1.33   11.50
   5  -7 -10   -4.42   36.26
   5  -7 -10    2.65   11.94
   5   7 -10    6.63   38.91
   5   7 -10    6.19   15.92
  -5  -7  10    0.44   39.79
  -5  -7  10    0.44   11.94
   5   8  -1   29.18   92.41
  -5   8   2   -4.42   46.87
   5   8  -2   -7.96   81.80
  -5  -8   2    7.96   87.55
  -5   8   3   10.17   31.39
   5  -8  -3    3.54   42.89
   5   8  -3   28.30   71.63
  -5  -8   3   26.53   75.17
  -5   8   4   68.09   28.30
   5  -8  -4   66.32   30.51
   5   8  -4   46.87   66.32
  -5  -8   4   29.62   68.98
  -5   8   5   14.15   20.34
   5  -8  -5  -19.01   75.61
   5  -8  -5   -3.54   25.20
   5   8  -5    4.42   60.58
  -5  -8   5    4.42   62.79
  -5   8   6  -15.03   65.44
  -5   8   6   -1.77   16.36
   5  -8  -6    8.40   61.02
   5  -8  -6    2.65   20.34
   5   8  -6    4.42   48.64
  -5  -8   6   -6.63   51.29
  -5   8   7   -4.86   56.60
  -5   8   7   10.61   15.92
   5  -8  -7   11.50   54.83
   5  -8  -7   -0.88   15.48
   5   8  -7   -3.98   49.96
  -5  -8   7    3.54   52.17
  -5   8   8   30.51   51.73
  -5   8   8   17.69   12.82
   5  -8  -8   12.82   48.20
   5  -8  -8   32.72   15.48
   5   8  -8   13.26   44.66
  -5  -8   8   24.32   48.20
  -5  -8   8   48.64   35.37
  -5   8   9    0.88   43.33
  -5   8   9   -4.42   12.82
   5  -8  -9    5.31   41.12
   5  -8  -9    0.88   13.26
   5   8  -9   -7.07   42.01
   5   8  -9    2.21   39.79
  -5  -8   9    3.54   43.77
  -5  -8   9    0.00   19.90
  -5   8  10   12.82   40.24
  -5   8  10   11.50   11.50
   5  -8 -10    3.98   37.14
   5  -8 -10    8.84   11.94
   5   8 -10    0.44   38.91
   5   8 -10    7.07   18.57
  -5  -8  10   11.94   41.12
   5   9  -1    3.54   87.55
  -5   9   2   25.20   43.33
   5   9  -2   -5.31   80.47
  -5  -9   2   11.05   85.78
  -5   9   3   42.01   29.62
   5  -9  -3   12.82   39.35
   5   9  -3   19.46   70.75
  -5  -9   3   22.55   73.40
  -5   9   4   26.53   23.43
   5  -9  -4   11.05   27.41
   5   9  -4   19.01   59.25
  -5  -9   4    7.52   66.77
  -5   9   5    1.33   20.78
   5  -9  -5   -3.10   74.28
   5  -9  -5    1.77   21.67
   5   9  -5  -13.26   53.50
  -5  -9   5   15.48   55.71
  -5   9   6    1.77   67.21
  -5   9   6   -5.31   16.36
   5  -9  -6   -8.40   61.90
   5  -9  -6    1.77   19.90
   5   9  -6    4.86   55.27
  -5  -9   6   -5.75   57.48
  -5   9   7   11.94   61.02
  -5   9   7    3.54   15.48
   5  -9  -7    0.00   54.39
   5  -9  -7    7.07   15.48
   5   9  -7   11.50   48.64
  -5  -9   7   30.07   51.73
  -5   9   8    8.40   55.27
  -5   9   8   19.01   12.82
   5  -9  -8   12.82   47.75
   5  -9  -8   23.88   15.03
   5   9  -8    0.00   46.43
  -5  -9   8    3.54   48.20
  -5   9   9   11.05   44.22
  -5   9   9   21.67   12.82
   5  -9  -9   -3.10   42.01
   5  -9  -9   22.55   13.26
   5   9  -9   21.67   37.58
  -5  -9   9    8.84   44.66
  -5  -9   9   14.59   22.99
   5  10  -1   14.15   84.01
  -5 -10   1   11.94   91.97
  -5  10   2    9.73   35.81
   5 -10  -2  -14.59   49.96
   5  10  -2   33.16   71.63
  -5 -10   2    6.63   74.28
  -5  10   3    3.98   27.86
   5 -10  -3   -7.52   34.05
   5  10  -3   14.15   63.67
  -5 -10   3   29.62   65.44
  -5  10   4   60.58   22.99
   5 -10  -4    3.98   26.09
   5  10  -4   32.72   58.81
  -5 -10   4   18.13   60.58
  -5  10   5    0.88   20.34
   5 -10  -5   26.53   80.47
   5 -10  -5    7.52   20.78
   5  10  -5  -25.20   59.69
  -5 -10   5    3.54   62.34
  -5  10   6  -17.24   70.30
  -5  10   6    5.31   15.92
   5 -10  -6   -9.29   61.90
   5 -10  -6   -0.88   19.46
   5  10  -6   -4.86   53.50
  -5 -10   6   20.34   56.60
  -5  10   7   -0.44   61.46
  -5  10   7    7.07   15.48
   5 -10  -7   -7.96   59.69
   5 -10  -7    7.07   15.48
   5  10  -7   13.26   50.85
  -5 -10   7   -3.10   52.62
  -5  10   8   11.94   55.71
  -5  10   8    3.98   12.82
   5 -10  -8    0.00   50.85
   5 -10  -8    3.98   13.26
   5  10  -8    7.96   40.68
  -5 -10   8   12.38   43.77
  -5  10   9   -4.86   48.20
  -5  10   9   -1.33   11.50
   5 -10  -9   -3.54   44.66
   5 -10  -9   -2.21   11.94
   5  10  -9    4.42   41.56
  -5 -10   9    0.88   43.33
  -5 -10   9   -1.77   26.97
  -5  11   1    9.29   45.10
   5  11  -1   10.61   80.47
  -5 -11   1   16.80  104.35
  -5  11   2   15.92   33.60
   5 -11  -2  -11.94   45.54
   5  11  -2   -2.65   68.53
  -5 -11   2   16.80   72.07
  -5  11   3   17.69   25.20
   5 -11  -3    0.88   30.51
   5  11  -3   41.12   71.19
  -5 -11   3   -2.21   73.84
  -5  11   4    5.75   21.22
   5 -11  -4    1.77   26.97
   5  11  -4    0.88   65.88
  -5 -11   4   -4.86   67.65
  -5  11   5    8.40   17.69
   5 -11  -5   10.61   19.46
   5  11  -5   -4.42   53.06
  -5 -11   5  -19.01   61.02
  -5  11   6   18.57   70.75
  -5  11   6    5.31   15.48
   5 -11  -6   12.38   62.79
   5 -11  -6   -3.10   19.01
   5  11  -6   -6.19   53.94
  -5 -11   6    1.33   57.04
  -5  11   7    6.19   61.90
  -5  11   7    2.65   14.15
   5 -11  -7   -4.42   58.37
   5 -11  -7   -3.54   14.59
   5  11  -7    8.84   49.08
  -5 -11   7   -5.31   50.85
  -5  11   8    4.42   55.27
  -5  11   8    0.00   13.71
   5 -11  -8    5.75   46.43
   5 -11  -8    3.10   13.26
   5  11  -8   -0.88   45.54
  -5 -11   8    2.21   47.75
  -5  11   9   -4.86   46.87
  -5  11   9   -0.44   12.82
   5 -11  -9    5.31   40.24
   5 -11  -9    1.33   11.94
   5  11  -9    7.52   42.01
  -5 -11   9   -2.21   43.33
  -5 -11   9    0.44   35.81
  -5  12   1   17.24   40.24
   5  12  -1   -1.77   89.76
  -5 -12   1   12.38   95.51
  -5  12   2   27.41   30.95
   5 -12  -2   11.50   34.93
   5  12  -2    3.54   77.38
  -5 -12   2   16.36   81.36
  -5  12   3   15.48   24.32
   5 -12  -3    8.84   29.18
   5  12  -3   -2.65   69.86
  -5 -12   3   -2.21   72.96
  -5  12   4   -1.33   20.34
   5 -12  -4    3.98   22.11
   5  12  -4    3.54   57.04
  -5 -12   4   -8.40   60.58
  -5  12   5    8.84   17.24
   5 -12  -5   -0.44   19.46
   5  12  -5    0.88   59.69
  -5 -12   5   -9.29   62.34
  -5  12   6   -3.10   79.59
  -5  12   6   16.36   15.48
   5 -12  -6   13.71   65.00
   5 -12  -6    4.86   17.24
   5  12  -6   -5.75   53.06
  -5 -12   6    8.84   56.15
  -5  12   7   29.62   62.34
  -5  12   7   13.26   14.15
   5 -12  -7   -5.75   60.58
   5 -12  -7   18.57   16.36
   5  12  -7   20.78   49.52
  -5 -12   7   57.92   52.62
  -5  12   8   14.59   54.83
  -5  12   8   23.88   12.82
   5 -12  -8   -6.19   47.75
   5 -12  -8   15.48   14.59
   5  12  -8   24.76   40.68
  -5 -12   8   30.51   42.45
  -5  12   9   19.46  199.86
  -5  12   9   26.09   47.75
  -5  12   9   33.60   12.38
   5 -12  -9   44.22   43.77
   5 -12  -9   38.03   13.71
   5  12  -9   31.39   37.58
  -5 -12   9   25.65   38.91
  -5  13   1  118.94   39.79
   5 -13  -1   34.93   53.06
   5  13  -1   28.30   86.66
  -5 -13   1   50.85   94.18
  -5  13   2   -3.10   26.97
   5 -13  -2    0.44   34.49
   5  13  -2   -6.63   76.49
  -5 -13   2    3.98   79.15
  -5  13   3   -7.96   22.55
   5 -13  -3    0.00   26.97
   5  13  -3    7.96   61.90
  -5 -13   3    5.75   64.56
  -5  13   4    1.77   19.90
   5 -13  -4   -4.86   21.67
   5  13  -4    3.54   64.56
  -5 -13   4   -5.31   66.77
  -5  13   5   -3.98   16.80
   5 -13  -5   -4.42   18.57
   5  13  -5   -7.96   57.92
  -5 -13   5    1.33   61.02
  -5  13   6    1.77   15.03
   5 -13  -6   17.24   67.21
   5 -13  -6    4.86   16.36
   5  13  -6   18.13   53.06
  -5 -13   6    2.21   57.48
  -5  13   7   62.34   63.67
  -5  13   7   41.12   14.59
   5 -13  -7   26.09   58.81
   5 -13  -7   64.56   15.92
   5  13  -7   45.54   44.66
  -5 -13   7   49.52   46.43
  -5  13   8   -5.31   51.73
  -5  13   8   -0.88   12.38
   5 -13  -8   -7.52   49.96
   5 -13  -8   -1.77   13.26
   5  13  -8   -2.21   44.66
  -5 -13   8    7.96   46.43
  -5  14   1  -12.38   35.81
   5 -14  -1  -32.72   41.56
   5  14  -1    3.98   83.13
  -5 -14   1  -22.11   90.64
  -5  14   2   -0.44   26.09
   5 -14  -2   41.12   31.84
   5  14  -2  -11.05   74.72
  -5 -14   2   10.17   70.30
  -5  14   3    3.10   22.11
   5 -14  -3   -2.21   26.09
   5  14  -3    8.84   61.46
  -5 -14   3   10.61   72.07
  -5  14   4   -1.33   19.01
   5 -14  -4    2.65   20.78
   5  14  -4   -4.42   63.67
  -5 -14   4   -0.88   65.88
  -5  14   5    0.88   17.69
   5 -14  -5    0.00   17.69
   5  14  -5   -2.65   52.17
  -5 -14   5  -10.61   54.39
  -5  14   6    1.77   14.59
   5 -14  -6   13.71   77.82
   5 -14  -6   -2.21   15.92
   5  14  -6    1.77   53.06
  -5 -14   6   11.05   56.60
  -5  14   7   11.50   65.44
  -5  14   7   26.53   13.71
   5 -14  -7    2.65   57.04
   5 -14  -7   27.86   14.59
   5  14  -7   24.76   48.64
  -5 -14   7   25.20   51.73
  -5  14   8    0.00  248.94
  -5  14   8   -2.21   53.50
  -5  14   8   10.17   13.71
   5 -14  -8   10.17   50.41
   5 -14  -8   12.82   12.82
   5  14  -8    4.86   45.10
  -5 -14   8   11.50   47.31
  -5  15   1   -1.33   29.62
   5 -15  -1    3.10   38.03
   5  15  -1  -10.61   82.68
  -5 -15   1  -17.24   80.03
  -5  15   2   15.48   24.76
   5 -15  -2   -6.19   30.07
   5  15  -2   -1.77   65.88
  -5 -15   2   16.80   78.70
  -5  15   3   -1.33   20.78
   5 -15  -3   -0.44   24.32
   5  15  -3    3.98   69.42
  -5 -15   3   10.61   71.63
  -5  15   4   10.61   18.13
   5 -15  -4    2.21   19.90
   5  15  -4  -14.15   56.60
  -5 -15   4   -0.44   58.81
  -5  15   5    4.42   15.92
   5 -15  -5    3.10   17.24
   5  15  -5   -3.98   57.04
  -5 -15   5    3.98   59.69
  -5  15   6    0.88   14.59
   5 -15  -6    7.07   76.94
   5 -15  -6    3.54   15.48
   5  15  -6   12.38   52.62
  -5 -15   6    3.10   56.60
  -5  15   7   29.18   67.21
  -5  15   7   25.20   13.71
   5 -15  -7   14.59   58.81
   5 -15  -7   11.05   14.15
   5  15  -7   16.80   42.89
  -5 -15   7   26.97   45.10
  -5  16   1   17.24   28.30
   5 -16  -1   -1.77   36.26
   5  16  -1   18.13   72.51
  -5 -16   1   11.94   87.99
  -5  16   2    5.31   22.99
   5 -16  -2   -5.75   28.30
   5  16  -2  -19.01   74.72
  -5 -16   2    0.88   77.38
  -5  16   3   -1.33   19.90
   5 -16  -3    4.86   22.99
   5  16  -3   -4.86   61.02
  -5 -16   3   -8.84   64.11
  -5  16   4   15.03   17.69
   5 -16  -4   -3.10   19.46
   5  16  -4   -3.98   61.90
  -5 -16   4   34.93   67.21
  -5  16   5    1.33   15.48
   5 -16  -5   12.38   16.80
   5  16  -5   -9.29   50.85
  -5 -16   5    0.00   53.50
  -5  16   6    0.88   14.15
   5 -16  -6   -2.21   14.59
   5  16  -6    0.44   51.73
  -5 -16   6    0.44   49.08
  -5  16   7    8.40   76.49
  -5  16   7   -3.10   12.82
   5 -16  -7    2.21   60.58
   5 -16  -7    2.65   15.03
   5  16  -7    4.86   47.31
  -5 -16   7   -2.21   49.96
  -5  17   1    0.88   26.09
   5 -17  -1  -11.94   32.28
   5  17  -1   -1.77   80.92
  -5 -17   1   -5.75   85.78
  -5  17   2    7.52   22.11
   5 -17  -2    7.07   26.09
   5  17  -2   -1.33   74.28
  -5 -17   2   -2.21   68.09
  -5  17   3    0.44   19.01
   5 -17  -3    0.44   22.11
   5  17  -3   13.26   67.21
  -5 -17   3   10.61   71.63
  -5  17   4   -2.21   16.80
   5 -17  -4    4.42   19.46
   5  17  -4    0.88   61.02
  -5 -17   4   -2.21   58.37
  -5  17   5   -0.44   15.03
   5 -17  -5   -2.21   16.80
   5  17  -5    1.77   56.15
  -5 -17   5    9.73   59.25
  -5  17   6    4.86   13.71
   5 -17  -6   11.05   14.59
   5  17  -6   -7.07   51.73
  -5 -17   6   11.05   53.94
  -5  18   1   -1.33   24.32
   5 -18  -1   -3.10   30.51
   5  18  -1    7.07   79.59
  -5 -18   1    3.98   83.13
  -5  18   2   -0.88   20.78
   5 -18  -2    3.98   23.88
   5  18  -2   -6.19   65.88
  -5 -18   2   -4.86   76.49
  -5  18   3    3.98   18.57
   5 -18  -3    6.19   20.78
   5  18  -3    0.88   66.77
  -5 -18   3  -16.80   69.86
  -5  18   4   16.36   16.80
   5 -18  -4    9.29   18.13
   5  18  -4   23.43   62.34
  -5 -18   4   31.39   66.32
  -5  18   5    7.07   14.59
   5 -18  -5    7.52   15.92
   5  18  -5  -11.05   49.52
  -5 -18   5   -3.54   51.29
  -5  19   1    3.10   22.99
   5 -19  -1    0.00   28.30
   5  19  -1    0.44   78.70
  -5 -19   1  -17.24   84.89
  -5  19   2    5.31   20.34
   5 -19  -2   -1.33   22.99
   5  19  -2   -1.33   73.40
  -5 -19   2   -8.84   76.05
  -5  19   3    1.33   17.24
   5 -19  -3    0.88   19.90
   5  19  -3   -9.73   59.69
  -5 -19   3    5.75   70.75
  -5  19   4    3.54   15.92
   5 -19  -4   12.38   17.69
   5  19  -4   12.38   61.02
  -5 -19   4   11.94   57.04
  -5  20   1    4.86   22.11
   5 -20  -1    4.86   26.09
   5  20  -1  -11.05   69.86
  -5 -20   1   -9.73   82.68
  -5  20   2   -0.88   18.57
   5 -20  -2   10.17   22.11
   5  20  -2   -7.07   72.51
  -5 -20   2   12.38   67.65
  -4   0   2    7.07  100.37
   4   0  -2  -46.43   91.53
  -4   0   3  -33.60   64.11
  -4   0   3    1.77   78.26
   4   0  -3    8.40   60.13
   4   0  -3   33.16   72.51
  -4   0   4 1060.74  105.68
  -4   0   4 1030.67   91.53
  -4   0   4 1081.52  116.73
   4   0  -4  932.96   96.83
   4   0  -4 1259.27  126.02
  -4   0   5   10.17   52.62
  -4   0   5    0.88   22.55
  -4   0   5    7.52   60.13
   4   0  -5    6.63   46.87
   4   0  -5   14.59   29.18
   4   0  -5   33.16   59.25
  -4   0   6   21.22   43.77
  -4   0   6   26.53   19.46
  -4   0   6    1.77   61.02
   4   0  -6   19.46   46.43
   4   0  -6   25.65   20.34
   4   0  -6   -9.73   60.58
  -4   0   7    7.96   39.79
  -4   0   7    9.29   14.59
  -4   0   7   15.03   62.79
   4   0  -7   -9.73   41.56
   4   0  -7   26.53   16.80
   4   0  -7  -12.82   60.58
  -4   0   8   15.48   36.70
  -4   0   8   -1.33   11.94
  -4   0   8    3.10   62.79
   4   0  -8   21.22   35.81
   4   0  -8    7.52   13.71
   4   0  -8   -2.65   60.13
  -4   0   9    0.00   36.26
  -4   0   9   -0.44   10.61
   4   0  -9    0.00   36.26
   4   0  -9    3.54   11.50
  -4   0  10    0.44   32.72
  -4   0  10    1.33   10.17
   4   0 -10    2.65   33.60
   4   0 -10   10.17   10.61
  -4   0  11    1.33  105.23
  -4   0  11    0.88   30.07
  -4   0  11   -2.65   10.17
   4   0 -11    0.44   29.62
   4   0 -11    6.19    9.73
  -4   0  12   71.63   85.34
  -4   0  12   63.23   29.62
  -4   0  12   32.28    9.73
   4   0 -12  133.53  108.33
   4   0 -12   45.54   30.95
   4   0 -12  126.02   14.15
  -4   0  13   -0.44   72.96
  -4   0  13   -1.77   26.53
   4   0 -13    7.96   77.82
   4   0 -13   -4.86   26.53
   4   0 -13   -1.77    8.40
  -4   1   2   26.09  108.77
   4  -1  -2   -7.52   98.16
   4   1  -2  -11.50   83.13
  -4  -1   2  -19.90   94.18
  -4   1   3  122.92   68.98
  -4   1   3   -0.44   84.89
   4  -1  -3   36.70   60.13
   4  -1  -3   57.92   77.38
   4   1  -3   51.29   59.69
   4   1  -3   85.34   66.32
  -4  -1   3   57.04   61.46
  -4  -1   3   59.69   71.63
  -4   1   4    8.40   54.39
  -4   1   4   15.03   68.09
   4  -1  -4   10.17   52.62
   4  -1  -4   47.31   65.00
   4   1  -4   -2.65   51.73
   4   1  -4   41.56   57.48
  -4  -1   4   22.55   53.06
  -4  -1   4  -11.05   58.81
  -4   1   5   64.11   52.62
  -4   1   5   93.74   23.43
  -4   1   5   91.53   64.11
   4  -1  -5   69.86   47.75
   4  -1  -5   36.70   25.65
   4  -1  -5   66.77   61.90
   4   1  -5   78.26   47.31
   4   1  -5   83.57   38.47
   4   1  -5   60.13   58.81
  -4  -1   5  111.42   49.96
  -4  -1   5   91.97   26.53
  -4  -1   5   49.08   58.81
  -4   1   6  159.18   47.31
  -4   1   6  162.71   22.11
  -4   1   6  211.79   67.65
   4  -1  -6   99.04   44.22
   4  -1  -6  182.17   26.09
   4  -1  -6  229.48   67.65
   4   1  -6  120.27   44.66
   4   1  -6  129.99   25.65
   4   1  -6  183.05   62.79
  -4  -1   6  195.43   52.17
  -4  -1   6  237.88   27.86
  -4  -1   6  149.45   63.23
  -4   1   7   41.12   39.35
  -4   1   7   35.81   15.03
  -4   1   7   -9.73   64.11
   4  -1  -7   49.52   38.91
   4  -1  -7   51.29   15.92
   4  -1  -7   42.01   62.79
   4   1  -7    4.42   39.35
   4   1  -7   16.36   17.24
   4   1  -7   11.05   58.37
  -4  -1   7   45.10   40.68
  -4  -1   7   24.32   15.03
  -4  -1   7   51.29   61.46
  -4   1   8    7.52   35.81
  -4   1   8    5.75   12.82
  -4   1   8  -18.57   65.88
   4  -1  -8    4.42   34.93
   4  -1  -8    5.31   12.38
   4  -1  -8   -4.86   61.90
   4   1  -8   -6.63   35.37
   4   1  -8   -5.75   13.26
   4   1  -8   -3.10   51.29
  -4  -1   8    0.88   36.70
  -4  -1   8    1.77   11.50
  -4  -1   8  -14.15   52.62
  -4   1   9    2.65   32.72
  -4   1   9   -3.98   11.50
   4  -1  -9   -6.19   32.72
   4  -1  -9    1.33   12.38
   4   1  -9   -0.44   33.16
   4   1  -9    0.00   11.50
  -4  -1   9    0.44   34.05
  -4  -1   9    4.86   10.61
  -4   1  10   -2.21   30.95
  -4   1  10   11.94   10.61
   4  -1 -10    3.54   30.07
   4  -1 -10    3.54   11.05
   4   1 -10    0.88   31.39
   4   1 -10    3.98   10.17
  -4  -1  10   -4.42   35.37
  -4  -1  10    0.44    9.73
  -4   1  11   32.28  107.89
  -4   1  11   13.71   32.28
  -4   1  11   22.99   10.17
   4  -1 -11   48.20  142.82
   4  -1 -11   27.86   28.74
   4  -1 -11   25.65   10.61
   4   1 -11   18.13   30.07
   4   1 -11   24.76   10.17
  -4  -1  11   13.71  133.09
  -4  -1  11   24.32   30.95
  -4  -1  11   21.67    9.29
  -4   1  12   92.85   80.47
  -4   1  12   46.87   28.30
  -4   1  12   53.06   10.17
   4  -1 -12  109.66   98.16
   4  -1 -12   53.06   30.95
   4  -1 -12   49.52   10.61
   4   1 -12  140.61  130.44
   4   1 -12   39.79   29.18
   4   1 -12   44.22   10.61
  -4  -1  12  134.42   87.55
  -4  -1  12   38.47   30.07
  -4  -1  12   45.54    9.73
  -4   1  13    5.31   73.40
  -4   1  13    3.54   26.09
   4  -1 -13   31.39   81.36
   4  -1 -13   -2.65   28.74
   4  -1 -13    5.75    8.84
   4   1 -13   30.95   82.68
   4   1 -13   -2.21   26.97
   4   1 -13    3.98    8.40
  -4  -1  13   34.05   76.49
  -4  -1  13    4.42   27.86
  -4   2   2   -4.86  116.29
   4  -2  -2   -9.73  103.91
   4   2  -2    0.44   72.96
   4   2  -2   37.58   77.82
  -4  -2   2  -43.77   84.45
  -4   2   3  -31.84   68.98
  -4   2   3   20.78   90.64
   4  -2  -3   19.90   62.34
   4  -2  -3   -5.75   82.24
   4   2  -3  -13.71   57.92
   4   2  -3    0.88   60.58
  -4  -2   3   23.88   59.69
  -4  -2   3   -7.96   66.77
  -4   2   4  110.98   55.71
  -4   2   4  181.73   33.16
  -4   2   4  153.87   75.17
   4  -2  -4  127.34   58.81
   4  -2  -4   86.66   33.60
   4  -2  -4  261.32   73.84
   4   2  -4  140.61   53.94
   4   2  -4  128.23   57.48
  -4  -2   4  202.51   57.04
  -4  -2   4  124.25   60.13
  -4   2   5   35.81   53.06
  -4   2   5   55.71   20.34
  -4   2   5   11.05   56.15
   4  -2  -5   95.95   48.64
   4  -2  -5   39.35   24.32
   4  -2  -5   24.32   54.39
   4   2  -5   83.13   48.64
   4   2  -5   52.62   56.60
  -4  -2   5   78.26   49.52
  -4  -2   5   54.39   32.72
  -4  -2   5   54.83   57.92
  -4   2   6    4.86   42.45
  -4   2   6   10.17   16.80
  -4   2   6    0.00   55.27
   4  -2  -6   28.30   41.12
   4  -2  -6    3.98   19.01
   4  -2  -6   15.48   63.67
   4   2  -6   -3.54   42.45
   4   2  -6    0.00   24.76
   4   2  -6   -5.75   57.04
  -4  -2   6   -3.10   44.22
  -4  -2   6   17.24   19.90
  -4  -2   6  -10.61   57.48
  -4   2   7  122.04   42.45
  -4   2   7  102.58   16.36
  -4   2   7   82.68   66.77
   4  -2  -7   95.06   39.79
   4  -2  -7  109.21   19.01
   4  -2  -7   57.48   65.44
   4   2  -7  130.88   42.01
   4   2  -7  108.77   19.46
   4   2  -7  108.33   58.81
  -4  -2   7   60.58   42.01
  -4  -2   7  106.56   18.57
  -4  -2   7   48.64   60.13
  -4   2   8   -3.98   34.93
  -4   2   8    0.88   11.94
  -4   2   8   21.67   57.92
   4  -2  -8    1.77   33.60
   4  -2  -8    2.21   13.71
   4  -2  -8   -3.10   56.15
   4   2  -8   -2.65   36.26
   4   2  -8    9.29   13.26
   4   2  -8   15.03   56.15
  -4  -2   8    5.75   37.14
  -4  -2   8    3.10   11.94
  -4  -2   8   14.15   58.81
  -4   2   9    6.63   35.37
  -4   2   9   11.94   12.38
  -4   2   9  -42.45  167.58
   4  -2  -9   14.59   31.39
   4  -2  -9    8.84   12.38
   4   2  -9   -3.10   34.05
   4   2  -9   12.38   11.94
  -4  -2   9   12.82   35.37
  -4  -2   9   11.94   10.17
  -4   2  10    0.44  126.46
  -4   2  10    2.21   34.49
  -4   2  10   -0.44   10.17
   4  -2 -10   -3.10   29.18
   4  -2 -10    3.54   10.61
   4   2 -10    4.86   32.28
   4   2 -10    7.52   10.61
  -4  -2  10    3.98   32.72
  -4  -2  10    6.19   10.17
  -4   2  11  -22.11   91.97
  -4   2  11   -0.44   31.84
  -4   2  11    5.31    9.73
   4  -2 -11    6.63  133.53
   4  -2 -11    3.10   30.51
   4  -2 -11    2.21   10.17
   4   2 -11    1.77   32.72
   4   2 -11    7.52    9.29
  -4  -2  11    3.10   30.95
  -4  -2  11    5.31    9.29
  -4   2  12    1.33   79.15
  -4   2  12   -1.77   26.97
  -4   2  12    0.88    9.73
   4  -2 -12   22.99   98.16
   4  -2 -12   -1.33   29.18
   4  -2 -12    3.54   10.17
   4   2 -12    2.65   28.74
   4   2 -12   -0.44    9.29
  -4  -2  12    3.98   93.74
  -4  -2  12   -1.33   32.28
  -4  -2  12    6.63    8.84
  -4   2  13   54.39   79.59
  -4   2  13   65.44   27.41
   4  -2 -13   89.76   85.34
   4  -2 -13   57.04   29.18
   4  -2 -13   60.13   10.61
   4   2 -13   65.44   91.97
   4   2 -13   63.67   28.74
   4   2 -13   71.19   10.61
  -4  -2  13   38.91   71.63
  -4  -2  13   43.77   28.74
   4   3  -1  175.10  103.02
   4  -3  -2  -17.24  114.96
   4   3  -2    5.75   68.98
   4   3  -2    2.21   72.07
  -4  -3   2  -11.50   79.15
  -4  -3   2    0.44   76.05
  -4   3   3  153.87   39.35
  -4   3   3   14.59   98.60
   4  -3  -3   23.88   69.42
   4  -3  -3  100.37   90.64
   4   3  -3   14.15   51.73
   4   3  -3   49.52   57.48
  -4  -3   3   44.22   59.69
  -4  -3   3   49.08   62.34
  -4   3   4   -7.07   58.37
  -4   3   4   -5.75   26.53
  -4   3   4  -19.01   76.94
   4  -3  -4   -8.40   56.60
   4  -3  -4  -10.17   28.74
   4  -3  -4   22.11   72.07
   4   3  -4   20.34   52.17
   4   3  -4   11.05   53.06
  -4  -3   4    2.65   52.62
  -4  -3   4    0.00   54.39
  -4   3   5  155.64   55.27
  -4   3   5  216.22   27.41
  -4   3   5  225.94   73.40
   4  -3  -5  108.77   52.62
   4  -3  -5  148.12   26.09
   4  -3  -5  198.09   68.98
   4   3  -5  172.88   51.29
   4   3  -5  150.78   57.92
  -4  -3   5  195.43   53.06
  -4  -3   5  226.83   61.46
  -4   3   6   54.83   42.89
  -4   3   6   42.89   17.24
  -4   3   6   34.49   66.77
   4  -3  -6   43.77   41.12
   4  -3  -6   45.54   18.57
   4  -3  -6    1.33   65.00
   4   3  -6   30.07   42.89
   4   3  -6   22.99   28.74
   4   3  -6   54.83   55.71
  -4  -3   6   14.15   44.22
  -4  -3   6   41.12   20.78
  -4  -3   6   60.58   57.04
  -4   3   7   73.84   43.33
  -4   3   7   24.32   14.59
  -4   3   7   10.17   58.37
   4  -3  -7   86.66   42.45
   4  -3  -7   26.53   15.48
   4  -3  -7   32.28   57.48
   4   3  -7   26.09   39.79
   4   3  -7   38.91   18.57
   4   3  -7   10.17   54.39
  -4  -3   7   36.26   41.12
  -4  -3   7   23.43   16.36
  -4  -3   7   50.41   49.96
  -4   3   8    3.54   38.03
  -4   3   8    3.98   12.38
  -4   3   8   -0.88   59.25
   4  -3  -8    0.00   37.14
   4  -3  -8   10.17   14.15
   4  -3  -8   32.72   57.48
   4   3  -8    4.86   36.26
   4   3  -8    0.88   14.59
   4   3  -8    8.84   54.39
  -4  -3   8    4.42   36.70
  -4  -3   8    0.88   12.38
  -4  -3   8   11.50   57.04
  -4   3   9   10.61   34.49
  -4   3   9    7.96   12.82
  -4   3   9  -55.71  178.19
   4  -3  -9    2.65   34.05
   4  -3  -9   -3.54   11.94
   4   3  -9    7.96   34.93
   4   3  -9   19.46   11.94
  -4  -3   9   17.24   35.37
  -4  -3   9   -1.33   10.17
  -4   3  10    8.40  118.06
  -4   3  10    3.54   32.72
  -4   3  10    3.10   11.94
   4  -3 -10    1.33   31.84
   4  -3 -10    6.63   11.05
   4   3 -10    2.21   32.28
   4   3 -10    7.52   10.17
  -4  -3  10    3.98   33.60
  -4  -3  10    9.29    9.29
  -4   3  11  -17.24   90.20
  -4   3  11   28.74   28.30
  -4   3  11   24.32   11.05
   4  -3 -11    7.96  111.87
   4  -3 -11    1.77   30.07
   4  -3 -11   11.94   11.05
   4   3 -11   15.48   31.39
   4   3 -11   12.38    9.29
  -4  -3  11    7.96   34.49
  -4  -3  11   14.59    8.84
  -4   3  12   -1.77   80.47
  -4   3  12   26.53   29.62
  -4   3  12    7.07    9.73
   4  -3 -12   38.03   91.53
   4  -3 -12   14.15   28.30
   4  -3 -12    5.75   10.17
   4   3 -12    2.65   29.18
   4   3 -12    3.98    8.84
  -4  -3  12   43.77  107.89
  -4  -3  12   11.50   29.62
  -4  -3  12   10.61    8.40
  -4   3  13   -1.33   72.51
  -4   3  13   -0.88   27.41
   4  -3 -13   17.24   80.47
   4  -3 -13    0.88   27.41
   4  -3 -13    9.29    8.84
   4   3 -13   -8.40  113.19
   4   3 -13    8.40   27.86
   4   3 -13   18.57    7.96
  -4  -3  13   11.05   72.07
  -4  -3  13   11.05   28.74
   4   4  -1  -24.32  103.91
   4  -4  -2    2.65  122.92
   4   4  -2   17.69   67.21
   4   4  -2   22.11   73.40
  -4  -4   2   26.97   64.11
  -4  -4   2   26.97   81.36
  -4   4   3    0.44   31.39
  -4   4   3   20.78  106.12
   4  -4  -3    6.63   38.91
   4  -4  -3  -33.60   95.51
   4   4  -3    4.42   51.29
   4   4  -3   22.99   51.73
  -4  -4   3    5.31   57.48
  -4  -4   3    7.52   63.23
  -4   4   4   57.48   62.34
  -4   4   4   49.96   22.99
  -4   4   4   -9.73   82.68
   4  -4  -4   34.49   53.50
   4  -4  -4    5.75   25.20
   4  -4  -4   22.99   75.17
   4   4  -4    3.10   45.98
   4   4  -4    7.96   50.41
  -4  -4   4   26.97   53.50
  -4  -4   4    5.75   51.29
  -4   4   5   -3.10   50.85
  -4   4   5    1.33   19.90
  -4   4   5   11.05   71.19
   4  -4  -5    4.42   50.41
   4  -4  -5   -3.98   20.34
   4  -4  -5   -6.63   67.21
   4   4  -5   -7.96   42.89
   4   4  -5   -7.96   52.17
  -4  -4   5   14.15   49.08
  -4  -4   5   10.17   52.62
  -4   4   6   17.69   45.54
  -4   4   6   17.69   16.36
  -4   4   6    3.10   66.77
   4  -4  -6   14.15   40.68
   4  -4  -6   16.36   17.69
   4  -4  -6   13.26   66.77
   4   4  -6   31.39   43.77
   4   4  -6    6.63   52.17
  -4  -4   6   28.74   45.10
  -4  -4   6    7.96   22.99
  -4  -4   6   30.95   53.94
  -4   4   7   11.05   41.12
  -4   4   7   -1.77   14.15
  -4   4   7  -15.48   61.02
   4  -4  -7   -3.10   39.79
   4  -4  -7    5.31   14.59
   4  -4  -7   17.69   68.98
   4   4  -7    7.07   38.91
   4   4  -7   16.36   19.01
   4   4  -7   15.48   52.62
  -4  -4   7   -4.86   42.01
  -4  -4   7    7.96   16.36
  -4  -4   7    8.84   54.83
  -4   4   8   -2.65   34.49
  -4   4   8   -4.86   12.38
  -4   4   8   -1.77   70.75
   4  -4  -8    2.21   33.60
   4  -4  -8    6.19   14.59
   4  -4  -8  -11.05   68.09
   4   4  -8    0.00   36.70
   4   4  -8    1.33   14.59
   4   4  -8    8.84   52.62
  -4  -4   8   17.24   38.03
  -4  -4   8    2.65   11.94
  -4  -4   8    3.10   47.31
  -4   4   9  152.99   38.03
  -4   4   9  171.56   18.57
   4  -4  -9  175.98   35.37
   4  -4  -9  137.07   18.13
   4   4  -9  132.65   38.03
   4   4  -9  165.37   18.13
  -4  -4   9  140.61   39.35
  -4  -4   9  110.54   14.15
  -4   4  10    0.00  100.81
  -4   4  10    2.21   29.18
  -4   4  10    0.00   10.61
   4  -4 -10    8.40  136.19
   4  -4 -10    1.77   30.95
   4  -4 -10   -1.77   12.38
   4   4 -10   10.61   33.16
   4   4 -10    0.00    9.73
  -4  -4  10   -3.98   33.60
  -4  -4  10    2.65    9.73
  -4   4  11    7.07   81.80
  -4   4  11    7.52   30.51
  -4   4  11    0.44   10.17
   4  -4 -11    2.65   97.28
   4  -4 -11    5.31   28.74
   4  -4 -11   -1.33   10.17
   4   4 -11   -5.31   30.95
   4   4 -11    0.00    9.29
  -4  -4  11   -4.86   31.84
  -4  -4  11   -3.10    9.29
  -4   4  12  -19.46   81.80
  -4   4  12    7.07   28.74
  -4   4  12    3.98   10.17
   4  -4 -12    5.31   90.20
   4  -4 -12    7.52   25.65
   4  -4 -12    8.84   10.61
   4   4 -12    0.00   30.07
   4   4 -12    2.65    8.84
  -4  -4  12   -3.98  134.86
  -4  -4  12    3.10   30.07
  -4  -4  12    3.98    8.40
   4   5  -1  172.00   86.66
  -4  -5   1  447.91  116.29
   4  -5  -2   51.73  115.40
   4   5  -2   37.58   66.77
   4   5  -2   19.01   59.25
  -4  -5   2   23.43   62.34
  -4  -5   2   55.27   74.28
  -4   5   3    5.31   26.97
  -4   5   3   24.76   96.39
   4  -5  -3   -1.77   37.58
   4  -5  -3   31.39  102.14
   4   5  -3   23.43   50.41
   4   5  -3   26.97   54.83
  -4  -5   3   31.84   58.81
  -4  -5   3   51.73   52.17
  -4   5   4  106.56   59.69
  -4   5   4  113.19   23.43
  -4   5   4   43.77   87.55
   4  -5  -4   66.77   54.39
   4  -5  -4   68.09   26.97
   4  -5  -4  105.23   82.24
   4   5  -4   41.12   46.43
   4   5  -4  105.68   51.29
  -4  -5   4  123.80   56.60
  -4  -5   4   91.08   57.48
  -4   5   5  175.10   54.83
  -4   5   5  228.15   27.41
  -4   5   5  167.58   78.26
   4  -5  -5  231.69   55.27
   4  -5  -5  216.66   28.30
   4  -5  -5  220.64   76.05
   4   5  -5  286.52   56.15
   4   5  -5  263.09   64.11
  -4  -5   5  286.52   57.04
  -4  -5   5  348.86   68.09
  -4   5   6   18.13   45.10
  -4   5   6   24.76   16.36
  -4   5   6    3.98   69.86
   4  -5  -6   14.59   43.33
   4  -5  -6    6.63   16.80
   4  -5  -6   20.78   68.53
   4   5  -6   -5.75   43.77
   4   5  -6  -10.61   55.71
  -4  -5   6    6.19   45.10
  -4  -5   6   38.91   29.18
  -4  -5   6   -5.75   52.17
  -4   5   7    9.29   40.68
  -4   5   7   16.36   12.82
  -4   5   7   17.69   70.75
   4  -5  -7   11.94   36.26
   4  -5  -7   18.13   15.03
   4  -5  -7    4.86   69.42
   4   5  -7   28.74   41.12
   4   5  -7   21.67   23.43
   4   5  -7   14.15   50.41
  -4  -5   7   21.22   41.12
  -4  -5   7   23.88   17.24
  -4  -5   7    6.19   53.06
  -4   5   8   -3.98   36.26
  -4   5   8    0.88   12.82
  -4   5   8   11.05   72.96
   4  -5  -8    7.07   34.93
   4  -5  -8    0.44   13.26
   4  -5  -8    1.77   70.75
   4   5  -8   -3.10   33.16
   4   5  -8    1.77   15.03
   4   5  -8    3.98   51.29
  -4  -5   8   13.26   38.03
  -4  -5   8   12.38   12.82
  -4  -5   8   -0.44   51.29
  -4   5   9   93.74  137.51
  -4   5   9   24.32   33.60
  -4   5   9   49.08   13.26
   4  -5  -9   30.07   33.16
   4  -5  -9   57.48   13.71
   4   5  -9   41.12   36.26
   4   5  -9   49.08   12.82
  -4  -5   9   62.79   34.05
  -4  -5   9   37.58   11.05
  -4   5  10   -1.77  101.70
  -4   5  10   22.55   31.39
  -4   5  10    4.86   11.50
   4  -5 -10   37.58  131.32
   4  -5 -10    4.86   30.51
   4  -5 -10    5.75   11.94
   4   5 -10   -2.21   33.16
   4   5 -10    5.31    9.73
  -4  -5  10    0.00   33.60
  -4  -5  10    7.96    9.29
  -4   5  11  -31.39   85.34
  -4   5  11    3.54   29.62
  -4   5  11    4.86   11.50
   4  -5 -11    7.52   95.06
   4  -5 -11    7.96   28.30
   4  -5 -11    7.07   11.05
   4   5 -11    5.31   31.84
   4   5 -11    0.00    8.40
  -4  -5  11    3.10   32.28
  -4  -5  11    6.19    8.40
  -4   5  12   12.38   75.61
  -4   5  12    4.86   27.86
  -4   5  12    4.42    9.29
   4  -5 -12    4.42   91.97
   4  -5 -12    2.65   24.32
   4  -5 -12    3.10    9.73
   4   5 -12   -2.65   30.07
   4   5 -12    0.00    7.96
  -4  -5  12    6.63   30.51
  -4  -5  12    1.33    7.96
   4   6  -1  -11.94   82.68
   4   6  -1   13.71   82.68
  -4  -6   1   71.63   96.83
  -4   6   2  -17.69   37.14
   4   6  -2   31.84   64.56
   4   6  -2   -3.10   60.13
  -4  -6   2   16.36   65.44
  -4  -6   2   35.37   59.69
  -4   6   3   -2.21   24.76
  -4   6   3   -7.07  103.02
   4  -6  -3   22.99   33.16
   4  -6  -3   -4.42  110.10
   4   6  -3   -7.07   49.52
   4   6  -3    3.98   45.98
  -4  -6   3    3.98   57.04
  -4  -6   3    7.96   53.50
  -4   6   4   13.26   68.09
  -4   6   4   24.76   22.55
  -4   6   4   22.55   95.06
   4  -6  -4   -5.75   59.69
   4  -6  -4   12.38   22.99
   4  -6  -4   -1.33   85.34
   4   6  -4   13.26   51.73
   4   6  -4   -9.29   53.94
  -4  -6   4   13.26   52.62
  -4  -6   4    4.42   54.39
  -4   6   5   10.17   46.43
  -4   6   5   38.03   17.69
  -4   6   5   -3.98   78.70
   4  -6  -5    7.52   49.52
   4  -6  -5   12.82   19.01
   4  -6  -5    3.10   73.40
   4   6  -5   12.82   48.64
   4   6  -5   19.46   48.64
  -4  -6   5   21.22   44.22
  -4  -6   5   37.14   49.52
  -4   6   6    5.75   44.66
  -4   6   6    3.98   15.92
  -4   6   6   12.82   71.63
   4  -6  -6    7.96   43.77
   4  -6  -6    0.44   17.24
   4  -6  -6   -0.44   60.13
   4   6  -6    7.96   38.91
   4   6  -6   17.24   49.08
  -4  -6   6   15.03   45.10
  -4  -6   6   25.65   49.96
  -4   6   7   10.61   40.68
  -4   6   7   15.03   13.26
  -4   6   7    6.63   72.07
   4  -6  -7    9.73   39.35
   4  -6  -7    9.29   15.03
   4  -6  -7   25.65   70.30
   4   6  -7    4.86   40.24
   4   6  -7    3.54   29.62
   4   6  -7    0.88   48.64
  -4  -6   7    5.75   42.45
  -4  -6   7   35.37   20.78
  -4  -6   7   -2.21   50.85
  -4   6   8   12.82   35.81
  -4   6   8   48.64   14.15
  -4   6   8    4.86   73.84
   4  -6  -8   22.11   35.37
   4  -6  -8   12.82   13.71
   4  -6  -8   -0.88   72.07
   4   6  -8   28.30   38.03
   4   6  -8   30.51   16.80
   4   6  -8   13.71   49.96
  -4  -6   8   29.62   39.35
  -4  -6   8   17.69   14.59
  -4   6   9   26.09  111.87
  -4   6   9   63.23   33.16
  -4   6   9   42.01   13.26
   4  -6  -9   71.19   35.37
   4  -6  -9   50.85   13.71
   4   6  -9   39.35   36.70
   4   6  -9   77.82   14.15
  -4  -6   9   95.51   38.03
  -4  -6   9   49.52   11.50
  -4   6  10    7.96   99.04
  -4   6  10   27.41   30.95
  -4   6  10   15.92   11.94
   4  -6 -10   25.65  111.42
   4  -6 -10    7.52   28.74
   4  -6 -10    2.21   11.94
   4   6 -10    8.40   33.60
   4   6 -10    7.96    9.73
  -4  -6  10    7.07   34.93
  -4  -6  10    8.84    8.84
  -4   6  11   -4.86   84.01
  -4   6  11    3.10   28.74
  -4   6  11   -0.88   10.17
   4  -6 -11   -7.07   93.74
   4  -6 -11    0.88   27.86
   4  -6 -11    3.98   11.05
   4   6 -11    0.88   31.84
   4   6 -11   -0.44    8.40
  -4  -6  11   11.05   33.16
  -4  -6  11   10.17    8.40
  -4   6  12    2.65   80.47
  -4   6  12    2.21   29.18
  -4   6  12    2.65    9.73
   4  -6 -12    4.42   92.85
   4  -6 -12   -2.21   26.09
   4  -6 -12    7.07   10.17
   4   6 -12    5.75   30.51
   4   6 -12    2.65    7.96
  -4  -6  12   -1.33   31.39
  -4  -6  12    5.31    7.52
   4   7  -1  -14.15   80.47
   4   7  -1   38.47   75.61
  -4  -7   1    0.00   75.17
  -4  -7   1   12.38   87.11
  -4   7   2   28.30   31.84
   4  -7  -2  -16.80   42.89
   4   7  -2   46.87   56.60
   4   7  -2    1.77   53.06
  -4  -7   2   15.92   65.44
  -4  -7   2   18.13   60.13
  -4   7   3    4.86   24.32
  -4   7   3   -1.33  126.90
   4  -7  -3  -16.80   27.41
   4  -7  -3  -21.22  101.70
   4   7  -3   -6.63   56.15
   4   7  -3    7.07   49.08
  -4  -7   3    6.19   57.04
  -4  -7   3    3.54   49.96
  -4   7   4  107.00   22.11
  -4   7   4   63.67  102.58
   4  -7  -4   28.30   61.90
   4  -7  -4   38.47   22.11
   4  -7  -4   68.09   93.74
   4   7  -4  106.12   53.50
   4   7  -4   47.75   51.73
  -4  -7   4   97.28   49.08
  -4  -7   4   75.61   48.20
  -4   7   5    9.73   51.73
  -4   7   5   16.36   18.57
  -4   7   5    3.10   83.13
   4  -7  -5   -0.88   49.96
   4  -7  -5    5.75   18.57
   4  -7  -5    2.65   76.94
   4   7  -5   14.59   46.87
   4   7  -5   18.13   45.98
  -4  -7   5   12.82   49.08
  -4  -7   5   17.69   53.50
  -4   7   6   -3.54   48.20
  -4   7   6    4.86   14.15
  -4   7   6    7.07   64.11
   4  -7  -6    5.31   43.33
   4  -7  -6   11.05   17.24
   4  -7  -6    6.19   61.02
   4   7  -6    8.40   44.22
   4   7  -6   -7.52   46.43
  -4  -7   6   -1.77   40.24
  -4  -7   6   -3.98   53.50
  -4   7   7    9.73   42.89
  -4   7   7    2.65   13.26
  -4   7   7  -19.90   72.96
   4  -7  -7   -3.10   37.14
   4  -7  -7    0.44   15.03
   4  -7  -7   18.13   72.07
   4   7  -7    3.98   40.68
   4   7  -7   -4.42   46.43
  -4  -7   7   -4.42   41.56
  -4  -7   7    8.40   22.11
  -4  -7   7   -0.44   54.39
  -4   7   8   16.80  156.97
  -4   7   8    9.29   34.93
  -4   7   8    7.07   12.38
  -4   7   8   24.32   75.17
   4  -7  -8   -4.42   34.05
   4  -7  -8    4.42   13.71
   4  -7  -8    5.31   72.96
   4   7  -8   10.61   38.03
   4   7  -8   -3.10   19.01
   4   7  -8    4.86   48.64
  -4  -7   8   -6.19   34.49
  -4  -7   8    3.98   13.71
  -4   7   9   18.57  117.17
  -4   7   9   24.76   35.37
  -4   7   9   38.91   13.26
   4  -7  -9   20.34  129.11
   4  -7  -9   15.03   30.51
   4  -7  -9   23.88   13.26
   4   7  -9   26.09   35.81
   4   7  -9   29.62   12.82
  -4  -7   9   21.67   37.58
  -4  -7   9   17.24   10.61
  -4   7  10   -6.19   90.64
  -4   7  10   13.71   30.07
  -4   7  10   18.57   11.94
   4  -7 -10   21.67  109.21
   4  -7 -10    0.44   28.74
   4  -7 -10   15.92   12.38
   4   7 -10    2.21   34.49
   4   7 -10   24.32   10.17
  -4  -7  10   15.92   35.37
  -4  -7  10   11.94    8.84
  -4   7  11   11.05   87.11
  -4   7  11   13.26   28.30
  -4   7  11    3.98   11.05
   4  -7 -11  -18.57   95.95
   4  -7 -11   -0.44   26.09
   4  -7 -11    5.75   11.05
   4   7 -11    5.31   32.28
   4   7 -11    0.00    7.96
  -4  -7  11   -0.44   32.72
  -4  -7  11   -0.88    7.96
  -4   7  12    9.29   82.68
  -4   7  12   22.99   26.53
  -4   7  12   15.48   10.61
   4  -7 -12   43.77   87.99
   4  -7 -12   14.59   25.65
   4  -7 -12   15.92   10.61
   4   7 -12   17.24   31.39
   4   7 -12   15.92    7.52
  -4  -7  12   19.01   31.84
  -4  -7  12   20.34    7.52
  -4   8   1   12.38   41.56
   4   8  -1    3.98   65.00
   4   8  -1  -12.38   74.28
  -4  -8   1   47.75   71.63
  -4  -8   1   71.63   87.55
  -4   8   2   34.05   30.07
   4  -8  -2   -8.84   35.37
   4   8  -2    9.73   54.39
   4   8  -2   14.15   53.06
  -4  -8   2   29.62   63.67
  -4  -8   2   11.94   59.25
  -4   8   3   35.81   22.99
  -4   8   3   10.61  137.07
   4  -8  -3    5.31   25.20
   4  -8  -3    3.98  110.54
   4   8  -3   26.53   56.15
   4   8  -3   15.03   47.31
  -4  -8   3   19.46   51.29
  -4  -8   3    5.31   47.75
  -4   8   4   40.68   20.34
  -4   8   4    9.29  109.66
   4  -8  -4   25.65   21.67
   4  -8  -4   -0.44   98.16
   4   8  -4   12.38   52.17
   4   8  -4   26.09   49.08
  -4  -8   4   81.80   53.94
  -4  -8   4   23.43   49.96
  -4   8   5   76.49   52.62
  -4   8   5   56.15   17.69
  -4   8   5   68.53   88.43
   4  -8  -5   45.10   50.85
   4  -8  -5   56.15   20.78
   4  -8  -5   38.47   81.80
   4   8  -5   82.68   44.22
   4   8  -5   18.57   44.22
  -4  -8   5  111.87   51.29
  -4  -8   5   42.01   51.73
  -4   8   6  -10.17   48.20
  -4   8   6   11.05   14.59
  -4   8   6   -7.07   67.21
   4  -8  -6   -2.21   43.33
   4  -8  -6   -5.75   15.48
   4  -8  -6   -4.42   63.67
   4   8  -6    1.33   43.77
   4   8  -6    1.33   49.96
  -4  -8   6    8.40   45.98
  -4  -8   6    2.21   45.98
  -4   8   7   -1.77   42.89
  -4   8   7   -0.44   13.26
  -4   8   7   -7.96   74.72
   4  -8  -7    5.31   37.58
   4  -8  -7    0.00   15.48
   4  -8  -7    3.10   74.28
   4   8  -7   -3.98   40.24
   4   8  -7    3.10   51.29
  -4  -8   7    0.88   42.01
  -4  -8   7   11.94   29.18
  -4  -8   7    3.98   46.87
  -4   8   8    9.29  128.67
  -4   8   8   -2.65   38.03
  -4   8   8    8.40   13.71
  -4   8   8    3.10   76.05
   4  -8  -8    6.19   33.16
   4  -8  -8    1.77   14.15
   4  -8  -8   20.34   75.17
   4   8  -8    4.42   37.58
   4   8  -8   21.67   22.99
  -4  -8   8    4.42   38.91
  -4  -8   8   14.59   16.36
  -4   8   9    9.29  113.64
  -4   8   9   33.60   31.84
  -4   8   9   17.24   12.82
   4  -8  -9  -11.05  117.17
   4  -8  -9   19.46   33.16
   4  -8  -9   20.34   12.38
   4   8  -9   28.30   36.70
   4   8  -9   25.65   13.71
  -4  -8   9   16.80   38.03
  -4  -8   9   30.07   11.50
  -4   8  10  -12.82   88.87
  -4   8  10    5.31   28.30
  -4   8  10   -1.77   11.94
   4  -8 -10   -9.29  108.77
   4  -8 -10    2.65   29.18
   4  -8 -10   -0.44   11.94
   4   8 -10    0.88   34.05
   4   8 -10   -2.21    9.73
  -4  -8  10    0.00   35.37
  -4  -8  10    0.44    8.40
  -4   8  11   31.39   89.32
  -4   8  11   33.60   26.97
  -4   8  11   19.90   11.50
   4  -8 -11   31.84   95.51
   4  -8 -11   27.86   26.09
   4  -8 -11   18.13   11.94
   4   8 -11   23.88   29.18
   4   8 -11   19.90    8.40
  -4  -8  11   18.13   34.05
  -4  -8  11   14.59    7.52
  -4   8  12    0.44   85.34
  -4   8  12   11.05   25.20
  -4   8  12    4.86   10.17
   4  -8 -12   19.46   88.87
   4  -8 -12    5.31   24.32
   4  -8 -12    9.29   10.17
   4   8 -12    5.75   30.95
   4   8 -12    2.65    7.07
  -4  -8  12    0.00   31.39
  -4  -8  12    1.33    7.07
  -4   9   1   53.06   38.91
   4   9  -1   28.30   63.67
   4   9  -1   -0.88   63.67
  -4  -9   1   25.20   76.05
  -4  -9   1   26.09   68.53
  -4   9   2   30.95   26.97
   4  -9  -2    1.77   30.95
   4   9  -2   18.57   61.90
   4   9  -2   47.75   49.08
  -4  -9   2    1.33   62.79
  -4  -9   2   14.15   52.62
  -4   9   3   50.85   22.99
  -4   9   3   23.88  150.78
   4  -9  -3   19.90   24.32
   4  -9  -3   18.13  137.07
   4   9  -3    7.07   56.15
   4   9  -3    4.42   45.10
  -4  -9   3   13.71   51.29
  -4  -9   3   18.57   49.96
  -4   9   4   59.25   19.46
  -4   9   4   10.17  116.73
   4  -9  -4   44.22   22.55
   4  -9  -4   50.85  105.68
   4   9  -4   24.76   45.98
   4   9  -4   46.87   47.31
  -4  -9   4   51.29   53.94
  -4  -9   4   76.05   48.64
  -4   9   5  159.18   62.79
  -4   9   5  213.12   24.76
  -4   9   5  213.56   98.60
   4  -9  -5  103.47   52.17
   4  -9  -5  151.22   22.55
   4  -9  -5  144.14   88.87
   4   9  -5  190.13   52.62
   4   9  -5  100.81   44.22
  -4  -9   5  238.32   50.85
  -4  -9   5  157.85   52.17
  -4   9   6   -4.42   44.22
  -4   9   6   25.20   14.59
  -4   9   6  -10.17   69.86
   4  -9  -6   26.97   45.54
   4  -9  -6   27.86   15.48
   4  -9  -6   19.01   65.88
   4   9  -6   11.05   43.77
   4   9  -6    6.63   46.87
  -4  -9   6   28.74   40.68
  -4  -9   6   29.18   44.66
  -4   9   7    1.33   42.45
  -4   9   7    0.88   13.26
  -4   9   7   -3.98   76.05
   4  -9  -7   11.50   37.58
   4  -9  -7   15.92   15.48
   4  -9  -7   16.36   75.61
   4   9  -7   -9.73   40.68
   4   9  -7    3.98   44.22
  -4  -9   7   10.61   37.58
  -4   9   8   61.90  123.80
  -4   9   8   78.70   38.47
  -4   9   8   65.44   15.48
   4  -9  -8   61.46  150.78
   4  -9  -8   56.15   35.81
   4  -9  -8   41.12   13.71
   4   9  -8   36.70   38.91
   4   9  -8   72.96   28.30
  -4  -9   8   10.17   39.35
  -4  -9   8   38.91   18.13
  -4   9   9   16.36   99.04
  -4   9   9    2.21   30.51
  -4   9   9   30.07   12.38
   4  -9  -9   42.45  125.13
   4  -9  -9   16.36   29.62
   4  -9  -9   18.13   13.71
   4   9  -9   26.09   37.14
   4   9  -9   38.91   15.03
  -4  -9   9   21.67   34.49
  -4  -9   9   15.03   11.50
  -4   9  10    3.98   87.99
  -4   9  10   24.32   30.51
  -4   9  10   25.20   12.38
   4  -9 -10   67.65  108.77
   4  -9 -10    9.73   27.41
   4  -9 -10   19.46   11.50
   4   9 -10   13.26   30.95
   4   9 -10   22.99   10.17
  -4  -9  10   18.57   31.84
  -4  -9  10   12.38    8.40
  -4   9  11   -7.52   90.64
  -4   9  11   -2.21   28.74
  -4   9  11   29.62   11.94
   4  -9 -11   11.94   96.39
   4  -9 -11   10.61   27.41
   4  -9 -11    5.31   10.61
   4   9 -11    2.65   32.72
   4   9 -11    3.98    7.96
  -4  -9  11   -5.31   30.07
  -4  -9  11    2.65    7.52
  -4   9  12   22.11   89.32
  -4   9  12    2.21   26.09
  -4   9  12    5.31   10.17
   4  -9 -12   -3.10   91.08
   4  -9 -12    7.07   23.43
   4  -9 -12    3.10   10.61
   4   9 -12   12.38   27.86
   4   9 -12    4.86    7.07
  -4  -9  12    7.52   31.84
  -4  -9  12    5.75    6.63
  -4  10   1   -4.86   34.05
   4 -10  -1    1.77   39.35
   4  10  -1    3.98   61.02
   4  10  -1    5.31   55.27
  -4 -10   1  -20.78   71.63
  -4 -10   1    1.33   65.88
  -4  10   2   -4.42   26.09
   4 -10  -2   -0.44   28.30
   4  10  -2   -3.10   61.02
   4  10  -2   34.05   46.43
  -4 -10   2   17.69   56.60
  -4 -10   2   25.20   48.20
  -4  10   3  102.58   23.43
  -4  10   3  131.32  144.59
   4 -10  -3   69.42   26.53
   4 -10  -3   59.25  145.91
   4  10  -3   32.72   56.15
   4  10  -3   67.21   48.20
  -4 -10   3   81.36   59.69
  -4 -10   3   81.80   49.52
  -4  10   4   48.20   19.01
  -4  10   4   19.46  107.89
   4 -10  -4   22.55   19.90
   4 -10  -4   35.37  115.40
   4  10  -4   16.36   45.54
   4  10  -4   70.75   45.10
  -4 -10   4   36.70   53.50
  -4 -10   4   21.22   45.98
  -4  10   5   47.75   61.90
  -4  10   5   81.36   18.13
  -4  10   5   42.89  101.25
   4 -10  -5   22.11   54.83
   4 -10  -5   61.02   18.57
   4 -10  -5   10.17   91.08
   4  10  -5   88.43   48.64
   4  10  -5   76.94   45.98
  -4 -10   5  103.02   50.85
  -4 -10   5   55.71   42.45
  -4  10   6    3.98   47.31
  -4  10   6    5.75   14.59
  -4  10   6   -2.21   72.96
   4 -10  -6  -12.82   45.10
   4 -10  -6    2.21   15.03
   4 -10  -6   27.41   69.42
   4  10  -6    7.07   43.77
   4  10  -6    8.40   45.98
  -4 -10   6   -9.73   45.54
  -4 -10   6   19.90   46.87
  -4  10   7   24.76  160.95
  -4  10   7   -7.52   41.56
  -4  10   7    0.00   14.59
  -4  10   7  -22.99   79.15
   4 -10  -7    6.63   40.24
   4 -10  -7    0.44   15.03
   4 -10  -7  -10.17   76.05
   4  10  -7   -4.42   40.68
   4  10  -7   -8.40   43.77
  -4 -10   7   14.15   42.45
  -4  10   8    4.42  125.13
  -4  10   8    7.07   34.49
  -4  10   8   15.48   12.82
   4 -10  -8  -13.26  142.38
   4 -10  -8    5.31   33.16
   4 -10  -8   11.94   13.26
   4  10  -8   17.24   34.49
  -4 -10   8   -1.33   35.37
  -4 -10   8    7.52   21.67
  -4  10   9  112.31   99.93
  -4  10   9   19.01   32.28
  -4  10   9   16.80   13.26
   4 -10  -9    7.07  122.48
   4 -10  -9   23.43   30.95
   4 -10  -9   15.48   12.38
   4  10  -9    2.21   33.16
   4  10  -9   19.01   18.13
  -4 -10   9   20.78   37.58
  -4 -10   9   10.61   12.38
  -4  10  10   -0.88   88.43
  -4  10  10   -2.21   29.18
  -4  10  10   -2.65   12.38
   4 -10 -10   -8.84  106.56
   4 -10 -10    2.21   28.30
   4 -10 -10    4.42   12.82
   4  10 -10   -2.65   34.93
   4  10 -10    1.77   11.05
  -4 -10  10    0.88   35.37
  -4 -10  10    1.33    8.40
  -4  10  11   36.26   84.45
  -4  10  11   -3.98   27.41
  -4  10  11    7.52   11.50
   4 -10 -11   -8.40   97.28
   4 -10 -11    5.31   26.09
   4 -10 -11   10.61   11.50
   4  10 -11    5.31   33.16
   4  10 -11    2.21    7.96
  -4 -10  11   -3.54   34.05
  -4 -10  11    2.21    7.07
  -4  10  12   -7.96   83.57
  -4  10  12   -2.65   24.76
  -4  10  12    1.33   10.17
   4 -10 -12   -5.31   84.01
   4 -10 -12    7.96   25.20
   4 -10 -12    1.77    9.73
   4  10 -12    4.42   27.86
   4  10 -12   -0.88    6.63
  -4 -10  12    7.07   31.84
  -4 -10  12   -0.44    6.63
  -4  11   1  185.26   34.49
   4 -11  -1   75.61   38.03
   4  11  -1   41.12   61.02
   4  11  -1  136.19   56.60
  -4 -11   1   62.34   71.63
  -4 -11   1   74.72   58.37
  -4  11   2   -0.44   23.43
   4 -11  -2   12.38   26.09
   4  11  -2    0.88   60.13
   4  11  -2   34.49   43.33
  -4 -11   2  -10.17   55.27
  -4 -11   2   16.80   44.66
  -4  11   3   11.94   20.78
   4 -11  -3   16.36   22.55
   4 -11  -3   38.47  136.19
   4  11  -3   20.34   50.41
   4  11  -3    2.21   45.10
  -4 -11   3   -1.77   57.48
  -4 -11   3   -2.21   46.43
  -4  11   4   46.87   18.57
  -4  11   4   58.37  117.61
   4 -11  -4   31.39   19.46
   4 -11  -4   27.41  104.35
   4  11  -4   34.49   51.73
   4  11  -4   13.71   41.56
  -4 -11   4   29.62   47.75
  -4 -11   4   48.20   44.22
  -4  11   5  -11.94   66.32
  -4  11   5    7.52   15.92
  -4  11   5    9.73  107.00
   4 -11  -5    8.84   56.60
   4 -11  -5   -0.88   16.80
   4 -11  -5  -26.09   96.83
   4  11  -5   -9.29   48.20
   4  11  -5    9.29   42.89
  -4 -11   5  -12.38   43.77
  -4 -11   5   11.05   39.79
  -4  11   6   11.05   45.10
  -4  11   6   28.74   15.03
  -4  11   6   -8.40   77.38
   4 -11  -6    2.65   46.43
   4 -11  -6   19.90   15.48
   4 -11  -6   22.55   72.51
   4  11  -6   22.11   38.91
   4  11  -6   51.29   45.10
  -4 -11   6   12.82   40.68
  -4 -11   6   13.26   45.98
  -4  11   7   12.82  147.24
  -4  11   7    5.75   40.68
  -4  11   7   18.57   13.71
  -4  11   7   19.46   80.47
   4 -11  -7  -10.61   39.79
   4 -11  -7    3.98   14.15
   4 -11  -7   14.59   78.26
   4  11  -7    1.77   41.12
  -4 -11   7   -5.75   37.58
  -4  11   8   13.26  110.10
  -4  11   8    3.54   34.93
  -4  11   8    4.86   13.26
   4 -11  -8   -4.86  130.88
   4 -11  -8   -2.21   33.16
   4 -11  -8    4.42   14.59
   4  11  -8   11.94   38.47
  -4 -11   8   -9.73   39.79
  -4 -11   8    9.29   24.32
  -4  11   9    0.44   99.93
  -4  11   9   48.20   31.39
  -4  11   9   27.41   12.38
   4 -11  -9   66.77  119.83
   4 -11  -9   30.07   30.95
   4 -11  -9   14.15   13.71
   4  11  -9   26.97   37.14
   4  11  -9   34.93   22.99
  -4 -11   9   44.66   38.47
  -4 -11   9   13.71   13.71
  -4  11  10   13.26   91.53
  -4  11  10   27.41   30.51
  -4  11  10   14.15   11.50
   4 -11 -10   10.17  106.56
   4 -11 -10   25.65   26.53
   4 -11 -10   24.76   13.26
   4  11 -10   19.46   34.93
   4  11 -10   43.33   12.82
  -4 -11  10   12.38   35.37
  -4 -11  10   13.71    8.84
  -4  11  11   26.53   87.11
  -4  11  11   31.84   26.97
  -4  11  11    7.52   10.17
   4 -11 -11   22.99   89.32
   4 -11 -11   12.38   25.20
   4 -11 -11   15.03   11.94
   4  11 -11   17.69   33.16
   4  11 -11   34.93    8.84
  -4 -11  11   24.76   34.05
  -4 -11  11   22.55    7.07
  -4  12   1    2.65   27.86
   4 -12  -1   -0.88   32.72
   4  12  -1    7.52   58.81
   4  12  -1    8.84   42.01
  -4 -12   1   11.05   68.53
  -4 -12   1   15.48   55.71
  -4  12   2   19.90   22.99
   4 -12  -2   11.05   25.65
   4  12  -2   11.05   60.58
   4  12  -2   -7.07   44.66
  -4 -12   2  -11.94   55.71
  -4 -12   2   11.94   40.68
  -4  12   3  140.61   23.43
   4 -12  -3   97.72   23.43
   4 -12  -3   97.28  170.67
   4  12  -3    8.40   49.96
   4  12  -3   71.63   40.68
  -4 -12   3   66.77   58.81
  -4 -12   3   88.87   45.10
  -4  12   4   39.79   18.13
  -4  12   4  -12.38  145.03
   4 -12  -4   39.35   19.01
   4 -12  -4   48.20  128.67
   4  12  -4   26.97   51.73
   4  12  -4   33.16   43.33
  -4 -12   4   32.28   53.06
  -4 -12   4   35.81   41.56
  -4  12   5   18.57   15.92
  -4  12   5   15.92   98.16
   4 -12  -5   29.62   59.69
   4 -12  -5   -2.21   16.36
   4 -12  -5   29.62   87.55
   4  12  -5   22.55   47.31
   4  12  -5   23.43   40.24
  -4 -12   5    6.63   48.64
  -4 -12   5   37.14   45.98
  -4  12   6   -0.88   50.41
  -4  12   6    6.19   15.92
  -4  12   6   -2.65   92.41
   4 -12  -6    4.86   49.96
   4 -12  -6    6.19   16.36
   4 -12  -6   12.82   84.45
   4  12  -6    0.00   44.22
   4  12  -6    3.10   42.89
  -4 -12   6    3.10   45.10
  -4 -12   6    3.10   41.56
  -4  12   7  -14.59  118.06
  -4  12   7   72.07   43.77
  -4  12   7    8.40   13.26
   4 -12  -7   26.97  169.79
   4 -12  -7   -7.07   42.89
   4 -12  -7   10.17   14.15
   4  12  -7   -5.75   36.70
  -4 -12   7    3.54   41.56
  -4  12   8   70.30  110.10
  -4  12   8   78.70   37.14
  -4  12   8   79.59   15.03
   4 -12  -8  149.45  131.32
   4 -12  -8   60.13   36.26
   4 -12  -8   79.15   15.48
   4  12  -8   59.69   39.79
  -4 -12   8  103.47   42.01
  -4  12   9   41.56  100.81
  -4  12   9   19.01   32.72
  -4  12   9   26.53   13.71
   4 -12  -9  -16.36  108.33
   4 -12  -9    8.84   30.95
   4 -12  -9   12.38   12.82
   4  12  -9   53.94   38.47
  -4 -12   9    9.73   37.58
  -4 -12   9   11.94   14.59
  -4  12  10  -10.17  100.81
  -4  12  10   28.30   27.86
  -4  12  10   33.60   12.82
   4 -12 -10   31.84   98.60
   4 -12 -10   32.28   28.74
   4 -12 -10   24.76   11.94
   4  12 -10   20.78   34.93
   4  12 -10   48.20   14.59
  -4 -12  10   26.97   36.26
  -4 -12  10   24.76    9.73
  -4  12  11   19.90   98.16
  -4  12  11   14.59   24.76
  -4  12  11    8.84   11.50
   4 -12 -11   -7.52   91.53
   4 -12 -11    4.86   26.09
   4 -12 -11    3.98   10.61
   4  12 -11    9.29   33.60
   4  12 -11    3.98    8.40
  -4 -12  11    2.21   34.05
  -4 -12  11    2.65    6.63
  -4  13   1   21.67   23.43
   4 -13  -1   -7.07   30.51
   4  13  -1   -8.40   58.37
   4  13  -1  -13.71   40.24
  -4 -13   1  -31.39   61.46
  -4 -13   1    0.00   46.43
  -4  13   2  145.47   26.09
   4 -13  -2   68.53   25.65
   4  13  -2  107.89   62.34
   4  13  -2  125.57   44.22
  -4 -13   2  120.71   65.00
  -4 -13   2  130.88   42.89
  -4  13   3   71.19   20.78
   4 -13  -3   42.45   21.67
   4 -13  -3   99.04  160.50
   4  13  -3    2.65   54.83
   4  13  -3   18.13   39.35
  -4 -13   3   65.00   51.29
  -4 -13   3   33.60   42.45
  -4  13   4   17.24   17.24
  -4  13   4   85.78  160.50
   4 -13  -4    4.42   18.13
   4 -13  -4   22.99  137.51
   4  13  -4    9.29   45.10
   4  13  -4    9.29   36.26
  -4 -13   4   15.92   52.62
  -4 -13   4   12.38   42.45
  -4  13   5    7.52   15.48
  -4  13   5  -26.97  106.12
   4 -13  -5    7.52   15.92
   4 -13  -5    3.10   92.85
   4  13  -5  -11.50   41.56
   4  13  -5   -4.86   38.47
  -4 -13   5  -10.17   48.20
  -4 -13   5    1.77   43.33
  -4  13   6   20.78  146.80
  -4  13   6    1.77   54.83
  -4  13   6   14.15   14.59
  -4  13   6   22.99   97.72
   4 -13  -6   18.57   45.54
   4 -13  -6   15.03   15.03
   4 -13  -6   24.32   90.20
   4  13  -6    2.21   38.47
  -4 -13   6   -0.88   40.24
  -4  13   7    5.75  113.19
  -4  13   7   -6.19   41.56
  -4  13   7    2.65   13.71
   4 -13  -7  -26.09  130.44
   4 -13  -7   -0.44   38.91
   4 -13  -7    9.73   15.48
   4  13  -7   -3.54   40.68
  -4 -13   7   -8.84   42.45
  -4  13   8   10.61  108.33
  -4  13   8   54.83   37.14
  -4  13   8   43.77   14.15
   4 -13  -8   57.04  124.69
   4 -13  -8   28.30   33.60
   4 -13  -8   28.74   14.15
   4  13  -8   12.38   39.35
  -4 -13   8   23.88   35.81
  -4  13   9   16.36  101.70
  -4  13   9   -6.19   31.39
  -4  13   9   -1.33   11.94
   4 -13  -9  -10.17  108.33
   4 -13  -9   15.92   28.74
   4 -13  -9   -3.10   12.82
   4  13  -9   21.67   33.16
  -4 -13   9    1.33   33.60
  -4 -13   9   -0.44   20.78
  -4  13  10   21.67   95.06
  -4  13  10   -1.33   28.74
  -4  13  10    5.75   11.05
   4 -13 -10   15.48   97.28
   4 -13 -10    3.54   25.65
   4 -13 -10    1.77   12.82
   4  13 -10    4.86   30.95
   4  13 -10    7.07   19.01
  -4 -13  10    0.44   31.84
  -4 -13  10    2.65    9.73
  -4  13  11   36.26   92.85
  -4  13  11   14.59   26.09
  -4  13  11   20.78   10.61
   4 -13 -11   48.64  102.58
   4 -13 -11    8.40   23.43
   4 -13 -11   16.80   11.05
   4  13 -11    8.40   33.16
   4  13 -11   34.93    9.73
  -4 -13  11   12.38   34.05
  -4 -13  11    7.07    6.63
  -4  14   1  -16.80   24.76
   4 -14  -1   -3.54   25.65
   4  14  -1   18.13   65.88
   4  14  -1  -10.61   38.91
  -4 -14   1  -23.43   61.02
  -4 -14   1   -3.10   41.56
  -4  14   2   18.13   21.22
   4 -14  -2    7.52   20.78
   4  14  -2   11.05   59.25
   4  14  -2   -2.65   36.26
  -4 -14   2   21.67   61.90
  -4 -14   2   41.12   40.24
  -4  14   3    2.21   16.80
   4 -14  -3   -5.75   19.90
   4 -14  -3  -18.13  198.97
   4  14  -3    5.31   55.27
   4  14  -3   -5.75   37.14
  -4 -14   3    1.33   56.60
  -4 -14   3   -7.96   39.79
  -4  14   4   -3.98   16.36
  -4  14   4   87.99  149.01
   4 -14  -4   -2.21   17.69
   4 -14  -4  -25.65  127.78
   4  14  -4   11.50   50.85
   4  14  -4    2.65   37.58
  -4 -14   4    4.42   52.17
  -4 -14   4   -6.19   39.35
  -4  14   5    4.42   15.03
  -4  14   5   -4.42  127.78
   4 -14  -5    2.65   15.48
   4 -14  -5    4.42  114.08
   4  14  -5   -3.98   47.31
   4  14  -5   17.69   37.58
  -4 -14   5   -2.21   49.08
  -4 -14   5   -7.96   42.45
  -4  14   6  -29.62  134.42
  -4  14   6   -8.40   55.27
  -4  14   6   -1.33   14.15
   4 -14  -6  -71.19  167.14
   4 -14  -6  -11.50   50.41
   4 -14  -6    8.40   14.59
   4  14  -6    3.54   43.77
  -4 -14   6   -3.54   45.10
  -4  14   7  -23.88  110.98
  -4  14   7   21.22   43.33
  -4  14   7    8.40   13.71
   4 -14  -7    4.42  124.69
   4 -14  -7    9.73   40.68
   4 -14  -7    6.63   14.15
   4  14  -7    5.31   35.81
  -4 -14   7   10.61   37.58
  -4  14   8  188.36  102.14
  -4  14   8  158.29   41.12
  -4  14   8  141.05   19.01
   4 -14  -8  192.78  123.36
   4 -14  -8  107.89   35.81
   4 -14  -8  133.09   17.69
   4  14  -8  121.59   37.14
  -4 -14   8  107.00   42.45
  -4  14   9   -3.98  101.70
  -4  14   9   21.67   31.84
  -4  14   9   30.51   13.71
   4 -14  -9    3.98  107.00
   4 -14  -9   25.20   28.74
   4 -14  -9   28.74   12.82
   4  14  -9   22.55   32.72
  -4 -14   9   26.97   34.05
  -4 -14   9   42.01   21.22
  -4  14  10    4.42   92.85
  -4  14  10    3.54   27.41
  -4  14  10    4.42   11.50
   4 -14 -10   -9.29   98.16
   4 -14 -10    4.86   25.65
   4 -14 -10   12.82   11.50
   4  14 -10    8.40   31.39
   4  14 -10   15.03   19.01
  -4 -14  10    3.10   31.84
  -4 -14  10    0.00   10.61
  -4  14  11  -18.57   94.62
  -4  14  11    0.44   25.65
  -4  14  11   -3.98   10.17
   4 -14 -11  -10.17   93.74
   4 -14 -11    0.00   23.88
   4 -14 -11   -0.44   11.94
   4  14 -11   -5.75   29.18
   4  14 -11    3.10   10.17
  -4 -14  11    3.54   34.05
  -4 -14  11   -2.65    6.63
  -4  15   1  335.16   37.14
   4 -15  -1  161.83   30.07
   4  15  -1   81.36   67.65
   4  15  -1  181.29   41.56
  -4 -15   1  270.16   74.28
  -4 -15   1  286.96   51.29
  -4  15   2   15.03   20.34
   4 -15  -2    9.73   22.11
   4  15  -2    9.73   52.62
   4  15  -2   21.22   39.79
  -4 -15   2   32.72   60.58
  -4 -15   2   23.43   41.56
  -4  15   3    0.44   17.69
   4 -15  -3   -4.86   19.01
   4  15  -3    2.21   48.64
   4  15  -3   -0.88   37.58
  -4 -15   3   -0.44   56.60
  -4 -15   3    3.98   36.26
  -4  15   4   -0.88   15.92
  -4  15   4  -42.89  193.67
   4 -15  -4   -4.42   17.24
   4 -15  -4   11.94  160.06
   4  15  -4    0.88   49.96
   4  15  -4    4.42   36.26
  -4 -15   4   25.20   52.62
  -4 -15   4    8.40   38.03
  -4  15   5    1.77  187.03
  -4  15   5    2.21   16.36
   4 -15  -5    3.98   15.92
   4  15  -5    7.07   41.56
  -4 -15   5    9.29   48.20
  -4  15   6  -15.48  127.34
  -4  15   6   -4.42   59.25
  -4  15   6    6.19   14.15
   4 -15  -6   38.47  169.35
   4 -15  -6   -0.44   49.08
   4 -15  -6   -3.10   14.59
   4  15  -6    3.10   43.77
  -4 -15   6    1.77   40.24
  -4  15   7    0.00  106.12
  -4  15   7    8.84   46.43
  -4  15   7    3.54   13.71
   4 -15  -7   36.70  122.48
   4 -15  -7    0.00   42.45
   4 -15  -7   11.50   13.71
   4  15  -7    9.29   40.68
  -4 -15   7    2.21   42.45
  -4  15   8  -16.80  112.31
  -4  15   8   16.36   38.03
  -4  15   8   37.58   13.71
   4 -15  -8   76.49  120.27
   4 -15  -8   19.01   34.05
   4 -15  -8   14.59   13.71
   4  15  -8   22.99   39.35
  -4 -15   8   43.77   40.68
  -4  15   9   28.30  102.58
  -4  15   9   11.50   31.39
  -4  15   9    5.31   12.38
   4 -15  -9  -30.07  105.68
   4 -15  -9    8.40   28.30
   4 -15  -9    0.88   13.71
   4  15  -9    1.33   36.26
  -4 -15   9   14.59   37.58
  -4  15  10    3.98   97.28
  -4  15  10   11.05   28.74
  -4  15  10   13.26   12.38
   4 -15 -10   -0.44   99.93
   4 -15 -10    9.73   25.65
   4 -15 -10   10.17   11.94
   4  15 -10    3.10   34.49
  -4 -15  10    2.21   34.93
  -4 -15  10    4.86   13.26
  -4  16   1   -6.19   22.99
   4 -16  -1   -7.07   25.65
   4  16  -1    3.98   65.00
   4  16  -1  -11.94   37.58
  -4 -16   1   -2.21   66.77
  -4 -16   1   11.50   38.03
  -4  16   2    5.75   19.46
   4 -16  -2    6.63   21.22
   4  16  -2    5.75   59.69
   4  16  -2   -3.54   34.93
  -4 -16   2    1.33   54.39
  -4 -16   2   -1.77   38.47
  -4  16   3   38.03   17.69
   4 -16  -3   24.32   19.01
   4  16  -3    3.54   53.94
   4  16  -3   11.94   34.05
  -4 -16   3   45.54   51.29
  -4 -16   3   21.22   37.58
  -4  16   4   -0.88   15.92
   4 -16  -4   -0.88   16.36
   4  16  -4   -4.86   49.96
  -4 -16   4    9.73   45.54
  -4  16   5   -2.65  172.88
  -4  16   5   36.70   15.48
   4 -16  -5   28.30   15.92
   4  16  -5    6.19   46.87
  -4 -16   5   24.76   48.64
  -4  16   6   -8.40  123.80
  -4  16   6    4.86   14.15
   4 -16  -6  -23.88  153.87
   4 -16  -6    0.88   54.39
   4 -16  -6   13.71   14.59
   4  16  -6    6.63   42.89
  -4 -16   6   -8.40   44.22
  -4  16   7   19.90  105.68
  -4  16   7   -3.10   47.31
  -4  16   7    8.84   15.03
   4 -16  -7  -11.05  115.40
   4 -16  -7  -15.48   42.89
   4 -16  -7    3.98   13.71
   4  16  -7   -3.98   40.24
  -4 -16   7    1.77   42.89
  -4  16   8   -4.42  109.21
  -4  16   8   -3.10   38.47
  -4  16   8    4.86   12.82
   4 -16  -8   -0.44  118.06
   4 -16  -8    2.65   34.05
   4 -16  -8    7.07   13.26
   4  16  -8    6.63   38.47
  -4 -16   8    2.21   34.93
  -4  16   9   34.05  101.70
  -4  16   9   47.75   34.49
  -4  16   9   26.53   12.38
   4 -16  -9    2.65  110.54
   4 -16  -9   42.45   30.95
   4 -16  -9   34.05   12.82
   4  16  -9   35.37   36.70
  -4 -16   9   34.05   38.03
  -4  16  10    8.40  100.37
  -4  16  10   13.26   26.97
  -4  16  10   11.05   11.05
   4 -16 -10   12.38  100.37
   4 -16 -10   16.36   24.32
   4 -16 -10    3.98   12.82
   4  16 -10   12.82   34.49
  -4 -16  10   17.24   35.37
  -4 -16  10    4.86   15.03
  -4  17   1    0.00   20.78
   4 -17  -1   -3.54   23.43
   4  17  -1    2.65   64.11
  -4 -17   1  -11.50   65.88
  -4  17   2   29.18   19.01
   4 -17  -2   18.13   20.34
   4  17  -2   15.03   59.25
  -4 -17   2   -3.98   61.46
  -4  17   3    8.40   15.03
   4 -17  -3   14.59   18.13
   4  17  -3    0.88   53.94
  -4 -17   3   36.70   56.60
  -4  17   4    9.29   15.48
   4 -17  -4   15.03   15.92
   4  17  -4    3.54   49.52
  -4 -17   4    5.31   51.29
  -4  17   5   28.30  156.08
  -4  17   5   26.09   15.03
   4 -17  -5   80.47  201.62
   4 -17  -5   16.80   15.48
   4  17  -5   25.20   41.12
  -4 -17   5   29.18   47.75
  -4  17   6  -11.94  115.85
  -4  17   6   38.47   14.59
   4 -17  -6   -8.84  137.95
   4 -17  -6  -11.05   56.60
   4 -17  -6   23.43   14.59
   4  17  -6    7.07   42.89
  -4 -17   6   -3.10   44.66
  -4  17   7  -28.74  105.23
  -4  17   7   -8.84   47.31
  -4  17   7    0.44   13.26
   4 -17  -7    9.29  129.11
   4 -17  -7   -5.75   41.56
   4 -17  -7    1.77   13.26
   4  17  -7   -4.42   35.81
  -4 -17   7    3.10   37.14
  -4  17   8   -6.19  110.10
  -4  17   8   -0.88   38.47
  -4  17   8    1.33   12.82
   4 -17  -8    0.00  112.31
   4 -17  -8   -8.84   34.93
   4 -17  -8    2.65   12.82
   4  17  -8   -1.77   34.05
  -4 -17   8   -2.65   34.93
  -4  17   9   20.34  103.47
  -4  17   9   -0.88   32.28
  -4  17   9    0.00   11.94
   4 -17  -9  -25.20  109.66
   4 -17  -9    4.86   28.30
   4 -17  -9   -0.44   12.38
   4  17  -9    0.44   31.84
  -4 -17   9    3.98   37.58
  -4  17  10   11.05  100.37
  -4  17  10   -3.10   27.41
  -4  17  10    1.33   11.05
   4 -17 -10    1.33   90.64
   4 -17 -10    0.00   23.88
   4 -17 -10   -0.44   11.50
   4  17 -10    3.98   34.05
  -4 -17  10   -0.44   35.37
  -4 -17  10  -53.06   13.71
  -4  18   1   24.76   20.34
   4 -18  -1    1.77   22.55
   4  18  -1   16.80   63.67
  -4 -18   1   12.38   65.88
  -4  18   2    0.88   18.13
   4 -18  -2    6.63   19.46
   4  18  -2    3.54   57.48
  -4 -18   2    2.65   59.69
  -4  18   3    1.33   16.36
   4 -18  -3    3.98   17.24
   4  18  -3    5.31   47.75
  -4 -18   3   -4.86   54.83
  -4  18   4   -2.21  207.37
  -4  18   4    8.84   15.03
   4 -18  -4   -0.44   15.92
   4  18  -4    3.54   44.22
  -4 -18   4    2.21   45.10
  -4  18   5   27.41  150.33
  -4  18   5   43.33   15.03
   4 -18  -5   -1.77  183.94
   4 -18  -5   30.07   15.48
   4  18  -5   17.69   46.43
  -4 -18   5   31.84   47.75
  -4  18   6  -10.17  115.85
  -4  18   6    0.00   13.71
   4 -18  -6    3.10  128.23
   4 -18  -6    2.65   14.15
   4  18  -6   -2.65   38.03
  -4 -18   6   -6.63   39.79
  -4  18   7   18.13  118.94
  -4  18   7   16.80   50.85
  -4  18   7    1.33   13.26
   4 -18  -7    0.00  126.46
   4 -18  -7    8.84   43.77
   4 -18  -7    5.75   13.26
   4  18  -7   -1.77   39.35
  -4 -18   7    7.07   41.12
  -4  18   8    7.52   99.04
  -4  18   8    7.52   39.79
  -4  18   8    9.73   12.82
   4 -18  -8    8.40  103.91
   4 -18  -8    3.10   34.93
   4 -18  -8    3.98   12.82
   4  18  -8   -3.54   33.60
  -4 -18   8    1.77   38.91
  -4  18   9   -2.21  104.35
  -4  18   9    2.21   32.72
  -4  18   9    3.98   11.94
   4 -18  -9  -22.99  108.33
   4 -18  -9   -2.65   28.74
   4 -18  -9    0.00   11.94
   4  18  -9    0.00   31.84
  -4 -18   9    6.63   33.60
  -4  19   1    4.86   19.01
   4 -19  -1   -2.21   21.22
   4  19  -1   26.53   64.11
  -4 -19   1   24.32   65.44
  -4 -19   1   10.61   38.03
  -4  19   2    7.07   17.24
   4 -19  -2    3.10   18.57
   4  19  -2   -1.77   58.81
  -4 -19   2    9.73   61.02
  -4 -19   2   22.55   45.10
  -4  19   3   25.20   16.36
   4 -19  -3    5.31   16.80
   4  19  -3   -1.77   52.17
  -4 -19   3    2.21   54.83
  -4  19   4  -31.84  194.55
  -4  19   4    3.10   15.03
   4 -19  -4    9.73   15.48
   4  19  -4    7.96   49.08
  -4 -19   4    9.73   51.29
  -4  19   5   73.40  146.35
  -4  19   5   61.02   15.48
   4 -19  -5   -1.33  177.75
   4 -19  -5   44.22   15.48
   4  19  -5   15.92   40.68
  -4 -19   5   49.96   42.89
  -4  19   6   13.26  110.98
  -4  19   6    8.84   13.71
   4 -19  -6   43.33  128.23
   4 -19  -6   24.76   14.15
   4  19  -6    0.00   41.56
  -4 -19   6    7.96   42.89
  -4  19   7   -2.21  117.17
  -4  19   7   -8.84   55.27
  -4  19   7    8.40   13.26
   4 -19  -7   16.36  125.13
   4 -19  -7    5.75   45.10
   4 -19  -7    4.42   13.26
   4  19  -7   11.94   39.35
  -4 -19   7    4.86   40.68
  -4  19   8  -13.26  111.87
  -4  19   8    7.52   41.12
  -4  19   8    2.21   12.38
   4 -19  -8    7.96  116.29
   4 -19  -8   -2.21   35.81
   4 -19  -8   -3.98   12.82
   4  19  -8    1.77   37.58
  -4 -19   8   11.50   38.47
  -4  19   9   41.56   95.06
  -4  19   9   68.09   34.93
  -4  19   9   29.18   12.38
   4 -19  -9   32.28  110.10
   4 -19  -9   18.13   28.30
   4 -19  -9   25.65   12.38
   4  19  -9   31.39   35.37
  -4 -19   9   31.84   33.16
  -4  20   1   15.03   18.13
   4 -20  -1    0.88   20.34
   4  20  -1   13.71   62.34
   4  20  -1   26.09   48.20
  -4 -20   1    2.21   65.00
  -4 -20   1    9.73   30.07
  -4  20   2    3.10   16.80
   4 -20  -2    5.31   17.69
   4  20  -2    2.65   57.04
  -4 -20   2   -0.88   58.81
  -4 -20   2    7.96   30.95
  -4  20   3   -1.33   15.48
   4 -20  -3   -1.77   15.92
   4  20  -3    4.86   51.73
  -4 -20   3   -3.10   53.94
  -4 -20   3    2.21   36.26
  -4  20   4    7.96  170.67
  -4  20   4    3.98   14.59
   4 -20  -4  -59.69  221.52
   4 -20  -4    9.29   15.03
   4  20  -4    7.96   42.45
  -4 -20   4   19.46   45.54
  -4  20   5   82.24  129.99
  -4  20   5   -4.86   14.15
   4 -20  -5  -32.72  149.89
   4 -20  -5   -0.44   14.15
   4  20  -5    4.42   44.66
  -4 -20   5    0.88   46.43
  -4  20   6   -1.33  126.46
  -4  20   6   -1.33   13.26
   4 -20  -6  -17.69  141.93
   4 -20  -6    6.63   13.71
   4  20  -6   -1.77   41.56
  -4 -20   6   -0.44   42.89
  -4  20   7    9.73  103.02
  -4  20   7    0.44   12.82
   4 -20  -7   -1.33  109.66
   4 -20  -7   -4.42   48.20
   4 -20  -7    5.31   13.26
   4  20  -7  -11.50   34.93
  -4 -20   7   -2.21   35.81
  -4  20   8   12.82  110.54
  -4  20   8   -0.88   42.45
  -4  20   8    1.33   12.38
   4 -20  -8   34.93  102.58
   4 -20  -8   13.71   37.14
   4 -20  -8    4.42   12.38
   4  20  -8    1.77   37.58
  -4 -20   8    2.65   38.91
  -4  21   1    6.63   17.69
   4 -21  -1   11.94   19.46
   4  21  -1    7.52   61.46
   4  21  -1   19.01   38.03
  -4 -21   1   -7.07   63.67
  -4 -21   1    8.84   26.09
  -4  21   2    8.84   15.92
   4 -21  -2   -2.65   17.24
   4  21  -2    2.21   55.71
   4  21  -2  -14.59   39.79
  -4 -21   2    0.88   58.37
  -4 -21   2   12.38   25.20
  -4  21   3  -22.99  190.57
  -4  21   3   23.88   15.03
   4 -21  -3   17.24   15.92
   4  21  -3    2.21   45.54
  -4 -21   3   14.15   55.71
  -4 -21   3    4.86   29.62
  -4  21   4  -12.38  160.95
  -4  21   4   -0.44   14.15
   4 -21  -4  -30.51  198.53
   4 -21  -4   -6.19   14.59
   4  21  -4    8.84   47.31
  -4 -21   4   -2.65   50.41
  -4 -21   4    8.40   32.72
  -4  21   5   26.53  121.59
  -4  21   5   34.05   14.15
   4 -21  -5   15.92  139.28
   4 -21  -5   25.20   14.59
   4  21  -5   20.34   39.35
  -4 -21   5   26.53   46.87
  -4 -21   5   23.43   35.81
  -4  21   6    7.96  124.25
  -4  21   6    5.75   13.26
   4 -21  -6   27.41  135.74
   4 -21  -6   -2.21   13.26
   4  21  -6   -2.21   40.68
  -4 -21   6    7.07   38.47
  -4  21   7    5.31  116.29
  -4  21   7    1.77   12.82
   4 -21  -7  -20.78  124.25
   4 -21  -7   -4.86   50.41
   4 -21  -7   -2.21   12.82
   4  21  -7   -0.44   38.47
  -4 -21   7   10.17   39.79
  -4  22   1    7.07   16.80
   4 -22  -1    1.33   18.57
   4  22  -1    6.63   60.13
   4  22  -1    1.33   30.51
  -4 -22   1   -7.96   64.56
  -4 -22   1   -0.44   22.55
  -4  22   2   -0.88   15.03
   4 -22  -2    4.86   16.80
   4  22  -2   27.41   55.71
   4  22  -2    0.00   31.39
  -4 -22   2    1.77   58.37
  -4 -22   2    0.44   22.11
  -4  22   3  -33.60  171.12
  -4  22   3    3.54   14.59
   4 -22  -3  -18.57  234.79
   4 -22  -3   -2.21   15.48
   4  22  -3   18.13   50.85
   4  22  -3    2.65   35.81
  -4 -22   3    5.75   53.50
  -4 -22   3   13.26   22.55
  -4  22   4  -15.48  156.52
  -4  22   4    1.77   12.38
   4 -22  -4  -34.49  188.36
   4 -22  -4   -1.77   14.59
   4  22  -4   -1.77   41.56
   4  22  -4   -2.65   43.77
  -4 -22   4   -3.54   49.52
  -4 -22   4   -1.77   24.32
  -4  22   5  -41.56  123.80
  -4  22   5   -3.54   13.26
   4 -22  -5  -24.76  132.65
   4 -22  -5   -0.88   13.71
   4  22  -5   -1.77   42.89
  -4 -22   5    2.21   45.10
  -4 -22   5    3.54   26.09
  -4  22   6   -1.33  111.87
  -4  22   6    2.65   12.82
   4 -22  -6    3.10  119.38
   4 -22  -6    4.42   13.26
   4  22  -6   -4.42   41.12
  -4 -22   6    3.10   41.56
  -4 -22   6    1.33   28.74
  -4  22   7  -10.61  115.40
  -4  22   7    2.21   12.38
   4 -22  -7   11.50  112.31
   4 -22  -7   -3.10   56.15
   4 -22  -7    1.33   12.38
   4  22  -7   -2.65   38.47
  -4 -22   7    5.31   39.35
  -4  23   1   35.81   16.80
   4 -23  -1   23.43   18.13
   4  23  -1   19.01   60.58
   4  23  -1   42.01   26.09
  -4 -23   1   13.26   63.67
  -4 -23   1   41.56   20.78
  -4  23   2   -6.63  261.32
  -4  23   2    5.75   13.26
   4 -23  -2    1.77   15.92
   4  23  -2   -0.44   54.83
   4  23  -2    6.63   25.65
  -4 -23   2   14.15   57.48
  -4 -23   2   -1.77   19.46
  -4  23   3    7.52  168.02
  -4  23   3   10.61   14.15
   4 -23  -3   29.18  214.01
   4 -23  -3    5.31   15.03
   4  23  -3    3.54   49.08
   4  23  -3   14.59   30.51
  -4 -23   3    6.63   53.06
  -4 -23   3    1.33   19.46
  -4  23   4   -5.31  136.63
  -4  23   4   23.88   13.71
   4 -23  -4   13.71  161.83
   4 -23  -4   19.01   14.15
   4  23  -4   75.17   47.31
   4  23  -4   40.68   34.05
  -4 -23   4   23.43   48.20
  -4 -23   4   13.71   19.46
  -4  23   5    3.10  133.97
  -4  23   5    5.75   12.82
   4 -23  -5  -36.70  149.45
   4 -23  -5   -2.65   13.71
   4  23  -5    4.42   43.33
   4  23  -5   13.71   39.35
  -4 -23   5    0.88   45.10
  -4 -23   5    9.29   20.78
  -4  23   6  -22.11  109.21
  -4  23   6    5.31   12.38
   4 -23  -6  -19.01  136.19
   4 -23  -6    3.10   12.82
   4  23  -6   -2.65   35.81
  -4 -23   6  -11.05   41.56
  -4 -23   6    4.42   20.34
  -4  24   1    3.54   15.48
   4 -24  -1   -5.75   16.80
   4  24  -1   -4.42   59.69
   4  24  -1    7.96   22.55
  -4 -24   1   -1.77   62.79
  -4 -24   1   -4.86   18.57
  -4  24   2   -6.19  229.48
  -4  24   2   -0.44   14.59
   4 -24  -2   -1.33   15.03
   4  24  -2   20.34   53.06
   4  24  -2   11.05   22.11
  -4 -24   2   16.36   58.81
  -4 -24   2    7.96   17.69
  -4  24   3   42.45  153.87
  -4  24   3   -2.65   13.71
   4 -24  -3   45.10  218.43
   4 -24  -3   -4.86   14.15
   4  24  -3   11.05   49.08
   4  24  -3    7.52   24.76
  -4 -24   3    4.42   51.29
  -4 -24   3   -3.54   17.24
  -4  24   4   -7.96  133.53
  -4  24   4   -0.44   13.26
   4 -24  -4   19.46  149.45
   4 -24  -4    1.33   13.71
   4  24  -4   18.13   40.68
   4  24  -4   -3.98   25.20
  -4 -24   4    3.98   48.20
  -4 -24   4    7.07   17.69
  -4  25   1    1.77   14.59
   4 -25  -1   -0.44   15.92
   4  25  -1    7.52   58.37
   4  25  -1   -2.65   20.34
  -4 -25   1   11.50   64.11
  -4 -25   1    1.33   16.36
  -4  25   2   -3.54  209.58
  -4  25   2    1.33   13.71
   4 -25  -2    2.21   14.59
   4  25  -2    2.65   53.94
   4  25  -2   -7.07   19.90
  -4 -25   2    9.73   56.15
  -4 -25   2   -1.33   16.36
  -4  25   3   -5.75  166.69
  -4  25   3   -5.31   13.26
   4 -25  -3   -5.75  206.49
   4 -25  -3   -0.44   13.71
   4  25  -3   13.26   47.75
   4  25  -3   -2.65   19.90
  -4 -25   3   -3.10   51.73
  -4 -25   3   -3.10   16.80
  -3   0   2    5.31   57.92
  -3   0   2  -35.37   78.26
   3   0  -2   11.05   56.60
   3   0  -2   -5.75   66.77
  -3   0   3   30.95   45.54
  -3   0   3   45.54   34.05
  -3   0   3   52.62   53.94
   3   0  -3   44.66   44.22
   3   0  -3   72.96   52.17
  -3   0   4    7.96   42.89
  -3   0   4   19.90   22.55
  -3   0   4    7.96   49.96
   3   0  -4    0.00   38.47
   3   0  -4  -19.90   24.76
   3   0  -4  -15.48   42.45
  -3   0   5 3273.75  262.20
  -3   0   5 2989.00  233.46
  -3   0   5 3130.05  257.78
   3   0  -5 3183.99  255.13
   3   0  -5 3336.54  260.43
   3   0  -5 2956.72  244.07
  -3   0   6   -4.42   35.37
  -3   0   6   -3.10   13.26
  -3   0   6    7.52   43.33
   3   0  -6    0.44   31.39
   3   0  -6   -8.84   14.15
   3   0  -6   10.61   49.52
  -3   0   7    9.73   30.51
  -3   0   7    4.86   12.38
  -3   0   7    8.40   96.83
  -3   0   7  -18.57   85.78
  -3   0   7  121.59   53.50
   3   0  -7    5.31   32.28
   3   0  -7    0.00   12.38
   3   0  -7   17.24   43.33
  -3   0   8  -32.28   93.74
  -3   0   8   -5.31   28.30
  -3   0   8    7.52   11.94
  -3   0   8  -21.22   91.08
  -3   0   8   -8.84   55.71
  -3   0   8   -8.40   57.48
  -3   0   8    4.86   44.66
   3   0  -8   -2.21   31.39
   3   0  -8   -0.44   11.05
   3   0  -8  -10.61   92.85
   3   0  -8    3.10   53.50
   3   0  -8   26.97   72.51
   3   0  -8    3.10   50.85
  -3   0   9    0.44   68.09
  -3   0   9   -3.10   30.95
  -3   0   9   11.05   10.17
  -3   0   9  -30.95   95.51
  -3   0   9    5.75   53.06
  -3   0   9   30.95   62.79
  -3   0   9   15.03   46.43
   3   0  -9    0.00   72.51
   3   0  -9    4.42   28.30
   3   0  -9    9.29   11.50
   3   0  -9    0.00   98.16
   3   0  -9   -1.33   52.17
   3   0  -9   19.90   60.13
   3   0  -9   22.55   46.43
  -3   0  10    4.42   62.79
  -3   0  10    5.75   30.51
  -3   0  10    7.52    9.73
  -3   0  10   -9.73   94.62
  -3   0  10    1.33   58.81
  -3   0  10   56.15   87.11
  -3   0  10  -12.38   56.15
   3   0 -10   -4.42   67.21
   3   0 -10    3.54   27.86
   3   0 -10    6.19   10.17
   3   0 -10    7.52  103.02
   3   0 -10   26.97   61.02
   3   0 -10   -5.31   75.61
   3   0 -10   -0.44   54.83
  -3   0  11    2.65   59.69
  -3   0  11   -1.77   27.41
  -3   0  11    1.77    8.40
  -3   0  11    8.40   58.81
  -3   0  11    0.00   47.31
   3   0 -11  189.24   63.67
   3   0 -11   -1.77   26.53
   3   0 -11    3.54    8.84
   3   0 -11   -3.98   63.23
   3   0 -11   -3.10   62.79
   3   0 -11  -22.99  107.00
  -3   0  12   -0.44   62.79
  -3   0  12   -5.75   26.97
  -3   0  12    3.10    7.96
   3   0 -12   -7.52   63.67
   3   0 -12   -4.42   26.09
   3   0 -12    2.65    8.40
  -3   0  13  170.67   63.23
  -3   0  13  224.17   35.81
  -3   0  13   97.72   11.05
   3   0 -13  276.79   70.30
   3   0 -13  152.10   30.07
   3   0 -13  206.93   19.01
  -3   0  14    8.40   61.90
  -3   0  14    0.88   25.20
  -3   0  14    0.88    7.07
   3   0 -14   22.55   62.34
   3   0 -14    5.31   27.86
   3   0 -14    3.54    7.07
   3   1  -1   -3.10   75.17
  -3  -1   1   -3.54   76.94
  -3   1   2   33.60   74.28
   3  -1  -2   76.94   61.90
   3  -1  -2  100.81   62.79
   3   1  -2   64.56   49.08
   3   1  -2   57.92   67.21
  -3  -1   2   82.24   57.92
  -3  -1   2   97.28   64.11
[truncated: 27,270,982 more chars]
