# Supplementary material for: Semi-automated MicroED system unveils multiple polymorphs in fish-derived guanine crystals
Source: Acta Crystallogr C Struct Chem. 2026 Jun 22;82(Pt 7):310–23. doi: 10.1107/S2053229626006236 (PMC13330800; doi:10.1107/S2053229626006236)
Supplement: Supplementary file 2 [file c-82-00310-2527795_bluefishgasup2.hkl]

data_2527795_bluefishga                                                         
_shelx_title ' fish01_alpha_a.res in P2(1)/c'                                   
_shelx_refln_list_code          4                                               
_shelx_F_calc_maximum       18.33                                               
_exptl_crystal_F_000       112.91                                               
_reflns_d_resolution_high  0.6945                                               
                                                                                
loop_                                                                           
 _space_group_symop_operation_xyz                                               
 'x, y, z'                                                                      
 '-x, y+1/2, -z+1/2'                                                            
 '-x, -y, -z'                                                                   
 'x, -y-1/2, z-1/2'                                                             
                                                                                
_cell_length_a     3.6078                                                       
_cell_length_b     9.8317                                                       
_cell_length_c    16.4675                                                       
_cell_angle_alpha  90.000                                                       
_cell_angle_beta   95.891                                                       
_cell_angle_gamma  90.000                                                       
                                                                                
_shelx_F_squared_multiplier     1.000                                           
                                                                                
loop_                                                                           
 _refln_index_h                                                                 
 _refln_index_k                                                                 
 _refln_index_l                                                                 
 _refln_F_squared_calc                                                          
 _refln_F_squared_meas                                                          
 _refln_F_squared_sigma                                                         
 _refln_observed_status                                                         
   0   2   0        217.92        178.02         2.22 o                         
   1   2   0          5.32          7.09         1.95 o                         
   1   3   0          1.67          1.04         1.35 o                         
   0   4   0         36.16         35.90         1.56 o                         
   1   4   0         13.51          9.82         0.95 o                         
   2   4   0          0.06          0.74         2.24 o                         
   1   5   0          0.99          0.98         0.73 o                         
   2   5   0         34.33         37.44         2.44 o                         
   3   5   0          0.64         -0.17         4.15 o                         
   0   6   0         34.97         34.57         1.02 o                         
   1   6   0          4.39          4.18         0.56 o                         
   2   6   0          8.57          7.67         2.13 o                         
   3   6   0          1.72         -0.09         2.71 o                         
   1   7   0         31.39         34.91         1.07 o                         
   2   7   0          0.46          0.76         1.62 o                         
   3   7   0          0.29         -0.40         2.64 o                         
   4   7   0          0.16          0.47         4.91 o                         
   0   8   0         40.76         42.62         1.25 o                         
   1   8   0          1.92          2.00         0.54 o                         
   2   8   0          0.23          0.26         1.37 o                         
   3   8   0          0.58          1.29         2.72 o                         
   4   8   0          0.31          0.33         3.33 o                         
   1   9   0          2.60          3.30         0.51 o                         
   2   9   0          0.30          0.61         0.97 o                         
   3   9   0          1.43          2.22         2.80 o                         
   0  10   0          0.97          3.35         0.92 o                         
   1  10   0          4.03          3.60         0.54 o                         
   2  10   0          0.85          0.57         0.99 o                         
   3  10   0          0.02          0.30         3.05 o                         
   1  11   0          7.55          7.43         0.64 o                         
   2  11   0          1.05          0.94         0.67 o                         
   3  11   0          0.03          0.00         1.37 o                         
   0  12   0          0.02          0.20         0.91 o                         
   1  12   0          0.29         -0.01         0.61 o                         
   2  12   0          0.03          0.04         0.61 o                         
   1  13   0          0.02          0.27         0.63 o                         
   2  13   0          0.35          0.49         2.60 o                         
   0  14   0          0.11          0.06         1.12 o                         
   0   1   1         14.99         19.90         0.40 o                         
  -1   2   1        197.42        217.62         4.13 o                         
   0   2   1        102.10        110.08         1.23 o                         
   1   2   1         16.37         15.51         2.10 o                         
  -1   3   1        195.92        204.90         4.48 o                         
   0   3   1         77.37         88.03         0.93 o                         
   1   3   1          7.41          6.14         1.60 o                         
  -2   4   1         29.54         25.85         2.28 o                         
  -1   4   1         22.62         22.68         1.04 o                         
   0   4   1          0.00         -0.28         0.45 o                         
   1   4   1          2.09          1.73         1.30 o                         
   2   4   1          6.91          4.03         2.47 o                         
  -3   5   1          0.40          2.71         3.73 o                         
  -2   5   1          5.23          5.46         1.87 o                         
  -1   5   1         13.85         12.55         0.78 o                         
   0   5   1         14.01         13.82         1.09 o                         
   1   5   1          4.90          3.47         0.81 o                         
   2   5   1          0.17          1.25         2.07 o                         
  -3   6   1          0.15         -0.23         2.50 o                         
  -2   6   1          0.21          0.98         2.01 o                         
  -1   6   1         42.40         42.61         0.67 o                         
   0   6   1          0.39          0.72         0.51 o                         
   1   6   1          4.40          3.02         0.54 o                         
   2   6   1         17.47         18.80         2.66 o                         
   3   6   1          0.05         -1.58         2.93 o                         
  -4   7   1          0.30          0.13         3.66 o                         
  -3   7   1          2.82          2.64         2.62 o                         
  -2   7   1          2.89          1.55         1.32 o                         
  -1   7   1         14.28         14.73         0.48 o                         
   0   7   1          7.27          7.49         0.60 o                         
   1   7   1          1.41          1.55         0.55 o                         
   2   7   1          4.04          4.81         2.23 o                         
   3   7   1          2.66          3.35         2.82 o                         
   4   7   1          0.31          1.78         5.68 o                         
  -4   8   1          0.00         -0.02         3.18 o                         
  -3   8   1          1.83          2.31         2.52 o                         
  -2   8   1         10.27          8.89         1.06 o                         
  -1   8   1          0.82          0.26         0.54 o                         
   0   8   1        169.56        199.41         3.61 o                         
   1   8   1        104.00        122.82         1.46 o                         
   2   8   1          1.25          1.97         1.35 o                         
   3   8   1          1.60          0.00         2.74 o                         
   4   8   1          0.02          0.55         3.55 o                         
  -3   9   1          0.60          0.74         2.78 o                         
  -2   9   1          0.03         -0.11         0.93 o                         
  -1   9   1         28.05         29.40         0.74 o                         
   0   9   1          4.02          4.09         0.65 o                         
   1   9   1          9.54          9.58         0.62 o                         
   2   9   1         16.13         16.59         1.21 o                         
   3   9   1          0.87          0.48         2.90 o                         
  -3  10   1          0.00          0.25         1.72 o                         
  -2  10   1          0.00          0.05         0.77 o                         
  -1  10   1          9.13          8.27         0.68 o                         
   0  10   1          4.64          5.65         0.66 o                         
   1  10   1          3.33          3.40         0.60 o                         
   2  10   1          6.00          5.62         1.09 o                         
   3  10   1          0.00         -0.09         3.14 o                         
  -3  11   1          0.12          0.14         1.47 o                         
  -2  11   1          0.27          0.34         0.61 o                         
  -1  11   1          0.06          0.16         0.64 o                         
   0  11   1          0.01         -0.10         0.64 o                         
   1  11   1          0.00          0.16         0.57 o                         
   2  11   1          0.19          0.20         0.75 o                         
   3  11   1          0.04          0.25         1.96 o                         
  -2  12   1          0.13         -0.06         0.54 o                         
  -1  12   1          0.07          0.26         0.65 o                         
   0  12   1          0.03          0.12         0.66 o                         
   1  12   1          0.10          0.09         0.57 o                         
   2  12   1          0.23          0.14         0.69 o                         
  -2  13   1          2.05          2.23         2.20 o                         
  -1  13   1          0.15          0.33         0.63 o                         
   0  13   1          0.33          0.05         0.69 o                         
   1  13   1          0.09          0.04         0.58 o                         
   0  14   1          0.34          0.15         0.92 o                         
   0   0   2         35.75         30.06         1.36 o                         
   0   1   2        336.06        306.99         4.18 o                         
  -1   2   2         73.15         71.26         2.00 o                         
   0   2   2         11.29         16.57         0.72 o                         
  -1   3   2          0.53          0.46         0.71 o                         
   0   3   2         13.25         12.06         0.55 o                         
   1   3   2          0.59          0.09         1.68 o                         
  -2   4   2         24.62         13.87         1.81 o                         
  -1   4   2          0.01          0.40         0.62 o                         
   0   4   2         73.69         71.63         0.88 o                         
   1   4   2          7.73          4.43         1.79 o                         
   2   4   2          0.03          0.47         2.40 o                         
  -3   5   2          0.73          1.53         3.73 o                         
  -2   5   2          4.21          3.57         1.73 o                         
  -1   5   2        157.90        171.48         2.48 o                         
   0   5   2          7.23          6.31         0.50 o                         
   1   5   2          2.17          1.11         0.94 o                         
   2   5   2          1.95          3.22         2.29 o                         
  -3   6   2          0.30          1.10         2.46 o                         
  -2   6   2          3.03          5.12         1.21 o                         
  -1   6   2         38.69         41.49         1.55 o                         
   0   6   2          1.58          2.21         0.47 o                         
   1   6   2         13.97         10.18         0.63 o                         
   2   6   2          2.23          2.80         2.26 o                         
   3   6   2          0.69          1.58         3.19 o                         
  -4   7   2          0.07          0.67         3.33 o                         
  -3   7   2          0.26         -0.27         2.51 o                         
  -2   7   2          2.09          1.66         1.10 o                         
  -1   7   2          1.12          1.25         0.59 o                         
   0   7   2         15.99         17.29         0.62 o                         
   1   7   2          3.60          4.66         0.61 o                         
   2   7   2         18.27         19.78         2.76 o                         
   3   7   2          0.01         -0.13         2.79 o                         
   4   7   2          0.02         -0.80         6.35 o                         
  -4   8   2          0.04          0.17         3.05 o                         
  -3   8   2          1.23          1.09         2.46 o                         
  -2   8   2          1.24          1.03         0.94 o                         
  -1   8   2          3.14          4.47         0.60 o                         
   0   8   2          3.84          4.14         0.66 o                         
   1   8   2         25.15         27.58         0.92 o                         
   2   8   2          0.35          0.54         1.51 o                         
   3   8   2          0.03          0.14         3.08 o                         
   4   8   2          0.10         -0.33         3.90 o                         
  -3   9   2          0.37         -0.20         2.64 o                         
  -2   9   2          5.46          4.77         0.99 o                         
  -1   9   2          0.52          0.37         0.59 o                         
   0   9   2          3.13          3.05         0.64 o                         
   1   9   2          1.53          2.45         0.60 o                         
   2   9   2          1.01          0.58         1.18 o                         
   3   9   2          0.09          2.08         3.14 o                         
  -3  10   2          0.38          0.38         1.48 o                         
  -2  10   2          0.14          0.00         0.67 o                         
  -1  10   2          1.70          1.35         0.61 o                         
   0  10   2          6.20          6.10         0.67 o                         
   1  10   2          0.38          0.60         0.61 o                         
   2  10   2          0.67          0.81         1.04 o                         
   3  10   2          0.16         -0.08         3.08 o                         
  -3  11   2          0.00          0.19         1.28 o                         
  -2  11   2          0.00          3.99         1.29 o                         
  -1  11   2          3.18          2.72         0.62 o                         
   0  11   2         14.55         13.98         0.75 o                         
   1  11   2          0.90          0.87         0.64 o                         
   2  11   2          1.66          1.57         0.80 o                         
   3  11   2          0.09         -0.07         2.00 o                         
  -2  12   2          3.36          2.69         0.48 o                         
  -1  12   2          0.02          0.19         0.61 o                         
   0  12   2          1.04          0.89         0.65 o                         
   1  12   2          0.12         -0.33         0.63 o                         
   2  12   2          0.04         -0.09         0.69 o                         
  -2  13   2          1.62          1.41         2.41 o                         
  -1  13   2          1.70          1.14         0.66 o                         
   0  13   2          0.12          0.17         0.65 o                         
   1  13   2          0.01         -0.15         0.63 o                         
   0  14   2          0.05          0.09         1.22 o                         
  -1   1   3         21.69         14.34         2.13 o                         
   0   1   3         73.01         73.44         1.19 o                         
  -1   2   3          0.09          1.21         0.47 o                         
   0   2   3        155.97        163.86         2.74 o                         
  -2   3   3          3.05          3.48         2.51 o                         
  -1   3   3         83.05         72.92         1.85 o                         
   0   3   3        262.75        260.85         3.18 o                         
   1   3   3         43.46         37.85         3.07 o                         
  -2   4   3         39.43         46.95         7.03 o                         
  -1   4   3         54.23         57.29         0.73 o                         
   0   4   3         47.88         36.74         0.71 o                         
   1   4   3          4.65          2.68         1.77 o                         
   2   4   3          1.28          0.42         3.43 o                         
  -3   5   3          0.06         -0.72         2.67 o                         
  -2   5   3          2.21          0.96         1.60 o                         
  -1   5   3         11.64         12.98         1.15 o                         
   0   5   3         56.05         54.45         1.20 o                         
   1   5   3          4.79          4.81         1.58 o                         
   2   5   3          0.01          1.75         2.69 o                         
  -3   6   3          0.13          0.95         2.24 o                         
  -2   6   3          1.11         -0.11         1.15 o                         
  -1   6   3          3.62          4.21         0.73 o                         
   0   6   3         23.93         27.74         0.69 o                         
   1   6   3          2.03          2.38         0.63 o                         
   2   6   3          1.82          0.43         2.41 o                         
   3   6   3          2.71          3.43         3.28 o                         
  -4   7   3          0.08         -0.37         3.09 o                         
  -3   7   3          2.09          2.29         2.31 o                         
  -2   7   3          7.44          7.97         0.96 o                         
  -1   7   3          0.09          0.30         0.56 o                         
   0   7   3         19.09         19.96         0.67 o                         
   1   7   3          4.73          4.06         0.68 o                         
   2   7   3          0.02          1.10         2.38 o                         
   3   7   3          0.69         -0.70         2.89 o                         
  -4   8   3          2.75          1.75         3.03 o                         
  -3   8   3          0.43         -0.57         2.33 o                         
  -2   8   3         18.32         21.06         1.01 o                         
  -1   8   3         24.18         24.96         0.79 o                         
   0   8   3          0.95          1.12         0.56 o                         
   1   8   3         99.98        119.17         1.47 o                         
   2   8   3         25.93         19.84         2.66 o                         
   3   8   3          0.22         -0.25         3.18 o                         
   4   8   3          0.14          0.72         4.05 o                         
  -3   9   3          5.88          6.33         1.78 o                         
  -2   9   3          0.26          0.13         0.82 o                         
  -1   9   3          4.22          4.00         0.58 o                         
   0   9   3         18.88         19.03         0.67 o                         
   1   9   3          0.48          0.41         0.61 o                         
   2   9   3          7.32          7.97         1.50 o                         
   3   9   3          4.70          6.38         3.25 o                         
  -3  10   3          0.02         -0.16         1.42 o                         
  -2  10   3          0.14          0.13         0.85 o                         
  -1  10   3          0.04         -0.17         0.57 o                         
   0  10   3          3.83          4.09         0.62 o                         
   1  10   3          2.36          2.02         0.62 o                         
   2  10   3          1.13          0.80         1.15 o                         
   3  10   3          1.50          2.26         3.43 o                         
  -3  11   3          0.00         -0.27         1.15 o                         
  -2  11   3          0.06         -0.02         0.31 o                         
  -1  11   3          0.87          0.99         0.58 o                         
   0  11   3          0.02          0.26         0.63 o                         
   1  11   3          0.10          0.24         0.64 o                         
   2  11   3          0.02          0.28         0.83 o                         
   3  11   3          0.10         -0.42         3.35 o                         
  -2  12   3          0.42          0.24         0.54 o                         
  -1  12   3          0.13          0.48         0.61 o                         
   0  12   3          0.09         -0.02         0.67 o                         
   1  12   3          0.05         -0.09         0.68 o                         
   2  12   3          0.01         -0.02         0.78 o                         
  -1  13   3          7.05          6.05         0.66 o                         
   0  13   3          0.20          0.21         0.70 o                         
   1  13   3          0.20          0.32         0.70 o                         
   0  14   3          0.59          0.82         1.40 o                         
  -1   0   4         12.50         10.15         1.03 o                         
   0   0   4          9.05          5.35         1.45 o                         
  -1   1   4         34.52         30.71         0.80 o                         
   0   1   4         69.83         67.88         1.37 o                         
  -1   2   4          5.03          4.49         0.40 o                         
   0   2   4         98.14        105.13         1.81 o                         
  -2   3   4          0.04         -1.04         1.59 o                         
  -1   3   4         13.63         11.54         0.65 o                         
   0   3   4          0.25          0.29         0.52 o                         
   1   3   4         16.39         12.28         2.58 o                         
  -2   4   4          2.36          1.33         1.34 o                         
  -1   4   4         54.41         64.13         1.56 o                         
   0   4   4          0.00          1.90         0.54 o                         
   1   4   4         50.44         39.22         2.42 o                         
  -3   5   4          0.00          0.24         2.36 o                         
  -2   5   4          1.36          1.32         0.95 o                         
  -1   5   4         10.21         11.75         0.63 o                         
   0   5   4        183.51        179.30         2.24 o                         
   1   5   4         19.56         17.70         2.14 o                         
   2   5   4          1.10         -1.81         2.83 o                         
  -4   6   4          0.28          3.85         4.87 o                         
  -3   6   4          1.37          1.27         2.07 o                         
  -2   6   4          2.58          3.00         0.93 o                         
  -1   6   4          0.06          1.02         0.72 o                         
   0   6   4         50.52         51.78         0.87 o                         
   1   6   4          0.08          0.62         0.81 o                         
   2   6   4          0.92         -0.49         2.58 o                         
   3   6   4          0.31          2.63         4.49 o                         
  -4   7   4          0.04          2.59         2.79 o                         
  -3   7   4          0.20          1.99         2.10 o                         
  -2   7   4          0.01          0.12         0.77 o                         
  -1   7   4          4.33          4.17         0.49 o                         
   0   7   4          0.00          0.21         0.60 o                         
   1   7   4          1.63          1.37         0.73 o                         
   2   7   4          3.52          3.62         2.57 o                         
   3   7   4          4.76          7.39         3.21 o                         
  -4   8   4          0.23         -0.14         2.92 o                         
  -3   8   4          0.04          0.08         1.46 o                         
  -2   8   4          1.52          1.14         0.78 o                         
  -1   8   4          0.67          1.15         0.51 o                         
   0   8   4          6.24         10.91         0.70 o                         
   1   8   4          2.94          3.15         0.72 o                         
   2   8   4          6.59          5.64         2.64 o                         
   3   8   4          0.02          0.83         3.09 o                         
   4   8   4          0.06          1.60         4.63 o                         
  -3   9   4          0.01          0.27         1.29 o                         
  -2   9   4          1.62          1.96         0.83 o                         
  -1   9   4          9.84          9.99         0.56 o                         
   0   9   4          0.23          0.21         0.61 o                         
   1   9   4          1.93          1.53         0.65 o                         
   2   9   4          1.80          2.18         1.73 o                         
   3   9   4          0.21          0.40         3.35 o                         
  -3  10   4          0.34          0.07         1.19 o                         
  -2  10   4          1.60          0.70         0.83 o                         
  -1  10   4          0.92          0.90         0.52 o                         
   0  10   4          0.89          0.51         0.61 o                         
   1  10   4          3.40          3.44         0.67 o                         
   2  10   4          0.01          0.14         1.11 o                         
   3  10   4          0.00          0.04         3.37 o                         
  -3  11   4          0.47          0.30         1.05 o                         
  -2  11   4          0.01          0.08         0.85 o                         
  -1  11   4          0.13          0.05         0.54 o                         
   0  11   4          2.74          3.28         0.63 o                         
   1  11   4         10.37         10.99         0.72 o                         
   2  11   4          1.24          0.67         0.89 o                         
   3  11   4          0.19         -0.10         3.48 o                         
  -2  12   4          0.14         -0.22         0.77 o                         
  -1  12   4          3.57          2.56         0.59 o                         
   0  12   4          0.49          1.54         0.67 o                         
   1  12   4          1.20          1.16         0.69 o                         
   2  12   4          0.28         -0.17         0.84 o                         
  -1  13   4          2.25          2.23         0.64 o                         
   0  13   4          2.85          1.85         0.67 o                         
   1  13   4          0.26          0.05         0.67 o                         
  -1   1   5          1.91          1.39         0.45 o                         
   0   1   5         27.23         24.24         1.30 o                         
  -1   2   5         17.64         14.58         0.81 o                         
   0   2   5          2.02          1.15         0.75 o                         
  -2   3   5          0.46          1.00         1.20 o                         
  -1   3   5          0.83          0.50         0.41 o                         
   0   3   5        107.56        100.62         2.52 o                         
   1   3   5        100.87        104.39         8.24 o                         
  -2   4   5          1.33          1.25         0.89 o                         
  -1   4   5         88.62         93.07         1.07 o                         
   0   4   5         34.12         33.94         1.02 o                         
   1   4   5         36.41         34.04         2.63 o                         
  -3   5   5          0.77          0.14         2.10 o                         
  -2   5   5          0.08         -0.17         0.89 o                         
  -1   5   5          1.86          1.87         0.53 o                         
   0   5   5          7.43          8.90         0.58 o                         
   1   5   5         47.87         46.19         1.75 o                         
   2   5   5          0.09          0.91         3.04 o                         
  -4   6   5          0.00         -0.08         4.11 o                         
  -3   6   5          1.32          1.55         2.02 o                         
  -2   6   5          1.59          1.93         0.77 o                         
  -1   6   5          2.51          2.23         0.67 o                         
   0   6   5          6.46          7.51         0.61 o                         
   1   6   5          1.15         -0.01         1.04 o                         
   2   6   5          2.45          2.22         2.61 o                         
   3   6   5          0.10         -1.10         4.66 o                         
  -4   7   5          1.38          0.38         2.88 o                         
  -3   7   5          0.33          1.52         2.17 o                         
  -2   7   5          6.30          5.93         0.65 o                         
  -1   7   5          2.48          2.24         0.39 o                         
   0   7   5          6.48          7.23         0.67 o                         
   1   7   5          7.64          7.29         0.79 o                         
   2   7   5          0.50         -0.29         2.66 o                         
   3   7   5          0.13         -0.86         3.35 o                         
  -4   8   5          0.02         -0.10         2.79 o                         
  -3   8   5          9.31          9.22         1.47 o                         
  -2   8   5          6.28          7.42         0.52 o                         
  -1   8   5         53.48         58.95         0.85 o                         
   0   8   5         13.45         13.78         0.74 o                         
   1   8   5          4.80          6.06         0.75 o                         
   2   8   5         24.03         28.90         3.07 o                         
   3   8   5          3.24          4.74         3.13 o                         
  -3   9   5          0.07          0.00         1.32 o                         
  -2   9   5         23.53         29.08         1.57 o                         
  -1   9   5          2.53          2.72         0.42 o                         
   0   9   5         12.71         11.61         0.72 o                         
   1   9   5          3.49          4.08         0.72 o                         
   2   9   5          0.01          0.89         2.68 o                         
   3   9   5          2.32          2.72         3.48 o                         
  -3  10   5          0.00          0.02         1.07 o                         
  -2  10   5          0.06         -0.23         0.37 o                         
  -1  10   5          0.69          0.62         0.49 o                         
   0  10   5          0.79          0.08         0.67 o                         
   1  10   5          0.18          0.27         0.66 o                         
   2  10   5          0.35          0.68         1.47 o                         
   3  10   5          0.23         -0.49         3.43 o                         
  -3  11   5          0.01         -0.22         0.94 o                         
  -2  11   5          0.01         -0.17         0.80 o                         
  -1  11   5          0.05         -0.03         0.53 o                         
   0  11   5          1.22          1.16         0.70 o                         
   1  11   5          0.11          0.37         0.68 o                         
   2  11   5          0.23         -0.24         0.94 o                         
  -2  12   5          2.37          2.26         0.73 o                         
  -1  12   5          0.96          0.83         0.58 o                         
   0  12   5          0.00         -0.10         0.65 o                         
   1  12   5          0.35          0.22         0.68 o                         
   2  12   5          0.19          0.14         0.87 o                         
  -1  13   5          0.21         -0.09         0.60 o                         
   0  13   5          8.92          8.86         0.75 o                         
   1  13   5          0.18          0.36         0.79 o                         
  -1   0   6        104.18        104.40         1.33 o                         
   0   0   6          5.15          5.94         1.37 o                         
  -2   1   6        111.49        112.84         4.77 o                         
  -1   1   6          1.55          2.07         0.46 o                         
   0   1   6         32.48         25.80         1.86 o                         
  -2   2   6         32.61         33.52         2.28 o                         
  -1   2   6          2.29          3.76         0.36 o                         
   0   2   6         33.22         29.88         1.03 o                         
  -2   3   6          1.23          1.56         0.79 o                         
  -1   3   6         12.05         11.66         0.44 o                         
   0   3   6          0.39          4.93         0.79 o                         
   1   3   6          0.99          2.05         2.47 o                         
  -3   4   6          2.12          1.48         3.01 o                         
  -2   4   6         26.71         25.47         1.03 o                         
  -1   4   6          0.01          0.54         0.37 o                         
   0   4   6         38.91         35.33         0.79 o                         
   1   4   6          0.84          0.43         1.75 o                         
  -3   5   6          0.01         -0.98         1.88 o                         
  -2   5   6          0.12          0.47         0.61 o                         
  -1   5   6          2.24          2.08         0.39 o                         
   0   5   6         13.63         13.15         0.79 o                         
   1   5   6         54.70         44.21         1.90 o                         
   2   5   6          6.47          7.32         3.30 o                         
  -4   6   6          0.01          1.23         3.81 o                         
  -3   6   6          1.28          0.90         1.89 o                         
  -2   6   6          7.77          8.58         0.62 o                         
  -1   6   6          1.26          1.93         0.35 o                         
   0   6   6          9.88          8.10         0.67 o                         
   1   6   6         16.28         12.70         1.37 o                         
   2   6   6          0.00          0.11         2.85 o                         
   3   6   6          0.00          3.69         5.34 o                         
  -4   7   6          0.07          0.86         2.64 o                         
  -3   7   6          0.58          0.61         1.44 o                         
  -2   7   6          9.59         11.64         0.61 o                         
  -1   7   6          1.04          0.91         0.69 o                         
   0   7   6          1.06          0.77         0.64 o                         
   1   7   6          1.15          1.04         0.81 o                         
   2   7   6          0.01          0.45         2.82 o                         
   3   7   6          0.95          0.47         3.57 o                         
  -4   8   6          0.03          0.28         2.77 o                         
  -3   8   6          1.11          0.71         1.14 o                         
  -2   8   6          0.00          0.51         0.52 o                         
  -1   8   6          0.00         -0.05         0.24 o                         
   0   8   6          0.02          0.22         0.67 o                         
   1   8   6          3.54          2.93         0.77 o                         
   2   8   6          1.00         -0.40         2.65 o                         
   3   8   6          0.89          0.63         3.35 o                         
  -3   9   6          0.29          0.36         1.05 o                         
  -2   9   6          0.05          0.39         0.48 o                         
  -1   9   6          3.16          2.91         0.36 o                         
   0   9   6          8.12          7.07         0.71 o                         
   1   9   6          0.01          0.05         0.73 o                         
   2   9   6          0.73          1.34         2.05 o                         
   3   9   6          0.62          2.61         3.62 o                         
  -3  10   6          0.00         -0.06         0.92 o                         
  -2  10   6          0.00          0.20         0.60 o                         
  -1  10   6          1.15          1.25         0.47 o                         
   0  10   6          1.27          1.70         0.68 o                         
   1  10   6          0.02         -0.07         0.70 o                         
   2  10   6          0.73          0.81         1.62 o                         
   3  10   6          0.01          0.01         3.80 o                         
  -3  11   6          0.35          0.63         1.19 o                         
  -2  11   6          0.55          0.49         0.84 o                         
  -1  11   6          0.06          0.15         0.51 o                         
   0  11   6          0.11          0.06         0.70 o                         
   1  11   6          0.80          1.00         0.68 o                         
   2  11   6          2.61          2.48         1.06 o                         
  -2  12   6          0.23          0.17         0.86 o                         
  -1  12   6          0.11          0.15         0.55 o                         
   0  12   6          1.76          1.28         0.74 o                         
   1  12   6          1.15          1.61         0.69 o                         
   2  12   6          0.60          0.43         0.98 o                         
  -1  13   6          0.13         -0.03         0.58 o                         
   0  13   6          1.41          0.98         0.72 o                         
   1  13   6          2.06          1.30         0.79 o                         
  -2   1   7          5.35          3.53         0.93 o                         
  -1   1   7         98.63         95.96         1.22 o                         
   0   1   7          0.89          0.28         0.87 o                         
  -2   2   7          2.86          3.91         1.13 o                         
  -1   2   7          0.01          0.58         0.31 o                         
   0   2   7         11.47          9.77         0.94 o                         
  -2   3   7          5.92          6.25         0.65 o                         
  -1   3   7          0.80          2.26         0.77 o                         
   0   3   7          0.82          0.65         0.89 o                         
   1   3   7         24.83         23.68         2.69 o                         
  -3   4   7         30.18         25.12         3.19 o                         
  -2   4   7          0.22          0.23         0.62 o                         
  -1   4   7         13.35         14.44         0.49 o                         
   0   4   7         48.22         52.68         1.04 o                         
   1   4   7          5.56          5.18         1.84 o                         
  -3   5   7          2.46          2.98         1.55 o                         
  -2   5   7          0.00          0.05         0.57 o                         
  -1   5   7          0.00          0.18         0.44 o                         
   0   5   7          0.05          0.00         0.59 o                         
   1   5   7          0.47         -0.39         1.55 o                         
   2   5   7         13.90         15.42         3.34 o                         
  -4   6   7          2.47          1.11         2.87 o                         
  -3   6   7          0.06         -0.26         1.54 o                         
  -2   6   7          8.59          9.56         0.62 o                         
  -1   6   7          3.37          3.89         0.49 o                         
   0   6   7          2.02          1.79         0.63 o                         
   1   6   7          2.62          2.87         1.18 o                         
   2   6   7          0.39          0.16         3.07 o                         
  -4   7   7          0.04         -0.01         2.50 o                         
  -3   7   7          9.53          9.18         1.11 o                         
  -2   7   7          1.98          2.15         0.56 o                         
  -1   7   7          5.08          4.85         0.49 o                         
   0   7   7          1.61          2.55         0.66 o                         
   1   7   7          5.01          3.78         1.19 o                         
   2   7   7          1.06          0.73         2.82 o                         
   3   7   7          0.00         -0.59         3.84 o                         
  -4   8   7          0.31          1.37         2.68 o                         
  -3   8   7          0.04          0.30         1.04 o                         
  -2   8   7         10.05         10.53         0.60 o                         
  -1   8   7         16.56         17.49         0.82 o                         
   0   8   7         46.99         51.45         1.03 o                         
   1   8   7          0.62          1.56         0.78 o                         
   2   8   7          2.43          4.96         3.02 o                         
   3   8   7          3.01          2.98         3.53 o                         
  -3   9   7          0.98          0.44         0.89 o                         
  -2   9   7          0.12          0.56         0.56 o                         
  -1   9   7         31.79         31.91         1.21 o                         
   0   9   7         14.27         13.96         0.76 o                         
   1   9   7          6.99          7.58         0.82 o                         
   2   9   7          0.04         -0.74         1.99 o                         
   3   9   7          0.00          0.41         3.68 o                         
  -3  10   7          0.12         -0.16         0.87 o                         
  -2  10   7          0.56          0.52         0.68 o                         
  -1  10   7          0.45         -0.04         0.49 o                         
   0  10   7          0.56          0.22         0.70 o                         
   1  10   7          1.70          0.61         0.74 o                         
   2  10   7          0.03          0.45         1.66 o                         
   3  10   7          0.01         -0.83         3.90 o                         
  -3  11   7          0.33          0.09         1.24 o                         
  -2  11   7          0.01         -0.01         0.84 o                         
  -1  11   7          0.00          0.19         0.46 o                         
   0  11   7          0.55          1.20         0.73 o                         
   1  11   7          0.74          0.74         0.72 o                         
   2  11   7          0.06          0.50         1.33 o                         
  -2  12   7          0.21          0.25         0.84 o                         
  -1  12   7          5.92          6.55         0.56 o                         
   0  12   7          0.60          0.46         0.74 o                         
   1  12   7          0.24          0.31         0.74 o                         
   2  12   7          0.18          0.41         1.25 o                         
  -1  13   7          2.02          1.60         0.56 o                         
   0  13   7          1.74          1.50         0.75 o                         
   1  13   7          4.22          3.73         1.01 o                         
  -2   0   8         70.66         81.16         1.90 o                         
  -1   0   8         48.42         42.64         0.95 o                         
   0   0   8        209.64        197.90         9.24 o                         
  -2   1   8          9.39          8.89         0.89 o                         
  -1   1   8        245.21        232.53         3.83 o                         
   0   1   8         14.46         12.56         1.00 o                         
  -2   2   8          0.68          0.84         0.62 o                         
  -1   2   8         30.97         31.69         0.66 o                         
   0   2   8          3.66          3.36         0.89 o                         
  -2   3   8          0.42          0.66         0.49 o                         
  -1   3   8         15.14         16.63         0.47 o                         
   0   3   8         15.94         12.45         0.98 o                         
   1   3   8          3.70          5.65         3.53 o                         
  -3   4   8         18.76         18.56         1.74 o                         
  -2   4   8         17.55         19.11         0.69 o                         
  -1   4   8         42.40         41.14         0.60 o                         
   0   4   8          2.70          0.96         0.84 o                         
   1   4   8         10.55          9.74         1.83 o                         
  -3   5   8         12.84         12.85         1.41 o                         
  -2   5   8          1.53          1.15         0.57 o                         
  -1   5   8          0.30          0.24         0.43 o                         
   0   5   8          3.33          2.75         0.66 o                         
   1   5   8          8.10          5.21         1.71 o                         
   2   5   8          6.59          3.83         4.59 o                         
  -4   6   8          0.57          2.31         2.52 o                         
  -3   6   8          1.00          1.68         1.15 o                         
  -2   6   8          0.95          1.29         0.59 o                         
  -1   6   8         12.63         11.25         0.50 o                         
   0   6   8          0.77          0.59         0.67 o                         
   1   6   8          8.28          8.34         1.28 o                         
   2   6   8          1.44          0.36         3.09 o                         
  -4   7   8          0.03          0.54         2.44 o                         
  -3   7   8          0.17          0.03         0.98 o                         
  -2   7   8          1.02          0.63         0.57 o                         
  -1   7   8         39.82         45.65         0.80 o                         
   0   7   8          0.49          0.87         0.69 o                         
   1   7   8          0.23          0.75         1.21 o                         
   2   7   8          0.89          0.75         3.09 o                         
   3   7   8          0.01         -0.15         3.91 o                         
  -4   8   8          0.10          0.08         2.64 o                         
  -3   8   8          0.22          0.26         0.77 o                         
  -2   8   8          2.73          2.29         0.61 o                         
  -1   8   8          0.01         -0.07         0.65 o                         
   0   8   8          2.88          4.62         0.69 o                         
   1   8   8          0.00          0.09         0.94 o                         
   2   8   8          0.83          0.79         3.18 o                         
   3   8   8          0.19         -0.59         3.41 o                         
  -3   9   8          0.08          0.00         0.70 o                         
  -2   9   8          0.16          0.17         0.63 o                         
  -1   9   8          0.53          0.57         0.69 o                         
   0   9   8          3.03          3.50         0.72 o                         
   1   9   8          3.14          3.28         0.79 o                         
   2   9   8          0.00          0.04         1.97 o                         
   3   9   8          0.18         -0.41         3.78 o                         
  -3  10   8          0.01         -0.06         0.71 o                         
  -2  10   8          0.01          0.00         0.71 o                         
  -1  10   8          0.48          0.45         0.72 o                         
   0  10   8          0.00         -0.05         0.72 o                         
   1  10   8          0.17          0.35         0.80 o                         
   2  10   8          0.07          0.31         1.76 o                         
   3  10   8          0.05          1.82         4.12 o                         
  -2  11   8          0.50          0.21         0.77 o                         
  -1  11   8          0.29          0.09         0.74 o                         
   0  11   8          0.01          0.04         0.73 o                         
   1  11   8          0.00          0.05         0.78 o                         
   2  11   8          0.16          0.27         1.40 o                         
  -2  12   8          4.84          4.01         0.85 o                         
  -1  12   8          0.18          0.52         0.61 o                         
   0  12   8          0.11          0.08         0.72 o                         
   1  12   8          0.55          0.41         0.75 o                         
  -1  13   8          0.30          0.65         0.76 o                         
   0  13   8          0.03          0.12         0.78 o                         
  -3   1   9          0.02         -0.13         2.88 o                         
  -2   1   9          0.01          0.04         0.79 o                         
  -1   1   9         19.79         20.40         0.53 o                         
   0   1   9         70.43         71.67         2.36 o                         
  -3   2   9          1.86          1.56         2.25 o                         
  -2   2   9          0.34         -0.02         0.67 o                         
  -1   2   9         23.17         26.19         0.50 o                         
   0   2   9          6.56          5.79         0.89 o                         
  -3   3   9         21.82         21.26         3.15 o                         
  -2   3   9          9.81          8.88         0.66 o                         
  -1   3   9         14.69         14.57         0.64 o                         
   0   3   9          0.15          1.40         0.94 o                         
   1   3   9          0.19          0.68         3.90 o                         
  -3   4   9         11.70         11.87         1.33 o                         
  -2   4   9        128.88        152.64         1.40 o                         
  -1   4   9          3.18          3.05         0.42 o                         
   0   4   9         10.28          9.61         1.02 o                         
   1   4   9          5.56          5.21         1.84 o                         
  -4   5   9          1.19          0.42         4.07 o                         
  -3   5   9          2.68          3.78         1.04 o                         
  -2   5   9          2.56          2.90         0.52 o                         
  -1   5   9          2.96          3.32         0.48 o                         
   0   5   9          1.57          1.36         0.74 o                         
   1   5   9          0.00          0.30         1.72 o                         
   2   5   9          0.09         -1.02         4.74 o                         
  -4   6   9          0.02         -0.66         2.27 o                         
  -3   6   9          3.76          3.08         0.86 o                         
  -2   6   9          1.03          1.11         0.52 o                         
  -1   6   9         15.93         17.53         0.56 o                         
   0   6   9          1.69          2.61         0.72 o                         
   1   6   9          0.64          0.54         1.31 o                         
   2   6   9          0.31         -0.79         3.20 o                         
  -4   7   9          0.00          1.07         2.38 o                         
  -3   7   9          1.10          1.14         0.74 o                         
  -2   7   9         24.46         23.05         0.67 o                         
  -1   7   9          7.38          8.32         0.53 o                         
   0   7   9          0.28          0.76         0.68 o                         
   1   7   9          5.11          2.89         1.28 o                         
   2   7   9          0.85          3.12         3.24 o                         
   3   7   9          0.06          0.93         6.23 o                         
  -3   8   9          0.29          0.16         0.68 o                         
  -2   8   9          0.26          0.37         0.61 o                         
  -1   8   9          1.43          2.30         0.58 o                         
   0   8   9          8.99          8.82         0.75 o                         
   1   8   9         13.78         14.89         1.38 o                         
   2   8   9          0.35          0.30         2.10 o                         
   3   8   9          0.36         -2.08         3.95 o                         
  -3   9   9          0.01         -0.03         0.64 o                         
  -2   9   9          3.98          3.80         0.68 o                         
  -1   9   9          0.49          1.04         0.66 o                         
   0   9   9         13.27         13.53         0.76 o                         
   1   9   9         11.69         13.34         0.92 o                         
   2   9   9          1.12          0.98         1.73 o                         
   3   9   9          0.06         -0.57         3.83 o                         
  -3  10   9          0.18          0.01         0.70 o                         
  -2  10   9          0.57          0.39         0.74 o                         
  -1  10   9          2.96          3.81         0.75 o                         
   0  10   9          0.26          0.50         0.72 o                         
   1  10   9          0.09         -0.06         0.80 o                         
   2  10   9          1.01          0.79         1.94 o                         
  -2  11   9          0.21          0.14         0.82 o                         
  -1  11   9          0.00          0.12         0.75 o                         
   0  11   9          0.03          0.28         0.71 o                         
   1  11   9          0.66          0.84         0.80 o                         
   2  11   9          0.20          0.64         1.85 o                         
  -2  12   9          1.43          0.89         1.03 o                         
  -1  12   9          0.05          0.15         0.73 o                         
   0  12   9          5.14          4.93         0.79 o                         
   1  12   9          0.06          0.02         0.75 o                         
   0  13   9          0.34          0.36         1.19 o                         
  -3   0  10          6.20          8.00         2.04 o                         
  -2   0  10         36.88         40.16         0.98 o                         
  -1   0  10         31.05         28.27         1.11 o                         
   0   0  10         24.18         25.29         1.91 o                         
  -3   1  10          0.92          1.82         1.39 o                         
  -2   1  10          3.03          2.56         0.45 o                         
  -1   1  10          0.63          1.02         0.52 o                         
   0   1  10        121.03        122.67         2.28 o                         
  -3   2  10          4.03          2.66         1.61 o                         
  -2   2  10          4.04          4.05         0.59 o                         
  -1   2  10          0.20          0.80         0.42 o                         
   0   2  10          4.18          4.16         0.91 o                         
  -3   3  10          0.27          0.11         1.21 o                         
  -2   3  10          4.54          4.81         0.54 o                         
  -1   3  10          0.68          0.59         0.41 o                         
   0   3  10         24.28         24.10         1.16 o                         
   1   3  10          2.27          1.67         2.76 o                         
  -3   4  10          0.39         -0.07         0.87 o                         
  -2   4  10         72.93         84.10         1.86 o                         
  -1   4  10         51.02         50.88         1.03 o                         
   0   4  10         17.11         15.55         1.14 o                         
   1   4  10          3.60          2.47         1.90 o                         
  -4   5  10          0.00          0.91         2.48 o                         
  -3   5  10         27.25         27.57         0.97 o                         
  -2   5  10         29.61         28.82         0.65 o                         
  -1   5  10         13.77         14.54         0.59 o                         
   0   5  10          0.48          0.01         0.93 o                         
   1   5  10          1.82          3.26         1.75 o                         
  -4   6  10          0.67          0.20         1.83 o                         
  -3   6  10          2.44          2.14         0.75 o                         
  -2   6  10          8.71          8.14         0.52 o                         
  -1   6  10          0.89          0.72         0.49 o                         
   0   6  10          6.07          7.43         0.77 o                         
   1   6  10          1.98          1.86         1.42 o                         
   2   6  10          1.32          1.43         3.35 o                         
  -4   7  10          0.34          0.41         1.72 o                         
  -3   7  10          0.04          0.10         0.69 o                         
  -2   7  10          0.22          0.23         0.50 o                         
  -1   7  10          0.08          0.07         0.53 o                         
   0   7  10         38.82         41.68         1.36 o                         
   1   7  10          0.08          0.30         1.28 o                         
   2   7  10          0.68          0.00         3.15 o                         
   3   7  10          0.16          4.96         5.89 o                         
  -3   8  10          0.45          0.44         0.66 o                         
  -2   8  10          0.67          0.44         0.51 o                         
  -1   8  10          2.74          2.45         0.60 o                         
   0   8  10          0.25          0.81         0.69 o                         
   1   8  10          4.22          3.56         1.34 o                         
   2   8  10          0.00          0.29         2.30 o                         
   3   8  10          0.11          0.32         4.24 o                         
  -3   9  10          0.00         -0.07         0.69 o                         
  -2   9  10          0.50          0.42         0.51 o                         
  -1   9  10          0.04          0.29         0.68 o                         
   0   9  10          0.55          1.06         0.69 o                         
   1   9  10          1.35          0.95         1.02 o                         
   2   9  10          0.58          0.18         1.87 o                         
   3   9  10          0.00          1.07         3.89 o                         
  -3  10  10          1.85          1.62         0.77 o                         
  -2  10  10          0.03          0.16         0.70 o                         
  -1  10  10          0.13          0.51         0.74 o                         
   0  10  10          0.99          0.74         0.70 o                         
   1  10  10          0.26          0.13         0.85 o                         
   2  10  10          0.06          0.52         1.90 o                         
  -2  11  10          0.63          0.64         0.78 o                         
  -1  11  10          0.02         -0.06         0.73 o                         
   0  11  10          0.38          1.15         0.74 o                         
   1  11  10          0.00          0.16         0.82 o                         
   2  11  10          0.01          0.23         1.78 o                         
  -1  12  10          7.65          6.28         0.81 o                         
   0  12  10          0.07          0.01         0.75 o                         
   1  12  10          0.03         -0.13         0.77 o                         
  -3   1  11          0.57         -0.03         1.02 o                         
  -2   1  11          1.81          1.48         0.37 o                         
  -1   1  11          1.50          3.09         0.66 o                         
   0   1  11         13.02         13.44         1.11 o                         
  -3   2  11         14.95         15.11         1.12 o                         
  -2   2  11          8.45          9.76         0.56 o                         
  -1   2  11          0.80          1.09         0.50 o                         
   0   2  11         21.99         20.01         1.52 o                         
  -3   3  11          4.11          4.97         1.07 o                         
  -2   3  11         29.09         31.97         0.59 o                         
  -1   3  11          1.50          2.46         0.44 o                         
   0   3  11         14.18         11.84         1.09 o                         
   1   3  11          0.75          2.74         2.41 o                         
  -4   4  11          0.05         -0.85         3.56 o                         
  -3   4  11          2.04          2.26         0.73 o                         
  -2   4  11         39.24         43.74         0.69 o                         
  -1   4  11        208.81        236.21         2.91 o                         
   0   4  11          7.62          6.94         1.11 o                         
   1   4  11          1.19          1.37         1.98 o                         
  -4   5  11          0.46         -0.35         1.88 o                         
  -3   5  11          1.11          0.43         0.70 o                         
  -2   5  11          6.53          6.65         0.49 o                         
  -1   5  11          0.50          1.52         0.52 o                         
   0   5  11          6.48          5.99         1.15 o                         
   1   5  11          2.45          3.97         1.89 o                         
  -4   6  11          0.29          0.15         1.57 o                         
  -3   6  11          0.01          0.05         0.73 o                         
  -2   6  11          0.95          0.49         0.49 o                         
  -1   6  11          3.27          3.73         0.53 o                         
   0   6  11          8.54          8.81         0.85 o                         
   1   6  11          0.23          0.09         1.42 o                         
   2   6  11          0.08          0.84         3.52 o                         
  -4   7  11          0.03          0.16         2.14 o                         
  -3   7  11          0.00          0.15         0.70 o                         
  -2   7  11          6.04          6.07         0.51 o                         
  -1   7  11         19.57         21.87         0.67 o                         
   0   7  11         10.02          9.65         0.80 o                         
   1   7  11          0.29         -0.15         1.36 o                         
   2   7  11          2.07          1.93         3.29 o                         
   3   7  11          0.04          0.89         6.69 o                         
  -3   8  11          0.36          0.05         0.65 o                         
  -2   8  11          0.00          0.34         0.48 o                         
  -1   8  11          1.20          1.07         0.56 o                         
   0   8  11          0.32          0.46         0.72 o                         
   1   8  11          0.53          0.44         1.33 o                         
   2   8  11          1.72          1.18         2.36 o                         
   3   8  11          0.33          0.73         4.15 o                         
  -3   9  11          0.40          0.21         0.65 o                         
  -2   9  11          0.11         -0.02         0.47 o                         
  -1   9  11          4.14          2.97         0.74 o                         
   0   9  11          1.15          2.13         0.71 o                         
   1   9  11          1.62          1.63         1.31 o                         
   2   9  11          2.77          3.81         1.80 o                         
  -3  10  11          0.06         -0.13         1.52 o                         
  -2  10  11          0.05          0.14         0.44 o                         
  -1  10  11          0.68          0.32         0.74 o                         
   0  10  11          3.47          3.01         0.73 o                         
   1  10  11          0.00          0.29         0.95 o                         
   2  10  11          0.00         -0.01         2.06 o                         
  -2  11  11          1.34          1.06         0.49 o                         
  -1  11  11          0.00         -0.02         0.77 o                         
   0  11  11          0.02          0.32         0.72 o                         
   1  11  11          0.10          0.05         0.88 o                         
  -1  12  11          1.61          0.96         0.76 o                         
   0  12  11          0.57          0.90         0.75 o                         
   1  12  11          1.66          1.16         1.20 o                         
  -3   0  12          3.15          5.11         1.41 o                         
  -2   0  12         36.23         45.05         1.11 o                         
  -1   0  12         33.05         33.28         3.11 o                         
   0   0  12          0.51          1.74         1.84 o                         
  -4   1  12          0.17          2.46         3.60 o                         
  -3   1  12         17.09         16.89         1.09 o                         
  -2   1  12          1.44          1.54         0.41 o                         
  -1   1  12         14.07         14.05         0.93 o                         
   0   1  12          0.74          0.73         1.08 o                         
  -4   2  12          0.15          0.30         3.64 o                         
  -3   2  12          0.80          1.18         0.95 o                         
  -2   2  12          7.46          6.53         0.44 o                         
  -1   2  12          5.79          5.21         0.64 o                         
   0   2  12          2.46          3.69         1.09 o                         
   1   2  12          0.05          5.21         4.53 o                         
  -4   3  12          0.07         -0.42         2.56 o                         
  -3   3  12          0.71          0.67         0.74 o                         
  -2   3  12          0.73          0.65         0.39 o                         
  -1   3  12          2.17          2.69         0.61 o                         
   0   3  12          3.30          1.74         1.01 o                         
   1   3  12          9.74         10.73         2.59 o                         
  -4   4  12          0.87          1.21         2.56 o                         
  -3   4  12          1.56          1.10         0.56 o                         
  -2   4  12          0.00          0.05         0.44 o                         
  -1   4  12         94.40        106.51         1.54 o                         
   0   4  12         44.67         47.65         1.51 o                         
   1   4  12          1.34          1.03         1.97 o                         
  -4   5  12          0.03         -0.36         1.76 o                         
  -3   5  12          1.04          0.91         0.62 o                         
  -2   5  12         33.43         35.90         0.64 o                         
  -1   5  12         26.38         26.23         1.11 o                         
   0   5  12         19.68         22.96         1.31 o                         
   1   5  12          2.73          1.53         1.95 o                         
  -4   6  12          0.00          0.03         1.23 o                         
  -3   6  12          4.15          4.37         0.66 o                         
  -2   6  12          4.40          4.77         0.50 o                         
  -1   6  12         13.50         14.06         0.62 o                         
   0   6  12          6.79          5.18         1.03 o                         
   1   6  12          1.25          1.27         1.62 o                         
   2   6  12          0.49          0.85         3.86 o                         
  -3   7  12          1.25          0.75         0.64 o                         
  -2   7  12          1.31          1.72         0.50 o                         
  -1   7  12          0.21          0.22         0.57 o                         
   0   7  12          0.28          0.71         0.74 o                         
   1   7  12         11.79         14.05         1.56 o                         
   2   7  12          0.30          1.46         3.46 o                         
   3   7  12          0.24          3.26         8.30 o                         
  -3   8  12          0.51          0.28         0.64 o                         
  -2   8  12          0.89          1.08         0.48 o                         
  -1   8  12          0.74          0.83         0.59 o                         
   0   8  12          0.91          0.73         0.74 o                         
   1   8  12          0.44          0.53         1.36 o                         
   2   8  12          1.71          2.40         2.27 o                         
   3   8  12          0.01          0.23         4.72 o                         
  -3   9  12          0.01          0.35         0.75 o                         
  -2   9  12          0.01          0.01         0.48 o                         
  -1   9  12          1.18          1.22         0.63 o                         
   0   9  12          0.00          0.09         0.70 o                         
   1   9  12          0.12          0.47         1.32 o                         
   2   9  12          0.24          0.21         1.99 o                         
  -2  10  12          3.08          2.79         0.49 o                         
  -1  10  12          0.16          0.21         0.76 o                         
   0  10  12          0.31          0.25         0.69 o                         
   1  10  12          0.65          0.84         1.08 o                         
   2  10  12          0.11          0.65         2.25 o                         
  -2  11  12          0.95          0.86         0.38 o                         
  -1  11  12          0.11          0.12         0.74 o                         
   0  11  12          0.24          0.34         0.73 o                         
   1  11  12          0.65          0.40         0.91 o                         
  -1  12  12         14.53         11.27         1.31 o                         
   0  12  12          6.10          4.95         1.06 o                         
  -4   1  13          0.06         -0.36         1.79 o                         
  -3   1  13          0.12         -0.03         0.91 o                         
  -2   1  13          0.40          1.72         0.62 o                         
  -1   1  13          3.45          2.30         0.80 o                         
   0   1  13          4.51          4.67         1.21 o                         
  -4   2  13          0.12          0.38         1.48 o                         
  -3   2  13          0.37          0.27         0.91 o                         
  -2   2  13         24.20         25.51         0.46 o                         
  -1   2  13         14.42         14.13         0.86 o                         
   0   2  13          0.83          0.64         1.13 o                         
   1   2  13          4.95          7.78         3.91 o                         
  -4   3  13          0.03         -0.04         1.81 o                         
  -3   3  13          0.04          0.25         0.76 o                         
  -2   3  13          4.97          5.23         0.40 o                         
  -1   3  13         15.80         16.26         0.69 o                         
   0   3  13          2.57          2.38         1.07 o                         
   1   3  13          8.11         12.43         3.36 o                         
  -4   4  13          0.11          0.79         1.76 o                         
  -3   4  13          0.28          0.78         0.50 o                         
  -2   4  13          2.54          2.54         0.44 o                         
  -1   4  13         48.76         51.37         1.01 o                         
   0   4  13        129.42        154.38         3.45 o                         
   1   4  13          2.84          3.06         2.19 o                         
  -4   5  13          0.01          0.11         1.39 o                         
  -3   5  13          1.35          0.88         0.62 o                         
  -2   5  13          0.00          0.41         0.46 o                         
  -1   5  13          5.49          6.10         0.56 o                         
   0   5  13          0.08         -0.24         1.17 o                         
   1   5  13          4.31          5.44         2.06 o                         
  -4   6  13          0.05         -0.38         2.24 o                         
  -3   6  13          1.08          1.15         0.63 o                         
  -2   6  13          0.00          0.13         0.48 o                         
  -1   6  13          0.72          1.33         0.54 o                         
   0   6  13          3.03          2.74         1.15 o                         
   1   6  13          1.28          1.33         1.70 o                         
   2   6  13          0.01          0.51         4.25 o                         
  -3   7  13          0.65          0.38         0.57 o                         
  -2   7  13          0.02          0.29         0.49 o                         
  -1   7  13          9.45          9.80         0.62 o                         
   0   7  13          3.68          4.18         0.98 o                         
   1   7  13          4.97          3.91         1.56 o                         
   2   7  13          0.25         -0.26         2.37 o                         
   3   7  13          0.34          0.93         8.18 o                         
  -3   8  13          0.98          0.74         0.60 o                         
  -2   8  13          0.01          0.27         0.49 o                         
  -1   8  13          0.15          0.40         0.61 o                         
   0   8  13          1.75          0.93         0.76 o                         
   1   8  13          0.40          0.19         1.45 o                         
   2   8  13          0.13         -0.09         2.37 o                         
  -3   9  13          3.02          2.36         0.84 o                         
  -2   9  13          1.52          1.79         0.51 o                         
  -1   9  13          0.46          0.57         0.64 o                         
   0   9  13          1.11          0.77         0.75 o                         
   1   9  13          0.88          1.68         1.43 o                         
   2   9  13          0.05          1.22         1.93 o                         
  -2  10  13          0.08          0.06         0.59 o                         
  -1  10  13          0.01          0.39         0.73 o                         
   0  10  13          0.29          0.15         0.75 o                         
   1  10  13          1.27          1.90         1.48 o                         
   2  10  13          0.02         -0.55         3.35 o                         
  -1  11  13          0.77          0.41         0.77 o                         
   0  11  13          0.19         -0.05         0.74 o                         
   1  11  13          0.04          0.42         0.93 o                         
  -4   0  14          0.20          0.27         1.76 o                         
  -3   0  14         14.25         14.05         1.38 o                         
  -2   0  14         16.34         18.25         0.70 o                         
  -1   0  14         55.26         61.52         1.85 o                         
   0   0  14          2.36          0.60         2.05 o                         
  -4   1  14          0.44          0.15         1.25 o                         
  -3   1  14          1.30          1.61         0.72 o                         
  -2   1  14         29.81         30.74         0.85 o                         
  -1   1  14         20.77         21.78         0.93 o                         
   0   1  14         11.23         10.26         1.44 o                         
  -4   2  14          0.17          0.38         1.21 o                         
  -3   2  14          0.01          0.21         0.92 o                         
  -2   2  14          4.04          3.15         0.28 o                         
  -1   2  14          5.01          6.12         0.84 o                         
   0   2  14          0.93          1.37         1.25 o                         
   1   2  14          1.51          5.21         3.65 o                         
  -4   3  14          0.00          0.22         1.30 o                         
  -3   3  14          0.00         -0.05         0.68 o                         
  -2   3  14          0.02          0.02         0.36 o                         
  -1   3  14          1.45          1.90         0.70 o                         
   0   3  14          0.14          0.30         1.10 o                         
   1   3  14          2.12          1.07         2.28 o                         
  -4   4  14          0.03         -0.13         1.27 o                         
  -3   4  14          2.30          2.36         0.68 o                         
  -2   4  14          1.09          0.88         0.42 o                         
  -1   4  14          0.40          0.35         0.61 o                         
   0   4  14         40.47         44.17         2.05 o                         
   1   4  14         13.25         20.99         2.55 o                         
  -4   5  14          0.16          0.64         1.13 o                         
  -3   5  14          0.00          0.05         0.60 o                         
  -2   5  14          3.32          3.49         0.48 o                         
  -1   5  14         12.83         12.42         0.66 o                         
   0   5  14          6.67          7.40         1.25 o                         
   1   5  14          9.06         13.10         2.17 o                         
  -3   6  14          0.40          0.35         0.54 o                         
  -2   6  14          8.58          8.22         0.53 o                         
  -1   6  14          3.61          3.99         0.58 o                         
   0   6  14          5.44          4.98         1.23 o                         
   1   6  14          4.80          6.50         1.89 o                         
   2   6  14          0.19          0.34         5.80 o                         
  -3   7  14          0.22         -0.06         0.56 o                         
  -2   7  14          1.61          1.52         0.52 o                         
  -1   7  14          3.36          3.01         0.59 o                         
   0   7  14          0.18          0.46         1.07 o                         
   1   7  14          0.32         -0.07         1.55 o                         
   2   7  14          1.42          1.35         2.32 o                         
  -3   8  14          0.24          0.19         0.51 o                         
  -2   8  14          0.62          0.49         0.50 o                         
  -1   8  14          0.76          0.79         0.61 o                         
   0   8  14          0.26          0.53         0.85 o                         
   1   8  14          0.07          0.54         1.54 o                         
   2   8  14          0.23          0.90         1.86 o                         
  -2   9  14          0.11          0.12         0.50 o                         
  -1   9  14          0.06          0.30         0.66 o                         
   0   9  14          1.20          1.11         0.79 o                         
   1   9  14          0.00          0.53         1.55 o                         
   2   9  14          0.01          0.33         2.17 o                         
  -2  10  14          0.71          0.37         0.56 o                         
  -1  10  14          2.45          1.46         0.64 o                         
   0  10  14          0.15         -0.06         0.76 o                         
   1  10  14          0.14          0.44         1.45 o                         
  -1  11  14          0.49          0.71         0.98 o                         
   0  11  14          0.05         -0.01         0.73 o                         
  -4   1  15          0.07         -0.32         1.04 o                         
  -3   1  15          0.03         -0.01         0.60 o                         
  -2   1  15          1.60          2.10         0.42 o                         
  -1   1  15          0.07         -0.01         0.88 o                         
   0   1  15          0.76          0.23         1.43 o                         
  -4   2  15          0.11         -0.06         1.19 o                         
  -3   2  15          0.26          0.28         0.68 o                         
  -2   2  15          0.02          0.39         0.24 o                         
  -1   2  15         10.40         10.19         0.86 o                         
   0   2  15          6.54          6.63         1.26 o                         
   1   2  15          0.60         -0.21         2.44 o                         
  -4   3  15          0.52          0.87         1.15 o                         
  -3   3  15          0.01          0.22         0.64 o                         
  -2   3  15          0.95          0.88         0.37 o                         
  -1   3  15          1.91          1.82         0.82 o                         
   0   3  15          4.17          2.66         1.09 o                         
   1   3  15          3.85          4.93         2.52 o                         
  -4   4  15          1.02          0.39         1.16 o                         
  -3   4  15          0.71          0.47         0.65 o                         
  -2   4  15          0.75          0.89         0.42 o                         
  -1   4  15          1.59          1.81         0.64 o                         
   0   4  15         20.92         19.15         1.27 o                         
   1   4  15         36.24         43.89         3.30 o                         
  -3   5  15          0.09          0.23         0.53 o                         
  -2   5  15          2.94          3.08         0.49 o                         
  -1   5  15          1.73          2.82         0.61 o                         
   0   5  15          1.17          1.73         1.26 o                         
   1   5  15          0.37          0.41         2.15 o                         
  -3   6  15          0.13          0.10         0.52 o                         
  -2   6  15          1.65          1.80         0.50 o                         
  -1   6  15          0.50          0.53         0.57 o                         
   0   6  15          2.70          3.95         1.25 o                         
   1   6  15          1.04          0.88         1.89 o                         
   2   6  15          0.02          1.06         6.48 o                         
  -3   7  15          0.06          0.11         0.51 o                         
  -2   7  15          2.02          1.78         0.52 o                         
  -1   7  15          0.40          0.75         0.58 o                         
   0   7  15          4.84          3.88         1.26 o                         
   1   7  15          0.02         -1.05         1.71 o                         
   2   7  15          1.12          1.09         2.49 o                         
  -3   8  15          3.38          2.04         0.95 o                         
  -2   8  15          2.01          1.76         0.54 o                         
  -1   8  15          1.30          1.21         0.62 o                         
   0   8  15          0.01          0.36         0.88 o                         
   1   8  15          0.97          0.77         1.65 o                         
   2   8  15          0.02         -0.88         1.84 o                         
  -2   9  15          6.57          5.19         0.56 o                         
  -1   9  15          3.15          2.81         0.69 o                         
   0   9  15          0.32          0.33         0.78 o                         
   1   9  15          0.06         -0.18         1.66 o                         
  -1  10  15          0.01          0.18         0.64 o                         
   0  10  15          0.02          0.09         0.77 o                         
   1  10  15          0.05         -0.52         1.52 o                         
  -4   0  16          0.19          0.35         1.67 o                         
  -3   0  16          0.31          0.26         0.88 o                         
  -2   0  16          7.25          7.07         0.67 o                         
  -1   0  16         20.45         19.09         1.48 o                         
   0   0  16         24.08         41.60         7.00 o                         
  -4   1  16          0.03          0.16         1.12 o                         
  -3   1  16          1.73          1.57         0.64 o                         
  -2   1  16          2.34          2.12         0.45 o                         
  -1   1  16         14.93         15.09         1.11 o                         
   0   1  16         25.56         26.14         1.65 o                         
   1   1  16          2.71          1.53         3.39 o                         
  -4   2  16          0.01          0.15         1.32 o                         
  -3   2  16          0.13         -0.22         0.42 o                         
  -2   2  16          1.12          0.38         0.50 o                         
  -1   2  16          4.39          3.48         0.84 o                         
   0   2  16          1.00         -0.03         1.32 o                         
   1   2  16          0.03          0.44         2.41 o                         
  -3   3  16          0.00         -0.08         0.60 o                         
  -2   3  16          0.32          0.16         0.37 o                         
  -1   3  16          0.15          0.36         0.82 o                         
   0   3  16          1.17          1.51         1.17 o                         
   1   3  16          0.01         -0.93         2.39 o                         
  -3   4  16          0.07          0.20         0.54 o                         
  -2   4  16          2.26          2.28         0.44 o                         
  -1   4  16          0.23         -0.05         0.70 o                         
   0   4  16          0.30          0.20         1.08 o                         
   1   4  16          7.21          7.63         2.91 o                         
  -3   5  16          0.96          0.83         0.48 o                         
  -2   5  16          0.03          0.00         0.46 o                         
  -1   5  16          2.11          1.74         0.71 o                         
   0   5  16          1.30          1.51         1.28 o                         
   1   5  16          0.21         -0.19         2.31 o                         
  -3   6  16          0.55          0.57         0.50 o                         
  -2   6  16          2.21          2.46         0.51 o                         
  -1   6  16          5.98          5.77         0.63 o                         
   0   6  16          1.35          1.14         1.27 o                         
   1   6  16          0.73          0.67         1.99 o                         
   2   6  16          1.05          0.98         2.92 o                         
  -3   7  16          0.53          0.50         0.50 o                         
  -2   7  16          0.00          0.24         0.52 o                         
  -1   7  16          0.77          0.89         0.60 o                         
   0   7  16          2.18          1.29         1.28 o                         
   1   7  16          0.09          0.53         1.77 o                         
   2   7  16          0.07         -0.06         1.80 o                         
  -2   8  16          0.08          0.02         0.53 o                         
  -1   8  16          0.21          0.12         0.63 o                         
   0   8  16          0.29          0.29         1.14 o                         
   1   8  16          0.02          0.03         1.70 o                         
   2   8  16          0.00         -0.30         2.07 o                         
  -2   9  16          0.09          0.27         0.59 o                         
  -1   9  16          0.21          0.57         0.61 o                         
   0   9  16          0.19          0.24         0.92 o                         
   1   9  16          0.53          0.04         1.71 o                         
  -1  10  16          0.11          0.15         0.76 o                         
   0  10  16          0.85          0.59         0.88 o                         
  -3   1  17          0.25          0.20         0.54 o                         
  -2   1  17          0.04          0.13         0.47 o                         
  -1   1  17          2.92          3.54         0.91 o                         
   0   1  17          0.03         -0.55         1.45 o                         
   1   1  17          0.00          0.59         3.30 o                         
  -3   2  17          0.12          0.35         0.50 o                         
  -2   2  17          0.31          0.69         0.50 o                         
  -1   2  17          0.01          0.37         0.85 o                         
   0   2  17          1.04          0.53         1.37 o                         
   1   2  17          0.71          0.26         2.43 o                         
  -3   3  17          2.95          2.63         0.59 o                         
  -2   3  17          0.27          0.08         0.40 o                         
  -1   3  17          0.91          0.55         0.84 o                         
   0   3  17          0.08          0.08         1.22 o                         
   1   3  17          0.60          2.33         2.65 o                         
  -3   4  17          2.59          2.30         0.51 o                         
  -2   4  17          1.54          1.38         0.44 o                         
  -1   4  17          1.02          0.89         0.82 o                         
   0   4  17          0.16          0.44         1.12 o                         
   1   4  17          3.53          2.82         2.91 o                         
  -3   5  17          0.08          0.17         0.44 o                         
  -2   5  17          0.32          0.14         0.46 o                         
  -1   5  17          3.92          3.14         0.75 o                         
   0   5  17          2.14          2.23         1.17 o                         
   1   5  17          0.00          0.89         2.41 o                         
  -3   6  17          1.49          1.24         0.49 o                         
  -2   6  17          0.13         -0.01         0.49 o                         
  -1   6  17          0.73          0.83         0.69 o                         
   0   6  17          1.22          0.41         1.30 o                         
   1   6  17          1.30          1.57         2.05 o                         
   2   6  17          0.16          0.40         2.74 o                         
  -2   7  17          0.44          0.48         0.51 o                         
  -1   7  17          1.57          1.65         0.63 o                         
   0   7  17          0.87          0.79         1.36 o                         
   1   7  17          0.94          1.24         1.88 o                         
   2   7  17          0.07          1.45         2.89 o                         
  -2   8  17          2.19          1.53         0.53 o                         
  -1   8  17          2.57          1.76         0.64 o                         
   0   8  17          1.95          1.86         1.20 o                         
   1   8  17          0.07         -0.47         1.85 o                         
  -1   9  17          5.03          3.83         0.68 o                         
   0   9  17          2.98          2.15         1.31 o                         
   1   9  17          0.09         -0.99         2.97 o                         
  -3   0  18          1.17          0.72         0.60 o                         
  -2   0  18          0.00          0.18         1.04 o                         
  -1   0  18          0.70          1.60         1.38 o                         
   0   0  18          7.31         11.14         2.68 o                         
  -3   1  18          0.25          0.99         0.29 o                         
  -2   1  18          1.87          1.82         0.61 o                         
  -1   1  18          0.86          0.72         0.92 o                         
   0   1  18          1.80          2.47         1.65 o                         
   1   1  18          9.29          7.32         2.39 o                         
  -3   2  18          0.12          0.29         0.50 o                         
  -2   2  18          0.03          0.11         0.53 o                         
  -1   2  18          2.12          2.48         0.90 o                         
   0   2  18          1.45          0.76         1.40 o                         
   1   2  18          0.04          1.62         2.42 o                         
  -3   3  18          0.01          0.07         0.47 o                         
  -2   3  18          0.03          0.29         0.46 o                         
  -1   3  18          1.19          0.77         0.88 o                         
   0   3  18          0.12          0.09         1.30 o                         
   1   3  18          0.33          0.56         2.73 o                         
  -3   4  18          2.48          2.41         0.42 o                         
  -2   4  18          0.01          0.07         0.44 o                         
  -1   4  18          1.10          1.21         0.93 o                         
   0   4  18          0.01         -0.24         1.16 o                         
   1   4  18          0.03         -0.59         2.96 o                         
  -3   5  18          2.31          2.01         0.45 o                         
  -2   5  18          3.02          2.42         0.49 o                         
  -1   5  18          0.05          0.14         0.83 o                         
   0   5  18          0.34          0.66         1.20 o                         
   1   5  18          0.02          0.46         2.73 o                         
  -2   6  18          0.04          0.02         0.49 o                         
  -1   6  18          2.16          2.51         0.79 o                         
   0   6  18          1.47          2.20         1.39 o                         
   1   6  18          0.19          0.72         2.16 o                         
   2   6  18          0.04          0.00         2.75 o                         
  -2   7  18          0.50          0.46         0.52 o                         
  -1   7  18          0.41          0.70         0.71 o                         
   0   7  18          0.19         -0.24         1.39 o                         
   1   7  18          0.48          2.31         1.90 o                         
  -2   8  18          0.84          1.42         1.14 o                         
  -1   8  18          0.01          0.20         0.65 o                         
   0   8  18          0.00         -0.05         1.39 o                         
   1   8  18          0.06          0.01         1.84 o                         
  -1   9  18          0.05          0.08         1.57 o                         
   0   9  18          0.18         -0.25         1.92 o                         
  -3   1  19          0.01          0.09         0.44 o                         
  -2   1  19          0.43          0.09         0.83 o                         
  -1   1  19          0.02          0.36         0.97 o                         
   0   1  19          1.55          1.16         1.73 o                         
   1   1  19          0.04         -0.31         2.23 o                         
  -3   2  19          0.33         -0.01         0.28 o                         
  -2   2  19          0.33          0.76         0.57 o                         
  -1   2  19          0.17         -0.13         0.95 o                         
   0   2  19          0.05          0.59         1.50 o                         
   1   2  19          0.03         -0.08         2.56 o                         
  -3   3  19          1.00          1.00         0.40 o                         
  -2   3  19          5.45          4.03         0.59 o                         
  -1   3  19          0.80          0.69         0.91 o                         
   0   3  19          0.08         -0.07         1.38 o                         
   1   3  19          0.02         -0.77         2.96 o                         
  -3   4  19          3.34          2.83         0.41 o                         
  -2   4  19          2.18          2.09         0.51 o                         
  -1   4  19          1.60          1.00         0.95 o                         
   0   4  19          0.55          0.67         1.21 o                         
   1   4  19          0.06          0.37         2.87 o                         
  -2   5  19          0.12          0.82         0.47 o                         
  -1   5  19          0.34          0.21         1.01 o                         
   0   5  19          2.55          2.90         1.24 o                         
   1   5  19          0.58          0.26         2.93 o                         
   2   5  19          0.08         -0.21         2.58 o                         
  -2   6  19          1.30          1.57         0.50 o                         
  -1   6  19          0.03         -0.16         0.82 o                         
   0   6  19          0.03         -0.02         1.37 o                         
   1   6  19          0.73          0.17         2.33 o                         
  -2   7  19          0.85          0.14         0.90 o                         
  -1   7  19          1.45          1.20         0.75 o                         
   0   7  19          0.28          0.84         1.39 o                         
   1   7  19          0.59          0.95         2.05 o                         
  -1   8  19          0.24          0.39         0.84 o                         
   0   8  19          1.51          0.95         1.39 o                         
  -3   0  20          5.73          6.44         0.57 o                         
  -2   0  20          2.14          2.06         1.20 o                         
  -1   0  20          0.25         -0.11         1.35 o                         
   0   0  20          0.00          0.12         2.96 o                         
   1   0  20          0.77         -0.04         2.84 o                         
  -3   1  20          0.70          0.85         0.47 o                         
  -2   1  20          0.07         -0.17         0.84 o                         
  -1   1  20          0.59          0.54         1.04 o                         
   0   1  20          0.00         -0.34         1.81 o                         
   1   1  20          0.01         -0.52         2.24 o                         
  -3   2  20          0.30          0.30         0.56 o                         
  -2   2  20          0.40          0.55         0.66 o                         
  -1   2  20          0.40          0.33         0.96 o                         
   0   2  20          0.96          0.36         1.58 o                         
   1   2  20          0.16         -0.01         2.61 o                         
  -3   3  20          2.26          3.40         2.02 o                         
  -2   3  20          0.29          0.30         0.60 o                         
  -1   3  20          0.10          0.30         0.92 o                         
   0   3  20          1.07          1.36         1.50 o                         
   1   3  20          0.02         -0.49         3.05 o                         
  -2   4  20          1.93          1.44         0.52 o                         
  -1   4  20          0.02          0.12         1.01 o                         
   0   4  20          0.41          0.43         1.27 o                         
   1   4  20          0.00          0.20         3.25 o                         
  -2   5  20          4.26          4.23         0.49 o                         
  -1   5  20          4.11          3.70         1.08 o                         
   0   5  20          0.02          0.05         1.37 o                         
   1   5  20          0.02          0.72         3.08 o                         
  -2   6  20          0.26          0.43         0.71 o                         
  -1   6  20          0.20          0.40         0.91 o                         
   0   6  20          0.43          0.86         1.20 o                         
   1   6  20          0.17         -0.08         2.54 o                         
  -1   7  20          0.06          0.21         1.00 o                         
   0   7  20          0.66          0.41         1.43 o                         
  -2   1  21          0.01          0.15         0.84 o                         
  -1   1  21          0.40          0.16         0.97 o                         
   0   1  21          0.00         -0.69         1.84 o                         
   1   1  21          0.36         -0.22         2.30 o                         
  -2   2  21          0.99          0.45         0.71 o                         
  -1   2  21          0.66          1.17         1.00 o                         
   0   2  21          0.01         -0.18         1.63 o                         
   1   2  21          0.03         -0.08         2.70 o                         
  -2   3  21          2.00          1.28         0.62 o                         
  -1   3  21          4.47          4.78         1.02 o                         
   0   3  21          0.35          0.71         1.53 o                         
   1   3  21          0.01         -0.52         3.18 o                         
  -2   4  21          1.76          1.65         0.65 o                         
  -1   4  21          0.38          0.26         1.04 o                         
   0   4  21          1.12          0.46         1.31 o                         
   1   4  21          0.12         -0.20         3.42 o                         
  -2   5  21          0.40          0.57         0.99 o                         
  -1   5  21          0.07         -0.14         1.08 o                         
   0   5  21          0.11         -0.19         1.15 o                         
   1   5  21          0.72          0.89         4.87 o                         
  -1   6  21          0.38          0.03         1.19 o                         
   0   6  21          0.00         -0.23         1.45 o                         
  -2   0  22         15.82         13.63         2.88 o                         
  -1   0  22          1.20          1.54         1.44 o                         
   0   0  22          0.24          0.12         3.15 o                         
   1   0  22          0.02         -0.47         3.43 o                         
  -2   1  22          1.12          0.36         0.93 o                         
  -1   1  22          0.26          0.15         1.07 o                         
   0   1  22          0.07         -0.19         2.00 o                         
   1   1  22          0.09          0.06         1.80 o                         
  -2   2  22          0.01         -0.07         0.93 o                         
  -1   2  22          0.42          0.35         1.06 o                         
   0   2  22          0.34          0.01         1.77 o                         
   1   2  22          0.14          1.15         2.93 o                         
  -2   3  22          3.03          2.73         1.60 o                         
  -1   3  22          0.38          0.54         1.11 o                         
   0   3  22          0.14          0.59         1.60 o                         
  -1   4  22          0.43          0.06         1.18 o                         
   0   4  22          0.05         -0.10         1.57 o                         
  -1   1  23          0.02          0.19         1.15 o                         
   0   1  23          0.21         -0.06         2.35 o                         
  -1   2  23          0.74          0.60         1.18 o                         
   0   2  23          0.40          0.38         2.22 o                         
  -1   3  23          1.23          0.41         3.37 o                         
                                                                                
