# Supplementary material for: Semi-automated MicroED system unveils multiple polymorphs in fish-derived guanine crystals
Source: Acta Crystallogr C Struct Chem. 2026 Jun 22;82(Pt 7):310–23. doi: 10.1107/S2053229626006236 (PMC13330800; doi:10.1107/S2053229626006236)
Supplement: Supplementary file 3 [file c-82-00310-2531576_bluefishgbsup3.hkl]

data_2531576_bluefishgb                                                         
_shelx_title ' fish01_beta_a.res in P2(1)/n'                                    
_shelx_refln_list_code          4                                               
_shelx_F_calc_maximum       19.61                                               
_exptl_crystal_F_000       112.91                                               
_reflns_d_resolution_high  0.5700                                               
                                                                                
loop_                                                                           
 _space_group_symop_operation_xyz                                               
 'x, y, z'                                                                      
 '-x+1/2, y+1/2, -z+1/2'                                                        
 '-x, -y, -z'                                                                   
 'x-1/2, -y-1/2, z-1/2'                                                         
                                                                                
_cell_length_a     3.6265                                                       
_cell_length_b    18.5675                                                       
_cell_length_c     8.8397                                                       
_cell_angle_alpha  90.000                                                       
_cell_angle_beta   96.685                                                       
_cell_angle_gamma  90.000                                                       
                                                                                
_shelx_F_squared_multiplier     1.000                                           
                                                                                
loop_                                                                           
 _refln_index_h                                                                 
 _refln_index_k                                                                 
 _refln_index_l                                                                 
 _refln_F_squared_calc                                                          
 _refln_F_squared_meas                                                          
 _refln_F_squared_sigma                                                         
 _refln_observed_status                                                         
   0   2   0         53.85         51.45         2.41 o                         
   1   3   0         50.51         44.08         1.65 o                         
   0   4   0         15.49          6.20         0.41 o                         
   1   4   0         58.93         53.43         1.75 o                         
   1   5   0         21.48         16.28         0.52 o                         
   0   6   0          6.59          7.60         0.33 o                         
   1   6   0         11.04         11.30         0.51 o                         
   2   6   0         15.74         16.65         0.81 o                         
   1   7   0          0.00          0.22         0.13 o                         
   2   7   0          0.12          0.14         0.36 o                         
   0   8   0        162.16        154.35         7.02 o                         
   1   8   0         29.64         23.03         1.02 o                         
   2   8   0          0.08          0.36         0.31 o                         
   3   8   0          1.96          2.63         0.78 o                         
   1   9   0         24.35         24.22         0.62 o                         
   2   9   0          0.12          0.33         0.25 o                         
   3   9   0          0.44          0.25         0.53 o                         
   0  10   0         60.97         56.19         1.35 o                         
   1  10   0        221.45        260.17         7.20 o                         
   2  10   0          8.52          7.13         0.37 o                         
   3  10   0          1.03          0.99         0.45 o                         
   4  10   0          0.05         -0.54         2.65 o                         
   1  11   0          1.83          1.24         0.27 o                         
   2  11   0          0.96          0.77         0.20 o                         
   3  11   0          0.36          0.49         0.41 o                         
   4  11   0          0.14          0.48         0.83 o                         
   0  12   0         19.38         12.73         0.47 o                         
   1  12   0          0.00          0.05         0.14 o                         
   2  12   0          0.29          0.32         0.17 o                         
   3  12   0          0.07          0.05         0.35 o                         
   4  12   0          1.73          1.99         0.66 o                         
   1  13   0          3.47          3.70         0.19 o                         
   2  13   0          1.05          2.05         0.20 o                         
   3  13   0          0.10          0.38         0.33 o                         
   4  13   0          4.91          6.57         1.04 o                         
   5  13   0          0.00          0.02         1.20 o                         
   0  14   0         25.35         22.15         0.62 o                         
   1  14   0          8.41          9.19         0.28 o                         
   2  14   0          2.13          2.66         0.23 o                         
   3  14   0          1.48          1.61         0.28 o                         
   4  14   0          4.12          5.39         0.76 o                         
   5  14   0          0.12          0.18         1.10 o                         
   1  15   0          1.19          1.04         0.15 o                         
   2  15   0          5.03          4.76         0.35 o                         
   3  15   0          0.11         -0.01         0.24 o                         
   4  15   0          1.20          0.83         0.47 o                         
   5  15   0          1.05          1.87         0.95 o                         
   0  16   0         43.74         63.02         1.53 o                         
   1  16   0         14.50         15.46         0.42 o                         
   2  16   0          0.01          0.18         0.17 o                         
   3  16   0          0.82          2.04         0.46 o                         
   4  16   0          0.38          0.46         0.42 o                         
   5  16   0          0.06          0.12         0.69 o                         
   1  17   0          2.46          2.59         0.17 o                         
   2  17   0          1.50          1.32         0.19 o                         
   3  17   0          0.11          0.42         0.20 o                         
   4  17   0          0.19          0.25         0.45 o                         
   5  17   0          0.00         -0.13         0.62 o                         
   0  18   0         24.56         44.99         1.14 o                         
   1  18   0         15.13         16.76         0.44 o                         
   2  18   0          5.99          5.58         0.34 o                         
   3  18   0          0.02          0.02         0.19 o                         
   4  18   0          0.02          0.23         0.39 o                         
   5  18   0          0.04          0.25         0.58 o                         
   1  19   0          2.12          2.02         0.16 o                         
   2  19   0          0.05         -0.06         0.17 o                         
   3  19   0          0.00          0.26         0.19 o                         
   4  19   0          0.08          0.02         0.36 o                         
   5  19   0          0.02          0.12         0.55 o                         
   0  20   0          1.89          1.98         0.23 o                         
   1  20   0          0.56          0.74         0.14 o                         
   2  20   0          0.95          0.67         0.17 o                         
   3  20   0          0.11          0.06         0.18 o                         
   4  20   0          0.04          0.05         0.32 o                         
   1  21   0          0.05          0.10         0.13 o                         
   2  21   0          0.13          0.12         0.16 o                         
   3  21   0          0.02          0.12         0.18 o                         
   4  21   0          0.06          0.11         0.30 o                         
   0  22   0          0.12          0.27         0.17 o                         
   1  22   0          0.48          0.56         0.13 o                         
   2  22   0          0.06          0.09         0.15 o                         
   3  22   0          0.18          0.24         0.20 o                         
   4  22   0          0.01         -0.01         0.26 o                         
   1  23   0          0.49          0.51         0.12 o                         
   2  23   0          0.19          0.20         0.15 o                         
   3  23   0          0.00          0.02         0.18 o                         
   4  23   0          0.05          0.16         0.26 o                         
   0  24   0          1.36          0.67         0.18 o                         
   1  24   0          0.01          0.11         0.13 o                         
   2  24   0          0.00          0.06         0.15 o                         
   3  24   0          0.89          0.74         0.19 o                         
   4  24   0          0.25          0.33         0.24 o                         
   1  25   0          0.03          0.03         0.12 o                         
   2  25   0          0.21          0.20         0.15 o                         
   3  25   0          0.39          0.50         0.18 o                         
   4  25   0          0.02         -0.01         0.23 o                         
   0  26   0         12.41         12.19         0.47 o                         
   1  26   0          0.12          0.19         0.13 o                         
   2  26   0          0.32          0.36         0.14 o                         
   3  26   0          0.05          0.07         0.17 o                         
   1  27   0          0.01          0.03         0.12 o                         
   2  27   0          0.01          0.02         0.14 o                         
   3  27   0          0.19          0.32         0.16 o                         
   0  28   0          3.72          2.67         0.23 o                         
   1  28   0          5.34          5.13         0.25 o                         
   2  28   0          0.34          0.40         0.13 o                         
   3  28   0          0.00          0.03         0.15 o                         
   1  29   0          0.64          0.64         0.12 o                         
   2  29   0          0.00          0.10         0.13 o                         
   0  30   0          0.24          0.28         0.16 o                         
   1  30   0          0.01          0.02         0.11 o                         
   2  30   0          0.22          0.14         0.12 o                         
   1  31   0          0.03          0.03         0.11 o                         
   0  32   0          0.33          0.26         0.15 o                         
   1  32   0          0.05          0.06         0.10 o                         
  -1   0   1        283.49        307.26        12.05 o                         
  -3   1   1          0.36         -0.08         1.37 o                         
  -2   1   1         29.60         32.01         1.40 o                         
  -1   1   1         61.57         67.01         1.71 o                         
   0   1   1         39.60         44.68         0.95 o                         
  -3   2   1          0.13          0.81         1.35 o                         
  -2   2   1          7.51          5.35         0.62 o                         
  -1   2   1          0.50          0.40         0.22 o                         
   0   2   1        384.52        365.51        13.50 o                         
  -4   3   1          5.07          4.52         2.66 o                         
  -3   3   1          6.55          6.57         1.67 o                         
  -2   3   1         54.92         48.96         3.27 o                         
  -1   3   1        120.25        123.96         3.46 o                         
   0   3   1         72.93         75.71         1.62 o                         
  -4   4   1          0.04         -0.62         2.65 o                         
  -3   4   1          0.02         -0.26         0.81 o                         
  -2   4   1         23.17         23.39         1.56 o                         
  -1   4   1        109.25        104.82         3.33 o                         
   0   4   1         90.29         86.59         2.59 o                         
   1   4   1          4.73          3.31         0.79 o                         
  -5   5   1          0.50          0.89         4.18 o                         
  -4   5   1          5.90          7.93         3.57 o                         
  -3   5   1          4.52          4.86         0.81 o                         
  -2   5   1         13.36         12.08         0.96 o                         
  -1   5   1          4.47          2.75         0.24 o                         
   0   5   1         30.76         25.09         0.44 o                         
   1   5   1          0.48          2.88         0.87 o                         
  -4   6   1          0.02          0.56         1.28 o                         
  -3   6   1          0.50          0.22         0.56 o                         
  -2   6   1          0.04          0.11         0.27 o                         
  -1   6   1         32.70         27.38         0.98 o                         
   0   6   1         40.93         37.30         0.62 o                         
   1   6   1          3.82          6.89         1.00 o                         
  -4   7   1          0.00          0.24         1.01 o                         
  -3   7   1          8.49          8.18         0.76 o                         
  -2   7   1          0.00          0.02         0.26 o                         
  -1   7   1          5.13          4.08         0.28 o                         
   0   7   1          1.20          1.02         0.12 o                         
   1   7   1          8.46          7.19         0.85 o                         
  -5   8   1          0.00          0.75         2.36 o                         
  -4   8   1          0.54          0.55         0.70 o                         
  -3   8   1          0.88          0.43         0.39 o                         
  -2   8   1          6.52          6.93         0.54 o                         
  -1   8   1          0.02          0.39         0.13 o                         
   0   8   1          3.61          2.46         0.14 o                         
   1   8   1         77.59         75.99         1.95 o                         
   2   8   1         19.90         19.43         1.83 o                         
  -5   9   1          0.03          0.09         2.24 o                         
  -4   9   1          0.27          0.75         0.65 o                         
  -3   9   1          6.74          5.87         0.54 o                         
  -2   9   1          0.70          0.76         0.24 o                         
  -1   9   1          0.18          0.63         0.14 o                         
   0   9   1        118.95        125.85         2.28 o                         
   1   9   1          0.98          1.35         0.27 o                         
   2   9   1          0.54          0.41         0.41 o                         
  -6  10   1          0.00          0.86         2.81 o                         
  -5  10   1          0.00          0.33         1.58 o                         
  -4  10   1          0.01         -0.04         0.51 o                         
  -3  10   1          0.99          0.63         0.34 o                         
  -2  10   1          6.36          6.37         0.30 o                         
  -1  10   1         18.92         18.92         0.57 o                         
   0  10   1        190.85        203.60         5.58 o                         
   1  10   1         34.04         31.65         0.73 o                         
   2  10   1         78.25         89.49         7.21 o                         
  -5  11   1          0.05          0.29         0.94 o                         
  -4  11   1          2.44          3.01         0.58 o                         
  -3  11   1          1.02          0.41         0.32 o                         
  -2  11   1          1.84          2.09         0.23 o                         
  -1  11   1          9.23          9.80         0.34 o                         
   0  11   1         28.73         26.88         0.47 o                         
   1  11   1         10.43         10.82         0.44 o                         
   2  11   1          1.52          1.47         0.50 o                         
   3  11   1          0.01          0.44         0.94 o                         
  -5  12   1          0.00          0.30         0.88 o                         
  -4  12   1          0.14          0.15         0.42 o                         
  -3  12   1          1.43          1.21         0.37 o                         
  -2  12   1          0.83          0.67         0.18 o                         
  -1  12   1          0.96          1.48         0.14 o                         
   0  12   1          0.11          0.47         0.14 o                         
   1  12   1         10.91         11.18         0.45 o                         
   2  12   1          0.32          1.35         0.42 o                         
   3  12   1          0.00         -0.06         0.66 o                         
  -5  13   1          0.94          1.75         0.73 o                         
  -4  13   1          0.01         -0.05         0.38 o                         
  -3  13   1         39.51         44.83         3.35 o                         
  -2  13   1          0.99          1.70         0.24 o                         
  -1  13   1          0.13          0.54         0.14 o                         
   0  13   1          1.99          1.99         0.12 o                         
   1  13   1          0.87          1.05         0.16 o                         
   2  13   1          1.59          1.60         0.25 o                         
   3  13   1          0.50          0.82         0.47 o                         
   4  13   1          0.00          0.07         1.21 o                         
  -5  14   1          0.00         -0.45         0.63 o                         
  -4  14   1          0.00         -0.20         0.37 o                         
  -3  14   1          4.24          3.97         0.37 o                         
  -2  14   1          4.50          4.46         0.31 o                         
  -1  14   1          4.75          5.28         0.20 o                         
   0  14   1         15.67         16.52         0.43 o                         
   1  14   1         14.53         16.38         0.49 o                         
   2  14   1          1.90          2.88         0.35 o                         
   3  14   1          0.48          0.69         0.37 o                         
   4  14   1          0.19         -0.21         1.08 o                         
  -5  15   1          0.18         -0.09         0.55 o                         
  -4  15   1          5.70          6.28         0.90 o                         
  -3  15   1          9.85          8.90         0.64 o                         
  -2  15   1          0.84          1.16         0.18 o                         
  -1  15   1         12.46         12.75         0.31 o                         
   0  15   1          2.26          2.27         0.13 o                         
   1  15   1          0.10          0.23         0.18 o                         
   2  15   1          0.33          0.49         0.20 o                         
   3  15   1          1.24          1.05         0.32 o                         
   4  15   1          0.20          0.11         0.71 o                         
  -5  16   1          0.03          0.27         0.53 o                         
  -4  16   1          0.03         -0.08         0.35 o                         
  -3  16   1          1.04          0.63         0.22 o                         
  -2  16   1          2.81          2.29         0.26 o                         
  -1  16   1          0.84          1.16         0.20 o                         
   0  16   1         18.53         20.44         0.39 o                         
   1  16   1         29.48         34.51         0.74 o                         
   2  16   1          3.97          4.60         0.47 o                         
   3  16   1          0.08          0.15         0.28 o                         
   4  16   1          0.10          0.24         0.64 o                         
   5  16   1          0.08          0.50         1.24 o                         
  -5  17   1          0.08         -0.12         0.49 o                         
  -4  17   1          0.01         -0.06         0.38 o                         
  -3  17   1          0.80          0.68         0.20 o                         
  -2  17   1          0.57          0.47         0.16 o                         
  -1  17   1          7.73          8.36         0.24 o                         
   0  17   1          0.28          0.31         0.12 o                         
   1  17   1          0.04          0.11         0.17 o                         
   2  17   1          6.02          5.79         0.54 o                         
   3  17   1          0.04          0.07         0.24 o                         
   4  17   1          0.02         -0.18         0.51 o                         
   5  17   1          0.03          0.16         1.06 o                         
  -5  18   1          0.07         -0.01         0.46 o                         
  -4  18   1          0.24          0.36         0.37 o                         
  -3  18   1          0.03          0.13         0.20 o                         
  -2  18   1          0.03          0.40         0.16 o                         
  -1  18   1          7.66          7.95         0.24 o                         
   0  18   1         11.97         14.21         0.30 o                         
   1  18   1         16.43         17.33         0.45 o                         
   2  18   1          7.66          7.28         0.32 o                         
   3  18   1          2.08          2.12         0.21 o                         
   4  18   1          0.02          0.16         0.43 o                         
   5  18   1          0.00         -0.14         0.80 o                         
  -5  19   1          0.04         -0.02         0.44 o                         
  -4  19   1          0.02          0.20         0.33 o                         
  -3  19   1          0.31          0.60         0.19 o                         
  -2  19   1          0.07          0.17         0.16 o                         
  -1  19   1          0.00          0.12         0.13 o                         
   0  19   1          3.08          3.35         0.14 o                         
   1  19   1          1.55          1.74         0.16 o                         
   2  19   1          0.42          0.28         0.18 o                         
   3  19   1          0.10          0.00         0.19 o                         
   4  19   1          0.01          0.01         0.38 o                         
   5  19   1          0.01         -0.08         0.74 o                         
  -5  20   1          0.00          0.03         0.41 o                         
  -4  20   1          0.11          0.27         0.30 o                         
  -3  20   1          0.01          0.01         0.18 o                         
  -2  20   1          0.50          0.51         0.16 o                         
  -1  20   1          1.89          1.91         0.14 o                         
   0  20   1          1.30          1.48         0.12 o                         
   1  20   1          1.04          0.99         0.15 o                         
   2  20   1          0.16          0.29         0.17 o                         
   3  20   1          0.16          0.13         0.18 o                         
   4  20   1          0.01          0.06         0.35 o                         
  -4  21   1          0.30          0.23         0.28 o                         
  -3  21   1          0.32          0.34         0.18 o                         
  -2  21   1          0.08          0.07         0.15 o                         
  -1  21   1          0.00          0.09         0.12 o                         
   0  21   1          0.01          0.15         0.12 o                         
   1  21   1          0.18          0.30         0.14 o                         
   2  21   1          0.07          0.13         0.16 o                         
   3  21   1          0.17          0.08         0.16 o                         
   4  21   1          0.01         -0.02         0.32 o                         
  -4  22   1          0.00          0.06         0.26 o                         
  -3  22   1          0.01          0.01         0.18 o                         
  -2  22   1          0.54          0.73         0.15 o                         
  -1  22   1          0.07          0.10         0.12 o                         
   0  22   1          1.31          1.43         0.13 o                         
   1  22   1          0.08          0.15         0.13 o                         
   2  22   1          0.03          0.03         0.16 o                         
   3  22   1          0.05          0.17         0.21 o                         
   4  22   1          0.02          0.05         0.29 o                         
  -4  23   1          0.67          0.83         0.24 o                         
  -3  23   1          0.47          0.60         0.18 o                         
  -2  23   1          0.53          0.48         0.15 o                         
  -1  23   1          0.40          0.42         0.12 o                         
   0  23   1          0.51          0.46         0.11 o                         
   1  23   1          0.06          0.12         0.13 o                         
   2  23   1          0.22          0.35         0.16 o                         
   3  23   1          0.03          0.06         0.20 o                         
   4  23   1          0.02          0.00         0.28 o                         
  -4  24   1          0.01         -0.01         0.22 o                         
  -3  24   1          0.35          0.46         0.17 o                         
  -2  24   1          1.42          1.17         0.15 o                         
  -1  24   1          0.26          0.32         0.12 o                         
   0  24   1          0.02          0.11         0.11 o                         
   1  24   1          0.90          0.95         0.14 o                         
   2  24   1          0.01          0.16         0.15 o                         
   3  24   1          0.02          0.07         0.19 o                         
   4  24   1          0.27          0.28         0.26 o                         
  -4  25   1          0.02          0.03         0.21 o                         
  -3  25   1          0.35          0.39         0.17 o                         
  -2  25   1          1.16          1.21         0.15 o                         
  -1  25   1          0.35          0.28         0.12 o                         
   0  25   1          0.01          0.06         0.11 o                         
   1  25   1          0.12          0.21         0.13 o                         
   2  25   1          0.09          0.15         0.16 o                         
   3  25   1          0.02          0.04         0.18 o                         
  -3  26   1          0.09          0.03         0.16 o                         
  -2  26   1          0.59          0.62         0.14 o                         
  -1  26   1          0.17          0.15         0.12 o                         
   0  26   1          0.17          0.19         0.11 o                         
   1  26   1          8.44          8.36         0.35 o                         
   2  26   1          0.10          0.18         0.15 o                         
   3  26   1          0.23          0.20         0.17 o                         
  -3  27   1          0.00         -0.01         0.15 o                         
  -2  27   1          0.31          0.32         0.14 o                         
  -1  27   1          0.01          0.10         0.11 o                         
   0  27   1          0.51          0.53         0.12 o                         
   1  27   1          1.72          1.60         0.14 o                         
   2  27   1          0.17          0.11         0.15 o                         
   3  27   1          0.06          0.07         0.17 o                         
  -3  28   1          0.08          0.10         0.14 o                         
  -2  28   1          0.00          0.03         0.13 o                         
  -1  28   1          0.52          0.63         0.12 o                         
   0  28   1          3.62          3.80         0.21 o                         
   1  28   1          2.38          2.34         0.22 o                         
   2  28   1          3.53          3.71         0.36 o                         
   3  28   1          0.12          0.10         0.17 o                         
  -2  29   1          0.07          0.10         0.12 o                         
  -1  29   1          0.09          0.18         0.12 o                         
   0  29   1          1.70          1.78         0.13 o                         
   1  29   1          0.02          0.10         0.12 o                         
   2  29   1          0.01         -0.08         0.14 o                         
  -2  30   1          0.01          0.01         0.12 o                         
  -1  30   1          0.37          0.32         0.11 o                         
   0  30   1          0.06          0.01         0.11 o                         
   1  30   1          0.18          0.19         0.12 o                         
   2  30   1          0.08          0.09         0.13 o                         
  -1  31   1          0.00          0.02         0.11 o                         
   0  31   1          0.04          0.11         0.11 o                         
   1  31   1          0.00          0.02         0.11 o                         
  -1  32   1          0.35          0.31         0.10 o                         
   0  32   1          0.16          0.14         0.11 o                         
   1  32   1          0.26          0.22         0.10 o                         
  -4   0   2          0.05         -0.53         1.73 o                         
  -2   0   2          4.87         14.46         1.63 o                         
   0   0   2        138.69        114.31         7.04 o                         
  -5   1   2          0.26          0.65         2.59 o                         
  -4   1   2          0.15         -0.11         1.21 o                         
  -3   1   2          3.01          1.91         0.59 o                         
  -2   1   2          0.25          0.38         0.26 o                         
  -1   1   2         76.13         82.29         1.87 o                         
   0   1   2         96.30         87.97         3.70 o                         
  -5   2   2          0.01          0.66         2.54 o                         
  -4   2   2          0.07         -0.07         0.99 o                         
  -3   2   2          0.80          1.17         0.63 o                         
  -2   2   2          9.48          9.20         0.42 o                         
  -1   2   2          0.80          0.46         0.17 o                         
   0   2   2         20.45         25.94         1.21 o                         
  -5   3   2          0.05         -0.25         2.81 o                         
  -4   3   2          0.01         -0.07         0.90 o                         
  -3   3   2         27.11         23.78         1.36 o                         
  -2   3   2         26.91         27.32         0.90 o                         
  -1   3   2        226.06        232.81         5.32 o                         
   0   3   2        190.53        189.30         5.81 o                         
   1   3   2         12.19         10.15         1.27 o                         
  -5   4   2          0.10          0.00         1.65 o                         
  -4   4   2          0.73          0.53         0.87 o                         
  -3   4   2          5.20          3.34         0.46 o                         
  -2   4   2          0.01          0.08         0.35 o                         
  -1   4   2          6.67          4.94         0.40 o                         
   0   4   2         75.48         81.72         2.53 o                         
   1   4   2         25.71         22.39         2.33 o                         
  -5   5   2          0.03         -0.19         1.76 o                         
  -4   5   2          2.16          0.90         0.80 o                         
  -3   5   2         22.16         21.66         1.75 o                         
  -2   5   2         24.53         25.10         0.82 o                         
  -1   5   2         85.92         69.01         1.41 o                         
   0   5   2          0.07          0.01         0.20 o                         
   1   5   2          4.09          2.81         0.35 o                         
  -6   6   2          0.00         -0.34         2.88 o                         
  -5   6   2          0.01         -0.29         1.65 o                         
  -4   6   2          0.00          0.23         0.61 o                         
  -3   6   2          0.65          0.33         0.42 o                         
  -2   6   2          1.78          0.89         0.29 o                         
  -1   6   2          0.83          1.19         0.19 o                         
   0   6   2         15.77         13.08         0.62 o                         
   1   6   2         33.44         29.38         1.01 o                         
  -6   7   2          0.01         -0.05         2.51 o                         
  -5   7   2          0.02         -0.36         1.56 o                         
  -4   7   2          0.24          0.39         0.49 o                         
  -3   7   2          0.08          0.17         0.32 o                         
  -2   7   2         39.57         39.45         1.21 o                         
  -1   7   2          0.02          0.27         0.12 o                         
   0   7   2         25.56         21.40         0.51 o                         
   1   7   2          1.02          0.81         0.19 o                         
  -6   8   2          0.02         -0.25         2.43 o                         
  -5   8   2          0.06         -0.06         0.94 o                         
  -4   8   2          0.01          0.39         0.46 o                         
  -3   8   2          2.68          2.23         0.34 o                         
  -2   8   2          2.35          1.15         0.37 o                         
  -1   8   2         15.60         12.22         0.33 o                         
   0   8   2          0.85          1.71         0.24 o                         
   1   8   2          4.05          4.21         0.33 o                         
   2   8   2         11.86         10.82         1.90 o                         
  -6   9   2          0.04         -0.14         1.99 o                         
  -5   9   2          0.09          0.35         0.89 o                         
  -4   9   2          0.24          0.50         0.42 o                         
  -3   9   2          0.41          0.60         0.31 o                         
  -2   9   2         18.08         17.67         0.60 o                         
  -1   9   2          0.07          0.58         0.15 o                         
   0   9   2          3.17          3.89         0.20 o                         
   1   9   2         83.97         88.46         3.66 o                         
   2   9   2          0.78          0.01         0.49 o                         
  -6  10   2          0.00          0.09         1.17 o                         
  -5  10   2          0.13          0.18         0.65 o                         
  -4  10   2          0.10          0.23         0.39 o                         
  -3  10   2          0.00          0.23         0.29 o                         
  -2  10   2          9.43          7.93         0.52 o                         
  -1  10   2         19.15         19.89         0.39 o                         
   0  10   2         12.14          9.39         0.23 o                         
   1  10   2         36.11         35.25         1.11 o                         
   2  10   2          6.26          5.44         1.00 o                         
  -5  11   2          0.24          0.13         0.61 o                         
  -4  11   2          0.06          0.23         0.36 o                         
  -3  11   2          5.86          6.31         0.39 o                         
  -2  11   2          3.80          3.87         0.28 o                         
  -1  11   2          7.04          6.51         0.20 o                         
   0  11   2         19.87         22.05         0.43 o                         
   1  11   2         35.63         33.94         1.14 o                         
   2  11   2         11.04         12.26         1.74 o                         
  -5  12   2          0.42          0.43         0.55 o                         
  -4  12   2          0.14          0.22         0.36 o                         
  -3  12   2          2.14          2.50         0.29 o                         
  -2  12   2          1.53          1.44         0.28 o                         
  -1  12   2          2.27          1.61         0.12 o                         
   0  12   2          0.07          0.43         0.16 o                         
   1  12   2          0.01          0.19         0.21 o                         
   2  12   2          2.10          1.83         0.57 o                         
   3  12   2          0.42          1.60         1.14 o                         
  -5  13   2          0.03         -0.04         0.51 o                         
  -4  13   2          3.33          3.08         0.38 o                         
  -3  13   2          0.15          0.23         0.27 o                         
  -2  13   2        143.43        182.23         4.53 o                         
  -1  13   2          2.29          2.75         0.15 o                         
   0  13   2          1.50          1.85         0.14 o                         
   1  13   2          0.12          1.05         0.25 o                         
   2  13   2          0.82          1.10         0.27 o                         
   3  13   2          0.24          0.02         0.59 o                         
  -5  14   2          0.00          0.33         0.48 o                         
  -4  14   2          0.31          0.38         0.32 o                         
  -3  14   2          1.53          1.51         0.28 o                         
  -2  14   2          1.10          1.26         0.37 o                         
  -1  14   2          3.60          3.38         0.15 o                         
   0  14   2          2.95          3.12         0.17 o                         
   1  14   2         11.51         11.41         0.36 o                         
   2  14   2          2.99          3.82         0.61 o                         
   3  14   2          0.22          0.46         0.46 o                         
  -5  15   2          0.01          0.15         0.46 o                         
  -4  15   2          0.56          0.43         0.32 o                         
  -3  15   2         15.72         17.27         0.69 o                         
  -2  15   2         33.81         34.77         0.94 o                         
  -1  15   2         11.81         13.66         0.32 o                         
   0  15   2         13.68         14.77         0.33 o                         
   1  15   2          1.67          1.03         0.17 o                         
   2  15   2          0.23          0.24         0.13 o                         
   3  15   2          0.09          0.13         0.36 o                         
  -5  16   2          0.05         -0.05         0.43 o                         
  -4  16   2          0.00          0.08         0.31 o                         
  -3  16   2          2.02          1.85         0.25 o                         
  -2  16   2          1.51          0.99         0.38 o                         
  -1  16   2          2.87          3.01         0.20 o                         
   0  16   2          5.55          5.81         0.20 o                         
   1  16   2          8.09          8.02         0.27 o                         
   2  16   2          9.76         11.20         0.47 o                         
   3  16   2          0.35          0.33         0.33 o                         
   4  16   2          0.03          0.36         0.88 o                         
  -5  17   2          0.13          0.13         0.41 o                         
  -4  17   2          0.69          0.50         0.34 o                         
  -3  17   2          0.00          0.25         0.21 o                         
  -2  17   2          1.79          1.97         0.18 o                         
  -1  17   2          1.92          2.41         0.16 o                         
   0  17   2         11.62         12.41         0.30 o                         
   1  17   2          3.46          3.57         0.19 o                         
   2  17   2          0.06         -0.18         0.18 o                         
   3  17   2          3.79          4.08         0.75 o                         
   4  17   2          0.01          0.18         0.77 o                         
  -5  18   2          0.00         -0.01         0.38 o                         
  -4  18   2          0.02          0.09         0.32 o                         
  -3  18   2          1.04          0.92         0.20 o                         
  -2  18   2          0.00          0.08         0.15 o                         
  -1  18   2          0.16          0.26         0.12 o                         
   0  18   2          3.27          2.15         0.15 o                         
   1  18   2          3.46          4.21         0.25 o                         
   2  18   2          5.26          4.85         0.23 o                         
   3  18   2          1.74          2.13         0.44 o                         
   4  18   2          0.37          0.29         0.54 o                         
   5  18   2          0.01          0.20         1.51 o                         
  -5  19   2          0.01          0.01         0.37 o                         
  -4  19   2          0.16          0.18         0.30 o                         
  -3  19   2          0.03          0.01         0.19 o                         
  -2  19   2          0.76          0.55         0.15 o                         
  -1  19   2          0.67          0.71         0.14 o                         
   0  19   2          0.01          2.66         0.33 o                         
   1  19   2          1.36          1.61         0.16 o                         
   2  19   2          2.36          1.93         0.19 o                         
   3  19   2          0.01          0.05         0.27 o                         
   4  19   2          0.08         -0.04         0.45 o                         
  -5  20   2          0.00          0.10         0.35 o                         
  -4  20   2          0.01          0.11         0.28 o                         
  -3  20   2          0.19          0.19         0.18 o                         
  -2  20   2          0.07          0.16         0.15 o                         
  -1  20   2          0.87          0.78         0.12 o                         
   0  20   2          1.31          0.76         0.13 o                         
   1  20   2          1.45          1.59         0.16 o                         
   2  20   2          0.13          0.10         0.18 o                         
   3  20   2          0.05          0.13         0.24 o                         
   4  20   2          0.01          0.21         0.38 o                         
  -4  21   2          0.20          0.07         0.25 o                         
  -3  21   2          0.74          0.57         0.18 o                         
  -2  21   2          0.82          0.76         0.14 o                         
  -1  21   2          0.24          0.33         0.12 o                         
   0  21   2          0.18          0.42         0.12 o                         
   1  21   2          0.14          0.18         0.14 o                         
   2  21   2          0.27          0.59         0.17 o                         
   3  21   2          0.02          0.11         0.23 o                         
   4  21   2          0.06          0.06         0.36 o                         
  -4  22   2          0.00          0.08         0.24 o                         
  -3  22   2          0.36          0.30         0.18 o                         
  -2  22   2          0.04          0.05         0.14 o                         
  -1  22   2          0.51          1.10         0.12 o                         
   0  22   2          0.12          0.10         0.12 o                         
   1  22   2          1.22          1.16         0.15 o                         
   2  22   2          0.02          0.14         0.17 o                         
   3  22   2          0.00          0.08         0.22 o                         
   4  22   2          0.03          0.03         0.32 o                         
  -4  23   2          0.02          0.09         0.21 o                         
  -3  23   2          1.47          1.34         0.18 o                         
  -2  23   2          1.63          1.74         0.17 o                         
  -1  23   2          2.82          3.56         0.17 o                         
   0  23   2          0.37          0.42         0.12 o                         
   1  23   2          0.22          0.12         0.14 o                         
   2  23   2          0.07         -0.04         0.17 o                         
   3  23   2          0.05          0.03         0.21 o                         
   4  23   2          0.00         -0.07         0.30 o                         
  -4  24   2          0.07          0.14         0.21 o                         
  -3  24   2          0.09          0.10         0.16 o                         
  -2  24   2          0.02          0.01         0.13 o                         
  -1  24   2          0.80          1.05         0.14 o                         
   0  24   2          0.84          0.81         0.12 o                         
   1  24   2          0.04          0.16         0.14 o                         
   2  24   2          0.27          0.38         0.17 o                         
   3  24   2          0.00         -0.02         0.20 o                         
   4  24   2          0.01          0.04         0.28 o                         
  -4  25   2          0.00          0.00         0.20 o                         
  -3  25   2          0.15          0.17         0.15 o                         
  -2  25   2          1.31          1.32         0.15 o                         
  -1  25   2          1.48          1.67         0.13 o                         
   0  25   2          0.13          0.09         0.12 o                         
   1  25   2          0.00          0.08         0.13 o                         
   2  25   2          0.23          0.07         0.16 o                         
   3  25   2          0.12          0.22         0.20 o                         
  -3  26   2          0.26          0.26         0.15 o                         
  -2  26   2          0.08          0.06         0.13 o                         
  -1  26   2          1.93          2.07         0.14 o                         
   0  26   2          0.02          0.04         0.12 o                         
   1  26   2          0.25          0.36         0.14 o                         
   2  26   2          2.57          2.50         0.21 o                         
   3  26   2          0.07          0.08         0.19 o                         
  -3  27   2          0.29          0.29         0.18 o                         
  -2  27   2          0.02          0.05         0.12 o                         
  -1  27   2          0.16          0.18         0.11 o                         
   0  27   2          0.06          0.01         0.12 o                         
   1  27   2          0.85          0.74         0.13 o                         
   2  27   2          2.92          2.78         0.20 o                         
   3  27   2          0.27          0.26         0.19 o                         
  -3  28   2          0.00          0.00         0.15 o                         
  -2  28   2          0.10          0.07         0.12 o                         
  -1  28   2          0.01          0.03         0.11 o                         
   0  28   2          0.45          0.50         0.12 o                         
   1  28   2          0.91          0.89         0.13 o                         
   2  28   2          0.57          0.58         0.15 o                         
   3  28   2          1.10          1.04         0.19 o                         
  -2  29   2          0.01          0.06         0.11 o                         
  -1  29   2          0.07          0.15         0.11 o                         
   0  29   2          0.26          0.33         0.12 o                         
   1  29   2          1.51          1.30         0.16 o                         
   2  29   2          0.03         -0.01         0.14 o                         
  -2  30   2          0.00          0.00         0.11 o                         
  -1  30   2          0.11          0.14         0.11 o                         
   0  30   2          0.19          0.10         0.11 o                         
   1  30   2          0.26          0.14         0.12 o                         
   2  30   2          0.07          0.07         0.14 o                         
  -1  31   2          0.15          0.19         0.10 o                         
   0  31   2          0.20          0.11         0.11 o                         
   1  31   2          0.03          0.06         0.11 o                         
   0  32   2          0.20          0.18         0.10 o                         
  -5   0   3          4.52          4.89         1.76 o                         
  -3   0   3          1.21          1.24         0.51 o                         
  -1   0   3         30.88         20.36         0.70 o                         
  -6   1   3          0.01          0.59         2.52 o                         
  -5   1   3          0.36          0.81         1.05 o                         
  -4   1   3          1.90          1.53         0.61 o                         
  -3   1   3          0.90          0.72         0.33 o                         
  -2   1   3          6.98          5.70         0.41 o                         
  -1   1   3          0.00          0.51         0.17 o                         
   0   1   3         40.82         49.24         1.14 o                         
  -6   2   3          0.40         -0.41         2.82 o                         
  -5   2   3          0.92          0.78         1.19 o                         
  -4   2   3          0.00          0.02         0.60 o                         
  -3   2   3          0.46          0.08         0.33 o                         
  -2   2   3          0.00          0.48         0.24 o                         
  -1   2   3         59.10         57.12         0.94 o                         
   0   2   3         38.54         38.25         0.81 o                         
  -6   3   3          0.03         -0.58         2.65 o                         
  -5   3   3          0.05          0.30         1.14 o                         
  -4   3   3          0.39          1.73         0.53 o                         
  -3   3   3          0.21          0.43         0.31 o                         
  -2   3   3         69.11         71.65         1.82 o                         
  -1   3   3         41.94         29.70         0.65 o                         
   0   3   3        205.52        208.35         5.46 o                         
   1   3   3         65.64         73.99         3.93 o                         
  -6   4   3          0.01          0.30         2.50 o                         
  -5   4   3          0.16          0.57         1.02 o                         
  -4   4   3          0.21          0.13         0.45 o                         
  -3   4   3          8.67          6.55         0.38 o                         
  -2   4   3         71.52         71.31         2.30 o                         
  -1   4   3          0.27          0.43         0.10 o                         
   0   4   3         19.18         13.86         0.41 o                         
   1   4   3          7.06          7.47         0.98 o                         
  -6   5   3          0.20          0.56         1.86 o                         
  -5   5   3          0.39          0.42         0.90 o                         
  -4   5   3          0.09          0.52         0.42 o                         
  -3   5   3          6.07          5.06         0.36 o                         
  -2   5   3         35.16         42.13         1.10 o                         
  -1   5   3         49.49         53.33         0.81 o                         
   0   5   3        106.33         89.52         2.16 o                         
   1   5   3          1.75          1.45         0.27 o                         
  -6   6   3          0.02          0.84         1.70 o                         
  -5   6   3          0.05          0.03         0.79 o                         
  -4   6   3          0.06          0.10         0.39 o                         
  -3   6   3          0.07          0.14         0.29 o                         
  -2   6   3          6.60          5.08         0.51 o                         
  -1   6   3         38.77         40.27         0.63 o                         
   0   6   3          8.24         11.22         1.35 o                         
   1   6   3          0.62          0.81         0.25 o                         
  -6   7   3          0.01          0.15         1.75 o                         
  -5   7   3          0.26          0.32         0.78 o                         
  -4   7   3          0.02         -0.06         0.38 o                         
  -3   7   3          2.03          2.54         0.31 o                         
  -2   7   3          0.37          0.41         0.24 o                         
  -1   7   3         75.22         79.28         1.09 o                         
   0   7   3          0.28          0.27         0.25 o                         
   1   7   3         19.79         19.87         0.84 o                         
   2   7   3          0.18          0.78         0.93 o                         
  -6   8   3          0.28          0.59         1.06 o                         
  -5   8   3          0.15          0.36         0.58 o                         
  -4   8   3          0.36          0.45         0.35 o                         
  -3   8   3          0.00          0.19         0.27 o                         
  -2   8   3          5.68          6.27         0.38 o                         
  -1   8   3          2.16          2.25         0.11 o                         
   0   8   3         18.17         14.68         0.49 o                         
   1   8   3          2.41          1.78         0.22 o                         
   2   8   3          5.14          4.97         0.77 o                         
  -6   9   3          0.00         -0.02         0.99 o                         
  -5   9   3          0.25          0.68         0.55 o                         
  -4   9   3          0.50          0.60         0.35 o                         
  -3   9   3          1.03          1.60         0.29 o                         
  -2   9   3          0.05          0.40         0.29 o                         
  -1   9   3         17.04         16.89         0.33 o                         
   0   9   3          0.30          0.82         0.17 o                         
   1   9   3          5.31          4.37         0.27 o                         
   2   9   3         16.91         15.21         4.37 o                         
  -6  10   3          0.14          0.38         0.85 o                         
  -5  10   3          0.12          0.16         0.50 o                         
  -4  10   3          1.98          2.07         0.37 o                         
  -3  10   3          1.31          1.49         0.27 o                         
  -2  10   3          0.00          0.23         0.23 o                         
  -1  10   3         33.20         31.25         0.48 o                         
   0  10   3         24.94         26.89         0.53 o                         
   1  10   3          1.23          0.72         0.21 o                         
   2  10   3          0.67          0.58         0.46 o                         
  -5  11   3          0.49          0.33         0.46 o                         
  -4  11   3          0.35          0.28         0.33 o                         
  -3  11   3          0.09          0.02         0.26 o                         
  -2  11   3          7.28          7.31         0.46 o                         
  -1  11   3          6.18          5.11         0.19 o                         
   0  11   3          9.78          9.10         0.31 o                         
   1  11   3         11.49         13.55         0.86 o                         
   2  11   3         13.00         15.18         0.88 o                         
   3  11   3          3.59          5.89         1.27 o                         
  -5  12   3          0.20          0.22         0.45 o                         
  -4  12   3          1.80          2.56         0.35 o                         
  -3  12   3          1.30          1.19         0.33 o                         
  -2  12   3          8.58          9.77         0.45 o                         
  -1  12   3         37.96         38.49         0.62 o                         
   0  12   3          0.93          0.59         0.14 o                         
   1  12   3          0.97          1.30         0.25 o                         
   2  12   3          0.24          0.02         0.30 o                         
   3  12   3          0.13         -0.32         0.73 o                         
  -5  13   3          0.07         -0.03         0.41 o                         
  -4  13   3          0.68          1.19         0.32 o                         
  -3  13   3          6.50          6.50         0.37 o                         
  -2  13   3          0.38          0.25         0.21 o                         
  -1  13   3        202.82        280.79         4.25 o                         
   0  13   3          1.12          1.08         0.14 o                         
   1  13   3          3.44          3.83         0.22 o                         
   2  13   3          0.05         -0.05         0.25 o                         
   3  13   3          0.20          0.18         0.57 o                         
  -5  14   3          0.01          0.08         0.41 o                         
  -4  14   3          0.00         -0.06         0.28 o                         
  -3  14   3          3.33          3.33         0.29 o                         
  -2  14   3         13.96         13.85         0.51 o                         
  -1  14   3         55.66         67.24         1.01 o                         
   0  14   3          0.00          0.05         0.20 o                         
   1  14   3          0.15          0.73         0.18 o                         
   2  14   3          4.00          3.72         0.32 o                         
   3  14   3          0.27          0.47         0.50 o                         
  -5  15   3          0.00          0.03         0.38 o                         
  -4  15   3          0.18         -0.01         0.28 o                         
  -3  15   3          0.54          0.43         0.25 o                         
  -2  15   3         19.11         19.78         0.57 o                         
  -1  15   3         44.73         51.09         0.78 o                         
   0  15   3         24.99         28.96         0.54 o                         
   1  15   3          5.65          6.14         0.39 o                         
   2  15   3          0.50          0.26         0.20 o                         
   3  15   3          0.20          0.06         0.44 o                         
  -5  16   3          0.00         -0.01         0.36 o                         
  -4  16   3          0.48          0.67         0.28 o                         
  -3  16   3          0.52          0.48         0.23 o                         
  -2  16   3         10.06         10.91         0.34 o                         
  -1  16   3          0.93          1.08         0.14 o                         
   0  16   3          0.08          0.12         0.24 o                         
   1  16   3          7.77          8.70         0.43 o                         
   2  16   3          1.20          0.95         0.22 o                         
   3  16   3          1.84          2.00         0.42 o                         
   4  16   3          0.00          0.09         1.13 o                         
  -5  17   3          0.01          0.08         0.35 o                         
  -4  17   3          0.40          0.33         0.28 o                         
  -3  17   3          2.06          2.02         0.23 o                         
  -2  17   3          0.25          0.33         0.17 o                         
  -1  17   3          1.67          1.86         0.12 o                         
   0  17   3          3.12          3.69         0.17 o                         
   1  17   3          5.67          5.56         0.29 o                         
   2  17   3          2.76          2.42         0.27 o                         
   3  17   3          0.03          0.00         0.39 o                         
   4  17   3          1.14          1.99         0.79 o                         
  -5  18   3          0.02          0.06         0.34 o                         
  -4  18   3          0.04          0.05         0.29 o                         
  -3  18   3          0.24          0.27         0.20 o                         
  -2  18   3          2.39          2.35         0.16 o                         
  -1  18   3          0.04          0.10         0.11 o                         
   0  18   3          0.50          0.29         0.13 o                         
   1  18   3          0.19          0.16         0.16 o                         
   2  18   3          0.36          0.43         0.18 o                         
   3  18   3          0.87          0.70         0.32 o                         
   4  18   3          0.17          0.30         0.65 o                         
  -5  19   3          0.01          0.01         0.32 o                         
  -4  19   3          0.03          0.30         0.29 o                         
  -3  19   3          0.46          0.42         0.19 o                         
  -2  19   3          0.94          0.65         0.14 o                         
  -1  19   3          1.07          0.81         0.10 o                         
   0  19   3          1.20          1.18         0.13 o                         
   1  19   3          0.01          0.17         0.15 o                         
   2  19   3          0.14          0.34         0.18 o                         
   3  19   3          1.21          1.55         0.49 o                         
   4  19   3          0.00         -0.17         0.51 o                         
  -4  20   3          0.00         -0.01         0.26 o                         
  -3  20   3          0.27          0.35         0.18 o                         
  -2  20   3          0.11          0.33         0.13 o                         
  -1  20   3          0.75          0.84         0.10 o                         
   0  20   3          0.68          0.49         0.13 o                         
   1  20   3          0.29          0.34         0.15 o                         
   2  20   3          0.74          0.91         0.18 o                         
   3  20   3          0.01         -0.10         0.28 o                         
   4  20   3          0.01          0.18         0.49 o                         
  -4  21   3          0.24          0.37         0.25 o                         
  -3  21   3          0.54          0.47         0.17 o                         
  -2  21   3          0.82          0.67         0.13 o                         
  -1  21   3          0.96          0.92         0.11 o                         
   0  21   3          0.37          0.34         0.13 o                         
   1  21   3          0.14          0.27         0.15 o                         
   2  21   3          0.16          0.23         0.17 o                         
   3  21   3          0.12          0.18         0.25 o                         
   4  21   3          0.00          0.03         0.39 o                         
  -4  22   3          0.05          0.10         0.23 o                         
  -3  22   3          0.00          0.05         0.16 o                         
  -2  22   3          1.91          2.11         0.15 o                         
  -1  22   3          0.09          0.09         0.10 o                         
   0  22   3          0.02          0.03         0.13 o                         
   1  22   3          0.12          0.13         0.14 o                         
   2  22   3          0.47          0.57         0.18 o                         
   3  22   3          0.00          0.04         0.24 o                         
   4  22   3          0.01         -0.02         0.38 o                         
  -4  23   3          0.14          0.19         0.22 o                         
  -3  23   3          0.18          0.12         0.16 o                         
  -2  23   3          1.13          1.37         0.15 o                         
  -1  23   3          2.05          2.02         0.12 o                         
   0  23   3          4.73          5.01         0.19 o                         
   1  23   3          0.15          0.21         0.15 o                         
   2  23   3          0.03          0.01         0.18 o                         
   3  23   3          0.02          0.05         0.22 o                         
   4  23   3          0.01          0.07         0.32 o                         
  -4  24   3          0.01          0.03         0.20 o                         
  -3  24   3          0.10          0.18         0.15 o                         
  -2  24   3          1.04          1.16         0.17 o                         
  -1  24   3          0.75          0.99         0.11 o                         
   0  24   3          0.02          0.18         0.12 o                         
   1  24   3          0.86          0.64         0.15 o                         
   2  24   3          0.04          0.04         0.18 o                         
   3  24   3          0.05          0.02         0.22 o                         
  -4  25   3          0.02         -0.05         0.19 o                         
  -3  25   3          0.04          0.01         0.15 o                         
  -2  25   3          0.40          0.41         0.12 o                         
  -1  25   3          1.76          1.73         0.12 o                         
   0  25   3          0.68          0.95         0.13 o                         
   1  25   3          0.00          0.03         0.14 o                         
   2  25   3          0.00          0.01         0.17 o                         
   3  25   3          0.15          0.23         0.21 o                         
  -3  26   3          0.00          0.02         0.14 o                         
  -2  26   3          0.23          0.18         0.12 o                         
  -1  26   3          0.02         -0.01         0.11 o                         
   0  26   3          2.52          2.63         0.16 o                         
   1  26   3          0.00          0.02         0.13 o                         
   2  26   3          0.24          0.26         0.17 o                         
   3  26   3          0.29          0.34         0.20 o                         
  -3  27   3          0.04          0.09         0.14 o                         
  -2  27   3          0.87          0.74         0.12 o                         
  -1  27   3          0.05          0.07         0.11 o                         
   0  27   3          0.00          0.14         0.12 o                         
   1  27   3          0.10          0.12         0.14 o                         
   2  27   3          0.44          0.40         0.17 o                         
   3  27   3          1.64          1.77         0.23 o                         
  -3  28   3          0.13          0.08         0.13 o                         
  -2  28   3          0.03          0.08         0.11 o                         
  -1  28   3          0.04          0.09         0.10 o                         
   0  28   3          0.02          0.09         0.12 o                         
   1  28   3          0.23          0.17         0.13 o                         
   2  28   3          0.03          0.06         0.15 o                         
  -2  29   3          0.05          0.04         0.10 o                         
  -1  29   3          0.02          0.01         0.10 o                         
   0  29   3          0.01          0.00         0.11 o                         
   1  29   3          0.27          0.18         0.12 o                         
   2  29   3          0.57          0.45         0.15 o                         
  -2  30   3          0.06          0.08         0.10 o                         
  -1  30   3          0.00         -0.04         0.10 o                         
   0  30   3          0.29          0.29         0.12 o                         
   1  30   3          0.01          0.05         0.12 o                         
  -1  31   3          0.06          0.07         0.10 o                         
   0  31   3          0.12          0.11         0.11 o                         
   1  31   3          0.31          0.22         0.12 o                         
  -6   0   4          0.41         -0.09         1.76 o                         
  -4   0   4         26.68         28.60         1.27 o                         
  -2   0   4         13.11         12.48         0.63 o                         
   0   0   4         45.64         58.18         2.77 o                         
  -6   1   4          0.07         -0.11         1.38 o                         
  -5   1   4          0.28          0.32         0.78 o                         
  -4   1   4          0.24          0.40         0.51 o                         
  -3   1   4          7.71          7.01         0.36 o                         
  -2   1   4          1.85          1.58         0.15 o                         
  -1   1   4          9.71          7.70         0.18 o                         
   0   1   4          0.20          0.39         0.15 o                         
  -6   2   4          0.21          0.06         1.37 o                         
  -5   2   4          1.25          1.03         0.78 o                         
  -4   2   4          4.57          3.95         0.41 o                         
  -3   2   4          1.04          0.64         0.25 o                         
  -2   2   4          1.35          2.09         0.16 o                         
  -1   2   4          3.29          2.94         0.27 o                         
   0   2   4         78.84         73.38         1.69 o                         
   1   2   4         32.20         29.92         2.27 o                         
  -6   3   4          0.00         -0.18         1.32 o                         
  -5   3   4          0.68          0.89         0.74 o                         
  -4   3   4          0.17         -0.02         0.36 o                         
  -3   3   4          2.24          2.19         0.27 o                         
  -2   3   4          6.53          6.16         0.23 o                         
  -1   3   4         50.90         43.55         0.73 o                         
   0   3   4         20.34         15.65         0.50 o                         
   1   3   4         38.34         40.33         1.83 o                         
  -6   4   4          0.02          0.20         1.58 o                         
  -5   4   4          0.04          0.02         0.68 o                         
  -4   4   4          0.31          0.57         0.33 o                         
  -3   4   4          0.11          0.43         0.25 o                         
  -2   4   4         39.83         37.11         0.95 o                         
  -1   4   4        210.70        231.94         4.48 o                         
   0   4   4          0.55          3.27         0.37 o                         
   1   4   4         44.61         44.44         2.44 o                         
  -6   5   4          0.03          0.10         0.98 o                         
  -5   5   4          1.41          1.55         0.60 o                         
  -4   5   4          2.44          2.33         0.34 o                         
  -3   5   4          0.36          0.61         0.25 o                         
  -2   5   4          9.22          8.42         0.35 o                         
  -1   5   4         10.88         12.04         0.36 o                         
   0   5   4         21.40         20.35         0.75 o                         
   1   5   4         29.38         26.19         1.07 o                         
  -6   6   4          0.03          0.01         0.93 o                         
  -5   6   4          0.00         -0.20         0.49 o                         
  -4   6   4          0.23          0.28         0.33 o                         
  -3   6   4          0.38          0.47         0.24 o                         
  -2   6   4          1.53          1.45         0.20 o                         
  -1   6   4         12.61         12.11         0.24 o                         
   0   6   4         82.76         71.08         2.55 o                         
   1   6   4         10.34          7.90         0.60 o                         
   2   6   4          0.13          0.70         1.11 o                         
  -6   7   4          0.05          0.30         0.86 o                         
  -5   7   4          0.00          0.12         0.50 o                         
  -4   7   4          2.63          1.95         0.33 o                         
  -3   7   4          0.00          0.02         0.24 o                         
  -2   7   4          4.03          3.67         0.23 o                         
  -1   7   4          0.29          0.44         0.13 o                         
   0   7   4         38.44         40.27         1.15 o                         
   1   7   4          0.41          0.19         0.24 o                         
   2   7   4          3.94          4.37         0.69 o                         
  -6   8   4          0.00         -0.02         0.71 o                         
  -5   8   4          1.09          1.50         0.49 o                         
  -4   8   4          0.57          0.80         0.32 o                         
  -3   8   4          0.97          0.50         0.24 o                         
  -2   8   4          0.10          0.19         0.20 o                         
  -1   8   4          3.21          3.34         0.14 o                         
   0   8   4          0.05          0.92         0.32 o                         
   1   8   4          8.24          6.33         0.35 o                         
   2   8   4          1.20          1.10         0.53 o                         
  -6   9   4          0.02          0.00         0.65 o                         
  -5   9   4          0.46          0.45         0.42 o                         
  -4   9   4          1.52          1.26         0.32 o                         
  -3   9   4          0.95          1.11         0.25 o                         
  -2   9   4          2.10          2.04         0.24 o                         
  -1   9   4          0.60          1.03         0.09 o                         
   0   9   4          1.93          1.97         0.20 o                         
   1   9   4          0.59          0.30         0.28 o                         
   2   9   4          2.71          2.60         0.47 o                         
  -5  10   4          0.74          0.81         0.41 o                         
  -4  10   4          0.85          0.90         0.30 o                         
  -3  10   4         13.30         14.50         0.58 o                         
  -2  10   4          5.21          6.27         0.30 o                         
  -1  10   4          0.03          0.42         0.08 o                         
   0  10   4         36.63         34.26         1.03 o                         
   1  10   4         13.90         11.20         0.60 o                         
   2  10   4          0.06          0.75         0.40 o                         
  -5  11   4          0.10          0.06         0.40 o                         
  -4  11   4          0.95          0.92         0.29 o                         
  -3  11   4          0.01          0.10         0.25 o                         
  -2  11   4          3.20          3.26         0.26 o                         
  -1  11   4          3.73          4.02         0.17 o                         
   0  11   4          3.04          2.97         0.24 o                         
   1  11   4          4.12          4.19         0.48 o                         
   2  11   4          2.20          3.02         0.62 o                         
   3  11   4          2.20          2.81         1.12 o                         
  -5  12   4          0.09          0.01         0.36 o                         
  -4  12   4          1.03          0.90         0.29 o                         
  -3  12   4          3.24          3.48         0.29 o                         
  -2  12   4          2.72          2.54         0.20 o                         
  -1  12   4         13.51         15.10         0.30 o                         
   0  12   4         82.04         96.07         1.71 o                         
   1  12   4          0.07          0.57         0.23 o                         
   2  12   4          1.81          1.30         0.30 o                         
   3  12   4          0.24          0.53         0.68 o                         
  -5  13   4          0.00         -0.03         0.36 o                         
  -4  13   4          0.44          0.35         0.27 o                         
  -3  13   4          4.51          4.71         0.32 o                         
  -2  13   4          6.32          6.52         0.39 o                         
  -1  13   4          0.05          0.19         0.22 o                         
   0  13   4         83.99         97.85         1.69 o                         
   1  13   4          0.02          0.46         0.22 o                         
   2  13   4          1.65          1.63         0.28 o                         
   3  13   4          0.07          0.29         0.56 o                         
  -5  14   4          0.02          0.00         0.34 o                         
  -4  14   4          0.02          0.03         0.27 o                         
  -3  14   4          0.00          0.05         0.25 o                         
  -2  14   4         10.64         11.31         0.35 o                         
  -1  14   4         33.11         37.18         0.61 o                         
   0  14   4        132.68        166.16         3.95 o                         
   1  14   4          2.41          2.54         0.23 o                         
   2  14   4          0.21          0.48         0.26 o                         
   3  14   4          0.83          1.03         0.50 o                         
  -5  15   4          0.01          0.08         0.33 o                         
  -4  15   4          0.00          0.04         0.26 o                         
  -3  15   4          1.43          2.12         0.31 o                         
  -2  15   4          0.00          0.04         0.17 o                         
  -1  15   4          6.22          6.20         0.20 o                         
   0  15   4         17.16         16.70         0.44 o                         
   1  15   4         15.28         15.43         0.55 o                         
   2  15   4          0.84          0.95         0.25 o                         
   3  15   4          0.06         -0.11         0.44 o                         
   4  15   4          0.09          0.21         1.19 o                         
  -5  16   4          0.14          0.21         0.32 o                         
  -4  16   4          0.01          0.00         0.28 o                         
  -3  16   4          1.96          2.20         0.28 o                         
  -2  16   4          2.63          2.48         0.17 o                         
  -1  16   4         15.98         17.54         0.37 o                         
   0  16   4          0.20          0.08         0.23 o                         
   1  16   4          1.61          1.51         0.21 o                         
   2  16   4          4.06          4.26         0.48 o                         
   3  16   4          0.04         -0.18         0.45 o                         
   4  16   4          0.21          0.31         0.89 o                         
  -5  17   4          0.01          0.01         0.31 o                         
  -4  17   4          0.03          0.26         0.27 o                         
  -3  17   4          0.43          0.38         0.22 o                         
  -2  17   4          1.90          2.10         0.15 o                         
  -1  17   4          1.12          1.58         0.11 o                         
   0  17   4          0.41          0.58         0.14 o                         
   1  17   4          2.15          2.10         0.20 o                         
   2  17   4          0.86          0.54         0.22 o                         
   3  17   4          0.85          0.91         0.39 o                         
   4  17   4          0.01          0.23         0.71 o                         
  -5  18   4          0.45          0.41         0.30 o                         
  -4  18   4          0.08          0.10         0.26 o                         
  -3  18   4          0.31          0.08         0.20 o                         
  -2  18   4          2.83          2.49         0.16 o                         
  -1  18   4          2.35          2.69         0.12 o                         
   0  18   4          0.08         -0.01         0.13 o                         
   1  18   4          0.54          0.35         0.18 o                         
   2  18   4          0.07          0.01         0.21 o                         
   3  18   4          0.01         -0.08         0.34 o                         
   4  18   4          0.06         -0.15         0.68 o                         
  -5  19   4          0.18          0.22         0.29 o                         
  -4  19   4          0.14          0.15         0.26 o                         
  -3  19   4          0.13          0.09         0.17 o                         
  -2  19   4          0.82          0.94         0.14 o                         
  -1  19   4          3.52          4.11         0.19 o                         
   0  19   4          0.75          0.56         0.14 o                         
   1  19   4          0.69          0.69         0.18 o                         
   2  19   4          0.00          0.05         0.19 o                         
   3  19   4          0.00          0.17         0.33 o                         
   4  19   4          0.31          0.18         0.54 o                         
  -4  20   4          0.24          0.17         0.25 o                         
  -3  20   4          0.10          0.32         0.17 o                         
  -2  20   4          1.43          1.89         0.14 o                         
  -1  20   4          0.01          0.66         0.12 o                         
   0  20   4          1.57          1.22         0.14 o                         
   1  20   4          0.29          0.32         0.17 o                         
   2  20   4          0.02          0.11         0.19 o                         
   3  20   4          0.18          0.47         0.30 o                         
   4  20   4          0.03          0.19         0.54 o                         
  -4  21   4          0.02         -0.03         0.24 o                         
  -3  21   4          0.58          0.62         0.17 o                         
  -2  21   4          0.44          0.53         0.11 o                         
  -1  21   4          0.32          0.37         0.10 o                         
   0  21   4          0.44          0.39         0.13 o                         
   1  21   4          0.22          0.31         0.16 o                         
   2  21   4          0.01          0.06         0.20 o                         
   3  21   4          0.07          0.00         0.27 o                         
   4  21   4          0.02          0.02         0.43 o                         
  -4  22   4          0.00         -0.05         0.21 o                         
  -3  22   4          0.16          0.23         0.15 o                         
  -2  22   4          0.00          0.08         0.11 o                         
  -1  22   4          2.95          3.33         0.15 o                         
   0  22   4          0.09          0.12         0.13 o                         
   1  22   4          0.32          0.45         0.16 o                         
   2  22   4          0.04         -0.02         0.19 o                         
   3  22   4          0.08          0.20         0.27 o                         
   4  22   4          0.00         -0.09         0.39 o                         
  -4  23   4          0.53          0.65         0.21 o                         
  -3  23   4          0.50          0.56         0.15 o                         
  -2  23   4          0.58          0.43         0.12 o                         
  -1  23   4          0.05          0.12         0.10 o                         
   0  23   4          0.80          0.62         0.13 o                         
   1  23   4          3.11          2.76         0.18 o                         
   2  23   4          0.03         -0.02         0.20 o                         
   3  23   4          0.00          0.00         0.25 o                         
  -4  24   4          0.00          0.08         0.20 o                         
  -3  24   4          0.12          0.11         0.14 o                         
  -2  24   4          0.02          0.06         0.11 o                         
  -1  24   4          2.58          2.75         0.13 o                         
   0  24   4          2.64          2.74         0.16 o                         
   1  24   4          0.21          0.17         0.14 o                         
   2  24   4          0.36          0.41         0.19 o                         
   3  24   4          0.02          0.11         0.24 o                         
  -3  25   4          0.00          0.01         0.14 o                         
  -2  25   4          0.09          0.07         0.11 o                         
  -1  25   4          0.36          0.48         0.11 o                         
   0  25   4          0.79          0.92         0.13 o                         
   1  25   4          0.05          0.00         0.15 o                         
   2  25   4          0.08          0.11         0.18 o                         
   3  25   4          0.01         -0.07         0.23 o                         
  -3  26   4          0.01          0.05         0.14 o                         
  -2  26   4          0.03          0.09         0.10 o                         
  -1  26   4          0.02          0.06         0.10 o                         
   0  26   4          0.00          0.02         0.12 o                         
   1  26   4          1.41          1.42         0.20 o                         
   2  26   4          0.00          0.03         0.18 o                         
   3  26   4          0.12          0.09         0.21 o                         
  -3  27   4          0.02          0.01         0.13 o                         
  -2  27   4          0.05          0.09         0.11 o                         
  -1  27   4          1.24          1.01         0.11 o                         
   0  27   4          0.03          0.01         0.12 o                         
   1  27   4          0.09         -0.01         0.14 o                         
   2  27   4          0.08          0.00         0.17 o                         
  -2  28   4          0.13          0.09         0.10 o                         
  -1  28   4          0.18          0.07         0.10 o                         
   0  28   4          0.00          0.01         0.12 o                         
   1  28   4          0.01         -0.02         0.14 o                         
   2  28   4          0.07          0.06         0.16 o                         
  -2  29   4          0.71          0.64         0.10 o                         
  -1  29   4          0.06          0.15         0.10 o                         
   0  29   4          0.04          0.08         0.12 o                         
   1  29   4          0.00          0.04         0.12 o                         
   2  29   4          0.14          0.26         0.15 o                         
  -2  30   4          0.11          0.25         0.09 o                         
  -1  30   4          0.33          0.38         0.10 o                         
   0  30   4          0.00          0.03         0.11 o                         
   1  30   4          0.31          0.17         0.12 o                         
  -1  31   4          0.43          0.29         0.10 o                         
   0  31   4          0.02          0.04         0.11 o                         
  -5   0   5          0.82          0.39         1.12 o                         
  -3   0   5         76.86         94.38         3.09 o                         
  -1   0   5         39.22         38.93         0.87 o                         
   1   0   5         20.09         13.24         2.18 o                         
  -6   1   5          0.11         -0.06         1.03 o                         
  -5   1   5          0.95          0.86         0.61 o                         
  -4   1   5          1.95          1.96         0.28 o                         
  -3   1   5         19.26         18.94         0.52 o                         
  -2   1   5         11.97         11.37         0.45 o                         
  -1   1   5          0.16          0.06         0.10 o                         
   0   1   5          6.21          4.68         0.20 o                         
   1   1   5          0.10          0.20         0.63 o                         
  -6   2   5          0.01         -0.01         1.01 o                         
  -5   2   5          0.49          0.51         0.56 o                         
  -4   2   5          1.57          1.36         0.29 o                         
  -3   2   5         10.79         11.07         0.37 o                         
  -2   2   5          9.77          9.22         0.38 o                         
  -1   2   5          0.68          0.61         0.11 o                         
   0   2   5          5.00          4.48         0.21 o                         
   1   2   5         34.40         30.43         1.42 o                         
  -6   3   5          0.05          0.54         0.81 o                         
  -5   3   5          0.08          0.05         0.48 o                         
  -4   3   5          4.69          4.71         0.36 o                         
  -3   3   5          0.46          0.66         0.19 o                         
  -2   3   5          9.04          9.09         0.28 o                         
  -1   3   5         30.20         29.24         0.49 o                         
   0   3   5          3.94          3.47         0.26 o                         
   1   3   5          2.30          2.50         0.36 o                         
  -6   4   5          0.02          0.13         0.73 o                         
  -5   4   5          0.15          0.09         0.42 o                         
  -4   4   5          0.15          0.01         0.29 o                         
  -3   4   5          0.01          0.01         0.20 o                         
  -2   4   5          0.10          0.29         0.13 o                         
  -1   4   5         62.52         64.22         0.99 o                         
   0   4   5        157.25        177.87         3.74 o                         
   1   4   5          0.05          0.25         0.30 o                         
  -6   5   5          0.00         -0.06         0.71 o                         
  -5   5   5          0.07          0.06         0.43 o                         
  -4   5   5          6.04          6.20         0.38 o                         
  -3   5   5          9.36          9.75         0.38 o                         
  -2   5   5          1.60          1.78         0.14 o                         
  -1   5   5          4.83          5.19         0.17 o                         
   0   5   5          0.86          0.51         0.27 o                         
   1   5   5          1.37          1.98         0.56 o                         
  -6   6   5          0.01         -0.21         0.59 o                         
  -5   6   5          0.07          0.04         0.37 o                         
  -4   6   5          0.36          0.50         0.27 o                         
  -3   6   5          0.49          0.44         0.24 o                         
  -2   6   5          1.98          2.30         0.16 o                         
  -1   6   5          4.51          5.83         0.16 o                         
   0   6   5          5.30          5.88         0.38 o                         
   1   6   5         44.55         43.04         1.47 o                         
   2   6   5          4.60          3.83         0.78 o                         
  -6   7   5          0.00          0.18         0.56 o                         
  -5   7   5          0.16          0.13         0.36 o                         
  -4   7   5          0.36          0.27         0.28 o                         
  -3   7   5         14.11         13.96         0.49 o                         
  -2   7   5          0.07          0.56         0.21 o                         
  -1   7   5          1.51          1.16         0.09 o                         
   0   7   5          0.00          0.55         0.19 o                         
   1   7   5          3.63          3.28         0.53 o                         
   2   7   5          0.08          0.17         0.58 o                         
  -6   8   5          0.01         -0.14         0.49 o                         
  -5   8   5          0.01          0.08         0.37 o                         
  -4   8   5          1.71          1.50         0.28 o                         
  -3   8   5          1.29          1.24         0.24 o                         
  -2   8   5          1.44          1.31         0.16 o                         
  -1   8   5          0.07          0.21         0.06 o                         
   0   8   5          0.01          0.66         0.20 o                         
   1   8   5          0.65          0.37         0.25 o                         
   2   8   5          2.17          2.70         0.81 o                         
  -5   9   5          0.11          0.02         0.35 o                         
  -4   9   5          4.67          4.56         0.34 o                         
  -3   9   5          6.53          5.91         0.45 o                         
  -2   9   5          0.02          0.51         0.20 o                         
  -1   9   5          1.33          1.53         0.13 o                         
   0   9   5          1.71          1.75         0.21 o                         
   1   9   5          0.45          0.11         0.24 o                         
   2   9   5          0.29          0.04         0.42 o                         
  -5  10   5          0.01          0.07         0.35 o                         
  -4  10   5          1.77          1.71         0.28 o                         
  -3  10   5          2.19          2.29         0.25 o                         
  -2  10   5         39.61         46.62         0.89 o                         
  -1  10   5          7.08          7.06         0.19 o                         
   0  10   5          0.08          0.24         0.20 o                         
   1  10   5         13.75         13.20         0.67 o                         
   2  10   5          4.25          3.28         0.42 o                         
   3  10   5          0.17          1.12         1.14 o                         
  -5  11   5          0.05          0.11         0.32 o                         
  -4  11   5          0.02          0.02         0.25 o                         
  -3  11   5          0.41          0.58         0.23 o                         
  -2  11   5          3.50          4.62         0.25 o                         
  -1  11   5         10.65         11.67         0.26 o                         
   0  11   5          0.68          0.75         0.20 o                         
   1  11   5          0.29          0.36         0.44 o                         
   2  11   5          0.47          0.30         0.33 o                         
   3  11   5          0.11          0.78         0.72 o                         
  -5  12   5          0.09          0.06         0.32 o                         
  -4  12   5          0.39          0.41         0.25 o                         
  -3  12   5          2.88          2.65         0.25 o                         
  -2  12   5          0.92          1.13         0.16 o                         
  -1  12   5          1.08          0.98         0.12 o                         
   0  12   5          8.94          9.17         0.34 o                         
   1  12   5         51.08         53.75         2.40 o                         
   2  12   5          0.78          1.21         0.31 o                         
   3  12   5          1.00          1.09         0.64 o                         
  -5  13   5          0.00         -0.10         0.31 o                         
  -4  13   5          0.08          0.02         0.25 o                         
  -3  13   5          1.22          1.10         0.23 o                         
  -2  13   5         12.48         12.81         0.29 o                         
  -1  13   5          2.54          2.96         0.13 o                         
   0  13   5          0.30          0.22         0.28 o                         
   1  13   5          4.93          4.60         0.46 o                         
   2  13   5          0.07          0.11         0.29 o                         
   3  13   5          0.29          1.60         1.05 o                         
  -5  14   5          0.01         -0.03         0.30 o                         
  -4  14   5          0.16          0.07         0.25 o                         
  -3  14   5          0.40          0.69         0.24 o                         
  -2  14   5          0.01          0.13         0.13 o                         
  -1  14   5         13.41         15.56         0.31 o                         
   0  14   5         26.23         28.76         0.63 o                         
   1  14   5         90.10        105.46         2.72 o                         
   2  14   5          2.75          3.04         0.31 o                         
   3  14   5          0.34          0.60         0.49 o                         
   4  14   5          0.11          0.11         1.49 o                         
  -5  15   5          0.04          0.07         0.29 o                         
  -4  15   5          0.06          0.11         0.27 o                         
  -3  15   5          0.08          0.26         0.23 o                         
  -2  15   5          5.03          5.74         0.21 o                         
  -1  15   5          1.56          1.58         0.13 o                         
   0  15   5          0.03          0.69         0.30 o                         
   1  15   5          0.61          0.79         0.40 o                         
   2  15   5          3.16          2.66         0.30 o                         
   3  15   5          0.02         -0.19         0.46 o                         
   4  15   5          0.00          0.01         1.14 o                         
  -5  16   5          0.03          0.10         0.28 o                         
  -4  16   5          0.44          0.70         0.27 o                         
  -3  16   5          0.11          0.26         0.23 o                         
  -2  16   5          3.17          3.36         0.17 o                         
  -1  16   5          3.36          3.68         0.15 o                         
   0  16   5          8.85          9.95         0.36 o                         
   1  16   5          0.02          0.04         0.22 o                         
   2  16   5          2.82          2.88         0.37 o                         
   3  16   5          1.02          1.57         0.43 o                         
   4  16   5          0.00          0.02         0.84 o                         
  -5  17   5          0.02          0.01         0.28 o                         
  -4  17   5          0.29          0.63         0.26 o                         
  -3  17   5          0.10          0.13         0.22 o                         
  -2  17   5          0.01          0.00         0.09 o                         
  -1  17   5          0.08          0.16         0.13 o                         
   0  17   5          1.58          2.22         0.17 o                         
   1  17   5          0.00          0.05         0.20 o                         
   2  17   5          0.62          0.38         0.25 o                         
   3  17   5          0.01          0.08         0.39 o                         
   4  17   5          0.14          0.20         0.66 o                         
  -5  18   5          0.06          0.10         0.26 o                         
  -4  18   5          0.73          0.83         0.26 o                         
  -3  18   5          0.16          0.31         0.19 o                         
  -2  18   5          0.78          0.77         0.11 o                         
  -1  18   5          6.83          7.37         0.25 o                         
   0  18   5          0.73          1.47         0.16 o                         
   1  18   5          0.01          0.06         0.19 o                         
   2  18   5          0.24          0.23         0.24 o                         
   3  18   5          0.09          0.10         0.36 o                         
   4  18   5          0.00         -0.02         0.63 o                         
  -4  19   5          1.25          1.23         0.26 o                         
  -3  19   5          0.89          0.71         0.18 o                         
  -2  19   5          0.61          0.66         0.11 o                         
  -1  19   5          0.76          0.67         0.11 o                         
   0  19   5          4.13          4.38         0.19 o                         
   1  19   5          0.23          0.12         0.19 o                         
   2  19   5          0.15          0.12         0.23 o                         
   3  19   5          0.00          0.02         0.34 o                         
   4  19   5          0.00          0.07         0.52 o                         
  -4  20   5          0.01          0.02         0.24 o                         
  -3  20   5          0.33          0.97         0.18 o                         
  -2  20   5          0.43          0.43         0.11 o                         
  -1  20   5          2.42          2.43         0.13 o                         
   0  20   5          0.40          0.33         0.14 o                         
   1  20   5          1.26          1.43         0.21 o                         
   2  20   5          0.10          0.06         0.21 o                         
   3  20   5          0.00         -0.01         0.32 o                         
   4  20   5          0.02          0.07         0.49 o                         
  -4  21   5          0.59          0.69         0.24 o                         
  -3  21   5          0.00          0.07         0.16 o                         
  -2  21   5          0.72          0.73         0.11 o                         
  -1  21   5          0.02          0.04         0.10 o                         
   0  21   5          0.01         -0.06         0.14 o                         
   1  21   5          0.04          0.20         0.17 o                         
   2  21   5          0.03          0.02         0.20 o                         
   3  21   5          0.00          0.10         0.31 o                         
   4  21   5          0.01         -0.02         0.49 o                         
  -4  22   5          0.00         -0.07         0.22 o                         
  -3  22   5          0.19          0.08         0.15 o                         
  -2  22   5          0.23          0.25         0.10 o                         
  -1  22   5          0.03          0.07         0.10 o                         
   0  22   5          1.61          1.59         0.15 o                         
   1  22   5          0.03          0.14         0.17 o                         
   2  22   5          0.65          0.87         0.23 o                         
   3  22   5          0.00          0.18         0.29 o                         
  -4  23   5          0.06          0.09         0.21 o                         
  -3  23   5          1.53          1.51         0.16 o                         
  -2  23   5          0.93          0.80         0.11 o                         
  -1  23   5          0.73          0.60         0.11 o                         
   0  23   5          0.45          0.32         0.13 o                         
   1  23   5          0.02          0.14         0.17 o                         
   2  23   5          0.81          0.61         0.21 o                         
   3  23   5          0.00         -0.08         0.27 o                         
  -3  24   5          0.00         -0.05         0.14 o                         
  -2  24   5          0.46          0.50         0.10 o                         
  -1  24   5          0.02          0.00         0.10 o                         
   0  24   5          2.44          2.45         0.16 o                         
   1  24   5          2.36          1.97         0.18 o                         
   2  24   5          0.33          1.30         0.46 o                         
   3  24   5          0.06          0.08         0.26 o                         
  -3  25   5          0.99          1.02         0.14 o                         
  -2  25   5          0.00         -0.02         0.10 o                         
  -1  25   5          0.04          0.12         0.10 o                         
   0  25   5          0.07          0.03         0.13 o                         
   1  25   5          0.05          0.14         0.15 o                         
   2  25   5          0.02          0.08         0.19 o                         
   3  25   5          0.08          0.11         0.25 o                         
  -3  26   5          1.04          0.92         0.20 o                         
  -2  26   5          0.01         -0.09         0.09 o                         
  -1  26   5          0.16          0.19         0.10 o                         
   0  26   5          0.05          0.05         0.12 o                         
   1  26   5          0.01          0.04         0.15 o                         
   2  26   5          0.34          0.26         0.19 o                         
  -3  27   5          0.19          0.17         0.12 o                         
  -2  27   5          0.03          0.04         0.10 o                         
  -1  27   5          0.02          0.00         0.10 o                         
   0  27   5          0.82          0.75         0.13 o                         
   1  27   5          0.00          0.04         0.14 o                         
   2  27   5          0.13          0.17         0.18 o                         
  -2  28   5          1.08          1.12         0.13 o                         
  -1  28   5          0.06          0.05         0.10 o                         
   0  28   5          0.32          0.20         0.12 o                         
   1  28   5          0.00          0.03         0.13 o                         
   2  28   5          0.01          0.06         0.17 o                         
  -2  29   5          0.07          0.01         0.09 o                         
  -1  29   5          1.02          1.04         0.12 o                         
   0  29   5          0.03          0.03         0.12 o                         
   1  29   5          0.04          0.06         0.13 o                         
  -1  30   5          0.04          0.04         0.10 o                         
   0  30   5          0.53          0.48         0.11 o                         
   1  30   5          0.01          0.05         0.12 o                         
  -6   0   6          0.02          0.31         0.90 o                         
  -4   0   6          0.48          0.49         0.31 o                         
  -2   0   6         78.82         90.75         2.03 o                         
   0   0   6         29.58         17.59         0.75 o                         
  -6   1   6          0.01          0.04         0.71 o                         
  -5   1   6          0.44          0.61         0.37 o                         
  -4   1   6          4.37          4.56         0.27 o                         
  -3   1   6          5.76          5.85         0.25 o                         
  -2   1   6        111.89        142.26         2.98 o                         
  -1   1   6          3.26          3.51         0.22 o                         
   0   1   6          1.16          1.26         0.16 o                         
   1   1   6          2.06          1.61         0.45 o                         
  -6   2   6          0.00         -0.02         0.62 o                         
  -5   2   6          0.30          0.37         0.36 o                         
  -4   2   6          0.21          0.16         0.22 o                         
  -3   2   6          0.11          0.13         0.18 o                         
  -2   2   6          7.87          9.24         0.57 o                         
  -1   2   6         19.12         18.70         0.36 o                         
   0   2   6          0.15          0.17         0.21 o                         
   1   2   6          1.45          1.83         0.37 o                         
  -6   3   6          0.01          0.07         0.55 o                         
  -5   3   6          0.33          0.30         0.35 o                         
  -4   3   6          1.21          0.99         0.22 o                         
  -3   3   6         15.01         17.69         0.64 o                         
  -2   3   6          0.70          0.88         0.13 o                         
  -1   3   6         18.82         19.11         0.44 o                         
   0   3   6         35.65         40.02         1.06 o                         
   1   3   6          0.88          0.52         0.36 o                         
  -6   4   6          0.01         -0.03         0.52 o                         
  -5   4   6          0.03         -0.01         0.35 o                         
  -4   4   6          0.36          0.43         0.23 o                         
  -3   4   6          0.41          0.54         0.35 o                         
  -2   4   6          2.93          3.99         0.17 o                         
  -1   4   6          1.15          1.17         0.13 o                         
   0   4   6         29.73         28.88         0.75 o                         
   1   4   6         37.84         37.64         1.49 o                         
  -6   5   6          0.01         -0.01         0.47 o                         
  -5   5   6          0.05          0.06         0.35 o                         
  -4   5   6          0.05          0.33         0.24 o                         
  -3   5   6         13.95         15.50         0.54 o                         
  -2   5   6         17.65         18.83         0.49 o                         
  -1   5   6          3.22          3.62         0.14 o                         
   0   5   6          0.47          0.41         0.29 o                         
   1   5   6          4.30          3.78         0.35 o                         
   2   5   6          0.08         -0.05         0.75 o                         
  -5   6   6          0.10          0.11         0.32 o                         
  -4   6   6          0.20          0.19         0.25 o                         
  -3   6   6          3.91          3.68         0.21 o                         
  -2   6   6          0.24          0.28         0.23 o                         
  -1   6   6          5.70          5.12         0.18 o                         
   0   6   6          3.47          2.51         0.25 o                         
   1   6   6          0.24          0.49         0.29 o                         
   2   6   6         10.46          8.88         0.97 o                         
  -5   7   6          0.01          0.03         0.30 o                         
  -4   7   6          0.23          0.10         0.24 o                         
  -3   7   6          2.77          2.99         0.22 o                         
  -2   7   6         38.37         43.66         0.74 o                         
  -1   7   6          0.09          0.22         0.09 o                         
   0   7   6          0.01          0.11         0.20 o                         
   1   7   6          0.14          0.11         0.28 o                         
   2   7   6          0.05          0.90         0.49 o                         
  -5   8   6          0.03         -0.02         0.30 o                         
  -4   8   6          0.01          0.02         0.23 o                         
  -3   8   6          0.23          0.25         0.22 o                         
  -2   8   6          1.36          2.03         0.23 o                         
  -1   8   6          1.69          1.54         0.11 o                         
   0   8   6          0.02          0.08         0.21 o                         
   1   8   6          0.73          0.73         0.27 o                         
   2   8   6          0.67          1.12         0.45 o                         
  -5   9   6          0.01         -0.05         0.30 o                         
  -4   9   6          0.35          0.51         0.23 o                         
  -3   9   6         17.24         17.47         0.63 o                         
  -2   9   6         14.95         13.91         0.30 o                         
  -1   9   6          3.30          4.00         0.17 o                         
   0   9   6          0.05          1.82         0.22 o                         
   1   9   6          0.74          0.88         0.34 o                         
   2   9   6          0.72          0.30         0.39 o                         
   3   9   6          0.07          1.04         1.34 o                         
  -5  10   6          0.01          0.02         0.29 o                         
  -4  10   6          0.04          0.11         0.23 o                         
  -3  10   6          1.39          1.41         0.23 o                         
  -2  10   6          1.27          1.82         0.17 o                         
  -1  10   6         46.00         52.77         0.84 o                         
   0  10   6          3.09          4.41         0.28 o                         
   1  10   6          0.02          0.06         0.25 o                         
   2  10   6          2.22          2.08         0.37 o                         
   3  10   6          0.88          0.13         0.81 o                         
  -5  11   6          0.02          0.08         0.28 o                         
  -4  11   6          0.55          0.52         0.23 o                         
  -3  11   6          0.19          0.20         0.21 o                         
  -2  11   6          0.25          0.59         0.16 o                         
  -1  11   6         12.49         14.31         0.31 o                         
   0  11   6          9.75          7.57         0.35 o                         
   1  11   6          0.06         -0.04         0.25 o                         
   2  11   6          0.01         -0.23         0.34 o                         
   3  11   6          0.00          0.16         0.66 o                         
  -5  12   6          0.00          0.21         0.28 o                         
  -4  12   6          0.21          0.11         0.25 o                         
  -3  12   6          0.63          0.56         0.22 o                         
  -2  12   6          3.94          3.56         0.18 o                         
  -1  12   6          1.44          1.27         0.19 o                         
   0  12   6          0.03          0.01         0.21 o                         
   1  12   6          3.23          3.68         0.30 o                         
   2  12   6         13.80         14.31         0.84 o                         
   3  12   6          0.56          1.16         0.62 o                         
  -5  13   6          0.05          0.15         0.27 o                         
  -4  13   6          0.01          0.31         0.24 o                         
  -3  13   6          0.76          0.94         0.22 o                         
  -2  13   6          1.54          2.07         0.15 o                         
  -1  13   6         13.51         14.64         0.38 o                         
   0  13   6          0.46          0.76         0.22 o                         
   1  13   6          0.73          0.56         0.25 o                         
   2  13   6          1.20          1.00         0.41 o                         
   3  13   6          0.05          0.09         0.52 o                         
   4  13   6          0.01          0.56         1.55 o                         
  -5  14   6          0.08          0.05         0.26 o                         
  -4  14   6          0.03         -0.06         0.24 o                         
  -3  14   6          0.59          0.72         0.21 o                         
  -2  14   6          1.10          0.86         0.11 o                         
  -1  14   6          0.00          0.52         0.16 o                         
   0  14   6          7.11          7.16         0.31 o                         
   1  14   6          7.86          6.27         0.35 o                         
   2  14   6         25.97         26.86         1.51 o                         
   3  14   6          1.07          1.00         0.48 o                         
   4  14   6          0.15          0.17         1.31 o                         
  -5  15   6          0.01          0.09         0.26 o                         
  -4  15   6          0.09          0.04         0.24 o                         
  -3  15   6          0.22          0.17         0.21 o                         
  -2  15   6          0.26          0.31         0.11 o                         
  -1  15   6          7.40          8.45         0.22 o                         
   0  15   6          3.05          3.16         0.24 o                         
   1  15   6          1.77          1.66         0.26 o                         
   2  15   6          0.63          0.27         0.55 o                         
   3  15   6          0.13          0.16         0.45 o                         
   4  15   6          0.01          0.61         0.86 o                         
  -5  16   6          0.01         -0.01         0.25 o                         
  -4  16   6          0.22          0.12         0.24 o                         
  -3  16   6          0.65          0.54         0.22 o                         
  -2  16   6          0.46          0.50         0.09 o                         
  -1  16   6          1.62          1.59         0.12 o                         
   0  16   6          1.04          1.27         0.19 o                         
   1  16   6          1.62          1.51         0.25 o                         
   2  16   6          0.01          0.28         0.27 o                         
   3  16   6          1.42          1.53         0.43 o                         
   4  16   6          0.13          0.37         0.78 o                         
  -5  17   6          0.03          0.17         0.25 o                         
  -4  17   6          0.13          0.47         0.24 o                         
  -3  17   6          1.59          1.63         0.23 o                         
  -2  17   6          0.31          0.60         0.09 o                         
  -1  17   6          0.71          0.82         0.11 o                         
   0  17   6          0.89          0.99         0.18 o                         
   1  17   6          1.00          0.82         0.23 o                         
   2  17   6          0.06          0.06         0.26 o                         
   3  17   6          0.06          0.19         0.39 o                         
   4  17   6          0.01          0.38         0.64 o                         
  -4  18   6          0.07         -0.01         0.24 o                         
  -3  18   6          0.24          0.16         0.19 o                         
  -2  18   6          0.18          0.21         0.08 o                         
  -1  18   6          0.50          0.77         0.11 o                         
   0  18   6          5.85          7.65         0.30 o                         
   1  18   6          0.02         -0.01         0.22 o                         
   2  18   6          0.02          0.00         0.25 o                         
   3  18   6          0.05          0.03         0.37 o                         
   4  18   6          0.02          0.08         0.58 o                         
  -4  19   6          0.31          0.37         0.24 o                         
  -3  19   6          3.63          3.64         0.38 o                         
  -2  19   6          2.42          2.38         0.12 o                         
  -1  19   6          1.54          1.65         0.13 o                         
   0  19   6          0.30          0.20         0.16 o                         
   1  19   6          1.77          1.84         0.24 o                         
   2  19   6          0.02          0.17         0.25 o                         
   3  19   6          0.01         -0.06         0.34 o                         
   4  19   6          0.00          0.06         0.55 o                         
  -4  20   6          0.00          0.02         0.23 o                         
  -3  20   6          0.00         -0.02         0.16 o                         
  -2  20   6          0.07          0.16         0.08 o                         
  -1  20   6          0.64          0.67         0.11 o                         
   0  20   6          1.53          1.70         0.16 o                         
   1  20   6          0.68          0.61         0.20 o                         
   2  20   6          0.47          0.50         0.24 o                         
   3  20   6          0.03         -0.16         0.33 o                         
   4  20   6          0.00          0.10         0.48 o                         
  -4  21   6          0.01          0.08         0.23 o                         
  -3  21   6          1.25          1.23         0.16 o                         
  -2  21   6          0.21          0.81         0.11 o                         
  -1  21   6          0.45          0.42         0.11 o                         
   0  21   6          0.13          0.07         0.14 o                         
   1  21   6          0.02          0.08         0.20 o                         
   2  21   6          0.01          0.12         0.26 o                         
   3  21   6          0.00         -0.09         0.33 o                         
  -4  22   6          0.03          0.06         0.21 o                         
  -3  22   6          0.06          0.12         0.14 o                         
  -2  22   6          0.98          1.21         0.16 o                         
  -1  22   6          0.15          0.10         0.11 o                         
   0  22   6          0.25          0.24         0.14 o                         
   1  22   6          0.26          0.52         0.20 o                         
   2  22   6          0.00         -0.04         0.25 o                         
   3  22   6          0.36          0.25         0.30 o                         
  -4  23   6          0.04          0.02         0.20 o                         
  -3  23   6          0.17          0.23         0.13 o                         
  -2  23   6          2.45          2.43         0.20 o                         
  -1  23   6          0.84          0.96         0.12 o                         
   0  23   6          0.33          0.35         0.14 o                         
   1  23   6          0.93          0.67         0.19 o                         
   2  23   6          0.05          0.02         0.23 o                         
   3  23   6          0.06          0.24         0.29 o                         
  -3  24   6          0.00          0.01         0.12 o                         
  -2  24   6          0.00          0.11         0.09 o                         
  -1  24   6          0.82          0.84         0.12 o                         
   0  24   6          0.11          0.15         0.13 o                         
   1  24   6          0.98          1.11         0.18 o                         
   2  24   6          0.83          0.64         0.23 o                         
   3  24   6          0.15          0.03         0.27 o                         
  -3  25   6          0.15          0.23         0.12 o                         
  -2  25   6          2.15          1.66         0.13 o                         
  -1  25   6          0.01          0.01         0.11 o                         
   0  25   6          0.00          0.02         0.13 o                         
   1  25   6          0.01         -0.03         0.17 o                         
   2  25   6          0.03          0.12         0.21 o                         
  -3  26   6          0.00         -0.02         0.11 o                         
  -2  26   6          0.60          0.40         0.09 o                         
  -1  26   6          0.16          0.23         0.11 o                         
   0  26   6          0.22          0.18         0.12 o                         
   1  26   6          0.12          0.12         0.16 o                         
   2  26   6          0.00         -0.06         0.20 o                         
  -2  27   6          1.36          1.07         0.14 o                         
  -1  27   6          0.28          0.26         0.11 o                         
   0  27   6          0.00         -0.01         0.12 o                         
   1  27   6          0.24          0.19         0.15 o                         
   2  27   6          0.00          0.01         0.19 o                         
  -2  28   6          0.83          0.68         0.11 o                         
  -1  28   6          1.35          1.32         0.12 o                         
   0  28   6          0.01          0.01         0.12 o                         
   1  28   6          0.28          0.13         0.14 o                         
  -1  29   6          0.01          0.06         0.10 o                         
   0  29   6          0.78          0.53         0.12 o                         
   1  29   6          0.00          0.00         0.14 o                         
   0  30   6          0.00          0.01         0.11 o                         
  -5   0   7          0.04          0.07         0.37 o                         
  -3   0   7          0.04          0.30         0.21 o                         
  -1   0   7          9.22         10.18         0.39 o                         
   1   0   7          7.61          9.43         0.95 o                         
  -5   1   7          0.01         -0.02         0.25 o                         
  -4   1   7          0.77          0.81         0.18 o                         
  -3   1   7          8.60          9.62         0.45 o                         
  -2   1   7          6.95          7.94         0.26 o                         
  -1   1   7        179.54        231.19         7.49 o                         
   0   1   7          0.32          0.39         0.17 o                         
   1   1   7          1.85          1.63         0.37 o                         
  -5   2   7          0.00          0.01         0.26 o                         
  -4   2   7          2.63          2.63         0.21 o                         
  -3   2   7          0.61          0.65         0.14 o                         
  -2   2   7          2.43          2.95         0.18 o                         
  -1   2   7          0.03          0.50         0.22 o                         
   0   2   7          8.68          8.26         0.30 o                         
   1   2   7          1.23          1.15         0.36 o                         
  -5   3   7          0.08         -0.01         0.26 o                         
  -4   3   7          0.81          0.87         0.18 o                         
  -3   3   7          4.32          4.76         0.26 o                         
  -2   3   7         22.14         24.43         0.47 o                         
  -1   3   7          0.32          0.57         0.10 o                         
   0   3   7         16.48         15.43         0.45 o                         
   1   3   7         14.89         12.12         0.76 o                         
  -5   4   7          0.01         -0.01         0.27 o                         
  -4   4   7          0.01          0.14         0.18 o                         
  -3   4   7          0.14          0.52         0.14 o                         
  -2   4   7          0.58          0.50         0.19 o                         
  -1   4   7         14.31         15.19         0.35 o                         
   0   4   7          1.60          0.81         0.20 o                         
   1   4   7          4.50          5.79         0.41 o                         
   2   4   7          4.27          5.18         1.08 o                         
  -5   5   7          0.02          0.17         0.27 o                         
  -4   5   7          0.50          0.45         0.18 o                         
  -3   5   7          0.00          0.02         0.14 o                         
  -2   5   7         13.86         14.56         0.32 o                         
  -1   5   7         12.11         12.06         0.29 o                         
   0   5   7          2.07          2.49         0.23 o                         
   1   5   7          0.01          0.13         0.31 o                         
   2   5   7          1.43          2.10         0.65 o                         
  -5   6   7          0.08          0.01         0.29 o                         
  -4   6   7          0.35          0.31         0.19 o                         
  -3   6   7          0.58          0.49         0.14 o                         
  -2   6   7         11.87         12.75         0.30 o                         
  -1   6   7          0.11          0.26         0.15 o                         
   0   6   7          6.58          6.31         0.30 o                         
   1   6   7          0.82          0.78         0.29 o                         
   2   6   7          0.07          0.58         0.54 o                         
  -5   7   7          0.01         -0.01         0.27 o                         
  -4   7   7          0.00          0.04         0.20 o                         
  -3   7   7          0.21          0.41         0.14 o                         
  -2   7   7          7.27          9.18         0.37 o                         
  -1   7   7         45.97         54.72         1.19 o                         
   0   7   7          0.00         -0.03         0.22 o                         
   1   7   7          0.31          0.56         0.28 o                         
   2   7   7          0.13          0.62         0.47 o                         
  -5   8   7          0.10          0.09         0.26 o                         
  -4   8   7          0.06          0.04         0.21 o                         
  -3   8   7          0.03          0.12         0.15 o                         
  -2   8   7          2.58          2.72         0.15 o                         
  -1   8   7          0.33          0.48         0.19 o                         
   0   8   7          1.99          1.81         0.23 o                         
   1   8   7          0.14          0.21         0.27 o                         
   2   8   7          0.51          0.52         0.42 o                         
   3   8   7          0.20          0.10         1.39 o                         
  -5   9   7          0.17          0.21         0.26 o                         
  -4   9   7          0.00          0.15         0.22 o                         
  -3   9   7          0.56          0.60         0.16 o                         
  -2   9   7         25.73         31.17         0.53 o                         
  -1   9   7         14.61         14.24         0.31 o                         
   0   9   7          8.99          8.81         0.36 o                         
   1   9   7          0.17          0.36         0.26 o                         
   2   9   7          0.07          0.11         0.38 o                         
   3   9   7          0.18          0.09         1.05 o                         
  -5  10   7          0.11          0.12         0.26 o                         
  -4  10   7          0.01         -0.02         0.23 o                         
  -3  10   7          0.00         -0.04         0.17 o                         
  -2  10   7          0.00          0.19         0.18 o                         
  -1  10   7          0.12          0.09         0.17 o                         
   0  10   7         19.14         20.10         0.59 o                         
   1  10   7          0.36          0.10         0.26 o                         
   2  10   7          0.00          0.18         0.36 o                         
   3  10   7          0.17          0.63         0.75 o                         
  -5  11   7          0.08          0.01         0.24 o                         
  -4  11   7          0.03          0.18         0.22 o                         
  -3  11   7          2.14          1.62         0.19 o                         
  -2  11   7          1.03          1.16         0.16 o                         
  -1  11   7          2.43          2.93         0.17 o                         
   0  11   7         11.17         11.03         0.41 o                         
   1  11   7          3.17          3.70         0.58 o                         
   2  11   7          0.00          0.18         0.33 o                         
   3  11   7          0.07          0.16         0.63 o                         
  -5  12   7          0.41          0.50         0.26 o                         
  -4  12   7          0.08          0.28         0.22 o                         
  -3  12   7          0.12          0.25         0.19 o                         
  -2  12   7          0.17          0.13         0.15 o                         
  -1  12   7          2.20          2.23         0.16 o                         
   0  12   7          7.21          5.56         0.41 o                         
   1  12   7          0.48          0.36         0.26 o                         
   2  12   7          0.93          0.98         0.34 o                         
   3  12   7          1.94          1.61         0.59 o                         
   4  12   7          0.15          0.93         1.55 o                         
  -5  13   7          1.11          1.31         0.25 o                         
  -4  13   7          0.11          0.02         0.23 o                         
  -3  13   7          0.09          0.16         0.19 o                         
  -2  13   7          2.56          2.30         0.14 o                         
  -1  13   7          0.85          1.03         0.16 o                         
   0  13   7          5.17          5.78         0.39 o                         
   1  13   7          0.08          0.89         0.32 o                         
   2  13   7          0.38          0.13         0.31 o                         
   3  13   7          2.02          2.56         0.56 o                         
   4  13   7          0.01         -0.15         1.38 o                         
  -5  14   7          0.54          0.60         0.24 o                         
  -4  14   7          0.08          0.20         0.22 o                         
  -3  14   7          0.07          0.21         0.19 o                         
  -2  14   7          1.02          1.32         0.11 o                         
  -1  14   7          0.99          0.83         0.15 o                         
   0  14   7          0.01         -0.01         0.21 o                         
   1  14   7          1.99          1.88         0.26 o                         
   2  14   7          0.96          1.12         0.31 o                         
   3  14   7          3.73          4.31         0.89 o                         
   4  14   7          0.20          0.37         0.97 o                         
  -5  15   7          0.56          0.50         0.23 o                         
  -4  15   7          0.17          0.19         0.22 o                         
  -3  15   7          0.07          0.03         0.19 o                         
  -2  15   7          0.34          0.39         0.10 o                         
  -1  15   7          0.18          0.41         0.14 o                         
   0  15   7          4.48          3.97         0.27 o                         
   1  15   7          1.66          1.31         0.26 o                         
   2  15   7          1.14          0.97         0.30 o                         
   3  15   7          0.76          0.81         0.46 o                         
   4  15   7          0.02          0.22         0.79 o                         
  -5  16   7          0.01          0.02         0.24 o                         
  -4  16   7          0.01          0.05         0.23 o                         
  -3  16   7          0.99          1.07         0.20 o                         
  -2  16   7          0.33          0.29         0.07 o                         
  -1  16   7          0.67          0.59         0.13 o                         
   0  16   7          0.07          0.03         0.20 o                         
   1  16   7          0.01          0.05         0.24 o                         
   2  16   7          0.05         -0.07         0.28 o                         
   3  16   7          0.01          0.09         0.42 o                         
   4  16   7          0.33          0.95         0.71 o                         
  -4  17   7          0.09         -0.04         0.22 o                         
  -3  17   7          0.27          0.16         0.20 o                         
  -2  17   7          3.14          3.50         0.14 o                         
  -1  17   7          0.55          0.77         0.13 o                         
   0  17   7          1.59          1.21         0.21 o                         
   1  17   7          1.55          1.38         0.25 o                         
   2  17   7          0.35          0.24         0.27 o                         
   3  17   7          0.03          0.06         0.39 o                         
   4  17   7          0.00          0.23         0.63 o                         
  -4  18   7          0.06          0.13         0.22 o                         
  -3  18   7          0.00          0.31         0.19 o                         
  -2  18   7          0.22          0.53         0.09 o                         
  -1  18   7          0.11          0.25         0.12 o                         
   0  18   7          0.00         -0.02         0.19 o                         
   1  18   7          2.03          1.48         0.24 o                         
   2  18   7          0.02         -0.04         0.27 o                         
   3  18   7          0.03         -0.04         0.36 o                         
   4  18   7          0.01         -0.04         0.56 o                         
  -4  19   7          0.03          0.15         0.22 o                         
  -3  19   7          0.57          0.47         0.18 o                         
  -2  19   7          4.57          4.40         0.19 o                         
  -1  19   7          3.07          3.21         0.18 o                         
   0  19   7          1.74          2.08         0.19 o                         
   1  19   7          0.03          0.05         0.23 o                         
   2  19   7          0.26          0.23         0.28 o                         
   3  19   7          0.00          0.25         0.41 o                         
  -4  20   7          0.02          0.00         0.22 o                         
  -3  20   7          0.00          0.09         0.15 o                         
  -2  20   7          0.09          0.20         0.04 o                         
  -1  20   7          0.19          0.29         0.11 o                         
   0  20   7          0.38          0.36         0.17 o                         
   1  20   7          0.38          0.34         0.23 o                         
   2  20   7          0.39          0.30         0.27 o                         
   3  20   7          0.09          0.06         0.33 o                         
  -4  21   7          0.04          0.00         0.22 o                         
  -3  21   7          0.00          0.09         0.13 o                         
  -2  21   7          1.52          1.34         0.09 o                         
  -1  21   7          0.68          0.63         0.11 o                         
   0  21   7          0.14          0.07         0.16 o                         
   1  21   7          0.17          0.23         0.22 o                         
   2  21   7          0.03          0.01         0.26 o                         
   3  21   7          0.03         -0.01         0.32 o                         
  -4  22   7          0.02          0.03         0.21 o                         
  -3  22   7          0.02         -0.02         0.12 o                         
  -2  22   7          0.31          0.30         0.07 o                         
  -1  22   7          1.81          1.50         0.16 o                         
   0  22   7          0.05          0.15         0.15 o                         
   1  22   7          0.39          0.38         0.22 o                         
   2  22   7          0.00          0.06         0.26 o                         
   3  22   7          0.00         -0.04         0.31 o                         
  -3  23   7          0.08          0.09         0.12 o                         
  -2  23   7          0.31          0.28         0.06 o                         
  -1  23   7          1.95          1.71         0.14 o                         
   0  23   7          0.35          0.21         0.15 o                         
   1  23   7          0.03          0.24         0.22 o                         
   2  23   7          0.51          0.75         0.25 o                         
   3  23   7          0.05          0.16         0.30 o                         
  -3  24   7          0.01          0.00         0.11 o                         
  -2  24   7          0.02          0.04         0.08 o                         
  -1  24   7          0.00         -0.03         0.11 o                         
   0  24   7          0.83          1.17         0.20 o                         
   1  24   7          0.06          0.02         0.19 o                         
   2  24   7          0.16          0.26         0.24 o                         
  -3  25   7          0.45          0.45         0.11 o                         
  -2  25   7          0.12          0.14         0.08 o                         
  -1  25   7          2.41          2.22         0.18 o                         
   0  25   7          0.00          0.08         0.14 o                         
   1  25   7          0.06          0.06         0.18 o                         
   2  25   7          0.04          0.18         0.24 o                         
  -2  26   7          0.01          0.00         0.08 o                         
  -1  26   7          0.01         -0.02         0.11 o                         
   0  26   7          0.38          0.22         0.14 o                         
   1  26   7          0.10          0.10         0.17 o                         
   2  26   7          0.07          0.07         0.22 o                         
  -2  27   7          0.91          0.97         0.11 o                         
  -1  27   7          2.46          2.18         0.16 o                         
   0  27   7          0.42          0.20         0.13 o                         
   1  27   7          0.03          0.02         0.16 o                         
  -1  28   7          0.15          0.07         0.10 o                         
   0  28   7          0.70          0.58         0.13 o                         
   1  28   7          0.00          0.06         0.16 o                         
   0  29   7          0.23          0.22         0.11 o                         
  -4   0   8          0.03          0.15         0.21 o                         
  -2   0   8          1.29          2.46         0.29 o                         
   0   0   8          8.68         10.31         1.28 o                         
  -5   1   8          0.01          0.01         0.20 o                         
  -4   1   8          0.02          0.00         0.15 o                         
  -3   1   8          0.25          0.40         0.13 o                         
  -2   1   8          6.45          6.97         0.20 o                         
  -1   1   8          2.89          3.34         0.16 o                         
   0   1   8         94.23        113.37         2.60 o                         
   1   1   8          1.88          1.63         0.36 o                         
  -5   2   8          0.06          0.10         0.20 o                         
  -4   2   8          0.09          0.10         0.15 o                         
  -3   2   8          9.05          8.99         0.27 o                         
  -2   2   8          6.34          6.63         0.19 o                         
  -1   2   8          7.89          8.27         0.26 o                         
   0   2   8          4.10          3.54         0.44 o                         
   1   2   8          0.61          0.74         0.34 o                         
  -5   3   8          0.25          0.23         0.21 o                         
  -4   3   8          0.23          0.13         0.16 o                         
  -3   3   8          0.47          0.50         0.13 o                         
  -2   3   8          4.69          5.22         0.19 o                         
  -1   3   8         13.41         14.44         0.36 o                         
   0   3   8          0.01         -0.24         0.25 o                         
   1   3   8          6.79          6.14         0.47 o                         
   2   3   8          2.90          3.97         1.16 o                         
  -5   4   8          1.49          1.38         0.22 o                         
  -4   4   8          0.01          0.04         0.15 o                         
  -3   4   8          0.84          0.62         0.13 o                         
  -2   4   8          0.21          0.42         0.09 o                         
  -1   4   8          0.23          0.32         0.16 o                         
   0   4   8         15.78         22.68         0.61 o                         
   1   4   8          0.99          0.63         0.32 o                         
   2   4   8          0.15          0.65         0.70 o                         
  -5   5   8          0.01          0.10         0.21 o                         
  -4   5   8          0.02          0.10         0.16 o                         
  -3   5   8          1.59          1.22         0.13 o                         
  -2   5   8          0.26          0.35         0.10 o                         
  -1   5   8          4.06          3.92         0.18 o                         
   0   5   8          2.20          1.87         0.21 o                         
   1   5   8          0.52          0.43         0.31 o                         
   2   5   8          0.06          0.67         0.59 o                         
  -5   6   8          0.62          0.48         0.23 o                         
  -4   6   8          0.47          0.63         0.17 o                         
  -3   6   8          0.37          0.57         0.12 o                         
  -2   6   8          1.01          1.16         0.10 o                         
  -1   6   8         12.55         13.38         0.37 o                         
   0   6   8          1.21          1.27         0.22 o                         
   1   6   8          3.33          2.55         0.32 o                         
   2   6   8          0.08          0.30         0.50 o                         
  -5   7   8          0.31          0.28         0.23 o                         
  -4   7   8          0.00          0.11         0.16 o                         
  -3   7   8          0.08          0.12         0.12 o                         
  -2   7   8          0.34          1.17         0.09 o                         
  -1   7   8          7.51          8.05         0.22 o                         
   0   7   8         23.28         23.36         0.73 o                         
   1   7   8          0.07          0.03         0.28 o                         
   2   7   8          0.09          0.19         0.44 o                         
   3   7   8          0.04          1.17         1.40 o                         
  -5   8   8          0.58          0.66         0.23 o                         
  -4   8   8          0.11          0.22         0.18 o                         
  -3   8   8          0.10          0.09         0.12 o                         
  -2   8   8          0.40          0.48         0.09 o                         
  -1   8   8         11.14         13.05         0.30 o                         
   0   8   8          0.04          0.03         0.38 o                         
   1   8   8          1.88          2.49         0.51 o                         
   2   8   8          0.07          0.36         0.41 o                         
   3   8   8          0.12         -0.25         1.28 o                         
  -5   9   8          0.19          0.40         0.23 o                         
  -4   9   8          1.17          1.33         0.20 o                         
  -3   9   8          0.00          0.21         0.17 o                         
  -2   9   8          0.37          0.38         0.10 o                         
  -1   9   8         13.84         16.28         0.35 o                         
   0   9   8          5.57          5.76         0.31 o                         
   1   9   8          6.15          6.29         0.40 o                         
   2   9   8          0.22          0.64         0.39 o                         
   3   9   8          0.00         -0.18         0.80 o                         
  -5  10   8          0.22          0.14         0.22 o                         
  -4  10   8          0.26          0.25         0.19 o                         
  -3  10   8          0.02          0.20         0.12 o                         
  -2  10   8          0.22          0.57         0.10 o                         
  -1  10   8          1.37          1.42         0.15 o                         
   0  10   8          2.34          1.80         0.23 o                         
   1  10   8          2.73          1.96         0.29 o                         
   2  10   8          0.00         -0.02         0.36 o                         
   3  10   8          0.00          0.20         0.69 o                         
  -5  11   8          0.10          0.05         0.23 o                         
  -4  11   8          0.04          0.10         0.21 o                         
  -3  11   8          0.01          0.07         0.12 o                         
  -2  11   8          3.21          3.43         0.18 o                         
  -1  11   8          0.93          1.09         0.15 o                         
   0  11   8          2.31          2.34         0.25 o                         
   1  11   8          3.63          3.51         0.32 o                         
   2  11   8          0.40          0.59         0.35 o                         
   3  11   8          0.00         -0.27         0.57 o                         
  -5  12   8          0.36          0.48         0.23 o                         
  -4  12   8          2.34          2.03         0.24 o                         
  -3  12   8          0.20          0.13         0.15 o                         
  -2  12   8          0.04          0.05         0.05 o                         
  -1  12   8          0.14          0.23         0.16 o                         
   0  12   8          0.38          0.41         0.22 o                         
   1  12   8          5.82          5.76         0.52 o                         
   2  12   8          0.28          0.61         0.33 o                         
   3  12   8          0.24          0.09         0.54 o                         
   4  12   8          0.12          0.60         1.41 o                         
  -5  13   8          0.00         -0.04         0.22 o                         
  -4  13   8          1.13          0.86         0.22 o                         
  -3  13   8          0.06          0.05         0.15 o                         
  -2  13   8          0.27          0.81         0.14 o                         
  -1  13   8          3.46          3.26         0.19 o                         
   0  13   8          0.20          0.40         0.22 o                         
   1  13   8          0.56          0.56         0.27 o                         
   2  13   8          0.02          0.13         0.32 o                         
   3  13   8          0.08          0.05         0.50 o                         
   4  13   8          0.69          1.44         1.27 o                         
  -5  14   8          0.34          0.24         0.22 o                         
  -4  14   8          3.79          3.49         0.27 o                         
  -3  14   8          0.00          0.00         0.18 o                         
  -2  14   8          0.13          0.14         0.14 o                         
  -1  14   8          0.79          0.87         0.16 o                         
   0  14   8          0.38          0.23         0.21 o                         
   1  14   8          0.02         -0.01         0.25 o                         
   2  14   8          0.41          0.97         0.31 o                         
   3  14   8          0.03         -0.13         0.46 o                         
   4  14   8          0.24          0.53         0.87 o                         
  -4  15   8          0.67          0.66         0.22 o                         
  -3  15   8          0.65          0.56         0.18 o                         
  -2  15   8          0.00          0.05         0.14 o                         
  -1  15   8          0.18          0.18         0.16 o                         
   0  15   8          0.01          0.38         0.22 o                         
   1  15   8          1.15          1.79         0.27 o                         
   2  15   8          0.40          0.18         0.31 o                         
   3  15   8          0.26          0.25         0.44 o                         
   4  15   8          0.25          0.43         0.74 o                         
  -4  16   8          0.10          0.10         0.21 o                         
  -3  16   8          0.04          0.00         0.19 o                         
  -2  16   8          2.26          2.48         0.16 o                         
  -1  16   8          0.01          0.02         0.16 o                         
   0  16   8          0.32          0.12         0.20 o                         
   1  16   8          0.13          0.57         0.25 o                         
   2  16   8          0.08          0.12         0.30 o                         
   3  16   8          0.01         -0.12         0.42 o                         
   4  16   8          0.01         -0.10         0.67 o                         
  -4  17   8          0.06         -0.01         0.21 o                         
  -3  17   8          0.17          0.12         0.19 o                         
  -2  17   8          0.13          0.23         0.06 o                         
  -1  17   8          2.57          2.70         0.19 o                         
   0  17   8          0.47          0.91         0.21 o                         
   1  17   8          0.92          1.05         0.25 o                         
   2  17   8          0.71          0.87         0.30 o                         
   3  17   8          0.08          0.26         0.39 o                         
  -4  18   8          0.14          0.13         0.21 o                         
  -3  18   8          0.08          0.04         0.17 o                         
  -2  18   8          0.07          0.37         0.07 o                         
  -1  18   8          1.66          2.12         0.17 o                         
   0  18   8          0.02          0.01         0.20 o                         
   1  18   8          0.20          0.09         0.25 o                         
   2  18   8          0.29          0.39         0.29 o                         
   3  18   8          0.01          0.03         0.37 o                         
  -4  19   8          0.00          0.03         0.20 o                         
  -3  19   8          0.06          0.03         0.17 o                         
  -2  19   8          0.58          0.67         0.08 o                         
  -1  19   8          2.28          2.25         0.16 o                         
   0  19   8          1.83          1.70         0.22 o                         
   1  19   8          0.89          1.20         0.25 o                         
   2  19   8          0.00          0.05         0.29 o                         
   3  19   8          0.00         -0.06         0.36 o                         
  -4  20   8          0.15          0.12         0.20 o                         
  -3  20   8          0.05         -0.02         0.14 o                         
  -2  20   8          0.02          0.11         0.10 o                         
  -1  20   8          0.19          0.22         0.13 o                         
   0  20   8          0.96          0.84         0.21 o                         
   1  20   8          0.09         -0.08         0.24 o                         
   2  20   8          0.04          0.07         0.28 o                         
   3  20   8          0.10          0.17         0.33 o                         
  -3  21   8          0.10          0.14         0.12 o                         
  -2  21   8          0.00          0.02         0.07 o                         
  -1  21   8          1.04          1.04         0.14 o                         
   0  21   8          0.72          0.70         0.20 o                         
   1  21   8          0.02         -0.01         0.24 o                         
   2  21   8          0.04          0.05         0.27 o                         
   3  21   8          0.01          0.15         0.33 o                         
  -3  22   8          0.00          0.04         0.11 o                         
  -2  22   8          0.00          0.10         0.06 o                         
  -1  22   8          0.47          0.57         0.13 o                         
   0  22   8          1.46          1.27         0.20 o                         
   1  22   8          0.01         -0.04         0.23 o                         
   2  22   8          0.22          0.19         0.26 o                         
  -3  23   8          0.24          0.19         0.10 o                         
  -2  23   8          0.10          0.16         0.07 o                         
  -1  23   8          0.36          0.25         0.12 o                         
   0  23   8          0.68          0.60         0.16 o                         
   1  23   8          0.05          0.04         0.22 o                         
   2  23   8          0.01         -0.03         0.25 o                         
  -3  24   8          0.48          0.60         0.10 o                         
  -2  24   8          0.08          0.29         0.06 o                         
  -1  24   8          0.10          0.10         0.11 o                         
   0  24   8          0.00         -0.02         0.16 o                         
   1  24   8          0.54          0.54         0.23 o                         
   2  24   8          0.01          0.02         0.25 o                         
  -2  25   8          0.35          0.28         0.08 o                         
  -1  25   8          0.06          0.07         0.11 o                         
   0  25   8          1.41          1.10         0.20 o                         
   1  25   8          0.03          0.04         0.20 o                         
   2  25   8          0.07          0.04         0.24 o                         
  -2  26   8          0.01          0.06         0.08 o                         
  -1  26   8          0.08          0.06         0.11 o                         
   0  26   8          0.33          0.50         0.15 o                         
   1  26   8          0.30          0.31         0.19 o                         
  -1  27   8          0.62          0.62         0.11 o                         
   0  27   8          1.78          1.46         0.20 o                         
  -5   0   9          0.00         -0.02         0.24 o                         
  -3   0   9          0.00          0.21         0.17 o                         
  -1   0   9          1.30          1.54         0.18 o                         
   1   0   9         18.51         19.75         1.17 o                         
  -5   1   9          0.01         -0.01         0.17 o                         
  -4   1   9          0.00          0.01         0.14 o                         
  -3   1   9          0.03          0.24         0.12 o                         
  -2   1   9          0.25          0.37         0.11 o                         
  -1   1   9          1.29          1.45         0.13 o                         
   0   1   9          0.32          0.38         0.18 o                         
   1   1   9         18.99         19.62         1.15 o                         
   2   1   9          0.94          0.94         2.55 o                         
  -5   2   9          0.06          0.07         0.17 o                         
  -4   2   9          0.25          0.25         0.14 o                         
  -3   2   9          0.50          0.50         0.13 o                         
  -2   2   9         12.62         13.46         0.40 o                         
  -1   2   9          9.94         11.10         0.34 o                         
   0   2   9          5.71          4.91         0.24 o                         
   1   2   9          4.83          5.62         0.40 o                         
   2   2   9          0.12         -0.16         1.06 o                         
  -5   3   9          0.01          0.10         0.17 o                         
  -4   3   9          0.09          0.14         0.14 o                         
  -3   3   9          0.15          0.34         0.12 o                         
  -2   3   9          0.12          0.44         0.11 o                         
  -1   3   9          0.96          1.79         0.22 o                         
   0   3   9          3.15          2.81         0.21 o                         
   1   3   9          0.04         -0.20         0.32 o                         
   2   3   9          1.50          1.56         0.76 o                         
  -5   4   9          0.01          0.07         0.17 o                         
  -4   4   9          3.80          3.78         0.20 o                         
  -3   4   9          0.22          0.26         0.12 o                         
  -2   4   9          3.27          3.21         0.16 o                         
  -1   4   9          1.46          1.30         0.13 o                         
   0   4   9          0.00          0.24         0.18 o                         
   1   4   9          6.61          6.37         0.42 o                         
   2   4   9          0.40          0.40         0.66 o                         
  -5   5   9          0.06          0.11         0.17 o                         
  -4   5   9          1.33          1.20         0.15 o                         
  -3   5   9          0.01          0.10         0.11 o                         
  -2   5   9          1.68          1.74         0.11 o                         
  -1   5   9          0.50          0.29         0.12 o                         
   0   5   9          0.08          0.24         0.20 o                         
   1   5   9          0.01         -0.02         0.30 o                         
   2   5   9          0.06          0.17         0.55 o                         
  -5   6   9          0.21          0.19         0.18 o                         
  -4   6   9          1.60          1.50         0.16 o                         
  -3   6   9          1.30          1.28         0.12 o                         
  -2   6   9          0.03          0.07         0.09 o                         
  -1   6   9          0.63          0.67         0.12 o                         
   0   6   9          4.78          4.48         0.26 o                         
   1   6   9          1.48          2.24         0.32 o                         
   2   6   9          0.95          1.07         0.49 o                         
  -5   7   9          0.11          0.16         0.18 o                         
  -4   7   9          0.82          0.65         0.15 o                         
  -3   7   9          0.10          0.14         0.11 o                         
  -2   7   9          0.36          0.39         0.09 o                         
  -1   7   9          0.73          0.74         0.12 o                         
   0   7   9          3.22          2.34         0.25 o                         
   1   7   9          5.36          6.21         0.50 o                         
   2   7   9          0.05         -0.01         0.43 o                         
   3   7   9          0.01          0.38         1.29 o                         
  -5   8   9          0.00         -0.01         0.20 o                         
  -4   8   9          0.63          0.58         0.15 o                         
  -3   8   9          0.00          0.09         0.11 o                         
  -2   8   9          0.12          0.09         0.08 o                         
  -1   8   9          0.64          0.91         0.12 o                         
   0   8   9         10.22         12.63         0.56 o                         
   1   8   9          0.33          0.20         0.29 o                         
   2   8   9          1.13          1.87         0.43 o                         
   3   8   9          0.01          0.28         0.86 o                         
  -5   9   9          0.30          0.43         0.20 o                         
  -4   9   9          0.73          0.58         0.15 o                         
  -3   9   9          3.99          4.23         0.17 o                         
  -2   9   9          0.01          0.06         0.08 o                         
  -1   9   9          0.09          0.47         0.12 o                         
   0   9   9          2.07          1.68         0.25 o                         
   1   9   9          0.81          2.32         0.62 o                         
   2   9   9          1.78          2.64         0.42 o                         
   3   9   9          0.08         -0.09         0.74 o                         
  -5  10   9          0.01         -0.04         0.19 o                         
  -4  10   9          0.41          0.45         0.16 o                         
  -3  10   9          0.27          0.21         0.10 o                         
  -2  10   9          0.04          0.26         0.08 o                         
  -1  10   9          0.97          1.31         0.14 o                         
   0  10   9          1.99          1.71         0.24 o                         
   1  10   9          2.31          2.37         0.30 o                         
   2  10   9          0.06          0.29         0.37 o                         
   3  10   9          0.01         -0.05         0.65 o                         
  -5  11   9          0.04          0.02         0.20 o                         
  -4  11   9          0.89          0.68         0.17 o                         
  -3  11   9          0.01         -0.03         0.13 o                         
  -2  11   9          0.00          0.11         0.07 o                         
  -1  11   9          1.59          2.06         0.17 o                         
   0  11   9          0.15          0.09         0.22 o                         
   1  11   9          0.62          0.61         0.27 o                         
   2  11   9          0.51          0.59         0.35 o                         
   3  11   9          0.01          0.01         0.57 o                         
   4  11   9          0.00         -0.17         1.71 o                         
  -5  12   9          0.62          0.87         0.21 o                         
  -4  12   9          0.54          0.47         0.18 o                         
  -3  12   9          5.52          5.57         0.21 o                         
  -2  12   9          0.07          0.14         0.08 o                         
  -1  12   9          0.63          0.92         0.16 o                         
   0  12   9          0.73          0.93         0.23 o                         
   1  12   9          0.00          0.08         0.26 o                         
   2  12   9          1.89          2.44         0.38 o                         
   3  12   9          0.06          0.14         0.52 o                         
   4  12   9          0.05          0.09         1.26 o                         
  -4  13   9          0.02          0.05         0.18 o                         
  -3  13   9          0.01          0.03         0.21 o                         
  -2  13   9          0.01          0.17         0.05 o                         
  -1  13   9          0.26          0.20         0.16 o                         
   0  13   9          2.04          1.26         0.23 o                         
   1  13   9          0.01          0.01         0.26 o                         
   2  13   9          0.00         -0.06         0.33 o                         
   3  13   9          0.00         -0.12         0.50 o                         
   4  13   9          0.01          0.58         0.92 o                         
  -4  14   9          0.78          0.71         0.19 o                         
  -3  14   9         10.18         11.21         0.40 o                         
  -2  14   9          0.16          0.20         0.06 o                         
  -1  14   9          0.17          0.22         0.16 o                         
   0  14   9          0.24          0.79         0.22 o                         
   1  14   9          0.09          0.40         0.26 o                         
   2  14   9          0.02          0.06         0.32 o                         
   3  14   9          0.07          0.24         0.46 o                         
  -4  15   9          0.18          0.14         0.20 o                         
  -3  15   9          0.09         -0.01         0.18 o                         
  -2  15   9          0.80          0.69         0.14 o                         
  -1  15   9          0.14          0.13         0.16 o                         
   0  15   9          0.01          0.13         0.21 o                         
   1  15   9          0.02          0.11         0.26 o                         
   2  15   9          0.11          0.22         0.31 o                         
   3  15   9          0.05          0.11         0.41 o                         
  -4  16   9          1.07          0.85         0.20 o                         
  -3  16   9          0.29          0.19         0.11 o                         
  -2  16   9          0.47          0.50         0.14 o                         
  -1  16   9          2.34          2.24         0.18 o                         
   0  16   9          0.07          0.18         0.22 o                         
   1  16   9          0.04          0.11         0.25 o                         
   2  16   9          0.18          0.38         0.31 o                         
   3  16   9          0.06          0.03         0.41 o                         
  -4  17   9          0.00          0.02         0.19 o                         
  -3  17   9          0.25          0.39         0.17 o                         
  -2  17   9          0.14          0.20         0.10 o                         
  -1  17   9          0.01          0.01         0.16 o                         
   0  17   9          0.90          1.05         0.22 o                         
   1  17   9          0.19          0.24         0.25 o                         
   2  17   9          0.19          0.39         0.30 o                         
   3  17   9          0.14          0.21         0.39 o                         
  -4  18   9          0.02          0.02         0.19 o                         
  -3  18   9          0.21          0.17         0.17 o                         
  -2  18   9          0.07          0.10         0.15 o                         
  -1  18   9          0.19          0.17         0.17 o                         
   0  18   9          1.81          1.54         0.23 o                         
   1  18   9          0.00         -0.04         0.25 o                         
   2  18   9          0.29          0.18         0.29 o                         
   3  18   9          0.01          0.22         0.35 o                         
  -4  19   9          1.01          0.81         0.20 o                         
  -3  19   9          0.00          0.12         0.14 o                         
  -2  19   9          0.04          0.15         0.06 o                         
  -1  19   9          0.30          0.34         0.17 o                         
   0  19   9          0.34          0.30         0.21 o                         
   1  19   9          0.50          0.42         0.26 o                         
   2  19   9          0.21          0.32         0.29 o                         
   3  19   9          0.00          0.11         0.35 o                         
  -3  20   9          0.33          0.42         0.14 o                         
  -2  20   9          0.07          0.12         0.08 o                         
  -1  20   9          0.04          0.09         0.16 o                         
   0  20   9          0.11          0.16         0.21 o                         
   1  20   9          1.05          0.57         0.25 o                         
   2  20   9          0.01          0.01         0.28 o                         
  -3  21   9          0.00          0.00         0.11 o                         
  -2  21   9          0.14          0.13         0.08 o                         
  -1  21   9          0.00         -0.10         0.15 o                         
   0  21   9          0.39          0.40         0.21 o                         
   1  21   9          0.31          0.18         0.24 o                         
   2  21   9          0.00          0.01         0.27 o                         
  -3  22   9          0.01          0.09         0.14 o                         
  -2  22   9          0.10          0.03         0.06 o                         
  -1  22   9          0.00          0.05         0.15 o                         
   0  22   9          0.31          0.22         0.18 o                         
   1  22   9          0.55          0.69         0.24 o                         
   2  22   9          0.00          0.01         0.26 o                         
  -2  23   9          0.18          0.19         0.09 o                         
  -1  23   9          0.10          0.11         0.14 o                         
   0  23   9          0.24          0.27         0.19 o                         
   1  23   9          0.08          0.23         0.40 o                         
   2  23   9          0.00          0.09         0.26 o                         
  -2  24   9          0.81          0.76         0.09 o                         
  -1  24   9          0.14          0.16         0.13 o                         
   0  24   9          0.12          0.26         0.17 o                         
   1  24   9          0.00          0.09         0.22 o                         
  -2  25   9          0.08          0.40         0.12 o                         
  -1  25   9          0.11          0.14         0.12 o                         
   0  25   9          0.03          0.12         0.16 o                         
   1  25   9          0.41          0.35         0.21 o                         
  -1  26   9          0.01         -0.01         0.11 o                         
   0  26   9          0.14          0.19         0.16 o                         
  -4   0  10          0.02          0.12         0.18 o                         
  -2   0  10          0.01          0.08         0.14 o                         
   0   0  10          0.23          0.15         0.23 o                         
   2   0  10          8.54         12.03         3.07 o                         
  -5   1  10          0.27          0.24         0.14 o                         
  -4   1  10          0.05          0.09         0.13 o                         
  -3   1  10          0.10          0.23         0.11 o                         
  -2   1  10          0.03          0.07         0.10 o                         
  -1   1  10          1.67          1.68         0.14 o                         
   0   1  10          0.01          0.19         0.17 o                         
   1   1  10          0.00          0.05         0.31 o                         
   2   1  10          1.37          0.07         1.71 o                         
  -5   2  10          0.03          0.06         0.14 o                         
  -4   2  10          0.11          0.09         0.13 o                         
  -3   2  10          0.38          0.47         0.11 o                         
  -2   2  10          1.04          0.85         0.10 o                         
  -1   2  10          6.55          8.00         0.29 o                         
   0   2  10          5.13          5.17         0.26 o                         
   1   2  10          1.70          2.05         0.33 o                         
   2   2  10          1.97          2.86         1.02 o                         
  -5   3  10          0.09          0.11         0.15 o                         
  -4   3  10          0.13          0.15         0.13 o                         
  -3   3  10          0.04          0.18         0.11 o                         
  -2   3  10          0.02          0.01         0.10 o                         
  -1   3  10          2.05          1.65         0.14 o                         
   0   3  10          0.08          0.24         0.18 o                         
   1   3  10          0.25          0.28         0.33 o                         
   2   3  10          0.04          0.61         0.70 o                         
  -5   4  10          0.00          0.00         0.15 o                         
  -4   4  10          0.00          0.03         0.13 o                         
  -3   4  10          4.09          4.02         0.17 o                         
  -2   4  10          0.42          0.71         0.10 o                         
  -1   4  10          3.77          3.77         0.30 o                         
   0   4  10          1.43          1.75         0.20 o                         
   1   4  10          0.08          0.08         0.31 o                         
   2   4  10          1.33          2.20         0.62 o                         
  -5   5  10          0.01          0.01         0.15 o                         
  -4   5  10          0.15          0.17         0.13 o                         
  -3   5  10          6.77          6.28         0.21 o                         
  -2   5  10          0.00          0.07         0.10 o                         
  -1   5  10          0.36          0.57         0.13 o                         
   0   5  10          0.23          0.11         0.18 o                         
   1   5  10          0.10          0.10         0.29 o                         
   2   5  10          0.07         -0.11         0.53 o                         
  -5   6  10          0.05          0.03         0.15 o                         
  -4   6  10          0.34          0.25         0.13 o                         
  -3   6  10          1.66          1.69         0.12 o                         
  -2   6  10          1.62          1.66         0.11 o                         
  -1   6  10          0.12          0.19         0.12 o                         
   0   6  10          0.07          0.31         0.20 o                         
   1   6  10          0.65          0.76         0.31 o                         
   2   6  10          0.74          0.74         0.47 o                         
   3   6  10          0.17          0.38         1.41 o                         
  -5   7  10          0.00          0.04         0.15 o                         
  -4   7  10          0.35          0.38         0.13 o                         
  -3   7  10          1.14          1.14         0.11 o                         
  -2   7  10          0.90          0.79         0.10 o                         
  -1   7  10          0.46          0.52         0.13 o                         
   0   7  10          0.78          0.58         0.22 o                         
   1   7  10          0.62          0.33         0.29 o                         
   2   7  10          0.53          0.60         0.44 o                         
   3   7  10          0.01         -0.08         1.12 o                         
  -5   8  10          0.35          0.22         0.18 o                         
  -4   8  10          0.00         -0.01         0.12 o                         
  -3   8  10          0.11          0.20         0.10 o                         
  -2   8  10          0.23          0.21         0.09 o                         
  -1   8  10          0.13          0.12         0.13 o                         
   0   8  10          0.25          0.32         0.21 o                         
   1   8  10          3.76          4.37         0.37 o                         
   2   8  10          0.25          0.15         0.40 o                         
   3   8  10          0.41          1.03         0.80 o                         
  -4   9  10          0.62          0.49         0.12 o                         
  -3   9  10          1.40          1.27         0.11 o                         
  -2   9  10          6.62          6.46         0.25 o                         
  -1   9  10          0.02          0.27         0.14 o                         
   0   9  10          0.01          0.12         0.22 o                         
   1   9  10          0.00          0.08         0.27 o                         
   2   9  10          0.04          0.29         0.39 o                         
   3   9  10          0.24          0.26         0.68 o                         
  -4  10  10          0.04          0.02         0.13 o                         
  -3  10  10          0.41          0.43         0.10 o                         
  -2  10  10          0.04          0.10         0.09 o                         
  -1  10  10          0.04          0.33         0.14 o                         
   0  10  10          1.03          0.80         0.22 o                         
   1  10  10          0.79          0.77         0.27 o                         
   2  10  10          0.81          0.56         0.38 o                         
   3  10  10          0.02          0.49         0.60 o                         
  -4  11  10          0.53          0.57         0.13 o                         
  -3  11  10          2.52          2.37         0.13 o                         
  -2  11  10          0.29          0.59         0.09 o                         
  -1  11  10          0.02          0.01         0.14 o                         
   0  11  10          0.11          0.32         0.22 o                         
   1  11  10          0.01         -0.08         0.27 o                         
   2  11  10          0.04         -0.08         0.37 o                         
   3  11  10          0.02         -0.03         0.57 o                         
  -4  12  10          0.80          0.77         0.14 o                         
  -3  12  10          0.35          0.39         0.09 o                         
  -2  12  10          5.53          5.76         0.24 o                         
  -1  12  10          0.03          0.12         0.16 o                         
   0  12  10          0.87          1.01         0.23 o                         
   1  12  10          0.59          0.77         0.27 o                         
   2  12  10          0.01         -0.03         0.35 o                         
   3  12  10          0.32          0.38         0.52 o                         
  -4  13  10          0.12          0.10         0.14 o                         
  -3  13  10          0.10          0.40         0.09 o                         
  -2  13  10          2.24          1.97         0.12 o                         
  -1  13  10          0.12          0.13         0.17 o                         
   0  13  10          0.07          0.16         0.21 o                         
   1  13  10          0.56          0.49         0.27 o                         
   2  13  10          0.00         -0.03         0.34 o                         
   3  13  10          0.02          0.00         0.49 o                         
  -4  14  10          0.25          0.16         0.14 o                         
  -3  14  10          0.82          0.56         0.12 o                         
  -2  14  10         11.64         10.84         0.31 o                         
  -1  14  10          0.42          0.29         0.17 o                         
   0  14  10          0.13          0.14         0.22 o                         
   1  14  10          0.02          0.09         0.26 o                         
   2  14  10          0.02          0.17         0.32 o                         
   3  14  10          0.01          0.06         0.45 o                         
  -4  15  10          0.25          0.21         0.17 o                         
  -3  15  10          1.11          1.15         0.12 o                         
  -2  15  10          0.41          0.37         0.12 o                         
  -1  15  10          0.23          0.19         0.17 o                         
   0  15  10          0.35          0.24         0.22 o                         
   1  15  10          0.01          0.10         0.26 o                         
   2  15  10          0.03         -0.05         0.31 o                         
   3  15  10          0.00          0.08         0.43 o                         
  -4  16  10          0.29          0.25         0.17 o                         
  -3  16  10          0.84          0.77         0.07 o                         
  -2  16  10          0.38          0.34         0.10 o                         
  -1  16  10          1.08          1.03         0.18 o                         
   0  16  10          1.06          0.68         0.22 o                         
   1  16  10          0.09          0.22         0.26 o                         
   2  16  10          0.00         -0.11         0.30 o                         
   3  16  10          0.06          0.21         0.41 o                         
  -4  17  10          0.01         -0.16         0.16 o                         
  -3  17  10          0.12         -0.03         0.05 o                         
  -2  17  10          0.56          0.49         0.10 o                         
  -1  17  10          0.02          0.01         0.18 o                         
   0  17  10          0.19          0.07         0.22 o                         
   1  17  10          0.13          0.22         0.26 o                         
   2  17  10          0.04          0.09         0.30 o                         
   3  17  10          0.01         -0.02         0.38 o                         
  -3  18  10          0.02          0.19         0.16 o                         
  -2  18  10          0.11          0.22         0.15 o                         
  -1  18  10          0.05          0.05         0.18 o                         
   0  18  10          0.12          0.08         0.21 o                         
   1  18  10          0.74          0.67         0.23 o                         
   2  18  10          0.00         -0.03         0.29 o                         
  -3  19  10          1.80          1.48         0.13 o                         
  -2  19  10          0.01          0.00         0.11 o                         
  -1  19  10          0.00         -0.01         0.18 o                         
   0  19  10          0.07          0.02         0.21 o                         
   1  19  10          0.00          0.04         0.25 o                         
   2  19  10          0.05          0.21         0.29 o                         
  -3  20  10          0.18          0.27         0.11 o                         
  -2  20  10          0.34          0.45         0.12 o                         
  -1  20  10          0.05          0.13         0.17 o                         
   0  20  10          0.06          0.08         0.20 o                         
   1  20  10          0.01          0.06         0.24 o                         
   2  20  10          0.50          0.76         0.28 o                         
  -3  21  10          0.35          0.27         0.13 o                         
  -2  21  10          0.10          0.12         0.11 o                         
  -1  21  10          0.06          0.04         0.17 o                         
   0  21  10          0.00          0.04         0.20 o                         
   1  21  10          0.08          0.11         0.24 o                         
   2  21  10          0.06          0.08         0.27 o                         
  -2  22  10          0.01          0.02         0.09 o                         
  -1  22  10          0.31          0.30         0.16 o                         
   0  22  10          0.00          0.03         0.19 o                         
   1  22  10          0.11          0.06         0.23 o                         
  -2  23  10          0.20          0.43         0.10 o                         
  -1  23  10          0.02          0.02         0.16 o                         
   0  23  10          0.08          0.05         0.19 o                         
   1  23  10          0.09          0.03         0.22 o                         
  -1  24  10          0.67          0.54         0.15 o                         
   0  24  10          0.08          0.07         0.18 o                         
  -3   0  11          0.04          0.20         0.20 o                         
  -1   0  11          0.00          0.27         0.18 o                         
   1   0  11          0.00          0.10         0.43 o                         
  -4   1  11          0.55          0.60         0.12 o                         
  -3   1  11          0.16          0.21         0.10 o                         
  -2   1  11          0.31          0.37         0.10 o                         
  -1   1  11          0.01          0.09         0.13 o                         
   0   1  11          1.55          1.33         0.19 o                         
   1   1  11          0.03          0.17         0.29 o                         
   2   1  11          0.00         -0.40         0.95 o                         
  -4   2  11          0.14          0.10         0.12 o                         
  -3   2  11          0.02          0.03         0.11 o                         
  -2   2  11          0.17          0.25         0.10 o                         
  -1   2  11          0.84          0.82         0.14 o                         
   0   2  11          1.02          1.26         0.19 o                         
   1   2  11          1.10          1.37         0.31 o                         
   2   2  11          0.27          0.33         0.75 o                         
  -4   3  11          0.40          0.37         0.12 o                         
  -3   3  11          0.58          0.51         0.11 o                         
  -2   3  11          0.43          0.41         0.10 o                         
  -1   3  11          0.50          0.53         0.13 o                         
   0   3  11          2.64          2.64         0.22 o                         
   1   3  11          0.48          0.42         0.29 o                         
   2   3  11          0.00         -0.11         0.64 o                         
  -4   4  11          0.00         -0.01         0.12 o                         
  -3   4  11          0.00         -0.02         0.10 o                         
  -2   4  11          1.38          1.37         0.11 o                         
  -1   4  11          0.20          0.32         0.13 o                         
   0   4  11          1.56          1.57         0.19 o                         
   1   4  11          0.47          0.59         0.32 o                         
   2   4  11          0.07          0.21         0.56 o                         
  -4   5  11          0.09          0.10         0.12 o                         
  -3   5  11          0.18          0.26         0.10 o                         
  -2   5  11         11.29         11.35         0.31 o                         
  -1   5  11          0.01          0.13         0.13 o                         
   0   5  11          0.03          0.25         0.19 o                         
   1   5  11          0.02          0.12         0.30 o                         
   2   5  11          0.05          0.15         0.50 o                         
   3   5  11          0.03         -0.13         1.51 o                         
  -4   6  11          0.04          0.08         0.11 o                         
  -3   6  11          0.41          0.31         0.10 o                         
  -2   6  11          0.45          0.57         0.10 o                         
  -1   6  11          0.77          0.92         0.14 o                         
   0   6  11          0.26          0.22         0.20 o                         
   1   6  11          0.01          0.12         0.30 o                         
   2   6  11          0.02          0.07         0.47 o                         
   3   6  11          0.20         -0.30         1.17 o                         
  -4   7  11          0.00          0.06         0.11 o                         
  -3   7  11          0.65          0.75         0.10 o                         
  -2   7  11          0.81          0.82         0.10 o                         
  -1   7  11          2.07          1.90         0.15 o                         
   0   7  11          0.22          0.21         0.20 o                         
   1   7  11          0.33          0.28         0.28 o                         
   2   7  11          0.05          0.00         0.44 o                         
   3   7  11          0.01          0.66         0.86 o                         
  -4   8  11          0.76          0.52         0.11 o                         
  -3   8  11          0.04         -0.04         0.09 o                         
  -2   8  11          0.16          0.20         0.09 o                         
  -1   8  11          0.64          0.48         0.14 o                         
   0   8  11          0.11          0.32         0.21 o                         
   1   8  11          0.02          0.10         0.30 o                         
   2   8  11          0.70          0.92         0.44 o                         
   3   8  11          0.08          0.39         0.74 o                         
  -4   9  11          0.09          0.18         0.11 o                         
  -3   9  11          0.71          0.68         0.10 o                         
  -2   9  11          1.21          1.08         0.10 o                         
  -1   9  11          5.17          5.15         0.24 o                         
   0   9  11          0.01          0.05         0.22 o                         
   1   9  11          0.00          0.03         0.27 o                         
   2   9  11          0.07          0.01         0.39 o                         
   3   9  11          0.00         -0.03         0.64 o                         
  -4  10  11          0.05          0.11         0.11 o                         
  -3  10  11          0.02          0.01         0.09 o                         
  -2  10  11          0.19          0.14         0.09 o                         
  -1  10  11          0.07          0.00         0.15 o                         
   0  10  11          0.01          0.54         0.22 o                         
   1  10  11          0.41          0.39         0.27 o                         
   2  10  11          0.13          0.16         0.38 o                         
   3  10  11          0.14          0.04         0.59 o                         
  -4  11  11          0.65          0.56         0.11 o                         
  -3  11  11          1.60          1.60         0.13 o                         
  -2  11  11          3.21          3.25         0.21 o                         
  -1  11  11          0.62          0.91         0.15 o                         
   0  11  11          0.15          0.20         0.22 o                         
   1  11  11          0.06          0.09         0.27 o                         
   2  11  11          0.04         -0.11         0.36 o                         
   3  11  11          0.00         -0.06         0.56 o                         
  -4  12  11          0.14          0.14         0.11 o                         
  -3  12  11          0.40          0.49         0.09 o                         
  -2  12  11          0.06          0.10         0.09 o                         
  -1  12  11          2.03          1.92         0.18 o                         
   0  12  11          0.16          0.30         0.22 o                         
   1  12  11          0.41          0.42         0.27 o                         
   2  12  11          0.19          0.15         0.35 o                         
   3  12  11          0.00          0.08         0.50 o                         
  -4  13  11          0.43          0.46         0.11 o                         
  -3  13  11          0.23          0.27         0.08 o                         
  -2  13  11          0.24          0.22         0.09 o                         
  -1  13  11          6.51          6.97         0.64 o                         
   0  13  11          0.11          0.17         0.25 o                         
   1  13  11          0.00         -0.02         0.27 o                         
   2  13  11          0.07          0.19         0.33 o                         
   3  13  11          0.00         -0.10         0.44 o                         
  -4  14  11          0.00         -0.04         0.11 o                         
  -3  14  11          0.09          0.12         0.07 o                         
  -2  14  11          0.30          0.40         0.12 o                         
  -1  14  11          5.33          4.87         0.30 o                         
   0  14  11          0.29          0.16         0.23 o                         
   1  14  11          0.06          0.04         0.26 o                         
   2  14  11          0.00          0.07         0.32 o                         
   3  14  11          0.01          0.02         0.45 o                         
  -3  15  11          0.72          0.61         0.07 o                         
  -2  15  11          1.85          1.61         0.13 o                         
  -1  15  11          1.69          1.69         0.22 o                         
   0  15  11          0.01          0.23         0.22 o                         
   1  15  11          0.28          0.33         0.26 o                         
   2  15  11          0.02          0.08         0.31 o                         
  -3  16  11          0.16          0.17         0.07 o                         
  -2  16  11          0.14          0.19         0.10 o                         
  -1  16  11          0.24          0.19         0.18 o                         
   0  16  11          0.85          0.42         0.23 o                         
   1  16  11          0.19          0.29         0.26 o                         
   2  16  11          0.03          0.12         0.31 o                         
  -3  17  11          0.06          0.01         0.15 o                         
  -2  17  11          0.36          0.26         0.13 o                         
  -1  17  11          0.60          0.84         0.19 o                         
   0  17  11          0.02          0.09         0.21 o                         
   1  17  11          0.20          0.17         0.26 o                         
   2  17  11          0.01          0.08         0.29 o                         
  -3  18  11          0.27          0.21         0.15 o                         
  -2  18  11          0.22          0.31         0.13 o                         
  -1  18  11          0.00          0.18         0.18 o                         
   0  18  11          0.03          0.02         0.21 o                         
   1  18  11          0.02          0.34         0.25 o                         
   2  18  11          0.15          0.29         0.29 o                         
  -3  19  11          0.00          0.00         0.14 o                         
  -2  19  11          1.48          1.22         0.16 o                         
  -1  19  11          0.03          0.10         0.17 o                         
   0  19  11          0.00         -0.05         0.20 o                         
   1  19  11          0.00          0.00         0.24 o                         
  -2  20  11          0.42          0.36         0.15 o                         
  -1  20  11          0.13          0.08         0.17 o                         
   0  20  11          0.01         -0.03         0.20 o                         
   1  20  11          0.04          0.01         0.23 o                         
  -2  21  11          0.73          0.54         0.13 o                         
  -1  21  11          0.24          0.26         0.17 o                         
   0  21  11          0.00          0.02         0.18 o                         
   1  21  11          0.00         -0.05         0.26 o                         
  -1  22  11          0.02          0.04         0.16 o                         
   0  22  11          0.28          0.32         0.19 o                         
  -4   0  12          1.50          2.23         0.42 o                         
  -2   0  12          0.05          0.05         0.13 o                         
   0   0  12          0.00          0.00         0.25 o                         
   2   0  12          0.01         -0.34         1.21 o                         
  -4   1  12          2.06          1.31         0.21 o                         
  -3   1  12          0.55          0.53         0.10 o                         
  -2   1  12          0.25          0.23         0.10 o                         
  -1   1  12          0.34          0.52         0.13 o                         
   0   1  12          0.00          0.11         0.18 o                         
   1   1  12          0.54          0.66         0.30 o                         
   2   1  12          0.01         -0.06         0.88 o                         
  -4   2  12          0.00          0.06         0.11 o                         
  -3   2  12          0.21          0.26         0.10 o                         
  -2   2  12          0.08          0.12         0.09 o                         
  -1   2  12          0.00          0.02         0.13 o                         
   0   2  12          0.26          0.21         0.18 o                         
   1   2  12          0.00          0.00         0.30 o                         
   2   2  12          0.10          0.02         0.69 o                         
  -4   3  12          0.35          0.24         0.11 o                         
  -3   3  12          1.03          1.29         0.11 o                         
  -2   3  12          0.88          1.24         0.15 o                         
  -1   3  12          0.43          0.48         0.13 o                         
   0   3  12          0.66          0.70         0.19 o                         
   1   3  12          1.22          1.35         0.33 o                         
   2   3  12          0.26          0.26         0.62 o                         
   3   3  12          0.00          0.77         5.44 o                         
  -4   4  12          0.13          0.10         0.11 o                         
  -3   4  12          0.01          0.08         0.10 o                         
  -2   4  12          0.00          0.01         0.10 o                         
  -1   4  12          0.01         -0.01         0.13 o                         
   0   4  12          0.01          0.03         0.19 o                         
   1   4  12          0.21          0.37         0.30 o                         
   2   4  12          0.06          0.16         0.55 o                         
   3   4  12          0.02         -0.58         1.52 o                         
  -4   5  12          0.07          0.06         0.10 o                         
  -3   5  12          0.21          0.24         0.10 o                         
  -2   5  12          0.11          0.21         0.10 o                         
  -1   5  12          7.86          7.82         0.39 o                         
   0   5  12          0.02          0.10         0.19 o                         
   1   5  12          0.24          0.22         0.32 o                         
   2   5  12          0.00          0.11         0.50 o                         
   3   5  12          0.00         -0.01         1.32 o                         
  -4   6  12          0.06          0.09         0.11 o                         
  -3   6  12          0.00          0.05         0.09 o                         
  -2   6  12          0.33          0.24         0.10 o                         
  -1   6  12          0.01         -0.04         0.14 o                         
   0   6  12          0.08          0.14         0.19 o                         
   1   6  12          0.12          0.21         0.31 o                         
   2   6  12          0.03         -0.04         0.46 o                         
   3   6  12          0.00         -0.26         0.87 o                         
  -4   7  12          0.47          0.45         0.11 o                         
  -3   7  12          0.09          0.21         0.09 o                         
  -2   7  12          0.84          0.79         0.10 o                         
  -1   7  12          0.28          0.34         0.14 o                         
   0   7  12          1.94          2.09         0.26 o                         
   1   7  12          0.04         -0.03         0.29 o                         
   2   7  12          0.05          0.26         0.43 o                         
   3   7  12          0.00          0.19         0.79 o                         
  -4   8  12          0.07          0.12         0.10 o                         
  -3   8  12          0.77          0.69         0.09 o                         
  -2   8  12          0.07          0.01         0.10 o                         
  -1   8  12          0.68          0.53         0.14 o                         
   0   8  12          0.47          0.33         0.22 o                         
   1   8  12          0.08          0.06         0.30 o                         
   2   8  12          0.00          0.18         0.40 o                         
   3   8  12          0.07         -0.05         0.70 o                         
  -4   9  12          0.11          0.14         0.10 o                         
  -3   9  12          0.35          0.34         0.09 o                         
  -2   9  12          0.43          0.45         0.10 o                         
  -1   9  12          0.41          0.20         0.14 o                         
   0   9  12          1.89          1.75         0.24 o                         
   1   9  12          0.01          0.13         0.29 o                         
   2   9  12          0.00          0.17         0.39 o                         
   3   9  12          0.04          0.25         0.62 o                         
  -4  10  12          0.00          0.02         0.10 o                         
  -3  10  12          0.27          0.25         0.08 o                         
  -2  10  12          0.01          0.03         0.10 o                         
  -1  10  12          0.02          0.03         0.14 o                         
   0  10  12          0.26          0.01         0.24 o                         
   1  10  12          0.00          0.00         0.28 o                         
   2  10  12          0.07          0.11         0.39 o                         
  -3  11  12          0.56          0.55         0.08 o                         
  -2  11  12          1.93          1.96         0.13 o                         
  -1  11  12          2.06          2.31         0.19 o                         
   0  11  12          0.53          1.13         0.24 o                         
   1  11  12          0.22          0.14         0.27 o                         
   2  11  12          0.12          0.16         0.36 o                         
  -3  12  12          0.85          0.72         0.09 o                         
  -2  12  12          0.03          0.04         0.09 o                         
  -1  12  12          0.00          0.03         0.16 o                         
   0  12  12          0.11          0.20         0.23 o                         
   1  12  12          0.10          0.18         0.27 o                         
   2  12  12          0.07          0.19         0.35 o                         
  -3  13  12          0.34          0.32         0.07 o                         
  -2  13  12          0.14          0.20         0.09 o                         
  -1  13  12          0.26          0.30         0.17 o                         
   0  13  12          5.53          4.59         0.40 o                         
   1  13  12          0.03          0.04         0.26 o                         
   2  13  12          0.02          0.00         0.33 o                         
  -3  14  12          0.00          0.01         0.06 o                         
  -2  14  12          0.01          0.05         0.09 o                         
  -1  14  12          0.01          0.01         0.18 o                         
   0  14  12          0.69          0.53         0.23 o                         
   1  14  12          0.07          0.09         0.26 o                         
   2  14  12          0.01          0.16         0.32 o                         
  -3  15  12          0.57          0.52         0.08 o                         
  -2  15  12          0.79          0.76         0.10 o                         
  -1  15  12          1.24          1.35         0.19 o                         
   0  15  12          1.60          1.45         0.26 o                         
   1  15  12          0.14          0.22         0.26 o                         
   2  15  12          0.11          0.13         0.31 o                         
  -3  16  12          0.24          0.17         0.05 o                         
  -2  16  12          0.00          0.02         0.11 o                         
  -1  16  12          0.03          0.03         0.18 o                         
   0  16  12          0.08          0.04         0.22 o                         
   1  16  12          0.25          0.30         0.25 o                         
  -2  17  12          0.26          0.13         0.11 o                         
  -1  17  12          0.41          0.31         0.17 o                         
   0  17  12          0.30          0.22         0.21 o                         
   1  17  12          0.08          0.08         0.25 o                         
  -2  18  12          0.18          0.17         0.13 o                         
  -1  18  12          0.31          0.34         0.17 o                         
   0  18  12          0.03          0.03         0.21 o                         
   1  18  12          0.01          0.09         0.25 o                         
  -2  19  12          0.02          0.01         0.13 o                         
  -1  19  12          0.48          0.31         0.17 o                         
   0  19  12          0.04         -0.02         0.20 o                         
  -1  20  12          0.40          0.27         0.17 o                         
   0  20  12          0.00         -0.01         0.20 o                         
  -3   0  13          4.91          4.03         0.60 o                         
  -1   0  13          0.02          0.06         0.20 o                         
   1   0  13          0.00          0.06         0.43 o                         
  -4   1  13          0.10          0.15         0.14 o                         
  -3   1  13          1.31          1.10         0.10 o                         
  -2   1  13          0.27          0.47         0.11 o                         
  -1   1  13          0.17          0.14         0.14 o                         
   0   1  13          0.15          0.19         0.18 o                         
   1   1  13          0.01          0.17         0.30 o                         
   2   1  13          0.08          0.16         0.64 o                         
  -4   2  13          1.54          1.63         0.17 o                         
  -3   2  13          0.28          0.40         0.10 o                         
  -2   2  13          0.06          0.13         0.10 o                         
  -1   2  13          0.42          0.31         0.14 o                         
   0   2  13          0.04          0.14         0.19 o                         
   1   2  13          0.02          0.18         0.29 o                         
   2   2  13          0.04         -0.01         0.66 o                         
  -4   3  13          0.14          0.26         0.14 o                         
  -3   3  13          0.60          0.59         0.10 o                         
  -2   3  13          1.32          1.48         0.12 o                         
  -1   3  13          0.51          0.48         0.14 o                         
   0   3  13          0.11          0.11         0.19 o                         
   1   3  13          0.31          0.21         0.30 o                         
   2   3  13          0.27          0.01         0.57 o                         
  -3   4  13          0.29          0.22         0.09 o                         
  -2   4  13          0.08          0.10         0.10 o                         
  -1   4  13          0.02          0.05         0.17 o                         
   0   4  13          0.16          0.04         0.19 o                         
   1   4  13          0.01          0.02         0.31 o                         
   2   4  13          0.00          0.10         0.56 o                         
  -3   5  13          0.02          0.03         0.09 o                         
  -2   5  13          0.22          0.28         0.10 o                         
  -1   5  13          0.02          0.07         0.14 o                         
   0   5  13          2.54          2.74         0.23 o                         
   1   5  13          0.02          0.07         0.30 o                         
   2   5  13          0.15          0.20         0.47 o                         
  -3   6  13          0.00          0.02         0.09 o                         
  -2   6  13          0.01          0.04         0.10 o                         
  -1   6  13          0.13          0.12         0.14 o                         
   0   6  13          0.17          0.18         0.21 o                         
   1   6  13          0.01          0.09         0.31 o                         
   2   6  13          0.01         -0.04         0.45 o                         
  -3   7  13          0.55          0.45         0.09 o                         
  -2   7  13          0.26          0.23         0.10 o                         
  -1   7  13          0.74          0.87         0.14 o                         
   0   7  13          0.04          0.03         0.21 o                         
   1   7  13          0.88          1.01         0.31 o                         
   2   7  13          0.00          0.00         0.42 o                         
  -3   8  13          0.16          0.16         0.08 o                         
  -2   8  13          0.26          0.22         0.10 o                         
  -1   8  13          0.04         -0.01         0.14 o                         
   0   8  13          0.54          0.60         0.22 o                         
   1   8  13          0.13         -0.03         0.30 o                         
   2   8  13          0.03          0.01         0.42 o                         
  -3   9  13          0.21          0.23         0.08 o                         
  -2   9  13          0.48          0.41         0.10 o                         
  -1   9  13          0.15          0.26         0.14 o                         
   0   9  13          0.04          0.01         0.23 o                         
   1   9  13          0.31          0.46         0.28 o                         
   2   9  13          0.00          0.07         0.38 o                         
  -3  10  13          0.07          0.04         0.07 o                         
  -2  10  13          0.57          0.46         0.10 o                         
  -1  10  13          0.12          0.23         0.15 o                         
   0  10  13          0.01         -0.01         0.23 o                         
   1  10  13          0.18          0.20         0.27 o                         
   2  10  13          0.01         -0.07         0.37 o                         
  -3  11  13          0.04          0.05         0.07 o                         
  -2  11  13          0.10          0.08         0.10 o                         
  -1  11  13          1.02          1.17         0.16 o                         
   0  11  13          0.71          0.39         0.24 o                         
   1  11  13          0.23          0.34         0.28 o                         
   2  11  13          0.12          0.10         0.36 o                         
  -3  12  13          0.12          0.09         0.07 o                         
  -2  12  13          1.39          1.49         0.12 o                         
  -1  12  13          0.03          0.14         0.16 o                         
   0  12  13          0.01         -0.08         0.22 o                         
   1  12  13          0.06         -0.05         0.26 o                         
  -2  13  13          0.07          0.06         0.10 o                         
  -1  13  13          0.03          0.16         0.17 o                         
   0  13  13          0.13          0.22         0.22 o                         
   1  13  13          2.08          2.42         0.32 o                         
  -2  14  13          0.01          0.02         0.10 o                         
  -1  14  13          0.00          0.02         0.16 o                         
   0  14  13          0.03         -0.01         0.22 o                         
   1  14  13          0.00          0.06         0.26 o                         
  -2  15  13          0.31          0.36         0.10 o                         
  -1  15  13          0.39          0.36         0.17 o                         
   0  15  13          0.36          0.30         0.22 o                         
   1  15  13          0.64          0.50         0.26 o                         
  -2  16  13          0.32          0.23         0.11 o                         
  -1  16  13          0.14          0.13         0.17 o                         
   0  16  13          0.18          0.08         0.21 o                         
  -1  17  13          0.23          0.08         0.16 o                         
   0  17  13          0.22          0.13         0.21 o                         
  -2   0  14          6.18          8.39         0.49 o                         
   0   0  14          0.00         -0.06         0.27 o                         
   2   0  14          0.00         -0.21         0.80 o                         
  -3   1  14          0.50          0.49         0.09 o                         
  -2   1  14          0.10          0.18         0.10 o                         
  -1   1  14          0.09          0.12         0.14 o                         
   0   1  14          0.05          0.12         0.18 o                         
   1   1  14          0.03          0.03         0.28 o                         
   2   1  14          0.01         -0.13         0.60 o                         
  -3   2  14          1.51          1.23         0.17 o                         
  -2   2  14          0.76          0.34         0.10 o                         
  -1   2  14          0.01          0.02         0.13 o                         
   0   2  14          0.46          0.42         0.19 o                         
   1   2  14          0.04          0.07         0.29 o                         
   2   2  14          0.00          0.05         0.59 o                         
  -3   3  14          0.02          0.04         0.09 o                         
  -2   3  14          0.62          0.62         0.11 o                         
  -1   3  14          0.76          0.73         0.15 o                         
   0   3  14          0.10          0.09         0.19 o                         
   1   3  14          0.00          0.11         0.30 o                         
  -3   4  14          0.03          0.01         0.09 o                         
  -2   4  14          0.28          0.32         0.10 o                         
  -1   4  14          0.14          0.13         0.14 o                         
   0   4  14          0.03          0.10         0.18 o                         
   1   4  14          0.14          0.37         0.28 o                         
  -3   5  14          0.60          0.48         0.09 o                         
  -2   5  14          0.00         -0.01         0.10 o                         
  -1   5  14          0.12          0.19         0.14 o                         
   0   5  14          0.00          0.05         0.20 o                         
   1   5  14          0.40          0.51         0.30 o                         
  -3   6  14          0.06          0.09         0.08 o                         
  -2   6  14          0.08          0.12         0.10 o                         
  -1   6  14          0.03          0.05         0.14 o                         
   0   6  14          0.01          0.06         0.20 o                         
   1   6  14          0.13          0.32         0.31 o                         
  -3   7  14          0.19          0.20         0.08 o                         
  -2   7  14          0.24          0.20         0.10 o                         
  -1   7  14          0.27          0.23         0.14 o                         
   0   7  14          0.40          0.45         0.20 o                         
   1   7  14          0.00          0.00         0.29 o                         
  -2   8  14          0.18          0.21         0.10 o                         
  -1   8  14          0.00          0.07         0.14 o                         
   0   8  14          0.00          0.00         0.20 o                         
   1   8  14          0.18          0.07         0.29 o                         
  -2   9  14          0.15          0.18         0.10 o                         
  -1   9  14          0.25          0.25         0.15 o                         
   0   9  14          0.04          0.16         0.21 o                         
   1   9  14          0.00          0.05         0.28 o                         
  -2  10  14          0.24          0.25         0.10 o                         
  -1  10  14          0.53          0.55         0.15 o                         
   0  10  14          0.15          0.06         0.22 o                         
   1  10  14          0.02          0.02         0.26 o                         
  -2  11  14          0.00          0.00         0.10 o                         
  -1  11  14          0.02          0.05         0.15 o                         
   0  11  14          0.23          0.20         0.22 o                         
   1  11  14          0.14          0.14         0.27 o                         
  -2  12  14          0.17          0.19         0.10 o                         
  -1  12  14          0.92          0.77         0.16 o                         
   0  12  14          0.05          0.13         0.22 o                         
  -1  13  14          0.00          0.05         0.15 o                         
   0  13  14          0.00          0.03         0.22 o                         
  -1   0  15          3.46          3.51         0.70 o                         
  -2   1  15          0.73          0.62         0.14 o                         
  -1   1  15          0.19          0.11         0.14 o                         
   0   1  15          0.04          0.05         0.18 o                         
  -2   2  15          0.68          0.81         0.14 o                         
  -1   2  15          0.68          0.52         0.15 o                         
   0   2  15          0.07          0.11         0.19 o                         
  -2   3  15          0.02          0.08         0.11 o                         
  -1   3  15          0.38          0.36         0.14 o                         
   0   3  15          0.17          0.22         0.19 o                         
  -2   4  15          0.00          0.03         0.11 o                         
  -1   4  15          0.10          0.07         0.14 o                         
   0   4  15          0.11          0.10         0.19 o                         
  -1   5  15          0.02          0.03         0.13 o                         
   0   5  15          0.04          0.01         0.18 o                         
  -1   6  15          0.16          0.30         0.16 o                         
   0   6  15          0.01          0.10         0.20 o                         
  -1   7  15          0.01          0.02         0.16 o                         
   0   7  15          0.12          0.08         0.21 o                         
  -1   8  15          0.11          0.19         0.23 o                         
                                                                                
