# Supplementary material for: Semi-automated MicroED system unveils multiple polymorphs in fish-derived guanine crystals
Source: Acta Crystallogr C Struct Chem. 2026 Jun 22;82(Pt 7):310–23. doi: 10.1107/S2053229626006236 (PMC13330800; doi:10.1107/S2053229626006236)
Supplement: Supplementary file 4 [file c-82-00310-2531578_saurygasup4.hkl]

data_2531578_sauryga                                                            
_shelx_title ' fish2_alpha_a.res in P2(1)/c'                                    
_shelx_refln_list_code          4                                               
_shelx_F_calc_maximum       26.88                                               
_exptl_crystal_F_000       112.91                                               
_reflns_d_resolution_high  0.5700                                               
                                                                                
loop_                                                                           
 _space_group_symop_operation_xyz                                               
 'x, y, z'                                                                      
 '-x, y+1/2, -z+1/2'                                                            
 '-x, -y, -z'                                                                   
 'x, -y-1/2, z-1/2'                                                             
                                                                                
_cell_length_a     3.5953                                                       
_cell_length_b     9.8020                                                       
_cell_length_c    16.5701                                                       
_cell_angle_alpha  90.000                                                       
_cell_angle_beta   95.818                                                       
_cell_angle_gamma  90.000                                                       
                                                                                
_shelx_F_squared_multiplier     1.000                                           
                                                                                
loop_                                                                           
 _refln_index_h                                                                 
 _refln_index_k                                                                 
 _refln_index_l                                                                 
 _refln_F_squared_calc                                                          
 _refln_F_squared_meas                                                          
 _refln_F_squared_sigma                                                         
 _refln_observed_status                                                         
   1   0   0        231.86        245.81        18.99 o                         
   2   0   0         56.92         98.37         8.29 o                         
   3   0   0         10.24         12.93         2.84 o                         
   4   0   0          0.22          0.31         3.79 o                         
   5   0   0          0.63          0.72         6.93 o                         
   6   0   0          0.52         -0.45        16.38 o                         
   1   1   0        722.30        557.09        51.01 o                         
   2   1   0          4.27          2.05         1.13 o                         
   3   1   0          0.28          1.29         1.60 o                         
   4   1   0          0.02          1.38         2.95 o                         
   5   1   0          0.15         -0.04         5.25 o                         
   6   1   0          0.24         -0.13        10.83 o                         
   0   2   0        213.40        116.09         4.88 o                         
   1   2   0          6.74          6.42         0.29 o                         
   2   2   0         21.34         79.44         2.48 o                         
   3   2   0          2.74          1.11         1.45 o                         
   4   2   0          0.74          2.20         2.62 o                         
   5   2   0          0.34          3.14         5.33 o                         
   6   2   0          0.00         -0.44         9.59 o                         
   1   3   0          1.46          2.03         0.17 o                         
   2   3   0          2.65          3.15         0.24 o                         
   3   3   0          4.64          3.16         0.57 o                         
   4   3   0          1.68          0.25         1.12 o                         
   5   3   0          0.11          0.32         4.52 o                         
   6   3   0          0.07          1.23         8.92 o                         
   0   4   0         35.74         38.41         0.80 o                         
   1   4   0         14.05         11.87         0.26 o                         
   2   4   0          0.18          0.52         0.14 o                         
   3   4   0         10.35         10.29         0.46 o                         
   4   4   0          1.45          0.96         0.58 o                         
   5   4   0          0.08         -0.47         2.88 o                         
   6   4   0          0.00         -1.66         4.31 o                         
   1   5   0          0.94          1.50         0.08 o                         
   2   5   0         47.37         57.74         1.44 o                         
   3   5   0          1.05          1.40         0.18 o                         
   4   5   0          1.36          1.06         0.32 o                         
   5   5   0          0.00          0.20         1.17 o                         
   6   5   0          0.01         -0.31         3.02 o                         
   0   6   0         30.78         24.99         0.37 o                         
   1   6   0          5.94          6.11         0.25 o                         
   2   6   0         10.99         12.73         0.32 o                         
   3   6   0          4.01          3.98         0.20 o                         
   4   6   0          0.02          0.16         0.23 o                         
   5   6   0          0.00          0.11         0.41 o                         
   1   7   0         35.28         39.42         0.44 o                         
   2   7   0          0.66          0.72         0.09 o                         
   3   7   0          0.23          0.32         0.13 o                         
   4   7   0          0.80          0.74         0.20 o                         
   5   7   0          0.09          0.14         0.29 o                         
   0   8   0         47.75         42.06         0.64 o                         
   1   8   0          2.75          2.87         0.09 o                         
   2   8   0          0.20          0.41         0.09 o                         
   3   8   0          1.27          1.19         0.13 o                         
   4   8   0          0.69          0.56         0.17 o                         
   5   8   0          0.09          0.11         0.24 o                         
   1   9   0          2.49          2.98         0.08 o                         
   2   9   0          1.00          0.79         0.09 o                         
   3   9   0          3.12          2.38         0.13 o                         
   4   9   0          0.12          0.12         0.15 o                         
   5   9   0          0.00          0.03         0.21 o                         
   0  10   0          1.20          2.78         0.09 o                         
   1  10   0          5.12          4.29         0.09 o                         
   2  10   0          1.24          1.08         0.08 o                         
   3  10   0          0.00          0.07         0.10 o                         
   4  10   0          0.02          0.11         0.14 o                         
   5  10   0          0.32          0.26         0.37 o                         
   1  11   0          9.28          9.71         0.15 o                         
   2  11   0          1.99          1.74         0.09 o                         
   3  11   0          0.18          0.20         0.10 o                         
   4  11   0          0.01          0.11         0.13 o                         
   0  12   0          0.00          0.22         0.06 o                         
   1  12   0          0.41          0.42         0.06 o                         
   2  12   0          0.00          0.15         0.07 o                         
   3  12   0          3.40          2.94         0.14 o                         
   4  12   0          0.38          0.38         0.12 o                         
   1  13   0          0.13          0.28         0.06 o                         
   2  13   0          0.60          0.53         0.08 o                         
   3  13   0          1.30          1.08         0.10 o                         
   4  13   0          0.01          0.05         0.11 o                         
   0  14   0          0.01          0.15         0.07 o                         
   1  14   0          0.09          0.19         0.06 o                         
   2  14   0          0.35          0.30         0.08 o                         
   3  14   0          0.06          0.09         0.09 o                         
   1  15   0          0.00          0.05         0.06 o                         
   2  15   0          0.00          0.10         0.08 o                         
   3  15   0          0.03          0.04         0.09 o                         
   0  16   0          9.10          9.61         0.49 o                         
   1  16   0          0.46          0.37         0.07 o                         
   2  16   0          0.42          0.43         0.08 o                         
  -6   1   1          0.06         -1.06         4.64 o                         
  -5   1   1          0.28         -0.07         2.45 o                         
  -4   1   1          1.04          0.31         1.31 o                         
  -3   1   1          0.16         -0.13         0.81 o                         
  -2   1   1          5.02          2.63         0.64 o                         
  -1   1   1         46.38         51.27         0.94 o                         
   0   1   1         13.63         12.12         0.24 o                         
  -6   2   1          0.00         -0.50         4.80 o                         
  -5   2   1          0.26          0.19         2.36 o                         
  -4   2   1          0.00          0.18         1.16 o                         
  -3   2   1          1.20          0.74         0.73 o                         
  -2   2   1          5.87          5.48         0.52 o                         
  -1   2   1        212.51        211.37         5.91 o                         
   0   2   1        101.84         75.44         1.59 o                         
   1   2   1         18.70         20.39         0.59 o                         
   2   2   1         52.96         30.42        10.18 o                         
   6   2   1          0.07         -0.87        19.30 o                         
  -6   3   1          0.00          0.01         4.63 o                         
  -5   3   1          0.01         -0.71         1.53 o                         
  -4   3   1          0.00          0.00         0.86 o                         
  -3   3   1          0.80          1.08         0.43 o                         
  -2   3   1         22.09         21.19         0.57 o                         
  -1   3   1        204.44        199.92         4.28 o                         
   0   3   1         73.86         67.43         1.02 o                         
   1   3   1          9.25          9.57         0.37 o                         
   2   3   1         55.71         59.66         2.33 o                         
   3   3   1          3.07         -0.30         2.25 o                         
   4   3   1          0.01         -0.16         4.45 o                         
   5   3   1          0.00          0.85        10.99 o                         
   6   3   1          0.00          0.62        20.86 o                         
  -6   4   1          0.03         -0.18         2.95 o                         
  -5   4   1          0.08          0.08         1.31 o                         
  -4   4   1          0.22          0.12         0.39 o                         
  -3   4   1         15.35         18.54         0.62 o                         
  -2   4   1         36.64         41.70         0.84 o                         
  -1   4   1         27.36         23.74         0.37 o                         
   0   4   1          0.00          0.42         0.03 o                         
   1   4   1          2.86          2.29         0.14 o                         
   2   4   1          8.84          6.78         0.35 o                         
   3   4   1         12.59         15.12         0.67 o                         
   4   4   1          3.47          1.95         3.66 o                         
   5   4   1          0.05         -0.33         2.34 o                         
   6   4   1          0.00          0.74        22.08 o                         
  -6   5   1          0.14          0.10         1.25 o                         
  -5   5   1          0.52          0.42         0.62 o                         
  -4   5   1          0.05          0.34         0.24 o                         
  -3   5   1          1.16          1.38         0.17 o                         
  -2   5   1          7.71          9.07         0.54 o                         
  -1   5   1         16.05         14.29         0.32 o                         
   0   5   1         14.93         11.82         0.16 o                         
   1   5   1          5.67          4.25         0.13 o                         
   2   5   1          0.07          0.36         0.12 o                         
   3   5   1          2.85          2.49         0.24 o                         
   4   5   1          0.24          0.41         0.40 o                         
   5   5   1          0.03          0.29         7.51 o                         
  -5   6   1          0.00          0.05         0.33 o                         
  -4   6   1          0.00          0.06         0.20 o                         
  -3   6   1          0.12          0.26         0.13 o                         
  -2   6   1          0.36          0.37         0.09 o                         
  -1   6   1         47.08         48.28         0.53 o                         
   0   6   1          0.17          0.31         0.03 o                         
   1   6   1          4.48          4.15         0.16 o                         
   2   6   1         25.59         28.36         0.51 o                         
   3   6   1          0.15          0.51         0.15 o                         
   4   6   1          0.02          0.24         0.25 o                         
   5   6   1          0.01         -0.08         0.75 o                         
  -5   7   1          0.20          0.26         0.27 o                         
  -4   7   1          0.92          0.73         0.19 o                         
  -3   7   1          6.69          7.45         0.25 o                         
  -2   7   1          3.48          2.55         0.11 o                         
  -1   7   1         16.14         15.63         0.27 o                         
   0   7   1          7.52          6.83         0.11 o                         
   1   7   1          2.08          2.48         0.17 o                         
   2   7   1          6.26          5.94         0.17 o                         
   3   7   1          4.81          4.42         0.42 o                         
   4   7   1          1.58          1.44         0.22 o                         
   5   7   1          0.13          0.28         0.34 o                         
  -5   8   1          1.90          1.86         0.26 o                         
  -4   8   1          0.13          0.22         0.15 o                         
  -3   8   1          5.34          6.19         0.19 o                         
  -2   8   1         14.28         14.42         0.24 o                         
  -1   8   1          0.76          0.86         0.06 o                         
   0   8   1        179.90        188.26         4.41 o                         
   1   8   1        123.88        147.97         2.68 o                         
   2   8   1          1.62          1.76         0.10 o                         
   3   8   1          3.71          3.54         0.17 o                         
   4   8   1          0.45          0.63         0.24 o                         
   5   8   1          0.20          0.19         0.27 o                         
  -5   9   1          0.10          0.16         0.20 o                         
  -4   9   1          2.11          2.37         0.17 o                         
  -3   9   1          1.49          1.17         0.11 o                         
  -2   9   1          0.03          0.20         0.08 o                         
  -1   9   1         29.89         31.76         0.37 o                         
   0   9   1          4.19          4.11         0.08 o                         
   1   9   1         10.61         10.93         0.18 o                         
   2   9   1         23.07         24.97         0.38 o                         
   3   9   1          1.00          1.10         0.12 o                         
   4   9   1          0.65          0.59         0.16 o                         
   5   9   1          0.18          0.22         0.22 o                         
  -5  10   1          0.03          0.04         0.17 o                         
  -4  10   1          0.11          0.19         0.13 o                         
  -3  10   1          0.02          0.09         0.10 o                         
  -2  10   1          0.00          0.18         0.07 o                         
  -1  10   1         10.69         11.06         0.16 o                         
   0  10   1          5.01          6.00         0.11 o                         
   1  10   1          4.33          4.54         0.10 o                         
   2  10   1          9.63          9.41         0.19 o                         
   3  10   1          0.00          0.19         0.11 o                         
   4  10   1          0.00          0.05         0.14 o                         
   5  10   1          0.07          0.10         0.19 o                         
  -4  11   1          0.03          0.07         0.12 o                         
  -3  11   1          0.32          0.25         0.10 o                         
  -2  11   1          0.85          0.65         0.08 o                         
  -1  11   1          0.02          0.18         0.06 o                         
   0  11   1          0.04          0.15         0.05 o                         
   1  11   1          0.01          0.22         0.07 o                         
   2  11   1          0.18          0.20         0.07 o                         
   3  11   1          0.21          0.16         0.10 o                         
   4  11   1          0.24          0.20         0.13 o                         
  -4  12   1          0.00          0.06         0.11 o                         
  -3  12   1          0.04          0.12         0.09 o                         
  -2  12   1          0.15          0.29         0.07 o                         
  -1  12   1          0.23          0.25         0.06 o                         
   0  12   1          0.05          0.14         0.05 o                         
   1  12   1          0.15          0.16         0.06 o                         
   2  12   1          0.57          0.46         0.08 o                         
   3  12   1          0.02          0.07         0.10 o                         
   4  12   1          0.00          0.06         0.12 o                         
  -4  13   1          0.51          0.52         0.16 o                         
  -3  13   1          0.40          0.26         0.09 o                         
  -2  13   1          3.29          3.08         0.16 o                         
  -1  13   1          0.37          0.46         0.06 o                         
   0  13   1          0.42          0.35         0.05 o                         
   1  13   1          0.07          0.21         0.06 o                         
   2  13   1          0.30          0.64         0.08 o                         
   3  13   1          0.47          0.38         0.10 o                         
   4  13   1          0.13          0.09         0.12 o                         
  -3  14   1          0.46          0.39         0.09 o                         
  -2  14   1          0.09          0.31         0.08 o                         
  -1  14   1          2.94          2.96         0.09 o                         
   0  14   1          0.38          0.52         0.05 o                         
   1  14   1          0.03          0.13         0.06 o                         
   2  14   1          2.67          2.51         0.10 o                         
   3  14   1          0.00          0.04         0.09 o                         
  -3  15   1          0.02          0.05         0.09 o                         
  -2  15   1          0.06          0.11         0.08 o                         
  -1  15   1          1.31          1.18         0.07 o                         
   0  15   1          0.47          0.56         0.06 o                         
   1  15   1          0.01          0.05         0.07 o                         
   2  15   1          0.58          0.52         0.08 o                         
   3  15   1          0.17          0.18         0.10 o                         
  -2  16   1          0.02          0.03         0.08 o                         
  -1  16   1          0.60          0.71         0.07 o                         
   0  16   1          2.45          2.40         0.09 o                         
   1  16   1          1.08          0.84         0.07 o                         
   2  16   1          0.30          0.33         0.08 o                         
   0  17   1          0.26          0.21         0.06 o                         
  -6   0   2          0.14          0.46         4.61 o                         
  -5   0   2          3.62          3.01         2.66 o                         
  -4   0   2          3.24          1.91         1.33 o                         
  -3   0   2          0.11          0.11         0.76 o                         
  -2   0   2         22.46         27.68         1.70 o                         
  -1   0   2         55.10         57.83         2.48 o                         
   0   0   2         35.75         24.51         0.91 o                         
  -6   1   2          0.05          0.37         3.22 o                         
  -5   1   2          1.33          1.61         1.67 o                         
  -4   1   2          2.66          1.75         0.96 o                         
  -3   1   2          0.45          0.22         0.51 o                         
  -2   1   2          6.80          7.31         0.39 o                         
  -1   1   2         77.61         74.21         1.21 o                         
   0   1   2        338.48        160.45         5.12 o                         
  -6   2   2          0.17          0.66         3.15 o                         
  -5   2   2          0.00          0.06         1.57 o                         
  -4   2   2          3.07          2.14         0.89 o                         
  -3   2   2          3.89          2.96         0.50 o                         
  -2   2   2          1.25          0.76         0.15 o                         
  -1   2   2         79.05         78.46         1.02 o                         
   0   2   2         10.75         12.64         0.16 o                         
   1   2   2         86.42        101.52         4.54 o                         
  -6   3   2          0.17          0.26         2.82 o                         
  -5   3   2          0.39         -0.06         1.20 o                         
  -4   3   2          0.32          0.67         0.66 o                         
  -3   3   2          1.88          1.57         0.24 o                         
  -2   3   2         13.25         11.93         0.52 o                         
  -1   3   2          0.41          0.74         0.06 o                         
   0   3   2         14.01         11.21         0.17 o                         
   1   3   2          1.33          1.48         0.15 o                         
   2   3   2          0.22          1.63         0.61 o                         
   3   3   2          2.04         -1.34         1.34 o                         
  -6   4   2          0.04         -0.04         2.19 o                         
  -5   4   2          0.01          0.19         0.73 o                         
  -4   4   2          1.25          1.37         0.30 o                         
  -3   4   2          3.18          2.02         0.20 o                         
  -2   4   2         33.91         28.14         0.91 o                         
  -1   4   2          0.01          0.52         0.05 o                         
   0   4   2         73.97         66.96         0.72 o                         
   1   4   2          9.56          8.26         0.32 o                         
   2   4   2          0.02          0.27         0.13 o                         
   3   4   2          0.07          0.63         0.35 o                         
   4   4   2          2.01          0.19         1.19 o                         
   5   4   2          0.41          1.23         6.41 o                         
  -6   5   2          0.22          0.19         1.21 o                         
  -5   5   2          0.00         -0.05         0.46 o                         
  -4   5   2          0.08          0.20         0.21 o                         
  -3   5   2          1.96          1.26         0.16 o                         
  -2   5   2          4.60          6.52         0.21 o                         
  -1   5   2        164.19        166.65         2.99 o                         
   0   5   2          7.74          6.35         0.14 o                         
   1   5   2          2.35          2.32         0.14 o                         
   2   5   2          3.21          3.47         0.20 o                         
   3   5   2          5.57          5.89         0.85 o                         
   4   5   2          0.11          0.21         0.52 o                         
   5   5   2          0.54         -0.06         1.03 o                         
  -5   6   2          0.07          0.15         0.30 o                         
  -4   6   2          0.24          0.38         0.19 o                         
  -3   6   2          0.56          1.23         0.14 o                         
  -2   6   2          4.07          6.17         0.15 o                         
  -1   6   2         41.96         44.98         0.48 o                         
   0   6   2          2.34          3.11         0.08 o                         
   1   6   2         14.98         12.83         0.29 o                         
   2   6   2          4.26          4.89         0.18 o                         
   3   6   2          0.96          1.39         0.38 o                         
   4   6   2          1.28          1.84         0.35 o                         
   5   6   2          0.14          0.04         0.79 o                         
  -5   7   2          0.00          0.03         0.24 o                         
  -4   7   2          0.13          0.19         0.17 o                         
  -3   7   2          0.60          0.73         0.12 o                         
  -2   7   2          1.83          1.93         0.09 o                         
  -1   7   2          1.13          1.33         0.07 o                         
   0   7   2         17.85         16.36         0.23 o                         
   1   7   2          3.79          4.39         0.22 o                         
   2   7   2         28.00         34.37         0.58 o                         
   3   7   2          0.06          0.35         0.14 o                         
   4   7   2          0.00          0.13         0.22 o                         
   5   7   2          0.39          0.41         0.36 o                         
  -5   8   2          0.07          0.09         0.21 o                         
  -4   8   2          0.14          0.18         0.15 o                         
  -3   8   2          1.66          1.25         0.12 o                         
  -2   8   2          2.01          1.84         0.09 o                         
  -1   8   2          2.44          3.04         0.08 o                         
   0   8   2          4.54          4.89         0.09 o                         
   1   8   2         32.44         35.14         0.49 o                         
   2   8   2          0.77          0.82         0.10 o                         
   3   8   2          0.07          0.20         0.12 o                         
   4   8   2          0.40          0.37         0.35 o                         
   5   8   2          0.15          0.26         0.29 o                         
  -5   9   2          0.32          0.41         0.19 o                         
  -4   9   2          0.05          0.19         0.14 o                         
  -3   9   2          0.69          0.66         0.11 o                         
  -2   9   2          7.27          6.91         0.14 o                         
  -1   9   2          1.05          0.88         0.06 o                         
   0   9   2          2.73          3.10         0.07 o                         
   1   9   2          2.20          2.26         0.08 o                         
   2   9   2          1.66          1.48         0.11 o                         
   3   9   2          0.57          0.55         0.13 o                         
   4   9   2          0.87          0.84         0.16 o                         
   5   9   2          0.00          0.03         0.24 o                         
  -5  10   2          0.01          0.07         0.17 o                         
  -4  10   2          0.64          0.54         0.13 o                         
  -3  10   2          0.71          0.55         0.10 o                         
  -2  10   2          0.14          0.25         0.07 o                         
  -1  10   2          1.75          1.58         0.07 o                         
   0  10   2          6.97          6.51         0.10 o                         
   1  10   2          0.64          0.72         0.07 o                         
   2  10   2          1.20          0.79         0.09 o                         
   3  10   2          0.30          0.23         0.11 o                         
   4  10   2          0.00          0.06         0.14 o                         
   5  10   2          0.02          0.07         0.20 o                         
  -4  11   2          0.29          0.30         0.12 o                         
  -3  11   2          0.00          0.11         0.09 o                         
  -2  11   2          0.12          0.30         0.07 o                         
  -1  11   2          4.56          4.09         0.09 o                         
   0  11   2         16.66         17.37         0.21 o                         
   1  11   2          0.97          1.37         0.07 o                         
   2  11   2          2.35          2.36         0.11 o                         
   3  11   2          0.28          0.33         0.10 o                         
   4  11   2          0.08          0.09         0.13 o                         
  -4  12   2          0.26          0.26         0.12 o                         
  -3  12   2          0.43          0.49         0.09 o                         
  -2  12   2          4.94          4.38         0.12 o                         
  -1  12   2          0.32          0.52         0.06 o                         
   0  12   2          1.38          1.04         0.05 o                         
   1  12   2          0.06          0.46         0.06 o                         
   2  12   2          0.05          0.11         0.08 o                         
   3  12   2          0.10          0.12         0.10 o                         
   4  12   2          1.36          1.25         0.14 o                         
  -4  13   2          0.19          0.18         0.11 o                         
  -3  13   2          0.05          0.09         0.08 o                         
  -2  13   2          2.55          2.52         0.10 o                         
  -1  13   2          2.06          1.77         0.07 o                         
   0  13   2          0.40          0.51         0.05 o                         
   1  13   2          0.00          0.16         0.06 o                         
   2  13   2          0.04          0.19         0.08 o                         
   3  13   2          0.06          0.08         0.10 o                         
   4  13   2          0.42          0.37         0.12 o                         
  -3  14   2          0.57          0.54         0.09 o                         
  -2  14   2          0.01          0.09         0.08 o                         
  -1  14   2          0.35          0.39         0.06 o                         
   0  14   2          0.11          0.10         0.05 o                         
   1  14   2          0.01          0.07         0.07 o                         
   2  14   2          0.02          0.20         0.08 o                         
   3  14   2          0.18          0.11         0.10 o                         
  -3  15   2          0.36          0.34         0.09 o                         
  -2  15   2          0.09          0.08         0.08 o                         
  -1  15   2          0.01          0.07         0.06 o                         
   0  15   2          0.12          0.12         0.05 o                         
   1  15   2          0.08          0.12         0.07 o                         
   2  15   2          0.05          0.13         0.08 o                         
  -2  16   2          0.08          0.13         0.08 o                         
  -1  16   2          0.36          0.46         0.07 o                         
   0  16   2          0.15          0.08         0.06 o                         
   1  16   2          6.67          6.26         0.27 o                         
   2  16   2          0.66          0.34         0.09 o                         
   0  17   2          2.19          1.91         0.10 o                         
  -6   1   3          0.04         -0.18         2.13 o                         
  -5   1   3          0.07          0.00         1.01 o                         
  -4   1   3          0.30          0.30         0.58 o                         
  -3   1   3          7.90          5.40         0.48 o                         
  -2   1   3          0.62          1.20         0.16 o                         
  -1   1   3         23.53         18.66         0.35 o                         
   0   1   3         77.06         61.01         1.08 o                         
  -6   2   3          0.05          0.10         2.10 o                         
  -5   2   3          0.00          0.08         1.04 o                         
  -4   2   3          0.39          0.20         0.55 o                         
  -3   2   3          0.44          0.17         0.21 o                         
  -2   2   3          8.27          9.46         0.42 o                         
  -1   2   3          0.05          0.91         0.09 o                         
   0   2   3        156.29        122.08         2.42 o                         
   1   2   3         61.06         67.46         2.63 o                         
  -6   3   3          0.88          1.03         1.84 o                         
  -5   3   3          0.11         -0.27         0.91 o                         
  -4   3   3          0.23          0.30         0.30 o                         
  -3   3   3          0.05          0.24         0.16 o                         
  -2   3   3          4.26          3.58         0.24 o                         
  -1   3   3         92.42         76.28         0.81 o                         
   0   3   3        265.76        208.24         4.73 o                         
   1   3   3         48.47         59.10         1.19 o                         
   2   3   3          0.51          0.31         0.32 o                         
  -6   4   3          0.08         -0.13         1.56 o                         
  -5   4   3          0.86          0.62         0.54 o                         
  -4   4   3          0.71          0.41         0.25 o                         
  -3   4   3          0.07          0.21         0.17 o                         
  -2   4   3         52.61         65.49         0.87 o                         
  -1   4   3         57.38         58.74         0.60 o                         
   0   4   3         51.87         41.56         0.44 o                         
   1   4   3          4.75          5.07         0.23 o                         
   2   4   3          1.91          1.60         0.18 o                         
   3   4   3          2.00          1.04         0.42 o                         
   4   4   3          2.84         -0.90         2.17 o                         
  -6   5   3          0.00         -0.02         0.75 o                         
  -5   5   3          0.80          0.80         0.37 o                         
  -4   5   3          1.16          0.92         0.20 o                         
  -3   5   3          0.01          0.23         0.13 o                         
  -2   5   3          2.83          3.55         0.16 o                         
  -1   5   3         11.93         13.45         0.28 o                         
   0   5   3         64.15         59.02         0.60 o                         
   1   5   3          5.41          4.75         0.18 o                         
   2   5   3          0.02          0.57         0.12 o                         
   3   5   3          0.73          1.22         0.31 o                         
   4   5   3          0.78          0.71         0.65 o                         
   5   5   3          0.04         -0.71         2.86 o                         
  -5   6   3          0.04          0.18         0.24 o                         
  -4   6   3          0.14          0.24         0.17 o                         
  -3   6   3          0.27          0.85         0.12 o                         
  -2   6   3          1.51          1.08         0.08 o                         
  -1   6   3          4.85          4.15         0.09 o                         
   0   6   3         24.48         30.88         0.33 o                         
   1   6   3          2.84          2.87         0.10 o                         
   2   6   3          2.77          2.91         0.17 o                         
   3   6   3          6.40          7.43         0.32 o                         
   4   6   3          0.32          0.76         0.36 o                         
   5   6   3          0.07          0.16         2.13 o                         
  -5   7   3          0.27          0.23         0.23 o                         
  -4   7   3          0.25          0.39         0.16 o                         
  -3   7   3          3.72          3.26         0.15 o                         
  -2   7   3         11.31         10.91         0.19 o                         
  -1   7   3          0.11          0.54         0.05 o                         
   0   7   3         19.84         18.89         0.22 o                         
   1   7   3          4.92          4.63         0.13 o                         
   2   7   3          0.00          0.39         0.11 o                         
   3   7   3          1.86          1.76         0.16 o                         
   4   7   3          2.34          2.18         0.29 o                         
   5   7   3          0.16          0.19         0.41 o                         
  -5   8   3          0.01          0.07         0.20 o                         
  -4   8   3          7.35          7.92         0.47 o                         
  -3   8   3          0.46          0.72         0.11 o                         
  -2   8   3         26.38         31.21         0.40 o                         
  -1   8   3         26.72         26.61         0.31 o                         
   0   8   3          1.14          1.40         0.06 o                         
   1   8   3        120.03        148.72         2.64 o                         
   2   8   3         43.46         51.07         0.74 o                         
   3   8   3          0.46          0.52         0.13 o                         
   4   8   3          0.67          0.70         0.20 o                         
   5   8   3          0.00          0.18         0.33 o                         
  -5   9   3          0.01          0.08         0.18 o                         
  -4   9   3          0.15          0.27         0.13 o                         
  -3   9   3         11.20         12.92         0.30 o                         
  -2   9   3          0.36          0.34         0.08 o                         
  -1   9   3          5.35          5.21         0.10 o                         
   0   9   3         19.28         20.41         0.24 o                         
   1   9   3          0.64          1.14         0.12 o                         
   2   9   3         10.85         11.86         0.27 o                         
   3   9   3         10.97         11.30         0.35 o                         
   4   9   3          1.17          1.18         0.19 o                         
   5   9   3          0.10          0.12         0.25 o                         
  -5  10   3          0.03          0.08         0.16 o                         
  -4  10   3          0.02          0.10         0.13 o                         
  -3  10   3          0.04          0.19         0.09 o                         
  -2  10   3          0.19          0.41         0.07 o                         
  -1  10   3          0.02          0.17         0.05 o                         
   0  10   3          4.06          4.78         0.09 o                         
   1  10   3          2.58          2.64         0.09 o                         
   2  10   3          2.16          2.14         0.11 o                         
   3  10   3          4.14          4.33         0.16 o                         
   4  10   3          0.00          0.06         0.14 o                         
  -4  11   3          0.00          0.05         0.12 o                         
  -3  11   3          0.00          0.06         0.08 o                         
  -2  11   3          0.12          0.36         0.07 o                         
  -1  11   3          1.73          1.40         0.07 o                         
   0  11   3          0.10          0.19         0.05 o                         
   1  11   3          0.25          0.26         0.07 o                         
   2  11   3          0.02          0.10         0.09 o                         
   3  11   3          0.17          0.12         0.10 o                         
   4  11   3          0.02          0.11         0.13 o                         
  -4  12   3          0.66          0.47         0.12 o                         
  -3  12   3          0.45          0.44         0.08 o                         
  -2  12   3          0.38          0.63         0.07 o                         
  -1  12   3          0.23          0.33         0.05 o                         
   0  12   3          0.02          0.07         0.05 o                         
   1  12   3          0.04          0.19         0.07 o                         
   2  12   3          0.04          0.09         0.08 o                         
   3  12   3          0.39          0.32         0.10 o                         
   4  12   3          0.00          0.05         0.12 o                         
  -4  13   3          0.33          0.32         0.13 o                         
  -3  13   3          1.74          1.67         0.11 o                         
  -2  13   3          0.22          0.23         0.07 o                         
  -1  13   3          8.82          8.36         0.14 o                         
   0  13   3          0.30          0.37         0.05 o                         
   1  13   3          0.34          0.39         0.07 o                         
   2  13   3          0.02          0.09         0.08 o                         
   3  13   3          0.14          0.19         0.10 o                         
  -3  14   3          0.00          0.05         0.08 o                         
  -2  14   3          0.88          0.80         0.08 o                         
  -1  14   3          0.28          0.41         0.06 o                         
   0  14   3          0.90          0.95         0.06 o                         
   1  14   3          0.72          0.69         0.07 o                         
   2  14   3          0.01          0.08         0.08 o                         
   3  14   3          0.96          0.84         0.17 o                         
  -3  15   3          0.58          0.58         0.09 o                         
  -2  15   3          0.01          0.07         0.08 o                         
  -1  15   3          0.03          0.11         0.06 o                         
   0  15   3          1.74          1.66         0.07 o                         
   1  15   3          0.89          0.88         0.08 o                         
   2  15   3          0.70          0.83         0.09 o                         
  -2  16   3          0.30          0.32         0.08 o                         
  -1  16   3          0.03          0.13         0.06 o                         
   0  16   3          0.48          0.52         0.06 o                         
   1  16   3          3.24          2.95         0.13 o                         
   2  16   3          0.31          0.44         0.09 o                         
   0  17   3          0.05          0.09         0.06 o                         
  -6   0   4          0.02         -0.24         2.01 o                         
  -5   0   4          0.03         -0.27         1.13 o                         
  -4   0   4         16.75         17.47         1.21 o                         
  -3   0   4         14.33         10.30         0.64 o                         
  -2   0   4          7.17          7.66         0.46 o                         
  -1   0   4         14.43         13.89         0.57 o                         
   0   0   4          9.82          5.97         0.24 o                         
  -6   1   4          0.11          0.16         1.51 o                         
  -5   1   4          0.23          0.41         0.81 o                         
  -4   1   4          4.86          3.61         0.52 o                         
  -3   1   4         26.03         22.03         0.67 o                         
  -2   1   4          0.58          1.20         0.19 o                         
  -1   1   4         32.40         32.36         0.39 o                         
   0   1   4         71.35         58.75         0.83 o                         
   1   1   4          1.30          0.70         1.12 o                         
  -6   2   4          0.17          0.13         1.50 o                         
  -5   2   4          0.31          0.40         0.73 o                         
  -4   2   4          0.08          0.28         0.32 o                         
  -3   2   4         15.68         14.52         0.40 o                         
  -2   2   4          8.43          6.33         0.27 o                         
  -1   2   4          6.17          4.31         0.10 o                         
   0   2   4         96.41         98.76         1.48 o                         
   1   2   4         25.49         25.33         1.51 o                         
  -6   3   4          0.00          0.34         1.33 o                         
  -5   3   4          0.62          0.88         0.52 o                         
  -4   3   4          1.22          0.86         0.25 o                         
  -3   3   4          0.14          0.60         0.15 o                         
  -2   3   4          0.12          0.94         0.13 o                         
  -1   3   4         13.35         10.35         0.17 o                         
   0   3   4          0.47          0.45         0.05 o                         
   1   3   4         20.19         17.82         0.58 o                         
   2   3   4          0.50          3.98         1.14 o                         
  -6   4   4          0.01          0.12         0.77 o                         
  -5   4   4          0.57          0.75         0.37 o                         
  -4   4   4          0.20          0.14         0.21 o                         
  -3   4   4          8.80          7.79         0.25 o                         
  -2   4   4          2.82          3.28         0.19 o                         
  -1   4   4         56.67         57.44         0.57 o                         
   0   4   4          0.05          3.32         0.10 o                         
   1   4   4         58.27         65.20         0.89 o                         
   2   4   4          0.13          0.40         0.19 o                         
   3   4   4          0.65          0.21         0.53 o                         
  -6   5   4          0.79          1.21         0.66 o                         
  -5   5   4          1.24          1.39         0.33 o                         
  -4   5   4          0.01          0.10         0.18 o                         
  -3   5   4          0.12          0.33         0.13 o                         
  -2   5   4          1.66          1.49         0.09 o                         
  -1   5   4         11.17         11.14         0.18 o                         
   0   5   4        184.56        175.56         2.81 o                         
   1   5   4         24.10         22.50         0.45 o                         
   2   5   4          1.72          1.75         0.17 o                         
   3   5   4          0.96          1.86         0.34 o                         
   4   5   4          0.23          0.42         0.72 o                         
   5   5   4          0.00         -0.44         4.17 o                         
  -5   6   4          0.12          0.17         0.23 o                         
  -4   6   4          0.58          0.79         0.17 o                         
  -3   6   4          2.73          2.98         0.19 o                         
  -2   6   4          3.31          3.28         0.10 o                         
  -1   6   4          0.07          0.69         0.05 o                         
   0   6   4         53.65         54.64         0.57 o                         
   1   6   4          0.15          0.43         0.07 o                         
   2   6   4          1.90          1.95         0.17 o                         
   3   6   4          1.41          1.86         0.21 o                         
   4   6   4          0.00          0.28         0.36 o                         
   5   6   4          0.19          0.49         0.84 o                         
  -5   7   4          0.04          0.07         0.20 o                         
  -4   7   4          0.16          0.25         0.15 o                         
  -3   7   4          0.35          0.85         0.11 o                         
  -2   7   4          0.00          0.29         0.07 o                         
  -1   7   4          3.51          3.53         0.08 o                         
   0   7   4          0.03          0.64         0.05 o                         
   1   7   4          2.76          2.41         0.11 o                         
   2   7   4          5.03          5.71         0.18 o                         
   3   7   4         12.62         16.40         0.68 o                         
   4   7   4          0.00          0.24         0.30 o                         
   5   7   4          0.01          0.14         0.55 o                         
  -5   8   4          0.00          0.02         0.19 o                         
  -4   8   4          0.48          0.43         0.15 o                         
  -3   8   4          0.13          0.30         0.11 o                         
  -2   8   4          1.30          0.89         0.08 o                         
  -1   8   4          1.33          1.74         0.06 o                         
   0   8   4          4.75          9.34         0.14 o                         
   1   8   4          3.55          3.68         0.16 o                         
   2   8   4         11.35         12.12         0.46 o                         
   3   8   4          0.11          0.25         0.13 o                         
   4   8   4          0.21          0.24         0.20 o                         
   5   8   4          0.06          0.22         0.37 o                         
  -5   9   4          0.00          0.02         0.17 o                         
  -4   9   4          0.49          0.59         0.14 o                         
  -3   9   4          0.07          0.24         0.09 o                         
  -2   9   4          1.94          1.80         0.08 o                         
  -1   9   4         10.31         10.39         0.14 o                         
   0   9   4          0.37          0.58         0.06 o                         
   1   9   4          2.19          2.67         0.13 o                         
   2   9   4          3.37          3.01         0.12 o                         
   3   9   4          0.84          0.74         0.13 o                         
   4   9   4          0.25          0.33         0.17 o                         
   5   9   4          0.17          0.19         0.29 o                         
  -5  10   4          0.01          0.10         0.16 o                         
  -4  10   4          0.02          0.07         0.12 o                         
  -3  10   4          0.44          0.40         0.08 o                         
  -2  10   4          2.20          1.32         0.10 o                         
  -1  10   4          1.11          1.28         0.05 o                         
   0  10   4          0.73          0.85         0.06 o                         
   1  10   4          3.78          4.77         0.17 o                         
   2  10   4          0.07          0.28         0.09 o                         
   3  10   4          0.01          0.12         0.12 o                         
   4  10   4          0.01          0.08         0.15 o                         
  -4  11   4          0.11          0.07         0.11 o                         
  -3  11   4          0.59          0.64         0.08 o                         
  -2  11   4          0.02          0.38         0.07 o                         
  -1  11   4          0.00          0.22         0.05 o                         
   0  11   4          4.01          3.32         0.08 o                         
   1  11   4         13.54         13.58         0.21 o                         
   2  11   4          1.60          1.48         0.10 o                         
   3  11   4          0.26          0.58         0.11 o                         
   4  11   4          0.00          0.07         0.14 o                         
  -4  12   4          0.97          0.60         0.11 o                         
  -3  12   4          0.54          0.54         0.08 o                         
  -2  12   4          0.30          0.52         0.07 o                         
  -1  12   4          4.06          3.66         0.09 o                         
   0  12   4          1.64          2.14         0.07 o                         
   1  12   4          1.94          1.60         0.08 o                         
   2  12   4          0.30          0.25         0.09 o                         
   3  12   4          0.02          0.08         0.10 o                         
   4  12   4          0.11          0.13         0.13 o                         
  -4  13   4          0.03          0.02         0.10 o                         
  -3  13   4          0.10          0.13         0.08 o                         
  -2  13   4          0.15          0.20         0.07 o                         
  -1  13   4          2.91          2.65         0.08 o                         
   0  13   4          3.33          2.69         0.08 o                         
   1  13   4          0.59          0.57         0.07 o                         
   2  13   4          0.00          0.10         0.08 o                         
   3  13   4          0.03          0.08         0.10 o                         
  -3  14   4          0.08          0.14         0.08 o                         
  -2  14   4          0.67          0.58         0.08 o                         
  -1  14   4          0.48          0.43         0.06 o                         
   0  14   4          0.12          0.19         0.06 o                         
   1  14   4          0.05          0.13         0.07 o                         
   2  14   4          0.02          0.03         0.08 o                         
   3  14   4          0.00          0.02         0.10 o                         
  -3  15   4          0.07          0.09         0.08 o                         
  -2  15   4          1.04          1.01         0.08 o                         
  -1  15   4          0.10          0.14         0.06 o                         
   0  15   4          0.00          0.03         0.06 o                         
   1  15   4          0.28          0.24         0.07 o                         
   2  15   4          0.15          0.15         0.08 o                         
  -2  16   4          0.10          0.14         0.08 o                         
  -1  16   4          0.01          0.23         0.06 o                         
   0  16   4          0.27          0.31         0.06 o                         
   1  16   4          0.03          0.11         0.07 o                         
   2  16   4          2.67          2.43         0.15 o                         
   0  17   4          0.14          0.15         0.06 o                         
  -6   1   5          0.00          0.15         1.11 o                         
  -5   1   5          0.12          0.20         0.59 o                         
  -4   1   5          0.01          0.09         0.33 o                         
  -3   1   5          0.08          0.33         0.17 o                         
  -2   1   5         42.48         42.79         0.68 o                         
  -1   1   5          1.94          1.32         0.05 o                         
   0   1   5         29.79         27.61         0.35 o                         
   1   1   5         27.94         24.63         2.47 o                         
  -6   2   5          0.04         -0.10         1.06 o                         
  -5   2   5          0.16         -0.01         0.56 o                         
  -4   2   5          0.00          0.15         0.24 o                         
  -3   2   5          0.00          0.22         0.15 o                         
  -2   2   5          1.27          0.79         0.11 o                         
  -1   2   5         17.37         14.23         0.22 o                         
   0   2   5          2.52          0.94         0.06 o                         
   1   2   5         16.98         19.07         1.15 o                         
  -6   3   5          0.48          0.33         1.04 o                         
  -5   3   5          4.39          4.90         0.48 o                         
  -4   3   5          1.25          1.13         0.22 o                         
  -3   3   5          1.71          1.46         0.15 o                         
  -2   3   5          0.52          0.52         0.09 o                         
  -1   3   5          1.66          1.36         0.09 o                         
   0   3   5        116.45         98.80         1.15 o                         
   1   3   5        116.01        141.91         4.43 o                         
   2   3   5          7.62          4.74         1.78 o                         
  -6   4   5          0.51          0.69         0.62 o                         
  -5   4   5          0.59          0.96         0.32 o                         
  -4   4   5          8.41          8.40         0.32 o                         
  -3   4   5          1.71          1.31         0.14 o                         
  -2   4   5          1.76          2.76         0.11 o                         
  -1   4   5         93.36         91.43         1.17 o                         
   0   4   5         35.08         36.02         0.38 o                         
   1   4   5         44.13         53.13         0.78 o                         
   2   4   5          7.38          7.77         0.37 o                         
   3   4   5          0.31         -0.11         1.30 o                         
  -6   5   5          0.65          1.00         0.51 o                         
  -5   5   5          0.09          0.04         0.25 o                         
  -4   5   5          2.48          2.09         0.19 o                         
  -3   5   5          0.91          0.79         0.12 o                         
  -2   5   5          0.06          0.34         0.07 o                         
  -1   5   5          1.70          2.22         0.06 o                         
   0   5   5          6.62         10.06         0.19 o                         
   1   5   5         60.22         67.94         0.87 o                         
   2   5   5          0.11          0.61         0.15 o                         
   3   5   5          0.41          2.03         0.54 o                         
   4   5   5          0.44         -0.60         3.27 o                         
  -5   6   5          2.71          2.64         0.25 o                         
  -4   6   5          0.01          0.15         0.15 o                         
  -3   6   5          2.27          2.26         0.13 o                         
  -2   6   5          1.77          1.52         0.08 o                         
  -1   6   5          3.64          2.41         0.07 o                         
   0   6   5          7.89          7.36         0.15 o                         
   1   6   5          1.19          0.76         0.08 o                         
   2   6   5          3.73          3.82         0.24 o                         
   3   6   5          0.31          0.35         0.21 o                         
   4   6   5          1.01          1.48         0.41 o                         
   5   6   5          0.16         -0.24         5.35 o                         
  -5   7   5          0.01          0.11         0.20 o                         
  -4   7   5          3.06          2.73         0.18 o                         
  -3   7   5          0.44          0.90         0.11 o                         
  -2   7   5          7.44          6.77         0.15 o                         
  -1   7   5          3.27          2.80         0.07 o                         
   0   7   5          7.17          6.74         0.13 o                         
   1   7   5          8.99          8.69         0.20 o                         
   2   7   5          0.53          0.81         0.11 o                         
   3   7   5          0.30          0.78         0.17 o                         
   4   7   5          0.56          0.60         0.33 o                         
   5   7   5          0.66          1.04         0.60 o                         
  -5   8   5          0.24          0.22         0.18 o                         
  -4   8   5          0.00          0.25         0.14 o                         
  -3   8   5         14.57         16.26         0.31 o                         
  -2   8   5          8.16          8.10         0.15 o                         
  -1   8   5         57.91         67.14         0.84 o                         
   0   8   5         16.32         14.80         0.20 o                         
   1   8   5          7.20          7.83         0.16 o                         
   2   8   5         41.52         51.37         0.92 o                         
   3   8   5          9.78          9.28         0.41 o                         
   4   8   5          0.02          0.17         0.21 o                         
   5   8   5          0.11          0.14         0.61 o                         
  -5   9   5          0.14          0.14         0.17 o                         
  -4   9   5          0.15          0.16         0.12 o                         
  -3   9   5          0.14          0.26         0.08 o                         
  -2   9   5         29.27         34.17         0.55 o                         
  -1   9   5          2.78          2.95         0.07 o                         
   0   9   5         13.74         13.90         0.19 o                         
   1   9   5          4.89          6.05         0.25 o                         
   2   9   5          0.11          0.42         0.09 o                         
   3   9   5          5.66          5.58         0.20 o                         
   4   9   5          3.64          3.54         0.51 o                         
   5   9   5          0.50          0.53         0.29 o                         
  -5  10   5          0.14          0.20         0.15 o                         
  -4  10   5          0.00          0.03         0.12 o                         
  -3  10   5          0.05          0.15         0.08 o                         
  -2  10   5          0.02          0.24         0.06 o                         
  -1  10   5          0.32          0.57         0.05 o                         
   0  10   5          0.52          0.19         0.06 o                         
   1  10   5          0.16          0.54         0.07 o                         
   2  10   5          0.45          0.42         0.09 o                         
   3  10   5          0.82          0.74         0.12 o                         
   4  10   5          1.03          0.94         0.23 o                         
  -4  11   5          0.52          0.60         0.12 o                         
  -3  11   5          0.01          0.06         0.08 o                         
  -2  11   5          0.09          0.23         0.06 o                         
  -1  11   5          0.08          0.26         0.05 o                         
   0  11   5          1.78          1.81         0.07 o                         
   1  11   5          0.30          0.39         0.08 o                         
   2  11   5          0.48          0.32         0.09 o                         
   3  11   5          0.02          0.08         0.11 o                         
   4  11   5          0.05          0.05         0.14 o                         
  -4  12   5          0.28          0.28         0.11 o                         
  -3  12   5          0.96          0.74         0.08 o                         
  -2  12   5          2.93          2.88         0.09 o                         
  -1  12   5          0.85          0.95         0.06 o                         
   0  12   5          0.01          0.18         0.06 o                         
   1  12   5          0.41          0.40         0.07 o                         
   2  12   5          0.28          0.30         0.09 o                         
   3  12   5          0.00          0.07         0.11 o                         
   4  12   5          0.12          0.12         0.13 o                         
  -4  13   5          0.11          0.13         0.10 o                         
  -3  13   5          1.36          1.32         0.09 o                         
  -2  13   5          3.12          2.92         0.10 o                         
  -1  13   5          0.13          0.21         0.06 o                         
   0  13   5         10.67         10.79         0.17 o                         
   1  13   5          0.20          0.37         0.07 o                         
   2  13   5          0.04          0.07         0.09 o                         
   3  13   5          0.08          0.14         0.10 o                         
  -3  14   5          0.00          0.05         0.08 o                         
  -2  14   5          0.11          0.14         0.07 o                         
  -1  14   5          0.82          0.76         0.06 o                         
   0  14   5          0.18          0.31         0.06 o                         
   1  14   5          0.01          0.11         0.07 o                         
   2  14   5          0.44          0.41         0.08 o                         
   3  14   5          0.01          0.04         0.12 o                         
  -2  15   5          0.82          0.80         0.08 o                         
  -1  15   5          0.02          0.09         0.06 o                         
   0  15   5          0.30          0.36         0.06 o                         
   1  15   5          1.22          1.16         0.08 o                         
   2  15   5          0.43          0.46         0.09 o                         
  -2  16   5          0.53          0.54         0.08 o                         
  -1  16   5          0.64          0.70         0.06 o                         
   0  16   5          0.01          0.03         0.06 o                         
   1  16   5          0.15          0.18         0.08 o                         
  -6   0   6          0.12          0.06         1.24 o                         
  -5   0   6          0.01          0.11         0.68 o                         
  -4   0   6          0.93          0.59         0.42 o                         
  -3   0   6         49.81         62.26         1.76 o                         
  -2   0   6         39.78         37.42         0.83 o                         
  -1   0   6        115.55        101.62         2.25 o                         
   0   0   6          5.13         12.03         0.36 o                         
   1   0   6          0.63          2.35         1.11 o                         
  -6   1   6          0.02          0.02         0.86 o                         
  -5   1   6          0.78          1.08         0.48 o                         
  -4   1   6          0.38          0.53         0.21 o                         
  -3   1   6         10.56         10.20         0.33 o                         
  -2   1   6        131.86        148.05         2.50 o                         
  -1   1   6          1.73          1.30         0.06 o                         
   0   1   6         32.44         29.66         0.39 o                         
   1   1   6          3.17          3.14         0.50 o                         
  -6   2   6          0.21          0.16         0.83 o                         
  -5   2   6          0.66          0.62         0.40 o                         
  -4   2   6          0.11          0.36         0.20 o                         
  -3   2   6          0.63          1.01         0.14 o                         
  -2   2   6         40.41         39.44         0.57 o                         
  -1   2   6          1.79          2.91         0.10 o                         
   0   2   6         37.07         37.24         0.42 o                         
   1   2   6         29.64         32.84         2.12 o                         
  -6   3   6          0.68          0.83         0.63 o                         
  -5   3   6          0.01         -0.01         0.31 o                         
  -4   3   6          1.86          1.77         0.21 o                         
  -3   3   6          1.85          1.64         0.20 o                         
  -2   3   6          1.50          1.37         0.08 o                         
  -1   3   6         13.59         10.51         0.20 o                         
   0   3   6          0.20         15.82         0.24 o                         
   1   3   6          1.73          1.68         0.22 o                         
   2   3   6          8.43          5.56         2.61 o                         
  -6   4   6          0.18          0.36         0.48 o                         
  -5   4   6          0.12          0.14         0.27 o                         
  -4   4   6          5.07          4.99         0.24 o                         
  -3   4   6          2.88          2.61         0.15 o                         
  -2   4   6         30.92         31.68         0.47 o                         
  -1   4   6          0.02          0.44         0.03 o                         
   0   4   6         38.96         28.02         0.31 o                         
   1   4   6          0.50          0.93         0.10 o                         
   2   4   6         16.36         21.88         0.91 o                         
   3   4   6          1.58          1.50         3.65 o                         
  -5   5   6          4.91          5.47         0.31 o                         
  -4   5   6          5.42          5.21         0.23 o                         
  -3   5   6          0.00          0.25         0.11 o                         
  -2   5   6          0.02          0.33         0.07 o                         
  -1   5   6          1.65          1.64         0.05 o                         
   0   5   6         15.79         13.41         0.22 o                         
   1   5   6         67.10         72.33         0.98 o                         
   2   5   6         12.61         11.23         0.75 o                         
   3   5   6          0.41          0.16         0.33 o                         
   4   5   6          0.08         -0.91         2.08 o                         
  -5   6   6          0.32          0.32         0.20 o                         
  -4   6   6          0.00          0.15         0.15 o                         
  -3   6   6          1.96          2.19         0.12 o                         
  -2   6   6          9.66         10.11         0.18 o                         
  -1   6   6          1.80          1.58         0.05 o                         
   0   6   6         10.37          8.27         0.19 o                         
   1   6   6         20.77         19.19         0.42 o                         
   2   6   6          0.00          0.61         0.13 o                         
   3   6   6          0.03          0.15         0.21 o                         
   4   6   6          0.31          0.25         0.48 o                         
   5   6   6          0.05         -0.16         1.19 o                         
  -5   7   6          0.16          0.16         0.18 o                         
  -4   7   6          0.15          0.30         0.14 o                         
  -3   7   6          0.80          0.70         0.10 o                         
  -2   7   6         11.27         13.10         0.19 o                         
  -1   7   6          0.46          0.51         0.04 o                         
   0   7   6          0.82          0.95         0.06 o                         
   1   7   6          1.03          1.27         0.08 o                         
   2   7   6          0.12          0.30         0.11 o                         
   3   7   6          2.42          3.02         0.45 o                         
   4   7   6          3.92          4.26         1.12 o                         
   5   7   6          0.02          0.17         1.50 o                         
  -5   8   6          0.06          0.11         0.17 o                         
  -4   8   6          0.05          0.12         0.13 o                         
  -3   8   6          1.73          1.55         0.10 o                         
  -2   8   6          0.11          0.44         0.07 o                         
  -1   8   6          0.04          0.36         0.05 o                         
   0   8   6          0.34          0.51         0.06 o                         
   1   8   6          3.08          2.85         0.10 o                         
   2   8   6          1.61          1.81         0.14 o                         
   3   8   6          2.51          2.33         0.21 o                         
   4   8   6          0.01          0.10         0.24 o                         
   5   8   6          0.14          0.08         0.42 o                         
  -5   9   6          0.00          0.11         0.16 o                         
  -4   9   6          0.00          0.06         0.12 o                         
  -3   9   6          0.47          0.43         0.08 o                         
  -2   9   6          0.01          0.48         0.08 o                         
  -1   9   6          3.11          3.00         0.07 o                         
   0   9   6          8.69          8.41         0.14 o                         
   1   9   6          0.00          0.31         0.08 o                         
   2   9   6          1.33          1.49         0.11 o                         
   3   9   6          1.85          1.78         0.15 o                         
   4   9   6          0.32          0.40         0.19 o                         
   5   9   6          0.09          0.01         0.32 o                         
  -5  10   6          0.33          0.28         0.15 o                         
  -4  10   6          0.03          0.08         0.12 o                         
  -3  10   6          0.01          0.24         0.08 o                         
  -2  10   6          0.00          0.34         0.06 o                         
  -1  10   6          1.47          1.30         0.05 o                         
   0  10   6          1.66          2.38         0.08 o                         
   1  10   6          0.01          0.47         0.07 o                         
   2  10   6          0.92          1.17         0.10 o                         
   3  10   6          0.00          0.11         0.12 o                         
   4  10   6          0.10          0.13         0.16 o                         
  -4  11   6          0.72          0.66         0.11 o                         
  -3  11   6          0.54          0.36         0.08 o                         
  -2  11   6          0.51          0.63         0.06 o                         
  -1  11   6          0.02          0.21         0.04 o                         
   0  11   6          0.05          0.47         0.06 o                         
   1  11   6          1.48          1.59         0.11 o                         
   2  11   6          5.13          4.60         0.16 o                         
   3  11   6          0.88          0.72         0.12 o                         
   4  11   6          0.01          0.06         0.14 o                         
  -4  12   6          1.97          1.63         0.14 o                         
  -3  12   6          3.11          2.86         0.11 o                         
  -2  12   6          0.70          0.67         0.07 o                         
  -1  12   6          0.14          0.38         0.05 o                         
   0  12   6          2.05          2.18         0.08 o                         
   1  12   6          2.60          2.71         0.09 o                         
   2  12   6          1.39          1.26         0.10 o                         
   3  12   6          0.33          0.24         0.11 o                         
   4  12   6          0.03          0.07         0.13 o                         
  -4  13   6          0.10          0.09         0.10 o                         
  -3  13   6          0.10          0.11         0.08 o                         
  -2  13   6          0.02          0.18         0.07 o                         
  -1  13   6          0.24          0.25         0.05 o                         
   0  13   6          1.70          1.42         0.08 o                         
   1  13   6          2.96          2.52         0.10 o                         
   2  13   6          0.41          0.35         0.09 o                         
   3  13   6          0.02          0.06         0.10 o                         
  -3  14   6          0.00          0.08         0.07 o                         
  -2  14   6          0.14          0.24         0.07 o                         
  -1  14   6          0.24          0.19         0.05 o                         
   0  14   6          1.21          1.02         0.07 o                         
   1  14   6          0.00          0.04         0.07 o                         
   2  14   6          0.01          0.05         0.09 o                         
   3  14   6          0.02          0.04         0.10 o                         
  -2  15   6          0.37          0.32         0.07 o                         
  -1  15   6          1.39          1.31         0.07 o                         
   0  15   6          0.05          0.13         0.07 o                         
   1  15   6          0.08          0.12         0.08 o                         
   2  15   6          0.16          0.11         0.09 o                         
  -2  16   6          0.15          0.17         0.08 o                         
  -1  16   6          0.24          0.31         0.07 o                         
   0  16   6          0.01          0.13         0.07 o                         
   1  16   6          0.21          0.21         0.08 o                         
  -6   1   7          0.03          0.09         0.68 o                         
  -5   1   7          0.05         -0.01         0.33 o                         
  -4   1   7          0.12          0.26         0.20 o                         
  -3   1   7          0.00          0.33         0.12 o                         
  -2   1   7          6.64          4.70         0.16 o                         
  -1   1   7        103.86         90.39         1.33 o                         
   0   1   7          0.80          0.57         0.07 o                         
   1   1   7          9.19          7.55         0.54 o                         
  -6   2   7          0.17          0.09         0.54 o                         
  -5   2   7          0.88          0.83         0.31 o                         
  -4   2   7          0.63          0.44         0.18 o                         
  -3   2   7          0.01          0.46         0.13 o                         
  -2   2   7          4.07          4.07         0.15 o                         
  -1   2   7          0.01          0.88         0.36 o                         
   0   2   7         11.81         10.46         0.20 o                         
   1   2   7          1.09          1.12         0.24 o                         
  -6   3   7          0.04          0.14         0.53 o                         
  -5   3   7          1.49          1.46         0.28 o                         
  -4   3   7         14.21         16.53         0.48 o                         
  -3   3   7          5.86          5.34         0.18 o                         
  -2   3   7          7.06          6.54         0.19 o                         
  -1   3   7          0.47          0.70         0.07 o                         
   0   3   7          0.93          0.84         0.06 o                         
   1   3   7         35.37         39.08         2.60 o                         
   2   3   7         25.95         17.79         2.97 o                         
  -6   4   7          0.01          0.09         0.42 o                         
  -5   4   7          1.30          1.41         0.26 o                         
  -4   4   7          3.80          4.04         0.20 o                         
  -3   4   7         46.67         59.67         0.87 o                         
  -2   4   7          0.25          0.45         0.07 o                         
  -1   4   7         13.37         12.95         0.16 o                         
   0   4   7         52.19         56.73         0.61 o                         
   1   4   7          7.57          6.47         0.33 o                         
   2   4   7         16.33         20.79         0.80 o                         
   3   4   7          4.09          4.69         2.84 o                         
  -5   5   7          1.77          1.85         0.23 o                         
  -4   5   7          0.97          0.90         0.18 o                         
  -3   5   7          4.23          4.24         0.16 o                         
  -2   5   7          0.03          0.36         0.07 o                         
  -1   5   7          0.03          0.43         0.03 o                         
   0   5   7          0.00          0.97         0.05 o                         
   1   5   7          0.59          0.97         0.09 o                         
   2   5   7         23.72         27.91         1.40 o                         
   3   5   7          0.22          0.05         0.34 o                         
   4   5   7          0.29         13.20        81.65 o                         
  -5   6   7          0.12          0.13         0.19 o                         
  -4   6   7          5.66          4.96         0.29 o                         
  -3   6   7          0.13          0.24         0.09 o                         
  -2   6   7         10.31         11.12         0.18 o                         
  -1   6   7          3.41          3.05         0.08 o                         
   0   6   7          2.60          1.90         0.07 o                         
   1   6   7          3.57          3.58         0.14 o                         
   2   6   7          0.81          1.36         0.15 o                         
   3   6   7          1.39          1.61         0.25 o                         
   4   6   7          0.01         -0.32         0.48 o                         
   5   6   7          0.12         -0.39         1.19 o                         
  -5   7   7          0.00          0.05         0.18 o                         
  -4   7   7          0.08          0.15         0.13 o                         
  -3   7   7         14.18         14.68         0.28 o                         
  -2   7   7          1.97          2.68         0.08 o                         
  -1   7   7          4.81          4.88         0.13 o                         
   0   7   7          1.88          3.42         0.08 o                         
   1   7   7          7.15          6.45         0.14 o                         
   2   7   7          1.53          1.54         0.13 o                         
   3   7   7          0.04          0.28         0.18 o                         
   4   7   7          0.22          0.43         0.37 o                         
   5   7   7          0.18         -0.17         0.59 o                         
  -5   8   7          0.12          0.18         0.16 o                         
  -4   8   7          0.45          0.51         0.13 o                         
  -3   8   7          0.00          0.15         0.08 o                         
  -2   8   7         11.79         12.11         0.19 o                         
  -1   8   7         20.19         19.45         0.22 o                         
   0   8   7         51.82         59.77         0.62 o                         
   1   8   7          1.58          1.08         0.08 o                         
   2   8   7          6.52          7.10         0.19 o                         
   3   8   7          9.07         10.38         0.80 o                         
   4   8   7          1.68          1.53         0.28 o                         
   5   8   7          0.01         -0.02         0.43 o                         
  -5   9   7          0.01          0.09         0.16 o                         
  -4   9   7          0.19          0.18         0.11 o                         
  -3   9   7          1.80          1.55         0.09 o                         
  -2   9   7          0.28          0.67         0.06 o                         
  -1   9   7         34.84         39.67         0.40 o                         
   0   9   7         15.80         15.88         0.28 o                         
   1   9   7          9.67          9.66         0.17 o                         
   2   9   7          0.23          0.32         0.09 o                         
   3   9   7          0.08          0.26         0.13 o                         
   4   9   7          1.76          1.82         0.22 o                         
  -5  10   7          0.02          0.05         0.14 o                         
  -4  10   7          0.23          0.32         0.11 o                         
  -3  10   7          0.07          0.13         0.07 o                         
  -2  10   7          1.13          1.21         0.06 o                         
  -1  10   7          0.20          0.45         0.05 o                         
   0  10   7          0.17          0.35         0.06 o                         
   1  10   7          1.58          1.63         0.09 o                         
   2  10   7          0.15          0.28         0.09 o                         
   3  10   7          0.00          0.08         0.12 o                         
   4  10   7          0.27          0.33         0.17 o                         
  -4  11   7          1.09          0.89         0.11 o                         
  -3  11   7          0.52          0.62         0.08 o                         
  -2  11   7          0.03          0.11         0.06 o                         
  -1  11   7          0.06          0.31         0.04 o                         
   0  11   7          0.91          1.26         0.07 o                         
   1  11   7          1.05          1.07         0.08 o                         
   2  11   7          0.26          0.25         0.09 o                         
   3  11   7          0.39          0.29         0.12 o                         
   4  11   7          0.01          0.03         0.15 o                         
  -4  12   7          0.11          0.11         0.09 o                         
  -3  12   7          0.91          0.81         0.08 o                         
  -2  12   7          0.34          0.33         0.07 o                         
  -1  12   7          6.53          6.16         0.11 o                         
   0  12   7          0.59          0.54         0.07 o                         
   1  12   7          0.26          0.61         0.08 o                         
   2  12   7          0.41          0.37         0.10 o                         
   3  12   7          0.31          0.36         0.11 o                         
   4  12   7          0.03          0.03         0.13 o                         
  -3  13   7          0.46          0.51         0.08 o                         
  -2  13   7          2.92          2.85         0.10 o                         
  -1  13   7          2.56          2.17         0.07 o                         
   0  13   7          1.77          1.47         0.08 o                         
   1  13   7          6.03          5.79         0.16 o                         
   2  13   7          0.13          0.17         0.09 o                         
   3  13   7          0.02          0.03         0.11 o                         
  -3  14   7          0.09          0.29         0.08 o                         
  -2  14   7          0.46          0.55         0.07 o                         
  -1  14   7          0.31          0.50         0.06 o                         
   0  14   7          0.33          0.28         0.07 o                         
   1  14   7          0.00          0.08         0.08 o                         
   2  14   7          0.40          0.32         0.09 o                         
   3  14   7          0.09          0.11         0.13 o                         
  -2  15   7          0.31          0.24         0.07 o                         
  -1  15   7          0.80          0.70         0.07 o                         
   0  15   7          0.13          0.22         0.07 o                         
   1  15   7          0.43          0.38         0.08 o                         
   2  15   7          0.42          0.41         0.09 o                         
  -1  16   7          0.35          0.35         0.07 o                         
   0  16   7          0.88          0.79         0.08 o                         
   1  16   7          0.01          0.02         0.08 o                         
  -6   0   8          1.41          2.15         0.82 o                         
  -5   0   8          0.19          0.13         0.51 o                         
  -4   0   8          0.53          1.56         0.27 o                         
  -3   0   8         13.30         12.26         0.39 o                         
  -2   0   8         73.03         88.04         1.79 o                         
  -1   0   8         53.01         39.99         0.54 o                         
   0   0   8        232.67        212.73         7.63 o                         
   1   0   8          6.93          4.28         0.51 o                         
  -6   1   8          0.01         -0.11         0.56 o                         
  -5   1   8          0.75          0.84         0.28 o                         
  -4   1   8          2.31          2.71         0.21 o                         
  -3   1   8          0.00          0.44         0.18 o                         
  -2   1   8          8.92          8.95         0.19 o                         
  -1   1   8        249.44        205.45         4.65 o                         
   0   1   8         18.24         13.40         0.89 o                         
   1   1   8          9.33          9.53         0.92 o                         
  -6   2   8          0.20          0.17         0.49 o                         
  -5   2   8          0.20          0.40         0.26 o                         
  -4   2   8          2.17          2.06         0.19 o                         
  -3   2   8          0.40          0.40         0.11 o                         
  -2   2   8          0.55          0.72         0.06 o                         
  -1   2   8         34.06         29.97         0.29 o                         
   0   2   8          3.40          4.26         0.11 o                         
   1   2   8         22.74         23.45         1.01 o                         
   2   2   8          3.34          1.74         2.68 o                         
  -6   3   8          0.02          0.11         0.41 o                         
  -5   3   8          1.52          1.52         0.25 o                         
  -4   3   8          0.06          0.17         0.19 o                         
  -3   3   8          4.32          4.07         0.17 o                         
  -2   3   8          0.50          0.94         0.07 o                         
  -1   3   8         16.38         14.41         0.20 o                         
   0   3   8         19.21         14.73         0.26 o                         
   1   3   8          5.64          6.37         0.49 o                         
   2   3   8          1.47          1.18         0.59 o                         
  -6   4   8          0.05          0.10         0.35 o                         
  -5   4   8          0.74          0.75         0.23 o                         
  -4   4   8          0.52          0.36         0.15 o                         
  -3   4   8         27.62         32.45         0.52 o                         
  -2   4   8         19.16         19.13         0.27 o                         
  -1   4   8         44.12         40.95         0.40 o                         
   0   4   8          3.11          2.16         0.07 o                         
   1   4   8         13.17         13.91         0.60 o                         
   2   4   8          0.66          0.91         0.24 o                         
   3   4   8          2.81          1.09         1.50 o                         
  -5   5   8          0.09          0.09         0.20 o                         
  -4   5   8         18.15         18.99         0.50 o                         
  -3   5   8         17.16         18.05         0.31 o                         
  -2   5   8          1.57          1.62         0.08 o                         
  -1   5   8          0.24          0.51         0.04 o                         
   0   5   8          3.45          2.97         0.33 o                         
   1   5   8         10.29          7.88         0.20 o                         
   2   5   8         11.70          9.40         0.58 o                         
   3   5   8          2.97          1.71         0.44 o                         
   4   5   8          0.05        -28.57       242.28 o                         
  -5   6   8          0.08          0.14         0.18 o                         
  -4   6   8          1.48          1.96         0.16 o                         
  -3   6   8          1.51          1.42         0.10 o                         
  -2   6   8          1.22          1.58         0.07 o                         
  -1   6   8         12.22         11.38         0.15 o                         
   0   6   8          0.45          0.97         0.06 o                         
   1   6   8         10.60          9.87         0.20 o                         
   2   6   8          2.50          2.20         0.17 o                         
   3   6   8          0.00          0.28         0.24 o                         
   4   6   8          0.02          0.07         0.91 o                         
   5   6   8          0.05         56.82       552.58 o                         
  -5   7   8          0.07          0.13         0.16 o                         
  -4   7   8          0.13          0.32         0.13 o                         
  -3   7   8          0.27          0.36         0.10 o                         
  -2   7   8          0.82          0.99         0.06 o                         
  -1   7   8         43.12         47.88         0.52 o                         
   0   7   8          0.02          0.32         0.06 o                         
   1   7   8          0.48          1.02         0.09 o                         
   2   7   8          1.42          1.30         0.13 o                         
   3   7   8          0.00          0.23         0.19 o                         
   4   7   8          0.73          0.88         0.39 o                         
   5   7   8          0.88          1.08         1.07 o                         
  -5   8   8          0.06          0.08         0.16 o                         
  -4   8   8          0.26          0.26         0.12 o                         
  -3   8   8          0.37          0.35         0.08 o                         
  -2   8   8          3.38          2.77         0.08 o                         
  -1   8   8          0.27          0.52         0.04 o                         
   0   8   8          3.60          5.74         0.11 o                         
   1   8   8          0.10          0.41         0.08 o                         
   2   8   8          0.89          1.13         0.11 o                         
   3   8   8          0.52          0.60         0.16 o                         
   4   8   8          0.39          0.42         0.26 o                         
   5   8   8          0.00          0.01         1.14 o                         
  -5   9   8          0.06          0.13         0.15 o                         
  -4   9   8          0.00          0.06         0.11 o                         
  -3   9   8          0.13          0.17         0.08 o                         
  -2   9   8          0.31          0.33         0.05 o                         
  -1   9   8          0.57          0.80         0.05 o                         
   0   9   8          2.99          3.35         0.09 o                         
   1   9   8          4.65          4.52         0.12 o                         
   2   9   8          0.05          0.17         0.10 o                         
   3   9   8          0.63          0.86         0.15 o                         
   4   9   8          0.57          0.63         0.22 o                         
  -4  10   8          1.24          1.28         0.11 o                         
  -3  10   8          0.00          0.09         0.07 o                         
  -2  10   8          0.03          0.17         0.05 o                         
  -1  10   8          0.50          0.52         0.05 o                         
   0  10   8          0.01          0.25         0.06 o                         
   1  10   8          0.45          0.43         0.08 o                         
   2  10   8          0.16          0.22         0.09 o                         
   3  10   8          0.09          0.21         0.12 o                         
   4  10   8          0.02          0.06         0.17 o                         
  -4  11   8          0.85          0.88         0.11 o                         
  -3  11   8          0.89          0.74         0.07 o                         
  -2  11   8          0.57          0.53         0.06 o                         
  -1  11   8          0.34          0.44         0.05 o                         
   0  11   8          0.01          0.37         0.06 o                         
   1  11   8          0.04          0.34         0.09 o                         
   2  11   8          0.34          0.42         0.09 o                         
   3  11   8          0.89          0.82         0.12 o                         
   4  11   8          0.23          0.24         0.15 o                         
  -4  12   8          0.06          0.03         0.09 o                         
  -3  12   8          6.75          6.09         0.20 o                         
  -2  12   8          6.94          6.71         0.13 o                         
  -1  12   8          0.51          0.45         0.05 o                         
   0  12   8          0.05          0.09         0.07 o                         
   1  12   8          0.84          0.91         0.08 o                         
   2  12   8          1.89          1.70         0.11 o                         
   3  12   8          0.62          0.60         0.12 o                         
  -3  13   8          0.32          0.35         0.08 o                         
  -2  13   8          0.18          0.21         0.07 o                         
  -1  13   8          0.77          0.66         0.05 o                         
   0  13   8          0.11          0.15         0.07 o                         
   1  13   8          0.41          0.45         0.08 o                         
   2  13   8          1.60          1.51         0.10 o                         
   3  13   8          0.15          0.15         0.11 o                         
  -3  14   8          0.19          0.19         0.07 o                         
  -2  14   8          0.11          0.15         0.06 o                         
  -1  14   8          0.04          0.09         0.05 o                         
   0  14   8          0.00          0.09         0.07 o                         
   1  14   8          1.05          0.83         0.08 o                         
   2  14   8          0.07          0.10         0.09 o                         
   3  14   8          0.00          0.03         0.10 o                         
  -2  15   8          1.96          1.84         0.10 o                         
  -1  15   8          0.75          0.68         0.06 o                         
   0  15   8          0.83          0.90         0.08 o                         
   1  15   8          0.00          0.05         0.08 o                         
   2  15   8          0.15          0.17         0.09 o                         
  -1  16   8          0.17          0.16         0.05 o                         
   0  16   8          0.43          0.47         0.07 o                         
   1  16   8          0.01          0.01         0.08 o                         
  -6   1   9          0.20          0.25         0.43 o                         
  -5   1   9          0.11          0.25         0.25 o                         
  -4   1   9          0.33          0.26         0.16 o                         
  -3   1   9          0.06          0.15         0.10 o                         
  -2   1   9          0.08          0.47         0.06 o                         
  -1   1   9         22.72         17.83         0.24 o                         
   0   1   9         86.25         94.64         1.50 o                         
   1   1   9          0.14          0.56         0.20 o                         
   2   1   9          2.22          1.32         2.70 o                         
  -6   2   9          0.03          0.07         0.37 o                         
  -5   2   9          0.64          0.51         0.24 o                         
  -4   2   9          6.36          5.36         0.23 o                         
  -3   2   9          2.92          2.41         0.12 o                         
  -2   2   9          0.26          0.49         0.06 o                         
  -1   2   9         22.72         21.47         0.23 o                         
   0   2   9          6.18          6.45         0.16 o                         
   1   2   9          1.43          2.74         0.40 o                         
   2   2   9          0.05          4.47         1.55 o                         
  -6   3   9          0.06          0.06         0.47 o                         
  -5   3   9          0.17          0.26         0.21 o                         
  -4   3   9          3.56          3.19         0.19 o                         
  -3   3   9         28.49         36.38         0.56 o                         
  -2   3   9          9.21          8.70         0.20 o                         
  -1   3   9         15.09         13.38         0.18 o                         
   0   3   9          0.13          0.90         0.06 o                         
   1   3   9          1.91          2.47         0.28 o                         
   2   3   9          4.02          3.27         0.62 o                         
  -5   4   9          0.00          0.08         0.19 o                         
  -4   4   9          2.32          2.16         0.16 o                         
  -3   4   9         17.66         19.75         0.34 o                         
  -2   4   9        147.31        184.12         3.51 o                         
  -1   4   9          3.50          2.95         0.08 o                         
   0   4   9         13.29         13.38         0.22 o                         
   1   4   9          8.18          7.64         0.36 o                         
   2   4   9          0.73          0.44         0.24 o                         
  -5   5   9          0.30          0.32         0.18 o                         
  -4   5   9          2.79          2.45         0.17 o                         
  -3   5   9          4.14          3.94         0.14 o                         
  -2   5   9          3.21          3.48         0.09 o                         
  -1   5   9          3.60          3.44         0.08 o                         
   0   5   9          2.02          2.87         0.16 o                         
   1   5   9          0.23          0.32         0.10 o                         
   2   5   9          0.08          0.52         0.17 o                         
   3   5   9          5.85          5.09         1.22 o                         
  -5   6   9          0.07          0.09         0.17 o                         
  -4   6   9          0.01          0.32         0.13 o                         
  -3   6   9          5.63          5.42         0.18 o                         
  -2   6   9          1.48          1.39         0.06 o                         
  -1   6   9         17.51         17.49         0.19 o                         
   0   6   9          2.05          3.62         0.24 o                         
   1   6   9          0.65          0.66         0.09 o                         
   2   6   9          0.57          0.96         0.14 o                         
   3   6   9          1.21          0.87         0.27 o                         
   4   6   9          0.26          0.28         7.50 o                         
   5   6   9          0.06       -298.94       700.61 o                         
  -5   7   9          0.02          0.13         0.16 o                         
  -4   7   9          0.01          0.22         0.12 o                         
  -3   7   9          1.76          1.51         0.09 o                         
  -2   7   9         28.98         30.23         0.34 o                         
  -1   7   9          7.64          8.21         0.12 o                         
   0   7   9          0.21          0.30         0.06 o                         
   1   7   9          8.28          7.76         0.21 o                         
   2   7   9          1.85          1.65         0.13 o                         
   3   7   9          0.06          0.20         0.19 o                         
   4   7   9          0.18          0.24         0.39 o                         
   5   7   9          0.06         -0.10         6.61 o                         
  -5   8   9          0.23          0.42         0.16 o                         
  -4   8   9          0.40          0.32         0.11 o                         
  -3   8   9          0.19          0.37         0.08 o                         
  -2   8   9          0.28          0.52         0.05 o                         
  -1   8   9          1.86          1.98         0.06 o                         
   0   8   9         12.03         11.38         0.17 o                         
   1   8   9         19.99         23.52         0.34 o                         
   2   8   9          0.32          0.62         0.11 o                         
   3   8   9          2.33          2.57         0.21 o                         
   4   8   9          1.35          1.20         0.34 o                         
   5   8   9          0.25          0.19         2.67 o                         
  -5   9   9          0.11          0.16         0.14 o                         
  -4   9   9          0.05          0.18         0.10 o                         
  -3   9   9          0.03          0.15         0.07 o                         
  -2   9   9          4.71          4.32         0.09 o                         
  -1   9   9          1.01          1.58         0.06 o                         
   0   9   9         17.14         17.50         0.24 o                         
   1   9   9         16.93         18.75         0.28 o                         
   2   9   9          2.70          2.35         0.13 o                         
   3   9   9          0.09          0.21         0.14 o                         
   4   9   9          0.05          0.12         0.21 o                         
  -4  10   9          0.01          0.07         0.10 o                         
  -3  10   9          0.19          0.22         0.07 o                         
  -2  10   9          0.35          0.32         0.05 o                         
  -1  10   9          3.81          3.88         0.08 o                         
   0  10   9          0.15          0.28         0.06 o                         
   1  10   9          0.03          0.25         0.08 o                         
   2  10   9          1.70          1.57         0.11 o                         
   3  10   9          0.17          0.19         0.13 o                         
   4  10   9          0.04          0.13         0.18 o                         
  -4  11   9          0.01          0.04         0.09 o                         
  -3  11   9          1.81          1.59         0.08 o                         
  -2  11   9          0.18          0.23         0.06 o                         
  -1  11   9          0.00          0.16         0.05 o                         
   0  11   9          0.01          0.20         0.06 o                         
   1  11   9          1.28          1.38         0.16 o                         
   2  11   9          0.43          0.56         0.10 o                         
   3  11   9          0.13          0.16         0.12 o                         
   4  11   9          0.18          0.11         0.20 o                         
  -4  12   9          0.00          0.05         0.09 o                         
  -3  12   9          0.29          0.32         0.07 o                         
  -2  12   9          1.52          1.40         0.07 o                         
  -1  12   9          0.06          0.30         0.05 o                         
   0  12   9          6.12          6.62         0.13 o                         
   1  12   9          0.07          0.21         0.08 o                         
   2  12   9          0.71          0.64         0.10 o                         
   3  12   9          0.13          0.19         0.11 o                         
  -3  13   9          2.50          2.29         0.16 o                         
  -2  13   9          0.61          0.59         0.07 o                         
  -1  13   9          3.52          3.28         0.08 o                         
   0  13   9          0.70          0.85         0.07 o                         
   1  13   9          2.72          2.68         0.14 o                         
   2  13   9          1.56          1.25         0.11 o                         
   3  13   9          0.07          0.17         0.11 o                         
  -3  14   9          0.01          0.07         0.07 o                         
  -2  14   9          0.17          0.15         0.06 o                         
  -1  14   9          2.15          2.02         0.07 o                         
   0  14   9          0.17          0.20         0.07 o                         
   1  14   9          0.03          0.07         0.08 o                         
   2  14   9          0.06          0.08         0.09 o                         
  -2  15   9          0.81          0.82         0.07 o                         
  -1  15   9          0.96          0.93         0.06 o                         
   0  15   9          0.53          0.34         0.07 o                         
   1  15   9          0.16          0.41         0.08 o                         
   2  15   9          0.27          0.25         0.09 o                         
  -1  16   9          0.15          0.16         0.06 o                         
   0  16   9          0.07          0.13         0.07 o                         
   1  16   9          0.82          0.70         0.09 o                         
  -6   0  10          0.00         -0.01         0.49 o                         
  -5   0  10          6.41          7.29         0.49 o                         
  -4   0  10          0.01          0.21         0.18 o                         
  -3   0  10          9.32          9.99         0.31 o                         
  -2   0  10         42.63         47.87         0.87 o                         
  -1   0  10         30.80         28.06         0.44 o                         
   0   0  10         29.57         42.76         0.80 o                         
   1   0  10        128.06        178.15        11.20 o                         
  -6   1  10          0.08          0.13         0.39 o                         
  -5   1  10          0.01          0.17         0.21 o                         
  -4   1  10          6.02          5.20         0.20 o                         
  -3   1  10          1.54          2.16         0.11 o                         
  -2   1  10          3.21          3.51         0.12 o                         
  -1   1  10          0.57          1.21         0.09 o                         
   0   1  10        134.41        162.17         3.16 o                         
   1   1  10         18.60         16.01         0.71 o                         
   2   1  10          1.06          1.17         1.81 o                         
  -6   2  10          0.01          0.04         0.34 o                         
  -5   2  10          0.41          0.38         0.21 o                         
  -4   2  10          0.01          0.09         0.14 o                         
  -3   2  10          5.25          4.40         0.14 o                         
  -2   2  10          4.26          3.94         0.10 o                         
  -1   2  10          0.44          1.09         0.06 o                         
   0   2  10          4.65          4.59         0.12 o                         
   1   2  10          6.41          5.58         0.28 o                         
   2   2  10          3.68          2.92         1.44 o                         
  -6   3  10          0.00          0.00         0.30 o                         
  -5   3  10          0.16          0.13         0.20 o                         
  -4   3  10          1.72          1.80         0.15 o                         
  -3   3  10          0.20          0.36         0.10 o                         
  -2   3  10          5.71          5.43         0.18 o                         
  -1   3  10          0.89          0.67         0.04 o                         
   0   3  10         25.75         27.13         0.48 o                         
   1   3  10          3.93          2.06         0.16 o                         
   2   3  10          6.43          4.87         0.54 o                         
  -5   4  10          0.59          0.46         0.18 o                         
  -4   4  10          1.77          1.60         0.15 o                         
  -3   4  10          0.67          0.47         0.11 o                         
  -2   4  10         80.11         93.11         1.19 o                         
  -1   4  10         51.75         49.97         0.49 o                         
   0   4  10         20.75         20.41         0.30 o                         
   1   4  10          4.88          3.88         0.20 o                         
   2   4  10          3.07          3.29         0.55 o                         
   3   4  10          0.17          0.02         3.73 o                         
  -5   5  10          0.04          0.09         0.17 o                         
  -4   5  10          0.03          0.16         0.13 o                         
  -3   5  10         37.53         45.64         0.72 o                         
  -2   5  10         32.46         34.03         0.38 o                         
  -1   5  10         12.23         12.94         0.16 o                         
   0   5  10          0.26          0.94         0.07 o                         
   1   5  10          4.08          3.44         0.13 o                         
   2   5  10          3.19          2.03         0.20 o                         
   3   5  10          1.62          0.66         0.61 o                         
  -5   6  10          0.12          0.12         0.16 o                         
  -4   6  10          1.53          1.34         0.13 o                         
  -3   6  10          4.06          3.95         0.12 o                         
  -2   6  10          9.10          9.17         0.16 o                         
  -1   6  10          0.87          1.03         0.05 o                         
   0   6  10          5.73          7.47         0.19 o                         
   1   6  10          2.78          3.05         0.12 o                         
   2   6  10          2.09          1.40         0.15 o                         
   3   6  10          0.02          0.25         0.26 o                         
   4   6  10          0.00         -0.10         0.98 o                         
  -5   7  10          0.36          0.41         0.16 o                         
  -4   7  10          0.58          0.62         0.11 o                         
  -3   7  10          0.05          0.24         0.08 o                         
  -2   7  10          0.32          0.57         0.05 o                         
  -1   7  10          0.03          0.42         0.05 o                         
   0   7  10         48.53         54.64         0.57 o                         
   1   7  10          0.82          1.21         0.10 o                         
   2   7  10          1.89          1.97         0.14 o                         
   3   7  10          0.48          0.55         0.20 o                         
   4   7  10          0.00          0.05         0.41 o                         
   5   7  10          0.17          0.02         5.11 o                         
  -5   8  10          0.31          0.32         0.15 o                         
  -4   8  10          0.28          0.24         0.10 o                         
  -3   8  10          0.68          0.70         0.08 o                         
  -2   8  10          0.88          0.51         0.05 o                         
  -1   8  10          3.15          2.86         0.07 o                         
   0   8  10          0.72          0.99         0.07 o                         
   1   8  10          6.19          6.43         0.15 o                         
   2   8  10          0.12          0.29         0.12 o                         
   3   8  10          0.13          0.17         0.16 o                         
   4   8  10          0.12          0.15         0.29 o                         
  -5   9  10          0.01          0.06         0.14 o                         
  -4   9  10          0.02          0.11         0.10 o                         
  -3   9  10          0.01          0.13         0.07 o                         
  -2   9  10          0.63          0.64         0.05 o                         
  -1   9  10          0.14          0.22         0.05 o                         
   0   9  10          1.09          1.15         0.07 o                         
   1   9  10          1.66          1.55         0.09 o                         
   2   9  10          1.71          1.46         0.12 o                         
   3   9  10          0.04          0.05         0.14 o                         
   4   9  10          0.23          0.26         0.23 o                         
  -4  10  10          0.59          0.63         0.10 o                         
  -3  10  10          2.87          2.80         0.09 o                         
  -2  10  10          0.06          0.15         0.05 o                         
  -1  10  10          0.19          0.33         0.05 o                         
   0  10  10          1.07          1.11         0.07 o                         
   1  10  10          0.54          0.52         0.08 o                         
   2  10  10          0.03          0.12         0.10 o                         
   3  10  10          0.20          0.25         0.13 o                         
   4  10  10          0.00          0.01         0.18 o                         
  -4  11  10          0.47          0.54         0.10 o                         
  -3  11  10          1.26          1.20         0.07 o                         
  -2  11  10          0.55          0.48         0.06 o                         
  -1  11  10          0.03          0.25         0.05 o                         
   0  11  10          0.57          1.02         0.07 o                         
   1  11  10          0.11          0.25         0.08 o                         
   2  11  10          0.01          0.14         0.10 o                         
   3  11  10          0.12          0.22         0.12 o                         
   4  11  10          0.05          0.11         0.22 o                         
  -4  12  10          0.31          0.30         0.09 o                         
  -3  12  10          0.31          0.28         0.07 o                         
  -2  12  10         14.47         14.56         0.31 o                         
  -1  12  10         10.14         10.34         0.20 o                         
   0  12  10          0.20          0.37         0.07 o                         
   1  12  10          0.00          0.18         0.08 o                         
   2  12  10          0.35          0.32         0.10 o                         
   3  12  10          0.71          0.73         0.12 o                         
  -3  13  10          1.66          1.41         0.10 o                         
  -2  13  10          0.56          0.46         0.07 o                         
  -1  13  10          0.25          0.23         0.05 o                         
   0  13  10          2.12          1.58         0.08 o                         
   1  13  10          0.00          0.06         0.08 o                         
   2  13  10          0.02          0.05         0.10 o                         
   3  13  10          0.56          0.43         0.11 o                         
  -3  14  10          0.64          0.52         0.08 o                         
  -2  14  10          0.11          0.23         0.06 o                         
  -1  14  10          0.34          0.45         0.06 o                         
   0  14  10          0.03          0.11         0.07 o                         
   1  14  10          0.16          0.28         0.08 o                         
   2  14  10          0.36          0.23         0.09 o                         
  -2  15  10          0.08          0.10         0.06 o                         
  -1  15  10          1.43          1.29         0.08 o                         
   0  15  10          0.66          0.73         0.08 o                         
   1  15  10          0.19          0.20         0.08 o                         
  -1  16  10          0.26          0.32         0.06 o                         
   0  16  10          0.08          0.11         0.08 o                         
  -6   1  11          0.00          0.05         0.33 o                         
  -5   1  11          0.23          0.32         0.20 o                         
  -4   1  11          0.09          0.29         0.13 o                         
  -3   1  11          0.58          0.45         0.11 o                         
  -2   1  11          2.13          1.63         0.06 o                         
  -1   1  11          2.26          2.18         0.07 o                         
   0   1  11         18.23         18.85         0.32 o                         
   1   1  11         30.24         33.35         1.23 o                         
   2   1  11          0.70          0.52         1.49 o                         
  -6   2  11          0.07          0.12         0.31 o                         
  -5   2  11          0.09          0.05         0.20 o                         
  -4   2  11          0.92          0.90         0.13 o                         
  -3   2  11         20.48         21.35         0.34 o                         
  -2   2  11         10.16          9.69         0.17 o                         
  -1   2  11          0.66          1.06         0.06 o                         
   0   2  11         24.56         27.06         0.48 o                         
   1   2  11          8.19          8.54         0.36 o                         
   2   2  11          0.14          0.13         0.68 o                         
  -5   3  11          0.02          0.10         0.19 o                         
  -4   3  11          0.16          0.21         0.13 o                         
  -3   3  11          5.98          5.77         0.14 o                         
  -2   3  11         31.74         36.30         0.38 o                         
  -1   3  11          1.35          1.61         0.06 o                         
   0   3  11         17.09         16.60         0.31 o                         
   1   3  11          0.83          1.77         0.24 o                         
   2   3  11          0.57          0.18         0.36 o                         
  -5   4  11          0.12          0.17         0.17 o                         
  -4   4  11          0.16          0.25         0.12 o                         
  -3   4  11          3.07          3.12         0.11 o                         
  -2   4  11         46.60         51.35         0.53 o                         
  -1   4  11        228.78        252.69         6.00 o                         
   0   4  11         10.09          8.85         0.20 o                         
   1   4  11          3.32          3.54         0.16 o                         
   2   4  11          0.35          0.55         0.26 o                         
   3   4  11          0.02          0.36         2.98 o                         
  -5   5  11          0.02          0.06         0.20 o                         
  -4   5  11          0.61          0.53         0.12 o                         
  -3   5  11          1.51          1.02         0.12 o                         
  -2   5  11          8.47          8.11         0.13 o                         
  -1   5  11          0.42          0.93         0.06 o                         
   0   5  11          7.78          8.34         0.15 o                         
   1   5  11          3.89          3.38         0.14 o                         
   2   5  11          0.03          0.35         0.17 o                         
   3   5  11          0.23          0.27         0.49 o                         
  -5   6  11          0.03          0.08         0.16 o                         
  -4   6  11          0.49          0.37         0.11 o                         
  -3   6  11          0.06          0.12         0.08 o                         
  -2   6  11          0.95          1.09         0.06 o                         
  -1   6  11          3.58          4.28         0.11 o                         
   0   6  11         10.51          9.41         0.27 o                         
   1   6  11          0.42          0.45         0.09 o                         
   2   6  11          0.07          0.39         0.14 o                         
   3   6  11          0.01          0.09         0.27 o                         
   4   6  11          0.53          0.43         6.71 o                         
  -5   7  11          0.39          0.41         0.15 o                         
  -4   7  11          0.06          0.29         0.11 o                         
  -3   7  11          0.03          0.35         0.08 o                         
  -2   7  11          7.02          6.91         0.11 o                         
  -1   7  11         22.80         22.60         0.25 o                         
   0   7  11         12.21         11.56         0.29 o                         
   1   7  11          0.48          0.81         0.09 o                         
   2   7  11          5.15          4.45         0.21 o                         
   3   7  11          0.13          0.06         0.20 o                         
   4   7  11          0.01         -0.07         1.09 o                         
  -5   8  11          1.66          1.42         0.16 o                         
  -4   8  11          0.68          0.69         0.10 o                         
  -3   8  11          0.25          0.33         0.07 o                         
  -2   8  11          0.04          0.24         0.04 o                         
  -1   8  11          1.49          1.58         0.06 o                         
   0   8  11          0.21          0.36         0.06 o                         
   1   8  11          0.87          0.76         0.09 o                         
   2   8  11          4.13          4.27         0.17 o                         
   3   8  11          0.84          0.95         0.18 o                         
   4   8  11          0.39          0.47         0.31 o                         
  -5   9  11          0.00          0.07         0.14 o                         
  -4   9  11          1.17          0.86         0.10 o                         
  -3   9  11          0.40          0.56         0.07 o                         
  -2   9  11          0.13          0.20         0.05 o                         
  -1   9  11          4.15          4.10         0.08 o                         
   0   9  11          1.98          2.61         0.08 o                         
   1   9  11          3.38          3.77         0.13 o                         
   2   9  11          6.68          6.41         0.20 o                         
   3   9  11          0.35          0.38         0.15 o                         
   4   9  11          0.17          0.17         0.24 o                         
  -4  10  11          0.00          0.08         0.09 o                         
  -3  10  11          0.11          0.20         0.06 o                         
  -2  10  11          0.04          0.12         0.05 o                         
  -1  10  11          0.54          0.54         0.05 o                         
   0  10  11          4.57          4.45         0.10 o                         
   1  10  11          0.02          0.16         0.08 o                         
   2  10  11          0.00          0.25         0.10 o                         
   3  10  11          0.92          0.84         0.14 o                         
   4  10  11          0.04          0.10         0.20 o                         
  -4  11  11          0.03          0.07         0.09 o                         
  -3  11  11          0.00          0.05         0.06 o                         
  -2  11  11          1.81          1.62         0.06 o                         
  -1  11  11          0.01          0.10         0.05 o                         
   0  11  11          0.06          0.14         0.07 o                         
   1  11  11          0.19          0.25         0.08 o                         
   2  11  11          0.65          0.60         0.10 o                         
   3  11  11          0.15          0.23         0.13 o                         
  -4  12  11          0.07          0.06         0.09 o                         
  -3  12  11          0.07          0.22         0.07 o                         
  -2  12  11          0.47          0.40         0.06 o                         
  -1  12  11          1.39          1.43         0.07 o                         
   0  12  11          0.71          0.79         0.07 o                         
   1  12  11          2.59          2.30         0.13 o                         
   2  12  11          0.02          0.11         0.10 o                         
   3  12  11          0.55          0.49         0.12 o                         
  -3  13  11          0.70          0.62         0.07 o                         
  -2  13  11          2.41          2.59         0.08 o                         
  -1  13  11          0.15          0.21         0.06 o                         
   0  13  11          2.59          2.86         0.16 o                         
   1  13  11          0.00          0.08         0.08 o                         
   2  13  11          1.57          1.42         0.11 o                         
   3  13  11          0.15          0.15         0.11 o                         
  -3  14  11          0.98          0.72         0.07 o                         
  -2  14  11          0.39          0.38         0.06 o                         
  -1  14  11          0.21          0.18         0.05 o                         
   0  14  11          3.09          2.81         0.11 o                         
   1  14  11          0.01          0.12         0.09 o                         
   2  14  11          0.00          0.05         0.09 o                         
  -2  15  11          0.83          0.84         0.07 o                         
  -1  15  11          0.43          0.41         0.06 o                         
   0  15  11          1.29          1.18         0.08 o                         
   1  15  11          0.23          0.23         0.09 o                         
  -5   0  12          0.05          0.08         0.25 o                         
  -4   0  12         15.92         17.46         0.82 o                         
  -3   0  12          3.14          4.46         0.19 o                         
  -2   0  12         41.29         53.19         0.94 o                         
  -1   0  12         33.70         36.89         0.66 o                         
   0   0  12          0.73          0.64         0.12 o                         
   1   0  12          7.04          6.42         0.48 o                         
   2   0  12         37.46         45.30         4.84 o                         
  -5   1  12          0.00          0.03         0.17 o                         
  -4   1  12          0.49          0.53         0.12 o                         
  -3   1  12         21.05         23.02         0.36 o                         
  -2   1  12          1.59          1.30         0.06 o                         
  -1   1  12         14.21         13.77         0.19 o                         
   0   1  12          0.72          0.74         0.08 o                         
   1   1  12         22.58         27.16         0.78 o                         
   2   1  12          6.96          5.92         1.03 o                         
  -5   2  12          0.09          0.13         0.18 o                         
  -4   2  12          0.26          0.42         0.12 o                         
  -3   2  12          1.50          0.96         0.09 o                         
  -2   2  12          7.26          7.07         0.12 o                         
  -1   2  12          5.76          5.82         0.11 o                         
   0   2  12          4.17          4.92         0.24 o                         
   1   2  12          0.16          0.28         0.17 o                         
   2   2  12          2.31          1.84         0.63 o                         
  -5   3  12          0.00          0.03         0.18 o                         
  -4   3  12          0.25          0.47         0.12 o                         
  -3   3  12          0.55          0.76         0.08 o                         
  -2   3  12          0.69          0.70         0.05 o                         
  -1   3  12          2.57          2.25         0.08 o                         
   0   3  12          4.41          3.49         0.12 o                         
   1   3  12         12.75         12.21         0.48 o                         
   2   3  12          0.01          0.35         0.33 o                         
   3   3  12          2.56          1.08         3.94 o                         
  -5   4  12          0.01          0.06         0.17 o                         
  -4   4  12          2.19          1.71         0.14 o                         
  -3   4  12          2.16          2.03         0.09 o                         
  -2   4  12          0.07          0.20         0.05 o                         
  -1   4  12        102.21        114.85         1.77 o                         
   0   4  12         53.50         60.50         0.67 o                         
   1   4  12          3.13          3.26         0.15 o                         
   2   4  12          2.61          1.45         0.29 o                         
   3   4  12          0.55          0.09         1.43 o                         
  -5   5  12          0.18          0.27         0.16 o                         
  -4   5  12          0.02          0.16         0.10 o                         
  -3   5  12          1.23          1.49         0.09 o                         
  -2   5  12         37.74         42.46         0.44 o                         
  -1   5  12         28.17         29.64         0.32 o                         
   0   5  12         22.45         27.46         0.33 o                         
   1   5  12          3.21          3.24         0.14 o                         
   2   5  12          1.96          1.71         0.20 o                         
   3   5  12          0.53          0.34         0.52 o                         
  -5   6  12          0.16          0.19         0.15 o                         
  -4   6  12          0.01          0.10         0.10 o                         
  -3   6  12          6.22          5.79         0.13 o                         
  -2   6  12          6.42          5.74         0.10 o                         
  -1   6  12         13.89         14.66         0.20 o                         
   0   6  12          8.91          6.43         0.13 o                         
   1   6  12          1.38          1.42         0.10 o                         
   2   6  12          1.49          1.60         0.16 o                         
   3   6  12          0.02          0.14         0.26 o                         
   4   6  12          0.04          0.23         3.79 o                         
  -5   7  12          0.00          0.08         0.14 o                         
  -4   7  12          0.41          0.61         0.10 o                         
  -3   7  12          1.54          1.50         0.08 o                         
  -2   7  12          1.60          1.31         0.05 o                         
  -1   7  12          0.35          0.77         0.06 o                         
   0   7  12          0.29          0.99         0.07 o                         
   1   7  12         20.95         21.40         0.36 o                         
   2   7  12          1.48          1.54         0.21 o                         
   3   7  12          1.33          1.51         0.24 o                         
   4   7  12          0.04          0.09         0.48 o                         
  -5   8  12          0.01         -0.04         0.14 o                         
  -4   8  12          0.39          0.40         0.10 o                         
  -3   8  12          0.56          0.55         0.08 o                         
  -2   8  12          1.02          0.95         0.05 o                         
  -1   8  12          0.86          0.80         0.05 o                         
   0   8  12          1.27          1.59         0.07 o                         
   1   8  12          0.91          0.92         0.09 o                         
   2   8  12          3.79          3.83         0.17 o                         
   3   8  12          0.13          0.48         0.18 o                         
   4   8  12          0.01          0.07         0.32 o                         
  -4   9  12          0.01          0.04         0.09 o                         
  -3   9  12          0.01          0.26         0.06 o                         
  -2   9  12          0.05          0.14         0.05 o                         
  -1   9  12          1.39          1.47         0.06 o                         
   0   9  12          0.04          0.07         0.06 o                         
   1   9  12          0.63          0.94         0.09 o                         
   2   9  12          0.47          0.44         0.12 o                         
   3   9  12          0.43          0.32         0.16 o                         
   4   9  12          0.00          0.05         0.25 o                         
  -4  10  12          0.04          0.07         0.09 o                         
  -3  10  12          0.94          0.86         0.07 o                         
  -2  10  12          3.99          3.94         0.09 o                         
  -1  10  12          0.23          0.42         0.05 o                         
   0  10  12          0.46          0.35         0.07 o                         
   1  10  12          0.83          1.26         0.09 o                         
   2  10  12          0.53          0.55         0.11 o                         
   3  10  12          0.29          0.22         0.14 o                         
   4  10  12          0.08          0.16         0.20 o                         
  -4  11  12          0.00          0.07         0.08 o                         
  -3  11  12          0.45          0.52         0.06 o                         
  -2  11  12          1.07          0.95         0.06 o                         
  -1  11  12          0.08          0.14         0.05 o                         
   0  11  12          0.37          0.45         0.07 o                         
   1  11  12          1.19          0.90         0.09 o                         
   2  11  12          0.09          0.16         0.10 o                         
   3  11  12          0.00          0.05         0.13 o                         
  -3  12  12          0.39          0.43         0.07 o                         
  -2  12  12          0.63          0.63         0.05 o                         
  -1  12  12         18.26         19.81         0.41 o                         
   0  12  12          9.10          7.85         0.20 o                         
   1  12  12          0.05          0.12         0.08 o                         
   2  12  12          0.01          0.07         0.10 o                         
   3  12  12          0.13          0.11         0.12 o                         
  -3  13  12          0.63          0.57         0.07 o                         
  -2  13  12          1.54          1.21         0.07 o                         
  -1  13  12          0.56          0.49         0.06 o                         
   0  13  12          0.28          0.24         0.07 o                         
   1  13  12          2.45          2.11         0.10 o                         
   2  13  12          0.12          0.12         0.10 o                         
  -2  14  12          0.56          0.48         0.06 o                         
  -1  14  12          0.03          0.15         0.06 o                         
   0  14  12          0.43          0.43         0.07 o                         
   1  14  12          0.24          0.19         0.09 o                         
   2  14  12          0.17          0.22         0.10 o                         
  -1  15  12          0.05          0.12         0.06 o                         
   0  15  12          0.56          0.57         0.08 o                         
   1  15  12          0.23          0.27         0.09 o                         
  -5   1  13          0.03          0.07         0.24 o                         
  -4   1  13          0.10          0.28         0.11 o                         
  -3   1  13          0.09          0.39         0.11 o                         
  -2   1  13          0.23          0.50         0.05 o                         
  -1   1  13          4.02          3.13         0.07 o                         
   0   1  13          6.21          5.45         0.14 o                         
   1   1  13          5.18          5.78         0.32 o                         
   2   1  13          6.01          6.94         0.71 o                         
  -5   2  13          0.29          0.21         0.19 o                         
  -4   2  13          0.17          0.19         0.11 o                         
  -3   2  13          0.39          0.67         0.07 o                         
  -2   2  13         26.67         28.50         0.32 o                         
  -1   2  13         15.97         16.20         0.21 o                         
   0   2  13          0.88          1.09         0.09 o                         
   1   2  13          8.74          8.96         0.33 o                         
   2   2  13          2.97          2.47         0.47 o                         
   3   2  13          0.48          0.26         4.89 o                         
  -5   3  13          0.14          0.21         0.16 o                         
  -4   3  13          0.01          0.15         0.11 o                         
  -3   3  13          0.01          0.27         0.07 o                         
  -2   3  13          5.66          5.58         0.09 o                         
  -1   3  13         18.21         18.49         0.24 o                         
   0   3  13          2.70          2.79         0.10 o                         
   1   3  13         13.39         14.45         0.49 o                         
   2   3  13          0.69          0.60         0.33 o                         
   3   3  13          0.08          0.31         2.96 o                         
  -5   4  13          0.43          0.38         0.16 o                         
  -4   4  13          0.43          0.52         0.16 o                         
  -3   4  13          0.79          0.79         0.07 o                         
  -2   4  13          3.05          3.05         0.07 o                         
  -1   4  13         56.25         60.29         0.74 o                         
   0   4  13        167.45        214.72         4.93 o                         
   1   4  13          5.89          4.94         0.36 o                         
   2   4  13          0.43          0.55         0.26 o                         
   3   4  13          0.00          0.36         0.66 o                         
  -5   5  13          0.01          0.04         0.15 o                         
  -4   5  13          0.07          0.18         0.10 o                         
  -3   5  13          1.40          1.36         0.08 o                         
  -2   5  13          0.05          0.33         0.05 o                         
  -1   5  13          7.05          6.33         0.11 o                         
   0   5  13          0.32          0.77         0.08 o                         
   1   5  13          6.36          6.97         0.21 o                         
   2   5  13          2.50          2.11         0.29 o                         
   3   5  13          0.03          0.04         0.49 o                         
   4   5  13          0.11          0.88         9.25 o                         
  -5   6  13          0.30          0.22         0.14 o                         
  -4   6  13          0.06          0.13         0.10 o                         
  -3   6  13          1.46          1.30         0.08 o                         
  -2   6  13          0.02          0.13         0.04 o                         
  -1   6  13          1.25          1.39         0.06 o                         
   0   6  13          2.98          3.94         0.11 o                         
   1   6  13          1.97          1.46         0.11 o                         
   2   6  13          0.04          0.34         0.15 o                         
   3   6  13          0.00          0.13         0.31 o                         
   4   6  13          0.01          0.10         0.91 o                         
  -5   7  13          0.00          0.03         0.14 o                         
  -4   7  13          0.46          0.52         0.10 o                         
  -3   7  13          1.00          0.81         0.08 o                         
  -2   7  13          0.03          0.15         0.04 o                         
  -1   7  13         10.21         10.98         0.15 o                         
   0   7  13          5.41          4.96         0.14 o                         
   1   7  13          8.02          7.64         0.18 o                         
   2   7  13          0.57          0.64         0.14 o                         
   3   7  13          1.36          1.06         0.24 o                         
   4   7  13          0.00          0.04         1.84 o                         
  -5   8  13          0.23          0.29         0.13 o                         
  -4   8  13          4.10          3.45         0.17 o                         
  -3   8  13          1.62          1.64         0.08 o                         
  -2   8  13          0.14          0.36         0.04 o                         
  -1   8  13          0.30          0.75         0.05 o                         
   0   8  13          2.27          2.74         0.18 o                         
   1   8  13          0.60          0.59         0.09 o                         
   2   8  13          0.49          0.73         0.12 o                         
   3   8  13          0.62          1.07         0.34 o                         
   4   8  13          0.36          0.47         0.34 o                         
  -4   9  13          0.03          0.07         0.09 o                         
  -3   9  13          4.55          3.69         0.11 o                         
  -2   9  13          1.82          1.88         0.06 o                         
  -1   9  13          0.56          0.58         0.06 o                         
   0   9  13          1.14          1.73         0.12 o                         
   1   9  13          1.67          2.01         0.11 o                         
   2   9  13          0.25          0.58         0.12 o                         
   3   9  13          1.09          1.16         0.17 o                         
   4   9  13          0.02          0.12         0.33 o                         
  -4  10  13          0.35          0.30         0.09 o                         
  -3  10  13          0.02          0.09         0.06 o                         
  -2  10  13          0.16          0.22         0.05 o                         
  -1  10  13          0.00          0.13         0.05 o                         
   0  10  13          0.40          0.33         0.07 o                         
   1  10  13          2.36          2.24         0.11 o                         
   2  10  13          0.00          0.09         0.11 o                         
   3  10  13          0.00          0.08         0.14 o                         
  -4  11  13          0.11          0.12         0.09 o                         
  -3  11  13          0.04          0.15         0.06 o                         
  -2  11  13          0.12          0.16         0.05 o                         
  -1  11  13          1.04          1.02         0.06 o                         
   0  11  13          0.26          0.33         0.07 o                         
   1  11  13          0.19          0.28         0.08 o                         
   2  11  13          0.22          0.14         0.10 o                         
   3  11  13          0.14          0.16         0.13 o                         
  -3  12  13          0.05          0.09         0.06 o                         
  -2  12  13          0.40          0.43         0.06 o                         
  -1  12  13          0.37          0.48         0.06 o                         
   0  12  13          0.75          0.80         0.08 o                         
   1  12  13          0.71          0.58         0.09 o                         
   2  12  13          0.50          0.44         0.10 o                         
   3  12  13          0.06          0.11         0.12 o                         
  -3  13  13          1.47          1.21         0.08 o                         
  -2  13  13          0.78          0.76         0.06 o                         
  -1  13  13          1.64          1.57         0.07 o                         
   0  13  13          0.07          0.15         0.07 o                         
   1  13  13          1.34          1.05         0.09 o                         
   2  13  13          0.10          0.12         0.10 o                         
  -2  14  13          0.98          0.87         0.06 o                         
  -1  14  13          1.13          1.07         0.06 o                         
   0  14  13          0.18          0.25         0.07 o                         
   1  14  13          1.99          1.64         0.16 o                         
   2  14  13          0.01          0.03         0.11 o                         
  -1  15  13          1.18          1.00         0.07 o                         
   0  15  13          0.02          0.06         0.07 o                         
  -5   0  14          0.02          0.05         0.21 o                         
  -4   0  14          0.14          0.23         0.16 o                         
  -3   0  14         19.42         22.69         0.57 o                         
  -2   0  14         16.45         18.99         0.34 o                         
  -1   0  14         60.20         71.77         1.76 o                         
   0   0  14          2.68          1.47         0.14 o                         
   1   0  14          1.11          1.94         0.28 o                         
   2   0  14          0.75          0.94         0.68 o                         
  -5   1  14          0.00          0.03         0.15 o                         
  -4   1  14          0.44          0.49         0.11 o                         
  -3   1  14          2.00          1.91         0.08 o                         
  -2   1  14         31.10         34.21         0.45 o                         
  -1   1  14         22.93         23.82         0.27 o                         
   0   1  14         13.74         14.15         0.31 o                         
   1   1  14          0.39          0.77         0.18 o                         
   2   1  14          1.11          1.57         0.47 o                         
   3   1  14          1.57          1.55         4.93 o                         
  -5   2  14          0.01          0.05         0.15 o                         
  -4   2  14          0.20          0.22         0.11 o                         
  -3   2  14          0.04          0.20         0.06 o                         
  -2   2  14          5.30          3.50         0.08 o                         
  -1   2  14          4.31          4.40         0.38 o                         
   0   2  14          1.50          2.00         0.17 o                         
   1   2  14          3.76          3.93         0.22 o                         
   2   2  14          0.91          0.37         0.38 o                         
   3   2  14          0.35          0.69         3.83 o                         
  -5   3  14          0.20          0.24         0.16 o                         
  -4   3  14          0.00          0.06         0.09 o                         
  -3   3  14          0.02          0.18         0.07 o                         
  -2   3  14          0.04          0.30         0.04 o                         
  -1   3  14          1.85          1.64         0.06 o                         
   0   3  14          0.09          0.14         0.08 o                         
   1   3  14          3.86          3.45         0.19 o                         
   2   3  14          3.13          3.34         0.41 o                         
   3   3  14          0.24          0.91         2.63 o                         
  -5   4  14          0.74          0.69         0.16 o                         
  -4   4  14          0.03          0.10         0.09 o                         
  -3   4  14          3.51          3.34         0.10 o                         
  -2   4  14          1.14          0.92         0.04 o                         
  -1   4  14          0.27          0.58         0.06 o                         
   0   4  14         54.61         65.81         0.76 o                         
   1   4  14         24.93         28.02         0.79 o                         
   2   4  14          0.11          0.51         0.26 o                         
   3   4  14          0.87          0.59         0.86 o                         
  -5   5  14          0.00          0.17         0.14 o                         
  -4   5  14          0.45          0.55         0.10 o                         
  -3   5  14          0.00          0.14         0.06 o                         
  -2   5  14          3.20          3.28         0.07 o                         
  -1   5  14         15.26         15.86         0.24 o                         
   0   5  14          8.95         10.94         0.26 o                         
   1   5  14         16.70         19.91         0.53 o                         
   2   5  14          4.31          3.93         0.33 o                         
   3   5  14          0.43          0.46         0.54 o                         
   4   5  14          0.03          0.64         8.69 o                         
  -5   6  14          0.13          0.20         0.14 o                         
  -4   6  14          0.46          0.45         0.10 o                         
  -3   6  14          0.50          0.72         0.07 o                         
  -2   6  14          9.58          9.11         0.14 o                         
  -1   6  14          5.20          4.66         0.10 o                         
   0   6  14          7.17          7.47         0.15 o                         
   1   6  14          9.94          8.34         0.20 o                         
   2   6  14          0.30          0.81         0.45 o                         
   3   6  14          0.22          0.32         0.31 o                         
   4   6  14          0.08          0.05         0.92 o                         
  -5   7  14          0.00          0.04         0.12 o                         
  -4   7  14          0.20          0.20         0.09 o                         
  -3   7  14          0.07          0.17         0.07 o                         
  -2   7  14          1.89          1.65         0.06 o                         
  -1   7  14          3.86          3.52         0.08 o                         
   0   7  14          0.37          0.74         0.07 o                         
   1   7  14          0.40          0.60         0.09 o                         
   2   7  14          4.22          3.72         0.19 o                         
   3   7  14          0.77          0.63         0.24 o                         
   4   7  14          0.43          0.42         1.45 o                         
  -4   8  14          0.02          0.01         0.09 o                         
  -3   8  14          0.26          0.43         0.07 o                         
  -2   8  14          0.46          0.41         0.05 o                         
  -1   8  14          0.81          0.88         0.06 o                         
   0   8  14          0.34          0.28         0.07 o                         
   1   8  14          0.20          0.25         0.09 o                         
   2   8  14          0.57          0.53         0.12 o                         
   3   8  14          1.23          1.36         0.21 o                         
   4   8  14          0.08          0.05         0.37 o                         
  -4   9  14          0.19          0.18         0.09 o                         
  -3   9  14          0.15          0.25         0.05 o                         
  -2   9  14          0.17          0.25         0.05 o                         
  -1   9  14          0.18          0.38         0.06 o                         
   0   9  14          1.55          2.50         0.09 o                         
   1   9  14          0.00          0.16         0.09 o                         
   2   9  14          0.17          0.31         0.11 o                         
   3   9  14          0.04          0.06         0.16 o                         
   4   9  14          0.07          0.14         0.33 o                         
  -4  10  14          0.00          0.04         0.08 o                         
  -3  10  14          0.01          0.10         0.05 o                         
  -2  10  14          0.59          0.66         0.05 o                         
  -1  10  14          3.02          2.84         0.08 o                         
   0  10  14          0.26          0.34         0.07 o                         
   1  10  14          0.38          0.42         0.09 o                         
   2  10  14          0.41          0.51         0.11 o                         
   3  10  14          0.12          0.16         0.14 o                         
  -4  11  14          0.03          0.07         0.09 o                         
  -3  11  14          0.01          0.07         0.06 o                         
  -2  11  14          0.27          0.32         0.05 o                         
  -1  11  14          0.58          0.63         0.06 o                         
   0  11  14          0.02          0.12         0.07 o                         
   1  11  14          0.95          0.93         0.09 o                         
   2  11  14          1.34          0.93         0.12 o                         
   3  11  14          0.01          0.07         0.13 o                         
  -3  12  14          0.79          0.71         0.08 o                         
  -2  12  14          0.38          0.43         0.05 o                         
  -1  12  14          0.70          0.70         0.06 o                         
   0  12  14         13.56         14.67         0.33 o                         
   1  12  14          4.95          4.32         0.22 o                         
   2  12  14          0.01          0.04         0.10 o                         
   3  12  14          0.03          0.04         0.12 o                         
  -3  13  14          0.11          0.12         0.06 o                         
  -2  13  14          0.24          0.24         0.06 o                         
  -1  13  14          0.66          0.61         0.06 o                         
   0  13  14          0.29          0.40         0.08 o                         
   1  13  14          0.24          0.22         0.09 o                         
   2  13  14          1.61          1.44         0.19 o                         
  -2  14  14          0.06          0.08         0.06 o                         
  -1  14  14          0.31          0.23         0.06 o                         
   0  14  14          0.00          0.05         0.08 o                         
   1  14  14          0.32          0.31         0.09 o                         
   0  15  14          0.01          0.05         0.07 o                         
  -5   1  15          0.01          0.07         0.15 o                         
  -4   1  15          0.15          0.10         0.10 o                         
  -3   1  15          0.00          0.09         0.06 o                         
  -2   1  15          1.98          1.90         0.06 o                         
  -1   1  15          0.01          0.42         0.05 o                         
   0   1  15          1.29          0.95         0.10 o                         
   1   1  15          4.77          4.53         0.24 o                         
   2   1  15          0.71          0.85         0.42 o                         
   3   1  15          0.75          0.90         4.66 o                         
  -5   2  15          0.00          0.02         0.14 o                         
  -4   2  15          0.57          0.52         0.10 o                         
  -3   2  15          0.21          0.31         0.05 o                         
  -2   2  15          0.01          0.23         0.04 o                         
  -1   2  15         10.93         11.94         0.18 o                         
   0   2  15          8.90         10.66         0.40 o                         
   1   2  15          1.00          1.32         0.17 o                         
   2   2  15          1.55          1.14         0.37 o                         
   3   2  15          0.49          0.78         2.95 o                         
  -5   3  15          0.05          0.09         0.15 o                         
  -4   3  15          0.99          1.05         0.10 o                         
  -3   3  15          0.00          0.16         0.06 o                         
  -2   3  15          0.78          0.73         0.04 o                         
  -1   3  15          2.04          2.38         0.10 o                         
   0   3  15          6.39          5.80         0.14 o                         
   1   3  15          6.50          7.02         0.27 o                         
   2   3  15          8.01          9.58         0.61 o                         
   3   3  15          0.34          0.56         2.61 o                         
  -5   4  15          1.95          1.95         0.16 o                         
  -4   4  15          1.59          1.64         0.10 o                         
  -3   4  15          0.93          0.94         0.07 o                         
  -2   4  15          1.53          1.28         0.05 o                         
  -1   4  15          1.90          1.83         0.06 o                         
   0   4  15         29.44         32.08         0.44 o                         
   1   4  15         66.58         90.74         2.02 o                         
   2   4  15          1.59          1.09         0.27 o                         
   3   4  15          0.10          0.31         0.81 o                         
   4   4  15          0.01         -0.68         8.58 o                         
  -5   5  15          0.61          0.48         0.14 o                         
  -4   5  15          0.04          0.07         0.09 o                         
  -3   5  15          0.21          0.26         0.06 o                         
  -2   5  15          3.12          3.07         0.07 o                         
  -1   5  15          2.86          3.12         0.08 o                         
   0   5  15          1.79          3.06         0.10 o                         
   1   5  15          1.16          1.31         0.12 o                         
   2   5  15          3.20          3.30         0.28 o                         
   3   5  15          0.97          0.88         0.50 o                         
   4   5  15          0.06          0.19         7.05 o                         
  -5   6  15          0.07          0.07         0.12 o                         
  -4   6  15          1.21          0.99         0.10 o                         
  -3   6  15          0.10          0.30         0.06 o                         
  -2   6  15          1.79          1.70         0.06 o                         
  -1   6  15          0.35          0.44         0.06 o                         
   0   6  15          4.62          4.64         0.11 o                         
   1   6  15          1.00          1.32         0.11 o                         
   2   6  15          0.01          0.34         0.16 o                         
   3   6  15          0.00          0.17         0.31 o                         
   4   6  15          0.00         -0.06         1.00 o                         
  -5   7  15          0.40          0.45         0.13 o                         
  -4   7  15          0.01          0.06         0.09 o                         
  -3   7  15          0.04          0.17         0.07 o                         
  -2   7  15          2.49          2.30         0.07 o                         
  -1   7  15          0.84          0.93         0.06 o                         
   0   7  15          6.26          5.72         0.17 o                         
   1   7  15          0.10          0.17         0.09 o                         
   2   7  15          2.56          2.37         0.20 o                         
   3   7  15          0.16          0.30         0.23 o                         
   4   7  15          0.19          0.28         0.47 o                         
  -4   8  15          1.66          1.73         0.14 o                         
  -3   8  15          5.16          4.90         0.12 o                         
  -2   8  15          2.81          2.57         0.07 o                         
  -1   8  15          2.05          2.16         0.07 o                         
   0   8  15          0.03          0.50         0.07 o                         
   1   8  15          1.57          1.30         0.10 o                         
   2   8  15          0.11          0.17         0.12 o                         
   3   8  15          0.98          1.03         0.21 o                         
   4   8  15          0.10          0.29         0.38 o                         
  -4   9  15          0.64          0.56         0.09 o                         
  -3   9  15          0.52          0.54         0.05 o                         
  -2   9  15          7.81          6.84         0.12 o                         
  -1   9  15          4.22          4.18         0.11 o                         
   0   9  15          0.53          0.48         0.07 o                         
   1   9  15          0.05          0.20         0.09 o                         
   2   9  15          0.67          0.83         0.12 o                         
   3   9  15          0.01          0.12         0.16 o                         
  -4  10  15          0.12          0.11         0.08 o                         
  -3  10  15          0.40          0.38         0.05 o                         
  -2  10  15          0.21          0.31         0.05 o                         
  -1  10  15          0.05          0.34         0.06 o                         
   0  10  15          0.01          0.20         0.07 o                         
   1  10  15          0.17          0.17         0.09 o                         
   2  10  15          0.56          0.54         0.11 o                         
   3  10  15          0.00          0.01         0.14 o                         
  -3  11  15          0.17          0.16         0.05 o                         
  -2  11  15          0.09          0.18         0.05 o                         
  -1  11  15          0.32          0.41         0.06 o                         
   0  11  15          0.36          0.40         0.07 o                         
   1  11  15          0.47          0.52         0.09 o                         
   2  11  15          0.18          0.21         0.11 o                         
   3  11  15          0.10          0.07         0.13 o                         
  -3  12  15          0.57          0.62         0.06 o                         
  -2  12  15          0.01          0.07         0.05 o                         
  -1  12  15          0.77          0.80         0.06 o                         
   0  12  15          0.11          0.10         0.08 o                         
   1  12  15          0.26          0.32         0.09 o                         
   2  12  15          0.26          0.24         0.11 o                         
  -2  13  15          2.62          2.56         0.10 o                         
  -1  13  15          0.42          0.37         0.06 o                         
   0  13  15          0.92          0.80         0.08 o                         
   1  13  15          0.47          0.46         0.09 o                         
   2  13  15          0.57          0.39         0.11 o                         
  -2  14  15          0.06          0.15         0.06 o                         
  -1  14  15          0.30          0.30         0.06 o                         
   0  14  15          1.15          1.26         0.09 o                         
   1  14  15          0.13          0.10         0.09 o                         
  -5   0  16          0.01          0.10         0.21 o                         
  -4   0  16          0.26          0.53         0.15 o                         
  -3   0  16          0.03          0.20         0.08 o                         
  -2   0  16          9.30         10.39         0.44 o                         
  -1   0  16         22.46         24.74         0.42 o                         
   0   0  16         31.15         46.25         0.95 o                         
   1   0  16          1.94          1.49         0.26 o                         
   2   0  16          0.74          1.57         0.57 o                         
   3   0  16          0.02         -0.50         5.19 o                         
  -5   1  16          0.06          0.05         0.14 o                         
  -4   1  16          0.12          0.20         0.09 o                         
  -3   1  16          1.93          1.88         0.07 o                         
  -2   1  16          2.58          3.35         0.14 o                         
  -1   1  16         16.98         18.36         0.25 o                         
   0   1  16         34.80         41.90         0.59 o                         
   1   1  16          4.72          4.11         0.23 o                         
   2   1  16          0.00          0.04         0.37 o                         
   3   1  16          0.01         -0.08         3.26 o                         
  -5   2  16          0.35          0.33         0.20 o                         
  -4   2  16          0.00          0.16         0.08 o                         
  -3   2  16          0.12          0.16         0.05 o                         
  -2   2  16          1.26          1.09         0.05 o                         
  -1   2  16          5.38          4.93         0.10 o                         
   0   2  16          0.92          1.25         0.09 o                         
   1   2  16          0.01          0.29         0.15 o                         
   2   2  16          1.26          1.25         0.36 o                         
   3   2  16          0.52          0.19         2.76 o                         
  -5   3  16          0.56          0.49         0.14 o                         
  -4   3  16          0.09          0.08         0.08 o                         
  -3   3  16          0.01          0.11         0.06 o                         
  -2   3  16          0.34          0.82         0.05 o                         
  -1   3  16          0.45          0.42         0.05 o                         
   0   3  16          2.31          2.01         0.10 o                         
   1   3  16          0.16          0.44         0.15 o                         
   2   3  16          1.68          1.48         0.31 o                         
   3   3  16          0.50          0.85         1.19 o                         
   4   3  16          0.19          0.00        10.78 o                         
  -5   4  16          0.21          0.28         0.13 o                         
  -4   4  16          1.86          1.66         0.10 o                         
  -3   4  16          0.12          0.34         0.07 o                         
  -2   4  16          2.54          2.69         0.06 o                         
  -1   4  16          0.25          0.33         0.05 o                         
   0   4  16          0.48          0.57         0.08 o                         
   1   4  16         14.30         14.61         0.63 o                         
   2   4  16          6.67          6.64         0.39 o                         
   3   4  16          0.00          0.18         0.73 o                         
   4   4  16          0.21         -0.30         9.00 o                         
  -5   5  16          0.03          0.07         0.12 o                         
  -4   5  16          0.45          0.63         0.09 o                         
  -3   5  16          1.48          1.38         0.07 o                         
  -2   5  16          0.05          0.37         0.04 o                         
  -1   5  16          2.39          2.38         0.07 o                         
   0   5  16          2.15          4.35         0.19 o                         
   1   5  16          0.68          1.02         0.11 o                         
   2   5  16          7.31          7.94         0.47 o                         
   3   5  16          2.48          2.96         0.57 o                         
   4   5  16          0.03         -0.03         5.65 o                         
  -5   6  16          0.27          0.25         0.12 o                         
  -4   6  16          0.38          0.41         0.09 o                         
  -3   6  16          0.47          0.43         0.06 o                         
  -2   6  16          2.51          2.44         0.06 o                         
  -1   6  16          5.91          5.90         0.11 o                         
   0   6  16          1.87          1.60         0.08 o                         
   1   6  16          1.48          1.39         0.11 o                         
   2   6  16          4.39          3.47         0.31 o                         
   3   6  16          0.08          0.15         0.47 o                         
   4   6  16          0.00         -0.08         1.11 o                         
  -4   7  16          0.11          0.13         0.08 o                         
  -3   7  16          0.68          0.63         0.07 o                         
  -2   7  16          0.21          0.26         0.05 o                         
  -1   7  16          1.18          1.27         0.06 o                         
   0   7  16          2.89          2.39         0.09 o                         
   1   7  16          0.24          0.27         0.09 o                         
   2   7  16          0.14          0.27         0.14 o                         
   3   7  16          0.40          0.45         0.54 o                         
   4   7  16          0.18          0.16         0.68 o                         
  -4   8  16          0.17          0.14         0.08 o                         
  -3   8  16          0.33          0.36         0.07 o                         
  -2   8  16          0.09          0.28         0.05 o                         
  -1   8  16          0.08          0.22         0.06 o                         
   0   8  16          0.35          0.61         0.08 o                         
   1   8  16          0.04          0.17         0.09 o                         
   2   8  16          0.00          0.08         0.12 o                         
   3   8  16          0.21          0.17         0.19 o                         
  -4   9  16          0.08          0.13         0.08 o                         
  -3   9  16          0.30          0.33         0.07 o                         
  -2   9  16          0.36          0.24         0.04 o                         
  -1   9  16          0.38          0.68         0.06 o                         
   0   9  16          0.34          0.33         0.07 o                         
   1   9  16          0.87          0.81         0.10 o                         
   2   9  16          0.00          0.08         0.12 o                         
   3   9  16          0.04          0.14         0.17 o                         
  -4  10  16          0.12          0.15         0.09 o                         
  -3  10  16          0.00          0.04         0.05 o                         
  -2  10  16          0.00          0.11         0.04 o                         
  -1  10  16          0.06          0.24         0.06 o                         
   0  10  16          1.06          0.82         0.08 o                         
   1  10  16          0.18          0.28         0.09 o                         
   2  10  16          0.13          0.19         0.11 o                         
   3  10  16          0.14          0.20         0.15 o                         
  -3  11  16          0.03          0.18         0.05 o                         
  -2  11  16          0.05          0.15         0.05 o                         
  -1  11  16          0.08          0.17         0.06 o                         
   0  11  16          0.31          0.23         0.07 o                         
   1  11  16          0.11          0.22         0.09 o                         
   2  11  16          0.78          0.84         0.12 o                         
   3  11  16          0.80          0.58         0.17 o                         
  -3  12  16          0.01          0.06         0.06 o                         
  -2  12  16          1.00          0.91         0.06 o                         
  -1  12  16          0.31          0.41         0.06 o                         
   0  12  16          0.49          0.41         0.08 o                         
   1  12  16          6.31          6.29         0.39 o                         
   2  12  16          1.66          1.46         0.14 o                         
  -2  13  16          0.38          0.26         0.06 o                         
  -1  13  16          0.03          0.10         0.06 o                         
   0  13  16          0.09          0.11         0.07 o                         
   1  13  16          0.07          0.10         0.09 o                         
  -1  14  16          0.18          0.12         0.06 o                         
   0  14  16          0.11          0.10         0.08 o                         
  -5   1  17          1.08          1.11         0.23 o                         
  -4   1  17          0.05          0.07         0.08 o                         
  -3   1  17          0.37          0.32         0.05 o                         
  -2   1  17          0.01          0.30         0.04 o                         
  -1   1  17          4.36          4.37         0.09 o                         
   0   1  17          0.01          0.31         0.09 o                         
   1   1  17          0.01          0.16         0.17 o                         
   2   1  17          1.60          1.33         0.38 o                         
   3   1  17          0.04          0.00         2.88 o                         
  -5   2  17          0.25          0.30         0.14 o                         
  -4   2  17          0.06          0.14         0.08 o                         
  -3   2  17          0.77          0.71         0.06 o                         
  -2   2  17          0.23          0.36         0.04 o                         
  -1   2  17          0.00          0.27         0.05 o                         
   0   2  17          0.76          1.03         0.09 o                         
   1   2  17          1.57          1.75         0.18 o                         
   2   2  17          0.84          0.91         0.31 o                         
   3   2  17          0.18          0.19         1.19 o                         
  -5   3  17          0.04          0.04         0.14 o                         
  -4   3  17          0.35          0.32         0.08 o                         
  -3   3  17          3.45          3.60         0.13 o                         
  -2   3  17          0.28          0.37         0.04 o                         
  -1   3  17          1.18          1.30         0.06 o                         
   0   3  17          0.10          0.32         0.08 o                         
   1   3  17          1.91          1.47         0.16 o                         
   2   3  17          3.58          3.16         0.35 o                         
   3   3  17          3.57          3.75         1.50 o                         
   4   3  17          0.12          0.12         8.74 o                         
  -5   4  17          0.01          0.09         0.17 o                         
  -4   4  17          4.13          3.75         0.13 o                         
  -3   4  17          3.15          2.99         0.08 o                         
  -2   4  17          1.45          1.24         0.05 o                         
  -1   4  17          1.47          1.19         0.07 o                         
   0   4  17          0.53          0.54         0.08 o                         
   1   4  17          7.65          6.81         0.24 o                         
   2   4  17         17.23         19.03         0.87 o                         
   3   4  17          0.27          0.18         0.62 o                         
   4   4  17          0.07          1.33         6.79 o                         
  -5   5  17          0.03          0.04         0.12 o                         
  -4   5  17          0.86          0.77         0.09 o                         
  -3   5  17          0.12          0.30         0.06 o                         
  -2   5  17          0.39          0.39         0.04 o                         
  -1   5  17          4.57          4.57         0.16 o                         
   0   5  17          3.80          4.04         0.16 o                         
   1   5  17          0.01          0.13         0.11 o                         
   2   5  17          0.92          0.89         0.22 o                         
   3   5  17          1.13          1.38         0.54 o                         
   4   5  17          0.29          0.15         2.52 o                         
  -4   6  17          0.06          0.19         0.08 o                         
  -3   6  17          2.33          1.88         0.07 o                         
  -2   6  17          0.08          0.18         0.04 o                         
  -1   6  17          0.70          0.70         0.06 o                         
   0   6  17          1.42          1.30         0.08 o                         
   1   6  17          3.07          2.83         0.13 o                         
   2   6  17          0.13          0.32         0.17 o                         
   3   6  17          0.15          0.27         0.38 o                         
   4   6  17          0.00          0.02         1.11 o                         
  -4   7  17          0.60          0.68         0.08 o                         
  -3   7  17          0.21          0.29         0.06 o                         
  -2   7  17          0.56          0.51         0.05 o                         
  -1   7  17          1.85          1.92         0.07 o                         
   0   7  17          2.04          1.66         0.09 o                         
   1   7  17          1.86          1.70         0.11 o                         
   2   7  17          0.16          0.27         0.14 o                         
   3   7  17          0.43          0.40         0.74 o                         
   4   7  17          0.02          0.16         0.67 o                         
  -4   8  17          0.09          0.18         0.08 o                         
  -3   8  17          4.49          4.91         0.18 o                         
  -2   8  17          2.70          2.31         0.07 o                         
  -1   8  17          3.16          3.07         0.08 o                         
   0   8  17          3.12          3.94         0.13 o                         
   1   8  17          0.18          0.37         0.10 o                         
   2   8  17          0.68          0.54         0.13 o                         
   3   8  17          0.00          0.01         0.19 o                         
  -4   9  17          0.70          0.71         0.09 o                         
  -3   9  17          0.19          0.23         0.06 o                         
  -2   9  17          1.82          1.58         0.06 o                         
  -1   9  17          6.08          5.45         0.12 o                         
   0   9  17          4.92          4.40         0.13 o                         
   1   9  17          0.24          0.36         0.10 o                         
   2   9  17          0.01          0.08         0.12 o                         
   3   9  17          0.15          0.21         0.22 o                         
  -3  10  17          0.31          0.33         0.06 o                         
  -2  10  17          0.17          0.19         0.05 o                         
  -1  10  17          0.64          0.60         0.06 o                         
   0  10  17          0.00          0.12         0.08 o                         
   1  10  17          0.00          0.09         0.09 o                         
   2  10  17          0.05          0.04         0.11 o                         
   3  10  17          0.05          0.04         0.15 o                         
  -3  11  17          0.16          0.20         0.05 o                         
  -2  11  17          0.18          0.19         0.05 o                         
  -1  11  17          0.17          0.15         0.06 o                         
   0  11  17          0.28          0.40         0.08 o                         
   1  11  17          0.08          0.15         0.09 o                         
   2  11  17          0.35          0.40         0.11 o                         
  -2  12  17          0.31          0.38         0.05 o                         
  -1  12  17          0.00          0.11         0.06 o                         
   0  12  17          0.64          0.63         0.08 o                         
   1  12  17          0.00          0.09         0.09 o                         
   2  12  17          0.07          0.12         0.11 o                         
  -2  13  17          0.61          0.58         0.06 o                         
  -1  13  17          2.31          2.12         0.12 o                         
   0  13  17          0.08          0.08         0.08 o                         
   1  13  17          0.46          0.36         0.09 o                         
  -5   0  18          2.96          2.40         0.43 o                         
  -4   0  18          1.07          1.13         0.12 o                         
  -3   0  18          1.31          0.87         0.08 o                         
  -2   0  18          0.11          0.37         0.04 o                         
  -1   0  18          1.12          1.44         0.12 o                         
   0   0  18         10.45         15.64         0.40 o                         
   1   0  18          6.45          7.63         0.40 o                         
   2   0  18          3.91          3.69         0.59 o                         
   3   0  18          0.09          0.58         1.05 o                         
  -5   1  18          0.58          0.53         0.14 o                         
  -4   1  18          0.40          0.28         0.08 o                         
  -3   1  18          0.25          0.26         0.05 o                         
  -2   1  18          2.11          2.24         0.06 o                         
  -1   1  18          0.98          1.29         0.06 o                         
   0   1  18          3.02          2.78         0.12 o                         
   1   1  18         19.17         23.16         0.55 o                         
   2   1  18          0.68          0.39         0.35 o                         
   3   1  18          0.09          0.42         1.30 o                         
  -5   2  18          0.92          0.90         0.14 o                         
  -4   2  18          0.64          0.54         0.08 o                         
  -3   2  18          0.21          0.29         0.05 o                         
  -2   2  18          0.01          0.15         0.03 o                         
  -1   2  18          2.11          2.24         0.07 o                         
   0   2  18          2.03          1.52         0.10 o                         
   1   2  18          0.05          0.25         0.16 o                         
   2   2  18          0.09          0.23         0.29 o                         
   3   2  18          0.20          0.59         0.88 o                         
   4   2  18          0.17          0.31        11.09 o                         
  -5   3  18          0.13          0.11         0.11 o                         
  -4   3  18          1.42          1.39         0.09 o                         
  -3   3  18          0.03          0.22         0.08 o                         
  -2   3  18          0.16          0.42         0.04 o                         
  -1   3  18          1.40          1.13         0.06 o                         
   0   3  18          0.21          0.21         0.08 o                         
   1   3  18          1.28          1.03         0.16 o                         
   2   3  18          0.20          0.29         0.28 o                         
   3   3  18          0.51          0.63         0.96 o                         
   4   3  18          0.06         -0.39         8.63 o                         
  -5   4  18          0.03          0.03         0.12 o                         
  -4   4  18          0.19          0.24         0.08 o                         
  -3   4  18          2.88          2.92         0.08 o                         
  -2   4  18          0.06          0.28         0.04 o                         
  -1   4  18          0.98          0.96         0.06 o                         
   0   4  18          0.05          0.11         0.08 o                         
   1   4  18          0.14          0.12         0.13 o                         
   2   4  18          2.28          2.21         0.29 o                         
   3   4  18          1.12          0.81         0.66 o                         
   4   4  18          0.01         -0.14         6.13 o                         
  -4   5  18          0.03          0.09         0.08 o                         
  -3   5  18          2.73          2.61         0.08 o                         
  -2   5  18          4.07          3.73         0.08 o                         
  -1   5  18          0.07          0.24         0.06 o                         
   0   5  18          0.59          1.12         0.09 o                         
   1   5  18          0.09          0.17         0.11 o                         
   2   5  18          0.03          0.09         0.21 o                         
   3   5  18          2.28          2.08         0.51 o                         
   4   5  18          0.81          0.54         1.07 o                         
  -4   6  18          0.37          0.38         0.08 o                         
  -3   6  18          0.55          0.48         0.05 o                         
  -2   6  18          0.07          0.19         0.04 o                         
  -1   6  18          2.76          2.98         0.09 o                         
   0   6  18          1.49          2.40         0.10 o                         
   1   6  18          0.21          0.33         0.11 o                         
   2   6  18          0.11          0.26         0.16 o                         
   3   6  18          1.05          0.99         0.37 o                         
   4   6  18          0.02          0.06         1.19 o                         
  -4   7  18          0.57          0.44         0.08 o                         
  -3   7  18          0.58          0.65         0.08 o                         
  -2   7  18          0.62          0.45         0.05 o                         
  -1   7  18          1.07          1.07         0.07 o                         
   0   7  18          0.45          0.61         0.08 o                         
   1   7  18          0.88          0.95         0.10 o                         
   2   7  18          0.07          0.09         0.14 o                         
   3   7  18          0.02          0.03         0.26 o                         
  -4   8  18          0.06         -0.01         0.08 o                         
  -3   8  18          0.19          0.15         0.07 o                         
  -2   8  18          1.05          0.93         0.07 o                         
  -1   8  18          0.02          0.24         0.06 o                         
   0   8  18          0.03          0.27         0.08 o                         
   1   8  18          0.10          0.28         0.10 o                         
   2   8  18          0.00          0.09         0.13 o                         
   3   8  18          0.00         -0.01         0.32 o                         
  -4   9  18          0.13          0.14         0.09 o                         
  -3   9  18          0.03          0.10         0.06 o                         
  -2   9  18          0.41          0.38         0.06 o                         
  -1   9  18          0.30          0.21         0.06 o                         
   0   9  18          0.37          0.48         0.08 o                         
   1   9  18          0.34          0.42         0.10 o                         
   2   9  18          0.24          0.30         0.12 o                         
   3   9  18          0.00          0.02         0.17 o                         
  -3  10  18          0.31          0.32         0.06 o                         
  -2  10  18          0.02          0.06         0.04 o                         
  -1  10  18          0.00          0.08         0.06 o                         
   0  10  18          0.04          0.26         0.08 o                         
   1  10  18          0.09          0.13         0.10 o                         
   2  10  18          0.11          0.12         0.11 o                         
  -3  11  18          0.90          0.81         0.06 o                         
  -2  11  18          0.11          0.17         0.06 o                         
  -1  11  18          0.09          0.18         0.07 o                         
   0  11  18          0.00          0.07         0.08 o                         
   1  11  18          0.21          0.20         0.09 o                         
   2  11  18          0.06          0.11         0.11 o                         
  -2  12  18          0.00          0.06         0.05 o                         
  -1  12  18          1.01          0.96         0.07 o                         
   0  12  18          0.22          0.24         0.08 o                         
   1  12  18          0.23          0.18         0.10 o                         
  -1  13  18          0.64          0.54         0.07 o                         
   0  13  18          0.00          0.03         0.08 o                         
  -5   1  19          0.87          0.88         0.14 o                         
  -4   1  19          1.94          1.75         0.09 o                         
  -3   1  19          0.12          0.17         0.05 o                         
  -2   1  19          0.55          0.64         0.04 o                         
  -1   1  19          0.02          0.21         0.05 o                         
   0   1  19          3.17          2.99         0.12 o                         
   1   1  19          0.08          0.27         0.16 o                         
   2   1  19          0.10          0.22         0.30 o                         
   3   1  19          0.26          0.57         0.86 o                         
   4   1  19          0.00         -0.94        11.83 o                         
  -5   2  19          0.26          0.27         0.12 o                         
  -4   2  19          0.32          0.34         0.07 o                         
  -3   2  19          0.47          0.52         0.05 o                         
  -2   2  19          0.98          0.86         0.04 o                         
  -1   2  19          0.18          0.39         0.06 o                         
   0   2  19          0.06          1.69         0.19 o                         
   1   2  19          0.06          0.31         0.16 o                         
   2   2  19          0.01          0.19         0.28 o                         
   3   2  19          0.46          0.64         0.96 o                         
   4   2  19          0.02         -1.08        10.55 o                         
  -5   3  19          0.12          0.14         0.11 o                         
  -4   3  19          0.27          0.30         0.08 o                         
  -3   3  19          1.32          1.27         0.06 o                         
  -2   3  19          6.37          6.69         0.11 o                         
  -1   3  19          1.12          1.03         0.06 o                         
   0   3  19          0.40          0.53         0.09 o                         
   1   3  19          0.06          0.21         0.15 o                         
   2   3  19          0.51          0.55         0.27 o                         
   3   3  19          0.93          0.61         0.66 o                         
   4   3  19          1.14          1.85         7.06 o                         
  -4   4  19          0.12          0.19         0.09 o                         
  -3   4  19          4.65          4.81         0.11 o                         
  -2   4  19          2.80          2.62         0.06 o                         
  -1   4  19          1.84          1.72         0.07 o                         
   0   4  19          0.84          0.49         0.08 o                         
   1   4  19          0.02          0.10         0.13 o                         
   2   4  19          1.19          1.13         0.26 o                         
   3   4  19          3.06          2.62         0.62 o                         
   4   4  19          0.03         -0.19         6.19 o                         
  -4   5  19          0.41          0.33         0.08 o                         
  -3   5  19          0.76          0.72         0.05 o                         
  -2   5  19          0.14          0.28         0.04 o                         
  -1   5  19          0.44          0.44         0.06 o                         
   0   5  19          3.63          4.49         0.12 o                         
   1   5  19          1.59          1.40         0.13 o                         
   2   5  19          0.15          0.19         0.21 o                         
   3   5  19          0.37          0.36         0.47 o                         
  -4   6  19          0.01          0.07         0.07 o                         
  -3   6  19          0.04          0.12         0.04 o                         
  -2   6  19          2.07          1.82         0.06 o                         
  -1   6  19          0.03          0.12         0.07 o                         
   0   6  19          0.02          0.65         0.08 o                         
   1   6  19          1.32          1.28         0.11 o                         
   2   6  19          0.78          0.76         0.18 o                         
   3   6  19          0.00          0.02         0.34 o                         
  -4   7  19          0.57          0.47         0.08 o                         
  -3   7  19          0.38          0.52         0.05 o                         
  -2   7  19          0.91          0.98         0.06 o                         
  -1   7  19          2.09          1.73         0.08 o                         
   0   7  19          0.30          0.45         0.08 o                         
   1   7  19          1.88          1.55         0.12 o                         
   2   7  19          0.30          0.32         0.15 o                         
   3   7  19          0.12          0.15         0.56 o                         
  -4   8  19          3.17          3.47         0.24 o                         
  -3   8  19          1.53          1.54         0.07 o                         
  -2   8  19          5.24          5.51         0.12 o                         
  -1   8  19          0.25          0.35         0.07 o                         
   0   8  19          2.15          2.03         0.09 o                         
   1   8  19          1.70          1.80         0.11 o                         
   2   8  19          0.43          0.31         0.13 o                         
   3   8  19          0.22          0.26         0.37 o                         
  -3   9  19          0.87          0.88         0.06 o                         
  -2   9  19          0.09          0.10         0.05 o                         
  -1   9  19          2.37          2.17         0.08 o                         
   0   9  19          2.06          1.51         0.10 o                         
   1   9  19          3.13          2.61         0.14 o                         
   2   9  19          0.08          0.11         0.12 o                         
   3   9  19          0.01          0.07         0.18 o                         
  -3  10  19          0.07          0.08         0.04 o                         
  -2  10  19          0.27          0.35         0.06 o                         
  -1  10  19          0.00          0.07         0.06 o                         
   0  10  19          0.82          0.61         0.09 o                         
   1  10  19          0.00          0.09         0.10 o                         
   2  10  19          0.02          0.10         0.12 o                         
  -2  11  19          0.36          0.37         0.06 o                         
  -1  11  19          0.14          0.14         0.07 o                         
   0  11  19          0.18          0.11         0.08 o                         
   1  11  19          0.10          0.16         0.09 o                         
   2  11  19          0.01          0.02         0.11 o                         
  -2  12  19          0.23          0.24         0.07 o                         
  -1  12  19          0.04          0.10         0.07 o                         
   0  12  19          0.01          0.10         0.08 o                         
   1  12  19          0.27          0.27         0.10 o                         
  -4   0  20          8.18          8.05         0.55 o                         
  -3   0  20          7.75          8.14         0.26 o                         
  -2   0  20          2.33          2.49         0.09 o                         
  -1   0  20          0.36          0.36         0.08 o                         
   0   0  20          0.00          0.31         0.13 o                         
   1   0  20          1.80          1.32         0.27 o                         
   2   0  20          0.50          1.03         0.50 o                         
   3   0  20          1.88          2.45         1.18 o                         
  -4   1  20          2.97          2.65         0.11 o                         
  -3   1  20          0.95          0.91         0.05 o                         
  -2   1  20          0.01          0.22         0.04 o                         
  -1   1  20          0.62          0.76         0.06 o                         
   0   1  20          0.05          0.31         0.10 o                         
   1   1  20          0.11          0.18         0.17 o                         
   2   1  20          5.53          5.51         0.45 o                         
   3   1  20          0.02          0.34         0.87 o                         
   4   1  20          0.07          1.45        11.37 o                         
  -4   2  20          1.92          1.73         0.08 o                         
  -3   2  20          0.35          0.38         0.05 o                         
  -2   2  20          0.75          0.73         0.05 o                         
  -1   2  20          0.24          0.46         0.06 o                         
   0   2  20          0.96          0.83         0.10 o                         
   1   2  20          0.32          0.32         0.16 o                         
   2   2  20          0.00          0.18         0.28 o                         
   3   2  20          0.08          0.23         0.80 o                         
   4   2  20          0.01          0.16         7.82 o                         
  -4   3  20          0.30          0.28         0.07 o                         
  -3   3  20          2.85          3.02         0.08 o                         
  -2   3  20          0.52          0.54         0.04 o                         
  -1   3  20          0.45          0.59         0.06 o                         
   0   3  20          1.59          1.29         0.10 o                         
   1   3  20          0.01          0.21         0.15 o                         
   2   3  20          0.34          0.43         0.25 o                         
   3   3  20          0.08          0.02         0.62 o                         
  -4   4  20          0.08          0.10         0.06 o                         
  -3   4  20          0.02          0.20         0.05 o                         
  -2   4  20          2.26          2.28         0.06 o                         
  -1   4  20          0.01          0.18         0.06 o                         
   0   4  20          0.37          0.36         0.08 o                         
   1   4  20          0.03          0.05         0.13 o                         
   2   4  20          0.01          0.07         0.23 o                         
   3   4  20          0.27          0.09         0.49 o                         
  -4   5  20          0.20          0.18         0.07 o                         
  -3   5  20          0.04          0.09         0.05 o                         
  -2   5  20          5.06          5.24         0.11 o                         
  -1   5  20          6.42          5.94         0.16 o                         
   0   5  20          0.04          0.14         0.08 o                         
   1   5  20          0.06          0.18         0.12 o                         
   2   5  20          0.00          0.11         0.20 o                         
   3   5  20          0.11          0.08         0.44 o                         
  -4   6  20          0.05          0.07         0.07 o                         
  -3   6  20          0.06          0.16         0.04 o                         
  -2   6  20          0.41          0.40         0.05 o                         
  -1   6  20          0.09          0.26         0.07 o                         
   0   6  20          0.80          1.13         0.09 o                         
   1   6  20          0.17          0.23         0.11 o                         
   2   6  20          0.00          0.13         0.17 o                         
   3   6  20          0.00         -0.06         0.36 o                         
  -4   7  20          1.47          1.43         0.09 o                         
  -3   7  20          0.14          0.14         0.05 o                         
  -2   7  20          0.77          0.90         0.06 o                         
  -1   7  20          0.12          0.11         0.07 o                         
   0   7  20          1.19          1.06         0.09 o                         
   1   7  20          0.15          0.22         0.10 o                         
   2   7  20          0.12          0.30         0.17 o                         
   3   7  20          0.00          0.00         0.26 o                         
  -3   8  20          0.20          0.10         0.05 o                         
  -2   8  20          0.07          0.06         0.07 o                         
  -1   8  20          1.36          1.19         0.08 o                         
   0   8  20          0.01          0.11         0.08 o                         
   1   8  20          0.14          0.16         0.10 o                         
   2   8  20          0.02          0.09         0.14 o                         
   3   8  20          0.00          0.02         0.21 o                         
  -3   9  20          0.13          0.12         0.06 o                         
  -2   9  20          0.00          0.07         0.07 o                         
  -1   9  20          0.43          0.34         0.07 o                         
   0   9  20          0.09          0.16         0.08 o                         
   1   9  20          0.19          0.25         0.10 o                         
   2   9  20          0.18          0.21         0.13 o                         
  -3  10  20          0.02          0.07         0.03 o                         
  -2  10  20          0.37          0.43         0.06 o                         
  -1  10  20          0.06          0.09         0.07 o                         
   0  10  20          0.03          0.09         0.08 o                         
   1  10  20          0.08          0.20         0.10 o                         
   2  10  20          0.01          0.07         0.12 o                         
  -2  11  20          1.58          1.51         0.09 o                         
  -1  11  20          0.33          0.30         0.07 o                         
   0  11  20          0.06          0.15         0.08 o                         
   1  11  20          0.03          0.06         0.10 o                         
  -1  12  20          0.05          0.18         0.07 o                         
   0  12  20          0.90          0.78         0.11 o                         
  -4   1  21          1.79          1.71         0.09 o                         
  -3   1  21          1.74          1.63         0.07 o                         
  -2   1  21          0.06          0.23         0.05 o                         
  -1   1  21          0.52          0.54         0.06 o                         
   0   1  21          0.02          0.21         0.10 o                         
   1   1  21          1.09          0.97         0.18 o                         
   2   1  21          0.12          0.33         0.32 o                         
   3   1  21          0.07          0.32         0.70 o                         
  -4   2  21          0.02          0.07         0.07 o                         
  -3   2  21          0.09          0.30         0.05 o                         
  -2   2  21          1.01          0.79         0.05 o                         
  -1   2  21          0.99          0.87         0.07 o                         
   0   2  21          0.04          0.12         0.10 o                         
   1   2  21          0.16          0.22         0.16 o                         
   2   2  21          0.09          0.18         0.27 o                         
   3   2  21          0.09          0.30         0.76 o                         
  -4   3  21          0.02          0.07         0.06 o                         
  -3   3  21          0.39          0.38         0.05 o                         
  -2   3  21          2.28          2.17         0.07 o                         
  -1   3  21          6.60          6.41         0.15 o                         
   0   3  21          1.10          1.21         0.11 o                         
   1   3  21          0.03          0.44         0.16 o                         
   2   3  21          0.09          0.09         0.25 o                         
   3   3  21          0.09         -0.02         0.58 o                         
  -4   4  21          0.12          0.15         0.07 o                         
  -3   4  21          0.26          0.31         0.05 o                         
  -2   4  21          2.73          2.69         0.07 o                         
  -1   4  21          0.81          0.95         0.07 o                         
   0   4  21          1.90          1.45         0.10 o                         
   1   4  21          0.35          0.24         0.13 o                         
   2   4  21          0.02          0.02         0.23 o                         
   3   4  21          0.13          0.16         0.46 o                         
  -4   5  21          0.24          0.24         0.06 o                         
  -3   5  21          1.49          1.29         0.06 o                         
  -2   5  21          0.45          0.49         0.05 o                         
  -1   5  21          0.05          0.20         0.07 o                         
   0   5  21          0.32          0.33         0.08 o                         
   1   5  21          1.57          1.36         0.13 o                         
   2   5  21          0.28          0.32         0.21 o                         
   3   5  21          0.15          0.09         0.41 o                         
  -4   6  21          1.09          1.09         0.08 o                         
  -3   6  21          0.12          0.21         0.04 o                         
  -2   6  21          0.03          0.22         0.04 o                         
  -1   6  21          0.74          0.65         0.07 o                         
   0   6  21          0.01          0.15         0.08 o                         
   1   6  21          0.07          0.12         0.11 o                         
   2   6  21          0.52          0.48         0.18 o                         
   3   6  21          0.07          0.17         0.36 o                         
  -3   7  21          0.75          0.67         0.04 o                         
  -2   7  21          0.06          0.15         0.06 o                         
  -1   7  21          1.66          1.56         0.10 o                         
   0   7  21          1.96          1.50         0.09 o                         
   1   7  21          0.02          0.06         0.10 o                         
   2   7  21          0.92          0.90         0.67 o                         
   3   7  21          0.03          0.05         0.26 o                         
  -3   8  21          4.83          4.51         0.18 o                         
  -2   8  21          4.27          4.83         0.15 o                         
  -1   8  21          2.56          2.66         0.09 o                         
   0   8  21          0.15          0.25         0.08 o                         
   1   8  21          0.87          0.80         0.10 o                         
   2   8  21          0.41          0.45         0.14 o                         
  -3   9  21          1.97          1.82         0.10 o                         
  -2   9  21          0.58          0.65         0.07 o                         
  -1   9  21          0.96          0.79         0.07 o                         
   0   9  21          1.27          1.20         0.10 o                         
   1   9  21          0.24          0.14         0.10 o                         
   2   9  21          1.19          0.98         0.14 o                         
  -2  10  21          0.37          0.38         0.06 o                         
  -1  10  21          0.04          0.10         0.07 o                         
   0  10  21          0.04          0.13         0.08 o                         
   1  10  21          0.52          0.34         0.10 o                         
  -2  11  21          0.09          0.14         0.07 o                         
  -1  11  21          0.50          0.43         0.07 o                         
   0  11  21          0.07          0.08         0.08 o                         
   1  11  21          0.11          0.09         0.10 o                         
  -4   0  22          2.23          2.10         0.25 o                         
  -3   0  22         12.45         13.24         0.46 o                         
  -2   0  22         20.06         22.32         0.88 o                         
  -1   0  22          1.42          1.34         0.11 o                         
   0   0  22          0.14          0.13         0.14 o                         
   1   0  22          0.02          0.32         0.24 o                         
   2   0  22          0.06          0.03         0.48 o                         
   3   0  22          0.00          0.40         0.89 o                         
  -4   1  22          1.53          1.63         0.19 o                         
  -3   1  22          6.33          6.54         0.22 o                         
  -2   1  22          1.01          1.02         0.05 o                         
  -1   1  22          0.55          0.51         0.07 o                         
   0   1  22          0.02          0.20         0.10 o                         
   1   1  22          0.02          0.11         0.17 o                         
   2   1  22          0.00          0.39         0.31 o                         
   3   1  22          0.96          1.17         0.67 o                         
  -4   2  22          0.62          0.54         0.08 o                         
  -3   2  22          2.27          2.08         0.08 o                         
  -2   2  22          0.00          0.18         0.04 o                         
  -1   2  22          0.92          0.76         0.07 o                         
   0   2  22          0.33          0.41         0.10 o                         
   1   2  22          0.11          0.15         0.17 o                         
   2   2  22          0.02          0.16         0.27 o                         
   3   2  22          0.01          0.08         0.60 o                         
  -4   3  22          0.14          0.14         0.06 o                         
  -3   3  22          0.33          0.33         0.05 o                         
  -2   3  22          3.90          3.88         0.08 o                         
  -1   3  22          0.87          0.59         0.06 o                         
   0   3  22          0.57          0.62         0.10 o                         
   1   3  22          0.94          0.74         0.16 o                         
   2   3  22          0.00          0.12         0.25 o                         
   3   3  22          0.04          0.16         0.52 o                         
  -4   4  22          0.10          0.13         0.06 o                         
  -3   4  22          0.03          0.08         0.04 o                         
  -2   4  22          0.04          0.14         0.04 o                         
  -1   4  22          0.67          0.67         0.07 o                         
   0   4  22          0.10          0.18         0.09 o                         
   1   4  22          0.22          0.30         0.14 o                         
   2   4  22          0.01          0.05         0.23 o                         
   3   4  22          0.00         -0.06         0.43 o                         
  -4   5  22          0.01          0.06         0.06 o                         
  -3   5  22          0.35          0.34         0.05 o                         
  -2   5  22          0.05          0.14         0.05 o                         
  -1   5  22          3.88          3.88         0.13 o                         
   0   5  22          5.22          5.35         0.20 o                         
   1   5  22          0.01          0.09         0.12 o                         
   2   5  22          0.01          0.08         0.21 o                         
   3   5  22          0.00          0.00         0.40 o                         
  -3   6  22          0.30          0.33         0.05 o                         
  -2   6  22          0.28          0.28         0.05 o                         
  -1   6  22          0.18          0.20         0.07 o                         
   0   6  22          0.28          0.49         0.09 o                         
   1   6  22          0.00          0.08         0.11 o                         
   2   6  22          0.02          0.04         0.18 o                         
  -3   7  22          2.10          2.06         0.08 o                         
  -2   7  22          0.07          0.13         0.06 o                         
  -1   7  22          0.21          0.41         0.07 o                         
   0   7  22          0.01          0.29         0.08 o                         
   1   7  22          0.57          0.61         0.11 o                         
   2   7  22          0.06          0.10         0.15 o                         
  -3   8  22          0.83          0.61         0.05 o                         
  -2   8  22          0.49          0.21         0.08 o                         
  -1   8  22          0.00          0.06         0.07 o                         
   0   8  22          0.84          0.72         0.08 o                         
   1   8  22          0.02          0.05         0.10 o                         
   2   8  22          0.12          0.16         0.17 o                         
  -2   9  22          0.03          0.07         0.07 o                         
  -1   9  22          0.01          0.05         0.07 o                         
   0   9  22          0.31          0.18         0.08 o                         
   1   9  22          0.00          0.03         0.10 o                         
  -2  10  22          0.02          0.08         0.07 o                         
  -1  10  22          0.25          0.23         0.07 o                         
   0  10  22          0.04          0.11         0.08 o                         
   1  10  22          0.08          0.08         0.10 o                         
  -1  11  22          1.36          1.20         0.10 o                         
   0  11  22          0.44          0.49         0.09 o                         
  -4   1  23          0.08          0.07         0.06 o                         
  -3   1  23          2.59          2.49         0.09 o                         
  -2   1  23          0.65          0.63         0.04 o                         
  -1   1  23          0.02          0.10         0.07 o                         
   0   1  23          0.30          0.35         0.10 o                         
   1   1  23          0.01          0.03         0.17 o                         
   2   1  23          0.23          0.25         0.31 o                         
   3   1  23          0.06          0.09         0.56 o                         
  -4   2  23          0.52          0.42         0.06 o                         
  -3   2  23          0.14          0.17         0.05 o                         
  -2   2  23          0.07          0.16         0.04 o                         
  -1   2  23          1.01          0.94         0.07 o                         
   0   2  23          0.54          0.50         0.10 o                         
   1   2  23          0.00          0.06         0.16 o                         
   2   2  23          0.11          0.29         0.27 o                         
   3   2  23          0.01          0.04         0.54 o                         
  -4   3  23          0.05          0.19         0.13 o                         
  -3   3  23          0.05          0.11         0.05 o                         
  -2   3  23          0.13          0.25         0.04 o                         
  -1   3  23          1.73          1.68         0.08 o                         
   0   3  23          4.07          3.53         0.14 o                         
   1   3  23          0.45          0.74         0.16 o                         
   2   3  23          0.00          0.13         0.25 o                         
   3   3  23          0.04          0.00         0.50 o                         
  -4   4  23          0.01          0.07         0.06 o                         
  -3   4  23          0.12          0.17         0.04 o                         
  -2   4  23          0.20          0.29         0.05 o                         
  -1   4  23          0.88          0.87         0.07 o                         
   0   4  23          0.01          0.14         0.09 o                         
   1   4  23          1.46          1.34         0.16 o                         
   2   4  23          0.12          0.16         0.23 o                         
   3   4  23          0.03          0.01         0.42 o                         
  -3   5  23          0.06          0.14         0.04 o                         
  -2   5  23          2.37          2.13         0.07 o                         
  -1   5  23          0.22          0.21         0.07 o                         
   0   5  23          0.00          0.11         0.09 o                         
   1   5  23          0.14          0.17         0.13 o                         
   2   5  23          0.38          0.35         0.21 o                         
  -3   6  23          2.04          1.97         0.08 o                         
  -2   6  23          0.16          0.24         0.06 o                         
  -1   6  23          0.04          0.10         0.07 o                         
   0   6  23          0.06          0.11         0.09 o                         
   1   6  23          0.00          0.10         0.11 o                         
   2   6  23          0.09          0.15         0.17 o                         
  -3   7  23          0.08          0.11         0.04 o                         
  -2   7  23          0.29          0.30         0.06 o                         
  -1   7  23          0.00          0.08         0.07 o                         
   0   7  23          1.56          1.06         0.09 o                         
   1   7  23          0.73          0.68         0.11 o                         
   2   7  23          0.12          0.17         0.16 o                         
  -2   8  23          5.06          6.35         0.30 o                         
  -1   8  23          4.82          4.46         0.27 o                         
   0   8  23          0.41          0.78         0.09 o                         
   1   8  23          0.43          0.44         0.10 o                         
  -2   9  23          1.39          1.76         0.10 o                         
  -1   9  23          0.27          0.25         0.07 o                         
   0   9  23          1.47          1.28         0.09 o                         
   1   9  23          0.24          0.29         0.10 o                         
  -1  10  23          0.54          0.52         0.08 o                         
   0  10  23          0.01          0.10         0.09 o                         
  -4   0  24          0.29          0.28         0.09 o                         
  -3   0  24          1.55          1.39         0.11 o                         
  -2   0  24         10.67         10.46         0.45 o                         
  -1   0  24         23.81         27.11         0.73 o                         
   0   0  24          0.20          0.08         0.15 o                         
   1   0  24          0.00          0.07         0.23 o                         
   2   0  24          0.00          0.01         0.39 o                         
   3   0  24          0.01          0.04         0.71 o                         
  -4   1  24          0.01          0.03         0.06 o                         
  -3   1  24          0.25          0.38         0.05 o                         
  -2   1  24          6.32          6.53         0.24 o                         
  -1   1  24          0.49          0.54         0.07 o                         
   0   1  24          1.83          1.66         0.13 o                         
   1   1  24          0.00          0.04         0.16 o                         
   2   1  24          0.02          0.08         0.30 o                         
  -3   2  24          0.68          0.65         0.04 o                         
  -2   2  24          1.30          1.13         0.05 o                         
  -1   2  24          0.40          0.42         0.07 o                         
   0   2  24          0.46          0.37         0.11 o                         
   1   2  24          0.14          0.28         0.16 o                         
   2   2  24          0.00          0.12         0.28 o                         
  -3   3  24          0.27          0.41         0.05 o                         
  -2   3  24          0.16          0.19         0.05 o                         
  -1   3  24          3.24          2.91         0.09 o                         
   0   3  24          0.48          0.39         0.10 o                         
   1   3  24          0.40          0.47         0.16 o                         
   2   3  24          0.36          0.37         0.26 o                         
  -3   4  24          0.10          0.12         0.05 o                         
  -2   4  24          0.01          0.09         0.05 o                         
  -1   4  24          0.06          0.15         0.07 o                         
   0   4  24          0.01          0.05         0.09 o                         
   1   4  24          0.14          0.20         0.14 o                         
   2   4  24          0.12          0.19         0.23 o                         
  -3   5  24          0.16          0.26         0.05 o                         
  -2   5  24          0.21          0.22         0.05 o                         
  -1   5  24          0.02          0.11         0.07 o                         
   0   5  24          1.34          1.76         0.10 o                         
   1   5  24          2.22          2.12         0.15 o                         
   2   5  24          0.00          0.08         0.21 o                         
  -3   6  24          0.08          0.10         0.05 o                         
  -2   6  24          0.31          0.37         0.06 o                         
  -1   6  24          1.32          1.25         0.08 o                         
   0   6  24          0.07          0.14         0.09 o                         
   1   6  24          0.13          0.17         0.12 o                         
   2   6  24          0.11          0.17         0.18 o                         
  -2   7  24          1.93          1.79         0.08 o                         
  -1   7  24          0.53          0.46         0.08 o                         
   0   7  24          0.03          0.18         0.08 o                         
   1   7  24          0.07          0.22         0.11 o                         
  -2   8  24          1.01          1.11         0.07 o                         
  -1   8  24          0.72          0.62         0.08 o                         
   0   8  24          0.01          0.12         0.09 o                         
   1   8  24          0.26          0.20         0.11 o                         
  -1   9  24          0.01          0.05         0.07 o                         
   0   9  24          0.00          0.08         0.09 o                         
  -3   1  25          0.17          0.14         0.04 o                         
  -2   1  25          2.52          2.28         0.11 o                         
  -1   1  25          0.05          0.13         0.07 o                         
   0   1  25          0.31          0.41         0.11 o                         
   1   1  25          0.08          0.11         0.17 o                         
   2   1  25          0.00          0.04         0.29 o                         
  -3   2  25          0.52          0.52         0.05 o                         
  -2   2  25          0.41          0.47         0.06 o                         
  -1   2  25          0.56          0.56         0.07 o                         
   0   2  25          0.62          0.62         0.11 o                         
   1   2  25          0.10          0.17         0.16 o                         
   2   2  25          0.03          0.07         0.28 o                         
  -3   3  25          0.24          0.27         0.05 o                         
  -2   3  25          0.27          0.45         0.05 o                         
  -1   3  25          0.00          0.08         0.07 o                         
   0   3  25          0.55          0.60         0.11 o                         
   1   3  25          1.57          1.50         0.17 o                         
   2   3  25          0.10          0.18         0.25 o                         
  -3   4  25          0.02          0.08         0.05 o                         
  -2   4  25          0.13          0.23         0.06 o                         
  -1   4  25          0.05          0.10         0.07 o                         
   0   4  25          0.19          0.26         0.10 o                         
   1   4  25          0.10          0.11         0.15 o                         
   2   4  25          0.79          0.81         0.24 o                         
  -3   5  25          1.33          1.13         0.06 o                         
  -2   5  25          0.03          0.11         0.06 o                         
  -1   5  25          1.93          1.61         0.09 o                         
   0   5  25          0.09          0.13         0.09 o                         
   1   5  25          0.00          0.09         0.13 o                         
   2   5  25          0.04          0.05         0.21 o                         
  -2   6  25          2.12          2.11         0.10 o                         
  -1   6  25          0.05          0.10         0.07 o                         
   0   6  25          0.05          0.16         0.09 o                         
   1   6  25          0.01          0.08         0.12 o                         
  -2   7  25          0.06          0.09         0.06 o                         
  -1   7  25          0.00          0.06         0.07 o                         
   0   7  25          0.00          0.10         0.09 o                         
   1   7  25          0.85          0.73         0.13 o                         
  -1   8  25          3.85          3.16         0.31 o                         
   0   8  25          2.67          2.49         0.23 o                         
  -3   0  26          0.74          0.67         0.08 o                         
  -2   0  26          0.33          0.42         0.06 o                         
  -1   0  26          5.42          4.87         0.22 o                         
   0   0  26         14.82         16.53         0.71 o                         
   1   0  26          0.01          0.07         0.25 o                         
   2   0  26          0.05          0.05         0.40 o                         
  -3   1  26          0.05          0.06         0.05 o                         
  -2   1  26          0.10          0.19         0.05 o                         
  -1   1  26          2.97          2.77         0.11 o                         
   0   1  26          0.11          0.42         0.11 o                         
   1   1  26          1.86          1.76         0.19 o                         
   2   1  26          0.00          0.04         0.28 o                         
  -3   2  26          0.98          0.92         0.06 o                         
  -2   2  26          0.57          0.53         0.05 o                         
  -1   2  26          0.27          0.30         0.07 o                         
   0   2  26          0.64          0.83         0.11 o                         
   1   2  26          0.09          0.12         0.17 o                         
   2   2  26          0.02          0.07         0.28 o                         
  -3   3  26          0.04          0.13         0.06 o                         
  -2   3  26          0.34          0.37         0.05 o                         
  -1   3  26          0.02          0.07         0.07 o                         
   0   3  26          1.54          1.28         0.12 o                         
   1   3  26          0.10          0.07         0.16 o                         
   2   3  26          0.16          0.27         0.25 o                         
  -2   4  26          0.05          0.16         0.05 o                         
  -1   4  26          0.16          0.18         0.07 o                         
   0   4  26          0.00          0.07         0.10 o                         
   1   4  26          0.05          0.10         0.15 o                         
  -2   5  26          0.69          0.71         0.06 o                         
  -1   5  26          0.02          0.07         0.07 o                         
   0   5  26          0.00          0.06         0.09 o                         
   1   5  26          0.21          0.29         0.14 o                         
  -2   6  26          0.07          0.14         0.06 o                         
  -1   6  26          0.07          0.16         0.07 o                         
   0   6  26          1.46          1.15         0.13 o                         
   1   6  26          0.03          0.08         0.13 o                         
  -1   7  26          1.06          0.88         0.08 o                         
   0   7  26          0.61          0.43         0.10 o                         
  -2   1  27          0.12          0.12         0.05 o                         
  -1   1  27          1.60          1.32         0.09 o                         
   0   1  27          0.01          0.18         0.11 o                         
   1   1  27          0.48          0.49         0.18 o                         
  -2   2  27          0.19          0.19         0.05 o                         
  -1   2  27          0.23          0.28         0.08 o                         
   0   2  27          0.71          0.48         0.11 o                         
   1   2  27          0.30          0.32         0.17 o                         
  -2   3  27          0.56          0.51         0.06 o                         
  -1   3  27          0.35          0.41         0.08 o                         
   0   3  27          0.02          0.11         0.11 o                         
   1   3  27          0.06          0.10         0.16 o                         
  -2   4  27          0.01          0.07         0.06 o                         
  -1   4  27          0.16          0.18         0.07 o                         
   0   4  27          0.00          0.08         0.10 o                         
   1   4  27          0.04          0.02         0.15 o                         
  -2   5  27          1.23          1.06         0.08 o                         
  -1   5  27          0.24          0.24         0.07 o                         
   0   5  27          0.90          0.70         0.11 o                         
  -1   6  27          1.19          1.04         0.10 o                         
   0   6  27          0.00          0.04         0.10 o                         
  -2   0  28          0.58          0.44         0.07 o                         
  -1   0  28          0.01          0.03         0.12 o                         
   0   0  28          1.82          1.30         0.18 o                         
   1   0  28          5.38          5.50         0.59 o                         
  -2   1  28          0.16          0.16         0.05 o                         
  -1   1  28          0.48          0.46         0.08 o                         
   0   1  28          0.60          0.58         0.12 o                         
   1   1  28          0.02          0.09         0.18 o                         
  -2   2  28          0.52          0.48         0.05 o                         
  -1   2  28          0.35          0.32         0.08 o                         
   0   2  28          0.00          0.04         0.11 o                         
  -1   3  28          0.30          0.25         0.08 o                         
   0   3  28          0.00          0.03         0.11 o                         
  -1   4  28          0.01          0.06         0.08 o                         
   0   4  28          0.22          0.21         0.11 o                         
                                                                                
