# Supplementary material for: Semi-automated MicroED system unveils multiple polymorphs in fish-derived guanine crystals
Source: Acta Crystallogr C Struct Chem. 2026 Jun 22;82(Pt 7):310–23. doi: 10.1107/S2053229626006236 (PMC13330800; doi:10.1107/S2053229626006236)
Supplement: Supplementary file 5 [file c-82-00310-2531579_saurygbsup5.hkl]

data_2531579_saurygb                                                            
_shelx_title ' fish2_beta_a.res in P2(1)/n'                                     
_shelx_refln_list_code          4                                               
_shelx_F_calc_maximum       20.28                                               
_exptl_crystal_F_000       112.91                                               
_reflns_d_resolution_high  0.5500                                               
                                                                                
loop_                                                                           
 _space_group_symop_operation_xyz                                               
 'x, y, z'                                                                      
 '-x+1/2, y+1/2, -z+1/2'                                                        
 '-x, -y, -z'                                                                   
 'x-1/2, -y-1/2, z-1/2'                                                         
                                                                                
_cell_length_a     3.6008                                                       
_cell_length_b    18.5647                                                       
_cell_length_c     8.7835                                                       
_cell_angle_alpha  90.000                                                       
_cell_angle_beta   97.147                                                       
_cell_angle_gamma  90.000                                                       
                                                                                
_shelx_F_squared_multiplier     1.000                                           
                                                                                
loop_                                                                           
 _refln_index_h                                                                 
 _refln_index_k                                                                 
 _refln_index_l                                                                 
 _refln_F_squared_calc                                                          
 _refln_F_squared_meas                                                          
 _refln_F_squared_sigma                                                         
 _refln_observed_status                                                         
   0   2   0         52.25         24.22         1.05 o                         
   1   2   0        411.16        356.48        83.35 o                         
   1   3   0         50.20         53.67         1.27 o                         
   0   4   0         15.48          8.04         0.29 o                         
   1   4   0         57.60         55.79         1.21 o                         
   2   4   0         34.52         68.34         5.29 o                         
   3   4   0          6.39          0.38         0.89 o                         
   1   5   0         20.86         19.09         0.68 o                         
   2   5   0          3.65          3.88         0.42 o                         
   3   5   0          0.31         -0.27         0.34 o                         
   4   5   0          0.34         -0.08         0.65 o                         
   0   6   0          6.92         11.53         0.27 o                         
   1   6   0          9.45         10.95         0.30 o                         
   2   6   0         14.73         16.25         0.80 o                         
   3   6   0          0.04          1.17         0.34 o                         
   4   6   0          0.43         -0.13         0.54 o                         
   6   6   0          0.00         -0.11         0.58 o                         
   1   7   0          0.00          0.32         0.08 o                         
   2   7   0          0.12          0.21         0.15 o                         
   3   7   0          0.00          0.98         0.54 o                         
   4   7   0          0.83          0.22         0.34 o                         
   5   7   0          0.01         -0.10         0.33 o                         
   6   7   0          0.00         -0.09         0.24 o                         
   0   8   0        161.22        117.73         3.54 o                         
   1   8   0         27.22         22.52         0.46 o                         
   2   8   0          0.00          0.81         0.16 o                         
   3   8   0          1.99          1.55         0.27 o                         
   4   8   0          0.14          0.06         0.32 o                         
   5   8   0          0.03         -0.01         0.29 o                         
   6   8   0          0.00         -0.05         0.29 o                         
   1   9   0         23.20         24.70         0.39 o                         
   2   9   0          0.08          0.27         0.12 o                         
   3   9   0          0.42          0.46         0.18 o                         
   4   9   0          1.02          1.07         0.35 o                         
   5   9   0          0.04          0.07         0.30 o                         
   6   9   0          0.00         -0.04         0.29 o                         
   0  10   0         59.42         53.39         1.10 o                         
   1  10   0        204.56        215.64         6.23 o                         
   2  10   0          7.60          6.98         0.22 o                         
   3  10   0          0.85          0.68         0.17 o                         
   4  10   0          0.07          0.04         0.26 o                         
   5  10   0          0.03         -0.01         0.31 o                         
   6  10   0          0.00          0.00         0.28 o                         
   1  11   0          1.55          1.38         0.09 o                         
   2  11   0          0.85          0.81         0.10 o                         
   3  11   0          0.31          0.33         0.14 o                         
   4  11   0          0.12          0.07         0.19 o                         
   5  11   0          0.41          0.76         0.33 o                         
   6  11   0          0.00          0.02         0.30 o                         
   0  12   0         17.77          6.35         0.16 o                         
   1  12   0          0.03          0.36         0.06 o                         
   2  12   0          0.17          0.35         0.09 o                         
   3  12   0          0.05          0.19         0.13 o                         
   4  12   0          1.28          1.24         0.20 o                         
   5  12   0          0.00          0.10         0.28 o                         
   6  12   0          0.01          0.07         0.30 o                         
   1  13   0          3.11          2.85         0.09 o                         
   2  13   0          1.00          1.35         0.09 o                         
   3  13   0          0.07          0.14         0.11 o                         
   4  13   0          3.41          4.54         0.25 o                         
   5  13   0          0.00         -0.01         0.22 o                         
   0  14   0         22.06         15.16         0.31 o                         
   1  14   0          6.87          7.44         0.16 o                         
   2  14   0          1.73          1.76         0.10 o                         
   3  14   0          1.10          0.99         0.12 o                         
   4  14   0          2.42          2.97         0.20 o                         
   5  14   0          0.06          0.05         0.15 o                         
   1  15   0          1.01          0.80         0.07 o                         
   2  15   0          3.88          3.44         0.12 o                         
   3  15   0          0.12          0.27         0.09 o                         
   4  15   0          0.78          0.67         0.14 o                         
   5  15   0          0.66          0.82         0.17 o                         
   0  16   0         35.87         40.73         0.92 o                         
   1  16   0         11.85         11.41         0.20 o                         
   2  16   0          0.01          0.11         0.07 o                         
   3  16   0          0.59          0.53         0.09 o                         
   4  16   0          0.25          0.16         0.12 o                         
   5  16   0          0.02          0.08         0.14 o                         
   1  17   0          1.89          1.68         0.07 o                         
   2  17   0          1.23          1.02         0.07 o                         
   3  17   0          0.11          0.15         0.08 o                         
   4  17   0          0.13          0.13         0.10 o                         
   5  17   0          0.00          0.03         0.13 o                         
   0  18   0         19.30         29.51         0.61 o                         
   1  18   0         10.97         12.14         0.18 o                         
   2  18   0          4.18          3.73         0.11 o                         
   3  18   0          0.04          0.05         0.07 o                         
   4  18   0          0.01          0.04         0.09 o                         
   5  18   0          0.02          0.02         0.11 o                         
   1  19   0          1.70          1.52         0.06 o                         
   2  19   0          0.05          0.36         0.06 o                         
   3  19   0          0.00          0.04         0.07 o                         
   4  19   0          0.04          0.08         0.09 o                         
   5  19   0          0.01          0.05         0.11 o                         
   0  20   0          1.26          0.77         0.05 o                         
   1  20   0          0.38          0.59         0.04 o                         
   2  20   0          0.68          0.37         0.06 o                         
   3  20   0          0.07          0.09         0.06 o                         
   4  20   0          0.03          0.02         0.07 o                         
   5  20   0          0.02          0.02         0.10 o                         
   1  21   0          0.03          0.12         0.04 o                         
   2  21   0          0.13          0.13         0.05 o                         
   3  21   0          0.00          0.03         0.06 o                         
   4  21   0          0.04          0.06         0.07 o                         
   5  21   0          0.03          0.03         0.09 o                         
   0  22   0          0.15          0.35         0.07 o                         
   1  22   0          0.32          0.38         0.04 o                         
   2  22   0          0.07          0.09         0.05 o                         
   3  22   0          0.15          0.15         0.05 o                         
   4  22   0          0.00          0.01         0.06 o                         
   1  23   0          0.35          0.37         0.04 o                         
   2  23   0          0.13          0.11         0.04 o                         
   3  23   0          0.00          0.04         0.05 o                         
   4  23   0          0.02          0.04         0.06 o                         
   0  24   0          0.81          0.32         0.04 o                         
   1  24   0          0.01          0.09         0.03 o                         
   2  24   0          0.01          0.03         0.04 o                         
   3  24   0          0.49          0.44         0.05 o                         
   4  24   0          0.13          0.13         0.05 o                         
   1  25   0          0.02          0.04         0.03 o                         
   2  25   0          0.13          0.11         0.04 o                         
   3  25   0          0.20          0.24         0.05 o                         
   4  25   0          0.01          0.02         0.06 o                         
   0  26   0          7.97          7.93         0.19 o                         
   1  26   0          0.09          0.08         0.03 o                         
   2  26   0          0.19          0.16         0.04 o                         
   3  26   0          0.05          0.04         0.04 o                         
   4  26   0          0.03          0.02         0.05 o                         
   1  27   0          0.01          0.04         0.04 o                         
   2  27   0          0.01          0.03         0.03 o                         
   3  27   0          0.07          0.10         0.04 o                         
   0  28   0          1.89          1.72         0.07 o                         
   1  28   0          2.95          2.90         0.08 o                         
   2  28   0          0.18          0.19         0.03 o                         
   3  28   0          0.00          0.01         0.03 o                         
   1  29   0          0.35          0.30         0.02 o                         
   2  29   0          0.00          0.01         0.03 o                         
   3  29   0          0.02          0.03         0.04 o                         
   0  30   0          0.14          0.13         0.03 o                         
   1  30   0          0.00          0.03         0.02 o                         
   2  30   0          0.10          0.07         0.02 o                         
   1  31   0          0.02          0.02         0.02 o                         
   2  31   0          0.04          0.04         0.02 o                         
   0  32   0          0.15          0.13         0.03 o                         
   1  32   0          0.03          0.03         0.02 o                         
   2  32   0          0.09          0.09         0.03 o                         
   1  33   0          0.11          0.10         0.02 o                         
  -5   0   1          0.00          0.10         0.33 o                         
  -3   0   1          0.43          0.74         0.50 o                         
  -1   0   1        278.70        252.67         8.09 o                         
  -6   1   1          0.02          0.03         0.23 o                         
  -5   1   1          0.01          0.09         0.19 o                         
  -4   1   1          0.72          0.38         0.21 o                         
  -3   1   1          0.43          0.44         0.23 o                         
  -2   1   1         27.63         33.42         1.07 o                         
  -1   1   1         58.77         63.84         1.69 o                         
   0   1   1         37.84         30.36         0.83 o                         
  -6   2   1          0.00          0.00         0.22 o                         
  -5   2   1          0.01          0.00         0.20 o                         
  -4   2   1          0.38          0.13         0.18 o                         
  -3   2   1          0.15          0.30         0.19 o                         
  -2   2   1          6.58          5.55         0.29 o                         
  -1   2   1          0.47          0.72         0.14 o                         
   0   2   1        383.48        155.57         6.20 o                         
  -6   3   1          0.00         -0.02         0.22 o                         
  -5   3   1          0.00          0.02         0.20 o                         
  -4   3   1          4.04          4.64         0.39 o                         
  -3   3   1          5.57          5.43         0.33 o                         
  -2   3   1         49.23         52.29         2.34 o                         
  -1   3   1        116.03        111.75         3.28 o                         
   0   3   1         71.56         57.76         1.49 o                         
  -6   4   1          0.01         -0.02         0.21 o                         
  -5   4   1          0.02         -0.03         0.20 o                         
  -4   4   1          0.01          0.05         0.22 o                         
  -3   4   1          0.01          0.01         0.21 o                         
  -2   4   1         20.62         21.24         0.73 o                         
  -1   4   1        102.12        111.30         3.22 o                         
   0   4   1         88.11         64.50         1.34 o                         
   1   4   1          4.50          3.66         0.62 o                         
  -6   5   1          0.01         -0.03         0.18 o                         
  -5   5   1          0.37          0.20         0.19 o                         
  -4   5   1          4.25          5.72         0.48 o                         
  -3   5   1          3.77          4.52         0.50 o                         
  -2   5   1         12.02         10.22         0.61 o                         
  -1   5   1          5.27          2.52         0.15 o                         
   0   5   1         29.92         22.60         0.29 o                         
   1   5   1          0.31          0.73         0.17 o                         
  -6   6   1          0.00          0.02         0.20 o                         
  -5   6   1          0.00          0.01         0.24 o                         
  -4   6   1          0.02         -0.08         0.19 o                         
  -3   6   1          0.35          0.45         0.15 o                         
  -2   6   1          0.07          0.28         0.13 o                         
  -1   6   1         31.52         27.89         0.44 o                         
   0   6   1         37.88         33.41         0.39 o                         
   1   6   1          3.69          5.43         0.23 o                         
   2   6   1          0.43         11.56        14.01 o                         
  -6   7   1          0.00          0.00         0.19 o                         
  -5   7   1          0.00          0.36         0.33 o                         
  -4   7   1          0.00          0.04         0.21 o                         
  -3   7   1          7.34          6.57         0.30 o                         
  -2   7   1          0.06          0.59         0.10 o                         
  -1   7   1          4.58          3.77         0.16 o                         
   0   7   1          1.23          0.78         0.05 o                         
   1   7   1          7.70          7.95         0.34 o                         
   2   7   1          0.68          1.00         0.28 o                         
  -6   8   1          0.00          0.01         0.19 o                         
  -5   8   1          0.00          0.07         0.22 o                         
  -4   8   1          0.37          0.42         0.16 o                         
  -3   8   1          0.65          0.55         0.13 o                         
  -2   8   1          6.30          6.65         0.30 o                         
  -1   8   1          0.02          0.47         0.06 o                         
   0   8   1          3.75          1.94         0.10 o                         
   1   8   1         76.55         82.22         1.42 o                         
   2   8   1         16.33         12.31         0.68 o                         
   3   8   1          0.06         -0.11         1.64 o                         
  -6   9   1          0.01          0.05         0.18 o                         
  -5   9   1          0.02          0.07         0.20 o                         
  -4   9   1          0.17          0.20         0.14 o                         
  -3   9   1          5.10          4.78         0.22 o                         
  -2   9   1          0.74          1.24         0.10 o                         
  -1   9   1          0.37          0.86         0.10 o                         
   0   9   1        112.24         94.26         1.45 o                         
   1   9   1          0.71          0.77         0.09 o                         
   2   9   1          0.32          0.36         0.16 o                         
   3   9   1          0.22          0.16         0.47 o                         
  -6  10   1          0.00          0.01         0.17 o                         
  -5  10   1          0.00          0.05         0.18 o                         
  -4  10   1          0.03          0.07         0.13 o                         
  -3  10   1          0.97          0.77         0.12 o                         
  -2  10   1          5.58          5.55         0.19 o                         
  -1  10   1         17.31         18.33         0.26 o                         
   0  10   1        180.62        156.08         3.43 o                         
   1  10   1         32.78         32.07         0.56 o                         
   2  10   1         68.93         88.35         1.73 o                         
   3  10   1          1.32          1.46         0.30 o                         
   4  10   1          0.06          0.07         0.75 o                         
  -6  11   1          0.03          0.04         0.17 o                         
  -5  11   1          0.01          0.05         0.16 o                         
  -4  11   1          1.97          2.10         0.16 o                         
  -3  11   1          0.98          0.76         0.11 o                         
  -2  11   1          1.57          1.79         0.10 o                         
  -1  11   1          7.79          8.24         0.20 o                         
   0  11   1         25.50         20.79         0.30 o                         
   1  11   1          8.87          8.65         0.27 o                         
   2  11   1          1.25          1.30         0.15 o                         
   3  11   1          0.01          0.19         0.21 o                         
   4  11   1          0.07          0.27         0.59 o                         
   5  11   1          0.00         -0.30         1.48 o                         
  -6  12   1          0.02          0.03         0.16 o                         
  -5  12   1          0.00          0.04         0.15 o                         
  -4  12   1          0.15          0.21         0.12 o                         
  -3  12   1          1.26          1.16         0.12 o                         
  -2  12   1          0.71          0.61         0.08 o                         
  -1  12   1          0.77          0.92         0.06 o                         
   0  12   1          0.02          0.35         0.05 o                         
   1  12   1         10.21          9.57         0.21 o                         
   2  12   1          0.51          1.05         0.13 o                         
   3  12   1          0.00          0.19         0.17 o                         
   4  12   1          0.00          0.03         0.37 o                         
   5  12   1          0.36          0.12         0.87 o                         
  -6  13   1          0.00         -0.01         0.24 o                         
  -5  13   1          0.61          0.86         0.13 o                         
  -4  13   1          0.00          0.11         0.10 o                         
  -3  13   1         30.18         36.76         0.89 o                         
  -2  13   1          0.77          1.03         0.09 o                         
  -1  13   1          0.15          0.53         0.05 o                         
   0  13   1          2.02          1.62         0.05 o                         
   1  13   1          0.66          0.81         0.08 o                         
   2  13   1          1.28          1.20         0.11 o                         
   3  13   1          0.46          0.64         0.16 o                         
   4  13   1          0.00          0.04         0.28 o                         
   5  13   1          0.13          0.25         0.71 o                         
  -5  14   1          0.00          0.04         0.10 o                         
  -4  14   1          0.00          0.03         0.09 o                         
  -3  14   1          2.71          2.82         0.17 o                         
  -2  14   1          3.81          3.38         0.14 o                         
  -1  14   1          4.14          4.14         0.10 o                         
   0  14   1         12.49         11.53         0.15 o                         
   1  14   1         12.47         12.77         0.22 o                         
   2  14   1          1.57          1.93         0.12 o                         
   3  14   1          0.32          0.48         0.13 o                         
   4  14   1          0.11          0.20         0.23 o                         
   5  14   1          0.63          1.20         0.47 o                         
  -5  15   1          0.08          0.09         0.09 o                         
  -4  15   1          3.91          4.05         0.16 o                         
  -3  15   1          6.86          6.23         0.18 o                         
  -2  15   1          0.57          1.09         0.08 o                         
  -1  15   1         10.46          9.67         0.16 o                         
   0  15   1          1.89          1.31         0.05 o                         
   1  15   1          0.09          0.16         0.07 o                         
   2  15   1          0.32          0.26         0.09 o                         
   3  15   1          0.89          0.59         0.12 o                         
   4  15   1          0.16          0.21         0.19 o                         
   5  15   1          0.03          0.05         0.32 o                         
  -5  16   1          0.02          0.03         0.09 o                         
  -4  16   1          0.04          0.10         0.08 o                         
  -3  16   1          0.75          0.57         0.08 o                         
  -2  16   1          2.10          1.95         0.08 o                         
  -1  16   1          0.61          0.89         0.06 o                         
   0  16   1         15.39         13.43         0.17 o                         
   1  16   1         23.91         27.83         0.38 o                         
   2  16   1          3.28          3.08         0.12 o                         
   3  16   1          0.05          0.11         0.10 o                         
   4  16   1          0.07          0.11         0.16 o                         
   5  16   1          0.05         -0.02         0.25 o                         
  -5  17   1          0.03          0.03         0.08 o                         
  -4  17   1          0.00          0.03         0.07 o                         
  -3  17   1          0.57          0.54         0.07 o                         
  -2  17   1          0.54          0.64         0.06 o                         
  -1  17   1          6.17          5.90         0.13 o                         
   0  17   1          0.14          0.28         0.05 o                         
   1  17   1          0.04          0.11         0.07 o                         
   2  17   1          4.36          3.93         0.13 o                         
   3  17   1          0.04          0.14         0.10 o                         
   4  17   1          0.02          0.05         0.12 o                         
   5  17   1          0.02          0.01         0.17 o                         
  -5  18   1          0.03          0.07         0.07 o                         
  -4  18   1          0.15          0.10         0.07 o                         
  -3  18   1          0.02          0.11         0.06 o                         
  -2  18   1          0.05          0.15         0.05 o                         
  -1  18   1          5.67          5.17         0.10 o                         
   0  18   1          8.70          9.29         0.13 o                         
   1  18   1         12.86         13.35         0.20 o                         
   2  18   1          5.44          5.79         0.15 o                         
   3  18   1          1.36          1.41         0.11 o                         
   4  18   1          0.03          0.05         0.11 o                         
   5  18   1          0.00          0.02         0.14 o                         
  -5  19   1          0.02          0.03         0.06 o                         
  -4  19   1          0.01          0.04         0.06 o                         
  -3  19   1          0.20          0.19         0.06 o                         
  -2  19   1          0.05          0.14         0.05 o                         
  -1  19   1          0.02          0.17         0.05 o                         
   0  19   1          2.36          2.34         0.06 o                         
   1  19   1          1.09          1.04         0.06 o                         
   2  19   1          0.40          0.26         0.07 o                         
   3  19   1          0.06          0.08         0.08 o                         
   4  19   1          0.00          0.03         0.10 o                         
   5  19   1          0.00          0.02         0.15 o                         
  -5  20   1          0.00          0.01         0.08 o                         
  -4  20   1          0.07          0.07         0.06 o                         
  -3  20   1          0.01          0.03         0.05 o                         
  -2  20   1          0.31          0.33         0.05 o                         
  -1  20   1          1.42          1.22         0.05 o                         
   0  20   1          0.86          1.21         0.04 o                         
   1  20   1          0.68          0.80         0.05 o                         
   2  20   1          0.11          0.17         0.07 o                         
   3  20   1          0.11          0.12         0.08 o                         
   4  20   1          0.00          0.04         0.10 o                         
   5  20   1          0.01          0.04         0.14 o                         
  -5  21   1          0.01          0.01         0.07 o                         
  -4  21   1          0.18          0.16         0.05 o                         
  -3  21   1          0.25          0.28         0.05 o                         
  -2  21   1          0.04          0.12         0.05 o                         
  -1  21   1          0.01          0.07         0.04 o                         
   0  21   1          0.01          0.03         0.02 o                         
   1  21   1          0.09          0.19         0.04 o                         
   2  21   1          0.04          0.11         0.06 o                         
   3  21   1          0.13          0.12         0.08 o                         
   4  21   1          0.00          0.01         0.08 o                         
   5  21   1          0.00          0.01         0.15 o                         
  -4  22   1          0.00          0.01         0.05 o                         
  -3  22   1          0.00          0.02         0.05 o                         
  -2  22   1          0.45          0.50         0.05 o                         
  -1  22   1          0.08          0.08         0.04 o                         
   0  22   1          0.92          0.91         0.04 o                         
   1  22   1          0.11          0.27         0.04 o                         
   2  22   1          0.02          0.08         0.06 o                         
   3  22   1          0.05          0.05         0.07 o                         
   4  22   1          0.02          0.02         0.08 o                         
  -4  23   1          0.36          0.46         0.05 o                         
  -3  23   1          0.28          0.26         0.05 o                         
  -2  23   1          0.39          0.43         0.04 o                         
  -1  23   1          0.33          0.25         0.04 o                         
   0  23   1          0.36          0.36         0.03 o                         
   1  23   1          0.03          0.09         0.03 o                         
   2  23   1          0.16          0.20         0.05 o                         
   3  23   1          0.02          0.03         0.06 o                         
   4  23   1          0.01          0.04         0.07 o                         
  -4  24   1          0.00          0.01         0.04 o                         
  -3  24   1          0.19          0.16         0.04 o                         
  -2  24   1          0.85          0.75         0.05 o                         
  -1  24   1          0.19          0.16         0.03 o                         
   0  24   1          0.01          0.07         0.03 o                         
   1  24   1          0.54          0.61         0.04 o                         
   2  24   1          0.01          0.08         0.05 o                         
   3  24   1          0.00          0.01         0.06 o                         
   4  24   1          0.13          0.15         0.07 o                         
  -4  25   1          0.00          0.02         0.05 o                         
  -3  25   1          0.20          0.19         0.04 o                         
  -2  25   1          0.61          0.71         0.04 o                         
  -1  25   1          0.20          0.19         0.03 o                         
   0  25   1          0.00          0.03         0.02 o                         
   1  25   1          0.09          0.21         0.05 o                         
   2  25   1          0.05          0.05         0.12 o                         
   3  25   1          0.02          0.03         0.06 o                         
   4  25   1          0.03          0.06         0.06 o                         
  -4  26   1          0.07          0.05         0.04 o                         
  -3  26   1          0.05          0.06         0.03 o                         
  -2  26   1          0.39          0.35         0.04 o                         
  -1  26   1          0.11          0.11         0.03 o                         
   0  26   1          0.12          0.13         0.02 o                         
   1  26   1          5.36          5.09         0.09 o                         
   2  26   1          0.08          0.08         0.04 o                         
   3  26   1          0.14          0.14         0.05 o                         
   4  26   1          0.00          0.00         0.07 o                         
  -3  27   1          0.00          0.01         0.03 o                         
  -2  27   1          0.12          0.18         0.03 o                         
  -1  27   1          0.00          0.03         0.03 o                         
   0  27   1          0.29          0.31         0.03 o                         
   1  27   1          0.92          0.80         0.04 o                         
   2  27   1          0.08          0.07         0.04 o                         
   3  27   1          0.03          0.05         0.05 o                         
  -3  28   1          0.03          0.03         0.03 o                         
  -2  28   1          0.00          0.02         0.03 o                         
  -1  28   1          0.29          0.29         0.03 o                         
   0  28   1          1.99          2.16         0.07 o                         
   1  28   1          1.20          1.20         0.04 o                         
   2  28   1          1.92          1.91         0.11 o                         
   3  28   1          0.06          0.09         0.05 o                         
  -3  29   1          0.01          0.02         0.03 o                         
  -2  29   1          0.05          0.06         0.03 o                         
  -1  29   1          0.06          0.06         0.02 o                         
   0  29   1          0.90          0.91         0.03 o                         
   1  29   1          0.01          0.03         0.02 o                         
   2  29   1          0.01          0.03         0.03 o                         
   3  29   1          0.00          0.01         0.04 o                         
  -3  30   1          0.00          0.00         0.08 o                         
  -2  30   1          0.00          0.02         0.02 o                         
  -1  30   1          0.17          0.16         0.02 o                         
   0  30   1          0.03          0.03         0.02 o                         
   1  30   1          0.10          0.09         0.02 o                         
   2  30   1          0.03          0.05         0.03 o                         
  -2  31   1          0.02          0.04         0.02 o                         
  -1  31   1          0.00          0.02         0.02 o                         
   0  31   1          0.02          0.03         0.02 o                         
   1  31   1          0.00          0.02         0.02 o                         
   2  31   1          0.01          0.01         0.03 o                         
  -2  32   1          0.00          0.01         0.03 o                         
  -1  32   1          0.14          0.14         0.02 o                         
   0  32   1          0.08          0.09         0.01 o                         
   1  32   1          0.12          0.09         0.02 o                         
  -1  33   1          0.00          0.01         0.02 o                         
   0  33   1          0.08          0.10         0.01 o                         
   1  33   1          0.00          0.00         0.01 o                         
  -6   0   2          0.21          0.38         0.21 o                         
  -4   0   2          0.03          0.08         0.14 o                         
  -2   0   2          5.12         15.72         0.72 o                         
   0   0   2        140.81         98.50         2.10 o                         
  -6   1   2          0.14          0.16         0.13 o                         
  -5   1   2          0.23          0.22         0.12 o                         
  -4   1   2          0.11          0.19         0.11 o                         
  -3   1   2          2.64          2.20         0.20 o                         
  -2   1   2          0.35          0.47         0.18 o                         
  -1   1   2         73.83         80.29         1.32 o                         
   0   1   2         93.18         79.08         1.32 o                         
  -6   2   2          0.06          0.06         0.13 o                         
  -5   2   2          0.01          0.03         0.12 o                         
  -4   2   2          0.03          0.08         0.10 o                         
  -3   2   2          0.71          0.34         0.32 o                         
  -2   2   2          8.96         10.66         0.36 o                         
  -1   2   2          0.70          0.56         0.09 o                         
   0   2   2         19.86         27.65         0.45 o                         
  -6   3   2          0.01          0.03         0.13 o                         
  -5   3   2          0.04          0.09         0.11 o                         
  -4   3   2          0.00          0.17         0.11 o                         
  -3   3   2         23.23         28.30         1.02 o                         
  -2   3   2         24.23         25.93         0.54 o                         
  -1   3   2        216.58        198.82         4.99 o                         
   0   3   2        190.75        153.95         4.69 o                         
   1   3   2         12.04         12.20         1.18 o                         
  -6   4   2          0.02          0.04         0.12 o                         
  -5   4   2          0.06          0.02         0.12 o                         
  -4   4   2          0.70          0.37         0.11 o                         
  -3   4   2          4.74          4.13         0.30 o                         
  -2   4   2          0.01          0.16         0.14 o                         
  -1   4   2          7.15          6.46         0.19 o                         
   0   4   2         73.89         87.89         1.95 o                         
   1   4   2         24.54         28.11         1.74 o                         
  -6   5   2          0.04          0.04         0.10 o                         
  -5   5   2          0.04          0.03         0.12 o                         
  -4   5   2          1.73          1.65         0.23 o                         
  -3   5   2         17.76         23.36         0.66 o                         
  -2   5   2         22.04         24.99         0.54 o                         
  -1   5   2         79.99         68.37         1.22 o                         
   0   5   2          0.17          0.72         0.07 o                         
   1   5   2          3.33          2.66         0.23 o                         
  -6   6   2          0.00          0.00         0.10 o                         
  -5   6   2          0.02          0.04         0.10 o                         
  -4   6   2          0.00          0.04         0.11 o                         
  -3   6   2          0.41          0.37         0.16 o                         
  -2   6   2          1.73          1.54         0.15 o                         
  -1   6   2          0.77          0.94         0.06 o                         
   0   6   2         15.58         15.78         0.24 o                         
   1   6   2         31.08         34.29         0.81 o                         
   2   6   2          0.57          0.06         1.01 o                         
  -6   7   2          0.01         -0.01         0.09 o                         
  -5   7   2          0.01          0.06         0.10 o                         
  -4   7   2          0.21          0.42         0.11 o                         
  -3   7   2          0.05          0.14         0.09 o                         
  -2   7   2         35.30         38.44         0.73 o                         
  -1   7   2          0.17          0.30         0.06 o                         
   0   7   2         23.61         20.45         0.30 o                         
   1   7   2          1.29          1.33         0.14 o                         
   2   7   2          6.14          5.64         1.77 o                         
  -6   8   2          0.01          0.03         0.10 o                         
  -5   8   2          0.05          0.09         0.09 o                         
  -4   8   2          0.01          0.08         0.10 o                         
  -3   8   2          2.16          2.14         0.12 o                         
  -2   8   2          1.81          1.09         0.09 o                         
  -1   8   2         14.54         13.40         0.20 o                         
   0   8   2          0.89          1.72         0.08 o                         
   1   8   2          3.82          3.47         0.15 o                         
   2   8   2         11.74         11.12         0.93 o                         
  -6   9   2          0.03          0.01         0.09 o                         
  -5   9   2          0.07          0.16         0.09 o                         
  -4   9   2          0.20          0.38         0.10 o                         
  -3   9   2          0.28          0.24         0.09 o                         
  -2   9   2         14.98         16.22         0.35 o                         
  -1   9   2          0.08          0.79         0.05 o                         
   0   9   2          3.29          3.29         0.09 o                         
   1   9   2         76.71         83.16         1.71 o                         
   2   9   2          0.56          0.83         0.22 o                         
   3   9   2          3.18          1.19         4.14 o                         
  -6  10   2          0.00          0.01         0.09 o                         
  -5  10   2          0.09          0.07         0.08 o                         
  -4  10   2          0.07          0.14         0.09 o                         
  -3  10   2          0.01          0.08         0.09 o                         
  -2  10   2          8.41          7.99         0.21 o                         
  -1  10   2         17.00         17.05         0.24 o                         
   0  10   2         11.20          8.87         0.14 o                         
   1  10   2         34.64         36.42         0.65 o                         
   2  10   2          5.87          5.04         0.30 o                         
   3  10   2         10.13          7.61         1.59 o                         
  -6  11   2          0.08          0.08         0.07 o                         
  -5  11   2          0.14          0.18         0.08 o                         
  -4  11   2          0.01          0.14         0.09 o                         
  -3  11   2          5.17          5.06         0.17 o                         
  -2  11   2          3.83          3.11         0.12 o                         
  -1  11   2          6.44          6.05         0.12 o                         
   0  11   2         16.58         18.13         0.24 o                         
   1  11   2         31.09         31.90         0.56 o                         
   2  11   2          9.24         10.48         0.44 o                         
   3  11   2          1.31          1.45         0.35 o                         
   4  11   2          0.00          0.34         5.16 o                         
  -6  12   2          0.01          0.02         0.08 o                         
  -5  12   2          0.20          0.26         0.08 o                         
  -4  12   2          0.08          0.13         0.08 o                         
  -3  12   2          1.97          2.14         0.11 o                         
  -2  12   2          1.06          1.19         0.09 o                         
  -1  12   2          2.08          1.81         0.07 o                         
   0  12   2          0.09          0.40         0.05 o                         
   1  12   2          0.04          0.16         0.08 o                         
   2  12   2          2.09          2.18         0.15 o                         
   3  12   2          0.48          0.61         0.23 o                         
   4  12   2          0.02         -0.01         0.87 o                         
  -6  13   2          0.00          0.00         0.07 o                         
  -5  13   2          0.04          0.04         0.07 o                         
  -4  13   2          2.38          2.45         0.14 o                         
  -3  13   2          0.11          0.27         0.08 o                         
  -2  13   2        118.65        137.00         4.81 o                         
  -1  13   2          1.86          2.13         0.08 o                         
   0  13   2          1.15          0.81         0.05 o                         
   1  13   2          0.23          0.52         0.07 o                         
   2  13   2          0.52          0.66         0.12 o                         
   3  13   2          0.16          0.36         0.17 o                         
   4  13   2          0.08          0.25         0.42 o                         
   5  13   2          0.00         -0.37         5.00 o                         
  -5  14   2          0.00          0.02         0.07 o                         
  -4  14   2          0.25          0.25         0.08 o                         
  -3  14   2          1.26          1.42         0.09 o                         
  -2  14   2          0.99          1.18         0.11 o                         
  -1  14   2          3.40          2.91         0.09 o                         
   0  14   2          2.58          2.27         0.07 o                         
   1  14   2          8.99          8.29         0.16 o                         
   2  14   2          2.54          2.47         0.13 o                         
   3  14   2          0.18          0.32         0.15 o                         
   4  14   2          0.04          0.08         0.27 o                         
   5  14   2          0.00          0.31         1.79 o                         
  -5  15   2          0.01          0.03         0.06 o                         
  -4  15   2          0.29          0.38         0.08 o                         
  -3  15   2         11.60         12.02         0.26 o                         
  -2  15   2         25.18         27.25         0.51 o                         
  -1  15   2          9.51          9.99         0.15 o                         
   0  15   2         11.99         10.76         0.16 o                         
   1  15   2          1.48          0.87         0.07 o                         
   2  15   2          0.22          0.10         0.10 o                         
   3  15   2          0.10          0.09         0.13 o                         
   4  15   2          0.16          0.10         0.22 o                         
   5  15   2          0.04          0.42         0.52 o                         
  -5  16   2          0.03          0.08         0.06 o                         
  -4  16   2          0.00          0.10         0.07 o                         
  -3  16   2          1.57          1.65         0.09 o                         
  -2  16   2          1.21          0.92         0.07 o                         
  -1  16   2          2.17          2.08         0.07 o                         
   0  16   2          4.36          4.43         0.09 o                         
   1  16   2          6.96          6.19         0.15 o                         
   2  16   2          7.65          8.89         0.21 o                         
   3  16   2          0.34          0.46         0.12 o                         
   4  16   2          0.02          0.08         0.19 o                         
   5  16   2          0.00         -0.08         0.31 o                         
  -5  17   2          0.07          0.06         0.06 o                         
  -4  17   2          0.38          0.32         0.06 o                         
  -3  17   2          0.01          0.08         0.06 o                         
  -2  17   2          1.34          1.27         0.07 o                         
  -1  17   2          1.63          1.87         0.07 o                         
   0  17   2          9.06          8.49         0.16 o                         
   1  17   2          2.20          2.60         0.13 o                         
   2  17   2          0.05          0.08         0.09 o                         
   3  17   2          2.63          2.58         0.15 o                         
   4  17   2          0.00          0.09         0.15 o                         
   5  17   2          0.00          0.01         0.29 o                         
  -5  18   2          0.00          0.00         0.05 o                         
  -4  18   2          0.02          0.04         0.06 o                         
  -3  18   2          0.70          0.58         0.06 o                         
  -2  18   2          0.00          0.11         0.05 o                         
  -1  18   2          0.13          0.20         0.03 o                         
   0  18   2          2.67          1.45         0.06 o                         
   1  18   2          2.49          2.72         0.11 o                         
   2  18   2          4.10          3.85         0.13 o                         
   3  18   2          1.20          1.24         0.12 o                         
   4  18   2          0.22          0.34         0.14 o                         
   5  18   2          0.01          0.01         0.20 o                         
  -5  19   2          0.01          0.02         0.05 o                         
  -4  19   2          0.09          0.05         0.05 o                         
  -3  19   2          0.03          0.07         0.05 o                         
  -2  19   2          0.57          0.50         0.05 o                         
  -1  19   2          0.48          0.60         0.04 o                         
   0  19   2          0.01          2.05         0.09 o                         
   1  19   2          1.02          1.06         0.06 o                         
   2  19   2          1.56          1.44         0.10 o                         
   3  19   2          0.02          0.04         0.09 o                         
   4  19   2          0.05          0.04         0.12 o                         
   5  19   2          0.00          0.04         0.18 o                         
  -5  20   2          0.00          0.00         0.06 o                         
  -4  20   2          0.01          0.01         0.05 o                         
  -3  20   2          0.13          0.15         0.05 o                         
  -2  20   2          0.04          0.16         0.05 o                         
  -1  20   2          0.55          0.62         0.04 o                         
   0  20   2          1.00          0.85         0.06 o                         
   1  20   2          0.97          1.26         0.06 o                         
   2  20   2          0.07          0.17         0.07 o                         
   3  20   2          0.03          0.05         0.09 o                         
   4  20   2          0.00          0.05         0.11 o                         
   5  20   2          0.00          0.00         0.15 o                         
  -5  21   2          0.04          0.04         0.05 o                         
  -4  21   2          0.08          0.08         0.05 o                         
  -3  21   2          0.50          0.41         0.05 o                         
  -2  21   2          0.67          0.53         0.05 o                         
  -1  21   2          0.16          0.22         0.03 o                         
   0  21   2          0.05          0.22         0.04 o                         
   1  21   2          0.15          0.13         0.05 o                         
   2  21   2          0.14          0.26         0.07 o                         
   3  21   2          0.01          0.06         0.08 o                         
   4  21   2          0.04          0.06         0.10 o                         
  -4  22   2          0.00          0.01         0.04 o                         
  -3  22   2          0.21          0.19         0.05 o                         
  -2  22   2          0.01          0.04         0.04 o                         
  -1  22   2          0.41          0.64         0.04 o                         
   0  22   2          0.08          0.07         0.02 o                         
   1  22   2          0.87          0.85         0.05 o                         
   2  22   2          0.04          0.06         0.07 o                         
   3  22   2          0.00          0.02         0.07 o                         
   4  22   2          0.02          0.02         0.09 o                         
  -4  23   2          0.02          0.01         0.04 o                         
  -3  23   2          0.91          0.77         0.05 o                         
  -2  23   2          1.06          0.99         0.05 o                         
  -1  23   2          2.09          2.09         0.05 o                         
   0  23   2          0.34          0.24         0.03 o                         
   1  23   2          0.15          0.14         0.04 o                         
   2  23   2          0.02          0.07         0.06 o                         
   3  23   2          0.04          0.03         0.07 o                         
   4  23   2          0.00          0.00         0.08 o                         
  -4  24   2          0.04          0.05         0.04 o                         
  -3  24   2          0.05          0.08         0.04 o                         
  -2  24   2          0.01          0.05         0.04 o                         
  -1  24   2          0.49          0.56         0.04 o                         
   0  24   2          0.56          0.57         0.03 o                         
   1  24   2          0.02          0.06         0.04 o                         
   2  24   2          0.18          0.21         0.06 o                         
   3  24   2          0.00          0.03         0.07 o                         
   4  24   2          0.00          0.02         0.08 o                         
  -4  25   2          0.00          0.00         0.04 o                         
  -3  25   2          0.05          0.12         0.04 o                         
  -2  25   2          0.78          0.73         0.04 o                         
  -1  25   2          0.78          0.96         0.04 o                         
   0  25   2          0.06          0.13         0.03 o                         
   1  25   2          0.00          0.02         0.04 o                         
   2  25   2          0.16          0.17         0.06 o                         
   3  25   2          0.07          0.05         0.06 o                         
   4  25   2          0.00         -0.01         0.08 o                         
  -4  26   2          0.00          0.01         0.04 o                         
  -3  26   2          0.17          0.12         0.07 o                         
  -2  26   2          0.05          0.06         0.03 o                         
  -1  26   2          1.18          1.22         0.05 o                         
   0  26   2          0.02          0.07         0.02 o                         
   1  26   2          0.17          0.15         0.04 o                         
   2  26   2          1.59          1.56         0.08 o                         
   3  26   2          0.05          0.06         0.06 o                         
  -3  27   2          0.14          0.10         0.03 o                         
  -2  27   2          0.01          0.02         0.03 o                         
  -1  27   2          0.06          0.10         0.03 o                         
   0  27   2          0.04          0.07         0.02 o                         
   1  27   2          0.44          0.47         0.04 o                         
   2  27   2          1.48          1.60         0.07 o                         
   3  27   2          0.13          0.13         0.06 o                         
  -3  28   2          0.00          0.01         0.03 o                         
  -2  28   2          0.04          0.06         0.03 o                         
  -1  28   2          0.00          0.02         0.03 o                         
   0  28   2          0.25          0.27         0.02 o                         
   1  28   2          0.50          0.53         0.04 o                         
   2  28   2          0.28          0.33         0.05 o                         
   3  28   2          0.58          0.58         0.06 o                         
  -3  29   2          0.01          0.03         0.03 o                         
  -2  29   2          0.01          0.03         0.03 o                         
  -1  29   2          0.04          0.05         0.03 o                         
   0  29   2          0.15          0.15         0.02 o                         
   1  29   2          0.77          0.74         0.04 o                         
   2  29   2          0.01          0.04         0.04 o                         
   3  29   2          0.04          0.06         0.06 o                         
  -2  30   2          0.00          0.01         0.02 o                         
  -1  30   2          0.05          0.06         0.02 o                         
   0  30   2          0.09          0.07         0.02 o                         
   1  30   2          0.14          0.09         0.02 o                         
   2  30   2          0.04          0.05         0.04 o                         
  -2  31   2          0.03          0.04         0.02 o                         
  -1  31   2          0.05          0.07         0.02 o                         
   0  31   2          0.08          0.09         0.01 o                         
   1  31   2          0.02          0.02         0.02 o                         
   2  31   2          0.00          0.02         0.04 o                         
  -2  32   2          0.02          0.04         0.10 o                         
  -1  32   2          0.00          0.01         0.02 o                         
   0  32   2          0.09          0.14         0.02 o                         
   1  32   2          0.10          0.09         0.02 o                         
  -1  33   2          0.02          0.03         0.02 o                         
   0  33   2          0.00          0.05         0.01 o                         
  -5   0   3          3.00          2.95         0.21 o                         
  -3   0   3          0.98          0.98         0.15 o                         
  -1   0   3         30.24         21.97         0.45 o                         
  -6   1   3          0.00          0.01         0.06 o                         
  -5   1   3          0.25          0.27         0.08 o                         
  -4   1   3          1.72          1.22         0.11 o                         
  -3   1   3          0.82          0.58         0.10 o                         
  -2   1   3          6.38          5.40         0.24 o                         
  -1   1   3          0.01          1.05         0.09 o                         
   0   1   3         41.59         50.95         0.65 o                         
  -6   2   3          0.24          0.32         0.07 o                         
  -5   2   3          0.61          0.69         0.09 o                         
  -4   2   3          0.00          0.19         0.09 o                         
  -3   2   3          0.31          0.33         0.09 o                         
  -2   2   3          0.00          0.25         0.11 o                         
  -1   2   3         55.04         53.02         0.59 o                         
   0   2   3         35.67         35.42         0.50 o                         
  -6   3   3          0.03          0.04         0.07 o                         
  -5   3   3          0.03          0.09         0.08 o                         
  -4   3   3          0.31          0.65         0.12 o                         
  -3   3   3          0.29          0.63         0.10 o                         
  -2   3   3         63.96         68.55         1.42 o                         
  -1   3   3         39.35         31.77         0.39 o                         
   0   3   3        201.37        185.06         3.32 o                         
   1   3   3         65.37         86.22         5.29 o                         
  -6   4   3          0.01          0.00         0.06 o                         
  -5   4   3          0.09          0.17         0.07 o                         
  -4   4   3          0.18          0.17         0.09 o                         
  -3   4   3          7.83          6.58         0.23 o                         
  -2   4   3         64.21         69.45         1.21 o                         
  -1   4   3          0.25          0.49         0.07 o                         
   0   4   3         15.34         12.72         0.52 o                         
   1   4   3          7.11          8.50         0.67 o                         
  -6   5   3          0.14          0.14         0.06 o                         
  -5   5   3          0.33          0.32         0.07 o                         
  -4   5   3          0.10          0.23         0.08 o                         
  -3   5   3          5.08          4.22         0.15 o                         
  -2   5   3         30.93         38.11         0.61 o                         
  -1   5   3         46.44         50.13         0.58 o                         
   0   5   3        100.26         86.61         1.63 o                         
   1   5   3          1.42          1.97         0.25 o                         
  -6   6   3          0.01          0.05         0.08 o                         
  -5   6   3          0.03          0.11         0.07 o                         
  -4   6   3          0.10          0.19         0.08 o                         
  -3   6   3          0.06          0.20         0.08 o                         
  -2   6   3          5.24          5.38         0.24 o                         
  -1   6   3         35.37         35.98         0.45 o                         
   0   6   3          7.36         16.11         0.39 o                         
   1   6   3          0.78          1.45         0.15 o                         
   2   6   3          7.20          6.75         1.26 o                         
  -6   7   3          0.01         -0.01         0.06 o                         
  -5   7   3          0.21          0.14         0.07 o                         
  -4   7   3          0.01          0.03         0.07 o                         
  -3   7   3          1.68          1.59         0.10 o                         
  -2   7   3          0.39          0.48         0.08 o                         
  -1   7   3         68.75         70.04         0.95 o                         
   0   7   3          0.33          0.38         0.06 o                         
   1   7   3         18.02         20.30         0.93 o                         
   2   7   3          0.25          2.03         0.48 o                         
  -6   8   3          0.16          0.17         0.07 o                         
  -5   8   3          0.11          0.15         0.07 o                         
  -4   8   3          0.28          0.27         0.07 o                         
  -3   8   3          0.00          0.62         0.08 o                         
  -2   8   3          5.05          5.72         0.15 o                         
  -1   8   3          1.87          1.99         0.09 o                         
   0   8   3         17.19         13.31         0.28 o                         
   1   8   3          2.12          1.65         0.15 o                         
   2   8   3          4.95          3.70         0.50 o                         
  -6   9   3          0.00          0.02         0.06 o                         
  -5   9   3          0.20          0.14         0.07 o                         
  -4   9   3          0.44          0.51         0.08 o                         
  -3   9   3          0.91          0.96         0.09 o                         
  -2   9   3          0.03          0.24         0.07 o                         
  -1   9   3         15.27         15.53         0.21 o                         
   0   9   3          0.26          0.77         0.05 o                         
   1   9   3          4.31          4.15         0.18 o                         
   2   9   3         14.42         16.09         5.46 o                         
   3   9   3          0.25         -0.02         0.58 o                         
  -6  10   3          0.07          0.13         0.06 o                         
  -5  10   3          0.08          0.06         0.06 o                         
  -4  10   3          1.52          1.53         0.09 o                         
  -3  10   3          0.98          1.19         0.09 o                         
  -2  10   3          0.00          0.20         0.06 o                         
  -1  10   3         29.53         27.03         0.33 o                         
   0  10   3         21.95         23.57         0.41 o                         
   1  10   3          1.31          1.23         0.10 o                         
   2  10   3          0.82          0.97         0.19 o                         
   3  10   3          0.36          0.41         0.44 o                         
  -6  11   3          0.03          0.03         0.05 o                         
  -5  11   3          0.36          0.34         0.06 o                         
  -4  11   3          0.23          0.23         0.07 o                         
  -3  11   3          0.15          0.80         0.10 o                         
  -2  11   3          6.86          6.75         0.26 o                         
  -1  11   3          6.25          4.78         0.12 o                         
   0  11   3          9.73          7.87         0.18 o                         
   1  11   3          9.31         11.13         0.35 o                         
   2  11   3         10.72         11.40         0.45 o                         
   3  11   3          2.96          3.11         0.70 o                         
  -6  12   3          0.01          0.00         0.05 o                         
  -5  12   3          0.15          0.10         0.06 o                         
  -4  12   3          0.99          0.95         0.07 o                         
  -3  12   3          0.87          0.98         0.08 o                         
  -2  12   3          7.65          8.51         0.21 o                         
  -1  12   3         31.85         29.27         0.35 o                         
   0  12   3          0.86          0.41         0.05 o                         
   1  12   3          0.60          0.71         0.08 o                         
   2  12   3          0.27          0.17         0.14 o                         
   3  12   3          0.15          0.15         0.26 o                         
  -6  13   3          0.00          0.01         0.07 o                         
  -5  13   3          0.05          0.05         0.05 o                         
  -4  13   3          0.55          0.45         0.06 o                         
  -3  13   3          5.16          5.61         0.18 o                         
  -2  13   3          0.34          0.33         0.06 o                         
  -1  13   3        177.28        177.09         5.59 o                         
   0  13   3          0.90          1.00         0.05 o                         
   1  13   3          2.58          2.39         0.12 o                         
   2  13   3          0.00          0.19         0.12 o                         
   3  13   3          0.09          0.25         0.20 o                         
   4  13   3          0.00         -0.01         0.62 o                         
  -5  14   3          0.01          0.01         0.05 o                         
  -4  14   3          0.00          0.09         0.06 o                         
  -3  14   3          2.54          2.22         0.09 o                         
  -2  14   3         11.32         11.92         0.20 o                         
  -1  14   3         44.72         43.88         0.63 o                         
   0  14   3          0.02          0.13         0.06 o                         
   1  14   3          0.14          0.35         0.07 o                         
   2  14   3          3.13          2.88         0.15 o                         
   3  14   3          0.25          0.32         0.17 o                         
   4  14   3          0.01          0.09         0.33 o                         
   5  14   3          0.01         -0.86        16.93 o                         
  -5  15   3          0.00          0.02         0.05 o                         
  -4  15   3          0.14          0.19         0.06 o                         
  -3  15   3          0.31          0.34         0.06 o                         
  -2  15   3         14.93         15.33         0.24 o                         
  -1  15   3         34.98         34.00         0.40 o                         
   0  15   3         20.57         21.81         0.28 o                         
   1  15   3          4.90          4.61         0.12 o                         
   2  15   3          0.50          0.36         0.11 o                         
   3  15   3          0.18          0.22         0.14 o                         
   4  15   3          0.03          0.04         0.27 o                         
   5  15   3          0.02          0.12         1.82 o                         
  -5  16   3          0.00          0.01         0.05 o                         
  -4  16   3          0.30          0.34         0.06 o                         
  -3  16   3          0.29          0.29         0.05 o                         
  -2  16   3          7.80          8.15         0.15 o                         
  -1  16   3          0.88          0.96         0.04 o                         
   0  16   3          0.06          0.19         0.06 o                         
   1  16   3          6.10          6.22         0.17 o                         
   2  16   3          1.15          0.99         0.11 o                         
   3  16   3          1.37          1.53         0.15 o                         
   4  16   3          0.01          0.09         0.22 o                         
   5  16   3          0.00         -0.06         0.44 o                         
  -5  17   3          0.01          0.02         0.05 o                         
  -4  17   3          0.27          0.22         0.05 o                         
  -3  17   3          1.36          1.31         0.07 o                         
  -2  17   3          0.22          0.28         0.04 o                         
  -1  17   3          1.33          1.50         0.05 o                         
   0  17   3          2.47          2.50         0.07 o                         
   1  17   3          4.19          3.69         0.10 o                         
   2  17   3          1.71          1.68         0.11 o                         
   3  17   3          0.02          0.07         0.12 o                         
   4  17   3          0.76          0.85         0.19 o                         
   5  17   3          0.00          0.04         0.36 o                         
  -5  18   3          0.01          0.02         0.04 o                         
  -4  18   3          0.01          0.06         0.05 o                         
  -3  18   3          0.13          0.14         0.05 o                         
  -2  18   3          1.70          1.40         0.05 o                         
  -1  18   3          0.03          0.11         0.03 o                         
   0  18   3          0.37          0.16         0.04 o                         
   1  18   3          0.27          0.30         0.06 o                         
   2  18   3          0.27          0.36         0.09 o                         
   3  18   3          0.70          0.73         0.12 o                         
   4  18   3          0.12          0.11         0.15 o                         
   5  18   3          0.02          0.02         0.25 o                         
  -5  19   3          0.00          0.01         0.04 o                         
  -4  19   3          0.02          0.06         0.04 o                         
  -3  19   3          0.28          0.42         0.05 o                         
  -2  19   3          0.71          0.56         0.04 o                         
  -1  19   3          0.81          0.70         0.04 o                         
   0  19   3          0.96          0.77         0.05 o                         
   1  19   3          0.00          0.23         0.05 o                         
   2  19   3          0.10          0.18         0.08 o                         
   3  19   3          0.73          0.76         0.11 o                         
   4  19   3          0.00          0.03         0.13 o                         
   5  19   3          0.02          0.03         0.20 o                         
  -5  20   3          0.03          0.03         0.05 o                         
  -4  20   3          0.01          0.02         0.04 o                         
  -3  20   3          0.17          0.19         0.04 o                         
  -2  20   3          0.07          0.15         0.04 o                         
  -1  20   3          0.58          0.66         0.04 o                         
   0  20   3          0.43          0.36         0.04 o                         
   1  20   3          0.25          0.34         0.05 o                         
   2  20   3          0.52          0.57         0.08 o                         
   3  20   3          0.00          0.04         0.09 o                         
   4  20   3          0.01          0.03         0.12 o                         
  -5  21   3          0.01          0.00         0.05 o                         
  -4  21   3          0.15          0.12         0.04 o                         
  -3  21   3          0.26          0.37         0.04 o                         
  -2  21   3          0.58          0.50         0.04 o                         
  -1  21   3          0.83          0.78         0.03 o                         
   0  21   3          0.28          0.32         0.04 o                         
   1  21   3          0.04          0.19         0.05 o                         
   2  21   3          0.17          0.12         0.07 o                         
   3  21   3          0.06          0.07         0.08 o                         
   4  21   3          0.00         -0.01         0.11 o                         
  -4  22   3          0.04          0.03         0.04 o                         
  -3  22   3          0.00          0.03         0.04 o                         
  -2  22   3          1.29          1.22         0.05 o                         
  -1  22   3          0.04          0.17         0.03 o                         
   0  22   3          0.01          0.05         0.04 o                         
   1  22   3          0.05          0.12         0.05 o                         
   2  22   3          0.32          0.27         0.07 o                         
   3  22   3          0.01          0.01         0.08 o                         
   4  22   3          0.00          0.01         0.09 o                         
  -4  23   3          0.08          0.09         0.03 o                         
  -3  23   3          0.12          0.09         0.04 o                         
  -2  23   3          0.81          0.69         0.04 o                         
  -1  23   3          1.42          1.39         0.04 o                         
   0  23   3          3.38          3.26         0.07 o                         
   1  23   3          0.15          0.14         0.05 o                         
   2  23   3          0.02          0.04         0.06 o                         
   3  23   3          0.00          0.01         0.07 o                         
   4  23   3          0.01          0.03         0.09 o                         
  -4  24   3          0.01          0.00         0.03 o                         
  -3  24   3          0.06          0.09         0.03 o                         
  -2  24   3          0.57          0.64         0.03 o                         
  -1  24   3          0.48          0.57         0.03 o                         
   0  24   3          0.01          0.17         0.04 o                         
   1  24   3          0.55          0.45         0.05 o                         
   2  24   3          0.03          0.06         0.06 o                         
   3  24   3          0.04          0.03         0.07 o                         
   4  24   3          0.00          0.01         0.09 o                         
  -4  25   3          0.00          0.01         0.04 o                         
  -3  25   3          0.02          0.04         0.03 o                         
  -2  25   3          0.18          0.19         0.03 o                         
  -1  25   3          1.09          1.17         0.04 o                         
   0  25   3          0.32          0.62         0.04 o                         
   1  25   3          0.00          0.05         0.04 o                         
   2  25   3          0.00          0.02         0.05 o                         
   3  25   3          0.09          0.13         0.07 o                         
   4  25   3          0.04          0.02         0.09 o                         
  -4  26   3          0.00          0.01         0.03 o                         
  -3  26   3          0.00          0.01         0.03 o                         
  -2  26   3          0.17          0.14         0.03 o                         
  -1  26   3          0.01          0.07         0.02 o                         
   0  26   3          1.48          1.45         0.05 o                         
   1  26   3          0.00          0.02         0.04 o                         
   2  26   3          0.15          0.14         0.05 o                         
   3  26   3          0.18          0.20         0.06 o                         
  -3  27   3          0.02          0.03         0.03 o                         
  -2  27   3          0.46          0.40         0.03 o                         
  -1  27   3          0.03          0.04         0.02 o                         
   0  27   3          0.00          0.14         0.03 o                         
   1  27   3          0.05          0.07         0.04 o                         
   2  27   3          0.20          0.24         0.05 o                         
   3  27   3          0.77          0.85         0.08 o                         
  -3  28   3          0.06          0.04         0.03 o                         
  -2  28   3          0.02          0.03         0.02 o                         
  -1  28   3          0.02          0.05         0.02 o                         
   0  28   3          0.01          0.05         0.03 o                         
   1  28   3          0.12          0.11         0.03 o                         
   2  28   3          0.02          0.02         0.05 o                         
   3  28   3          0.01          0.03         0.07 o                         
  -3  29   3          0.14          0.12         0.03 o                         
  -2  29   3          0.03          0.05         0.02 o                         
  -1  29   3          0.01          0.04         0.01 o                         
   0  29   3          0.01          0.04         0.03 o                         
   1  29   3          0.15          0.13         0.03 o                         
   2  29   3          0.27          0.29         0.05 o                         
  -2  30   3          0.03          0.04         0.02 o                         
  -1  30   3          0.00          0.02         0.02 o                         
   0  30   3          0.12          0.16         0.03 o                         
   1  30   3          0.01          0.02         0.03 o                         
   2  30   3          0.14          0.10         0.05 o                         
  -2  31   3          0.24          0.26         0.02 o                         
  -1  31   3          0.03          0.06         0.03 o                         
   0  31   3          0.05          0.07         0.03 o                         
   1  31   3          0.12          0.11         0.03 o                         
   2  31   3          0.01          0.00         0.05 o                         
  -1  32   3          0.10          0.09         0.03 o                         
   0  32   3          0.00          0.01         0.02 o                         
   1  32   3          0.02          0.02         0.03 o                         
   0  33   3          0.04          0.03         0.02 o                         
  -6   0   4          0.21          0.18         0.07 o                         
  -4   0   4         20.30         24.83         0.95 o                         
  -2   0   4         11.66         10.37         0.35 o                         
   0   0   4         42.20         54.27         1.01 o                         
  -6   1   4          0.04          0.05         0.05 o                         
  -5   1   4          0.17          0.12         0.06 o                         
  -4   1   4          0.16          0.23         0.21 o                         
  -3   1   4          7.10          6.54         0.19 o                         
  -2   1   4          1.85          1.54         0.09 o                         
  -1   1   4          8.92          6.96         0.14 o                         
   0   1   4          0.04          0.29         0.07 o                         
   1   1   4          2.82          2.70         0.38 o                         
  -6   2   4          0.11          0.08         0.04 o                         
  -5   2   4          0.85          0.80         0.07 o                         
  -4   2   4          3.41          3.43         0.15 o                         
  -3   2   4          0.96          0.97         0.11 o                         
  -2   2   4          1.23          1.61         0.08 o                         
  -1   2   4          3.18          2.61         0.12 o                         
   0   2   4         73.44         79.87         1.01 o                         
   1   2   4         29.21         35.27         1.53 o                         
  -6   3   4          0.00          0.00         0.05 o                         
  -5   3   4          0.55          0.49         0.07 o                         
  -4   3   4          0.13          0.17         0.08 o                         
  -3   3   4          1.87          2.39         0.19 o                         
  -2   3   4          6.37          5.46         0.14 o                         
  -1   3   4         51.04         43.62         0.56 o                         
   0   3   4         19.59         18.99         0.32 o                         
   1   3   4         37.45         44.72         1.59 o                         
  -6   4   4          0.01          0.02         0.05 o                         
  -5   4   4          0.04          0.03         0.06 o                         
  -4   4   4          0.19          0.17         0.07 o                         
  -3   4   4          0.11          0.22         0.07 o                         
  -2   4   4         35.61         36.31         0.60 o                         
  -1   4   4        192.59        164.10         4.25 o                         
   0   4   4          0.44          4.28         0.15 o                         
   1   4   4         37.14         43.61         1.32 o                         
  -6   5   4          0.02          0.04         0.04 o                         
  -5   5   4          1.01          0.92         0.08 o                         
  -4   5   4          2.04          2.41         0.11 o                         
  -3   5   4          0.28          0.36         0.07 o                         
  -2   5   4          8.06          7.71         0.21 o                         
  -1   5   4         10.65         12.09         0.16 o                         
   0   5   4         20.14         21.97         0.36 o                         
   1   5   4         27.95         29.93         0.72 o                         
  -6   6   4          0.02          0.03         0.04 o                         
  -5   6   4          0.00          0.04         0.06 o                         
  -4   6   4          0.18          0.21         0.07 o                         
  -3   6   4          0.45          0.75         0.09 o                         
  -2   6   4          1.38          1.51         0.09 o                         
  -1   6   4         11.34         10.75         0.21 o                         
   0   6   4         73.31         63.27         0.91 o                         
   1   6   4          8.51          6.48         0.32 o                         
   2   6   4          0.05          0.03         0.49 o                         
  -6   7   4          0.04          0.04         0.04 o                         
  -5   7   4          0.00          0.01         0.05 o                         
  -4   7   4          2.11          1.60         0.09 o                         
  -3   7   4          0.00          0.35         0.07 o                         
  -2   7   4          3.40          3.04         0.13 o                         
  -1   7   4          0.42          0.90         0.06 o                         
   0   7   4         36.06         43.34         0.63 o                         
   1   7   4          0.36          0.73         0.12 o                         
   2   7   4          3.47          3.71         0.47 o                         
  -6   8   4          0.00          0.03         0.04 o                         
  -5   8   4          0.72          0.59         0.06 o                         
  -4   8   4          0.47          0.43         0.07 o                         
  -3   8   4          0.75          0.81         0.08 o                         
  -2   8   4          0.05          0.45         0.06 o                         
  -1   8   4          2.91          3.10         0.11 o                         
   0   8   4          0.09          0.79         0.07 o                         
   1   8   4          8.04          5.96         0.27 o                         
   2   8   4          1.07          1.00         0.24 o                         
  -6   9   4          0.01          0.01         0.04 o                         
  -5   9   4          0.28          0.28         0.06 o                         
  -4   9   4          1.18          0.82         0.07 o                         
  -3   9   4          0.90          0.96         0.08 o                         
  -2   9   4          1.82          1.70         0.08 o                         
  -1   9   4          0.50          0.86         0.04 o                         
   0   9   4          1.98          2.30         0.08 o                         
   1   9   4          0.45          0.44         0.11 o                         
   2   9   4          1.90          1.57         0.22 o                         
   3   9   4          1.06          0.51         0.74 o                         
  -6  10   4          0.00          0.00         0.04 o                         
  -5  10   4          0.43          0.41         0.06 o                         
  -4  10   4          0.61          0.48         0.06 o                         
  -3  10   4         10.96         11.80         0.25 o                         
  -2  10   4          4.31          5.13         0.14 o                         
  -1  10   4          0.02          0.47         0.04 o                         
   0  10   4         32.40         31.00         0.42 o                         
   1  10   4         12.30         11.26         0.38 o                         
   2  10   4          0.01          0.03         0.18 o                         
   3  10   4          0.10          0.28         0.44 o                         
  -6  11   4          0.00          0.00         0.04 o                         
  -5  11   4          0.07          0.05         0.05 o                         
  -4  11   4          0.73          0.59         0.07 o                         
  -3  11   4          0.01          0.07         0.07 o                         
  -2  11   4          2.80          2.91         0.09 o                         
  -1  11   4          3.91          3.69         0.08 o                         
   0  11   4          3.02          3.10         0.15 o                         
   1  11   4          4.42          3.62         0.14 o                         
   2  11   4          1.76          2.62         0.22 o                         
   3  11   4          1.67          1.38         0.41 o                         
  -6  12   4          0.01          0.01         0.04 o                         
  -5  12   4          0.05          0.05         0.04 o                         
  -4  12   4          0.81          0.52         0.06 o                         
  -3  12   4          1.98          1.98         0.09 o                         
  -2  12   4          1.99          1.92         0.07 o                         
  -1  12   4         11.58         11.82         0.16 o                         
   0  12   4         70.20         71.96         0.94 o                         
   1  12   4          0.08          0.72         0.13 o                         
   2  12   4          1.14          0.93         0.16 o                         
   3  12   4          0.21          0.21         0.27 o                         
   4  12   4          0.00          0.06         0.56 o                         
  -5  13   4          0.00          0.01         0.04 o                         
  -4  13   4          0.35          0.37         0.06 o                         
  -3  13   4          3.31          3.19         0.10 o                         
  -2  13   4          5.64          5.42         0.12 o                         
  -1  13   4          0.07          0.43         0.05 o                         
   0  13   4         76.37         80.86         2.21 o                         
   1  13   4          0.01          0.22         0.09 o                         
   2  13   4          1.17          1.28         0.15 o                         
   3  13   4          0.02          0.09         0.64 o                         
   4  13   4          0.00          0.17         0.38 o                         
  -5  14   4          0.01          0.03         0.04 o                         
  -4  14   4          0.00          0.04         0.05 o                         
  -3  14   4          0.02          0.17         0.05 o                         
  -2  14   4          8.35          8.42         0.16 o                         
  -1  14   4         27.01         26.15         0.30 o                         
   0  14   4        105.55        112.28         2.98 o                         
   1  14   4          1.75          1.86         0.10 o                         
   2  14   4          0.12          0.16         0.12 o                         
   3  14   4          0.68          0.55         0.18 o                         
   4  14   4          0.02          0.01         0.42 o                         
  -5  15   4          0.01          0.02         0.04 o                         
  -4  15   4          0.01          0.04         0.05 o                         
  -3  15   4          1.07          1.22         0.07 o                         
  -2  15   4          0.01          0.06         0.05 o                         
  -1  15   4          5.15          4.79         0.08 o                         
   0  15   4         14.04         13.51         0.23 o                         
   1  15   4         12.23         12.14         0.25 o                         
   2  15   4          0.71          0.81         0.13 o                         
   3  15   4          0.07          0.06         0.14 o                         
   4  15   4          0.07          0.09         0.30 o                         
   5  15   4          0.00         -0.02         0.44 o                         
  -5  16   4          0.09          0.10         0.04 o                         
  -4  16   4          0.01          0.06         0.04 o                         
  -3  16   4          1.34          1.65         0.13 o                         
  -2  16   4          1.87          1.61         0.06 o                         
  -1  16   4         12.46         12.57         0.17 o                         
   0  16   4          0.28          0.32         0.05 o                         
   1  16   4          1.24          1.42         0.09 o                         
   2  16   4          3.00          2.88         0.15 o                         
   3  16   4          0.06          0.08         0.14 o                         
   4  16   4          0.15          0.24         0.23 o                         
   5  16   4          0.00          0.16         0.67 o                         
  -5  17   4          0.00          0.02         0.04 o                         
  -4  17   4          0.02          0.04         0.04 o                         
  -3  17   4          0.36          0.22         0.05 o                         
  -2  17   4          1.45          1.42         0.06 o                         
  -1  17   4          0.88          1.03         0.04 o                         
   0  17   4          0.37          0.56         0.05 o                         
   1  17   4          1.67          1.79         0.09 o                         
   2  17   4          0.59          0.42         0.10 o                         
   3  17   4          0.51          0.58         0.13 o                         
   4  17   4          0.00          0.10         0.19 o                         
   5  17   4          0.12          0.09         0.31 o                         
  -5  18   4          0.21          0.25         0.04 o                         
  -4  18   4          0.05          0.07         0.04 o                         
  -3  18   4          0.15          0.21         0.06 o                         
  -2  18   4          1.79          1.87         0.06 o                         
  -1  18   4          1.65          1.78         0.05 o                         
   0  18   4          0.05          0.10         0.04 o                         
   1  18   4          0.42          0.41         0.06 o                         
   2  18   4          0.00          0.11         0.09 o                         
   3  18   4          0.01          0.00         0.12 o                         
   4  18   4          0.06          0.05         0.16 o                         
   5  18   4          0.00          0.03         0.27 o                         
  -5  19   4          0.10          0.09         0.04 o                         
  -4  19   4          0.08          0.08         0.04 o                         
  -3  19   4          0.09          0.11         0.04 o                         
  -2  19   4          0.53          0.55         0.04 o                         
  -1  19   4          2.52          2.44         0.06 o                         
   0  19   4          0.50          0.47         0.04 o                         
   1  19   4          0.60          0.49         0.06 o                         
   2  19   4          0.00          0.12         0.08 o                         
   3  19   4          0.00          0.04         0.11 o                         
   4  19   4          0.17          0.23         0.14 o                         
  -5  20   4          0.00          0.01         0.04 o                         
  -4  20   4          0.12          0.12         0.04 o                         
  -3  20   4          0.09          0.08         0.04 o                         
  -2  20   4          0.93          1.02         0.04 o                         
  -1  20   4          0.01          0.16         0.03 o                         
   0  20   4          1.21          0.81         0.05 o                         
   1  20   4          0.18          0.25         0.05 o                         
   2  20   4          0.03          0.07         0.08 o                         
   3  20   4          0.14          0.19         0.10 o                         
   4  20   4          0.02          0.01         0.12 o                         
  -5  21   4          0.09          0.13         0.06 o                         
  -4  21   4          0.00          0.02         0.03 o                         
  -3  21   4          0.35          0.29         0.04 o                         
  -2  21   4          0.24          0.28         0.03 o                         
  -1  21   4          0.21          0.23         0.03 o                         
   0  21   4          0.42          0.30         0.04 o                         
   1  21   4          0.17          0.23         0.05 o                         
   2  21   4          0.00          0.07         0.07 o                         
   3  21   4          0.07          0.03         0.09 o                         
   4  21   4          0.01          0.02         0.11 o                         
  -4  22   4          0.01          0.01         0.03 o                         
  -3  22   4          0.11          0.08         0.03 o                         
  -2  22   4          0.00          0.04         0.03 o                         
  -1  22   4          2.10          2.22         0.05 o                         
   0  22   4          0.05          0.07         0.04 o                         
   1  22   4          0.24          0.33         0.05 o                         
   2  22   4          0.01          0.03         0.07 o                         
   3  22   4          0.05          0.04         0.09 o                         
   4  22   4          0.00          0.01         0.11 o                         
  -4  23   4          0.27          0.32         0.03 o                         
  -3  23   4          0.29          0.29         0.03 o                         
  -2  23   4          0.35          0.30         0.03 o                         
  -1  23   4          0.07          0.10         0.03 o                         
   0  23   4          0.59          0.42         0.04 o                         
   1  23   4          2.08          1.89         0.07 o                         
   2  23   4          0.03          0.04         0.06 o                         
   3  23   4          0.00          0.02         0.08 o                         
   4  23   4          0.00          0.02         0.10 o                         
  -4  24   4          0.00          0.01         0.03 o                         
  -3  24   4          0.07          0.06         0.03 o                         
  -2  24   4          0.02          0.04         0.02 o                         
  -1  24   4          1.52          1.69         0.04 o                         
   0  24   4          1.69          1.81         0.07 o                         
   1  24   4          0.12          0.27         0.05 o                         
   2  24   4          0.23          0.19         0.06 o                         
   3  24   4          0.01          0.02         0.07 o                         
   4  24   4          0.01          0.02         0.10 o                         
  -4  25   4          0.10          0.10         0.03 o                         
  -3  25   4          0.00          0.01         0.03 o                         
  -2  25   4          0.06          0.05         0.02 o                         
  -1  25   4          0.18          0.18         0.02 o                         
   0  25   4          0.51          0.53         0.04 o                         
   1  25   4          0.01          0.08         0.04 o                         
   2  25   4          0.05          0.05         0.05 o                         
   3  25   4          0.00          0.01         0.07 o                         
  -4  26   4          0.31          0.21         0.05 o                         
  -3  26   4          0.00          0.01         0.02 o                         
  -2  26   4          0.01          0.03         0.02 o                         
  -1  26   4          0.03          0.04         0.02 o                         
   0  26   4          0.00          0.02         0.03 o                         
   1  26   4          0.78          0.74         0.07 o                         
   2  26   4          0.00          0.01         0.05 o                         
   3  26   4          0.07          0.08         0.07 o                         
  -3  27   4          0.02          0.02         0.02 o                         
  -2  27   4          0.03          0.04         0.02 o                         
  -1  27   4          0.68          0.61         0.03 o                         
   0  27   4          0.02          0.01         0.03 o                         
   1  27   4          0.06          0.09         0.07 o                         
   2  27   4          0.04          0.03         0.05 o                         
   3  27   4          0.03          0.06         0.07 o                         
  -3  28   4          0.16          0.15         0.02 o                         
  -2  28   4          0.07          0.08         0.02 o                         
  -1  28   4          0.08          0.09         0.02 o                         
   0  28   4          0.00          0.03         0.03 o                         
   1  28   4          0.01          0.02         0.03 o                         
   2  28   4          0.03          0.03         0.04 o                         
   3  28   4          0.00          0.01         0.07 o                         
  -3  29   4          0.07          0.07         0.02 o                         
  -2  29   4          0.36          0.28         0.02 o                         
  -1  29   4          0.05          0.06         0.02 o                         
   0  29   4          0.02          0.02         0.03 o                         
   1  29   4          0.00          0.01         0.03 o                         
   2  29   4          0.07          0.06         0.04 o                         
  -2  30   4          0.05          0.05         0.02 o                         
  -1  30   4          0.14          0.21         0.03 o                         
   0  30   4          0.00          0.00         0.03 o                         
   1  30   4          0.13          0.13         0.03 o                         
   2  30   4          0.00          0.01         0.04 o                         
  -2  31   4          0.06          0.04         0.01 o                         
  -1  31   4          0.18          0.21         0.02 o                         
   0  31   4          0.01          0.02         0.03 o                         
   1  31   4          0.02          0.02         0.03 o                         
  -1  32   4          0.05          0.08         0.03 o                         
   0  32   4          0.15          0.19         0.03 o                         
   1  32   4          0.02          0.03         0.05 o                         
  -5   0   5          0.49          0.25         0.08 o                         
  -3   0   5         65.16         79.40         2.80 o                         
  -1   0   5         35.70         30.52         0.47 o                         
   1   0   5         16.49         16.09         1.66 o                         
  -6   1   5          0.05          0.03         0.04 o                         
  -5   1   5          0.60          0.75         0.07 o                         
  -4   1   5          1.43          1.25         0.08 o                         
  -3   1   5         15.25         16.49         0.32 o                         
  -2   1   5         11.29         10.72         0.19 o                         
  -1   1   5          0.21          0.27         0.05 o                         
   0   1   5          5.61          4.36         0.12 o                         
   1   1   5          0.02          0.20         0.37 o                         
  -6   2   5          0.00          0.01         0.04 o                         
  -5   2   5          0.30          0.21         0.05 o                         
  -4   2   5          1.20          1.03         0.08 o                         
  -3   2   5          8.94          8.98         0.19 o                         
  -2   2   5          9.16          8.20         0.18 o                         
  -1   2   5          0.76          0.57         0.05 o                         
   0   2   5          5.13          4.95         0.14 o                         
   1   2   5         32.12         37.13         0.98 o                         
  -6   3   5          0.02          0.03         0.04 o                         
  -5   3   5          0.04          0.05         0.05 o                         
  -4   3   5          3.84          4.00         0.13 o                         
  -3   3   5          0.40          0.58         0.08 o                         
  -2   3   5          7.82          7.75         0.24 o                         
  -1   3   5         27.94         23.78         0.27 o                         
   0   3   5          4.88          4.61         0.13 o                         
   1   3   5          2.19          1.90         0.15 o                         
  -6   4   5          0.01          0.02         0.04 o                         
  -5   4   5          0.09          0.08         0.05 o                         
  -4   4   5          0.14          0.15         0.13 o                         
  -3   4   5          0.00          0.14         0.09 o                         
  -2   4   5          0.08          0.28         0.06 o                         
  -1   4   5         55.16         52.93         0.73 o                         
   0   4   5        143.48        157.16         2.95 o                         
   1   4   5          0.02          0.35         0.12 o                         
  -6   5   5          0.00          0.00         0.05 o                         
  -5   5   5          0.06          0.08         0.05 o                         
  -4   5   5          4.61          4.65         0.14 o                         
  -3   5   5          7.90          7.62         0.17 o                         
  -2   5   5          1.23          1.47         0.07 o                         
  -1   5   5          4.73          4.46         0.08 o                         
   0   5   5          0.51          0.50         0.11 o                         
   1   5   5          1.31          1.42         0.14 o                         
   2   5   5          2.21          1.60         0.76 o                         
  -6   6   5          0.01          0.01         0.04 o                         
  -5   6   5          0.06          0.03         0.05 o                         
  -4   6   5          0.32          0.30         0.06 o                         
  -3   6   5          0.43          0.67         0.09 o                         
  -2   6   5          1.71          1.58         0.07 o                         
  -1   6   5          4.30          4.66         0.10 o                         
   0   6   5          5.19          7.36         0.40 o                         
   1   6   5         37.49         43.67         0.96 o                         
   2   6   5          3.51          3.84         0.62 o                         
  -6   7   5          0.00          0.01         0.04 o                         
  -5   7   5          0.14          0.16         0.05 o                         
  -4   7   5          0.24          0.33         0.06 o                         
  -3   7   5         11.64         11.04         0.22 o                         
  -2   7   5          0.07          0.22         0.06 o                         
  -1   7   5          1.24          0.94         0.04 o                         
   0   7   5          0.01          1.15         0.09 o                         
   1   7   5          3.93          3.47         0.21 o                         
   2   7   5          0.09          0.11         0.24 o                         
  -6   8   5          0.01          0.01         0.03 o                         
  -5   8   5          0.00          0.02         0.04 o                         
  -4   8   5          1.29          1.32         0.08 o                         
  -3   8   5          1.15          1.18         0.08 o                         
  -2   8   5          1.06          1.00         0.07 o                         
  -1   8   5          0.02          0.26         0.04 o                         
   0   8   5          0.00          1.72         0.27 o                         
   1   8   5          0.40          0.71         0.11 o                         
   2   8   5          2.12          1.64         0.22 o                         
   3   8   5          0.18          0.04         1.01 o                         
  -6   9   5          0.00          0.00         0.03 o                         
  -5   9   5          0.06          0.08         0.04 o                         
  -4   9   5          3.22          3.56         0.13 o                         
  -3   9   5          5.05          4.19         0.12 o                         
  -2   9   5          0.05          0.40         0.07 o                         
  -1   9   5          0.95          0.80         0.04 o                         
   0   9   5          1.29          2.34         0.18 o                         
   1   9   5          0.26          0.15         0.11 o                         
   2   9   5          0.19          0.12         0.18 o                         
   3   9   5          0.43          0.15         0.43 o                         
  -6  10   5          0.00          0.01         0.03 o                         
  -5  10   5          0.00          0.05         0.04 o                         
  -4  10   5          1.23          1.44         0.08 o                         
  -3  10   5          1.73          1.68         0.08 o                         
  -2  10   5         33.95         37.80         0.48 o                         
  -1  10   5          6.30          5.43         0.09 o                         
   0  10   5          0.05          0.18         0.06 o                         
   1  10   5         11.86         11.22         0.35 o                         
   2  10   5          3.85          3.03         0.23 o                         
   3  10   5          0.06          0.47         0.40 o                         
  -6  11   5          0.00          0.00         0.03 o                         
  -5  11   5          0.03          0.04         0.04 o                         
  -4  11   5          0.02          0.08         0.05 o                         
  -3  11   5          0.33          0.44         0.06 o                         
  -2  11   5          2.99          3.39         0.10 o                         
  -1  11   5          8.95          8.83         0.13 o                         
   0  11   5          0.98          0.95         0.06 o                         
   1  11   5          0.30          0.16         0.11 o                         
   2  11   5          0.57          0.71         0.17 o                         
   3  11   5          0.11          0.20         0.28 o                         
  -5  12   5          0.06          0.05         0.04 o                         
  -4  12   5          0.25          0.31         0.05 o                         
  -3  12   5          2.34          2.05         0.08 o                         
  -2  12   5          0.57          0.78         0.05 o                         
  -1  12   5          0.86          0.99         0.05 o                         
   0  12   5          7.39          8.83         0.26 o                         
   1  12   5         42.50         48.09         0.82 o                         
   2  12   5          0.72          0.94         0.33 o                         
   3  12   5          0.59          0.42         0.22 o                         
   4  12   5          0.06          0.21         0.68 o                         
  -5  13   5          0.00          0.02         0.04 o                         
  -4  13   5          0.04          0.11         0.05 o                         
  -3  13   5          1.03          0.88         0.06 o                         
  -2  13   5          9.09          9.71         0.16 o                         
  -1  13   5          2.69          2.30         0.06 o                         
   0  13   5          0.19          0.50         0.07 o                         
   1  13   5          5.27          5.06         0.19 o                         
   2  13   5          0.05          0.27         0.13 o                         
   3  13   5          0.20          0.28         0.20 o                         
   4  13   5          0.01          0.02         0.39 o                         
  -5  14   5          0.01          0.02         0.04 o                         
  -4  14   5          0.10          0.17         0.04 o                         
  -3  14   5          0.23          0.28         0.05 o                         
  -2  14   5          0.02          0.10         0.05 o                         
  -1  14   5         10.65         10.37         0.15 o                         
   0  14   5         21.06         21.79         0.30 o                         
   1  14   5         69.26         84.56         1.74 o                         
   2  14   5          1.97          1.92         0.16 o                         
   3  14   5          0.19          0.29         0.17 o                         
   4  14   5          0.10          0.20         0.35 o                         
  -5  15   5          0.02          0.03         0.03 o                         
  -4  15   5          0.05          0.07         0.04 o                         
  -3  15   5          0.08          0.13         0.04 o                         
  -2  15   5          3.77          3.83         0.09 o                         
  -1  15   5          1.35          1.01         0.04 o                         
   0  15   5          0.00          0.53         0.06 o                         
   1  15   5          0.69          0.54         0.10 o                         
   2  15   5          2.39          2.39         0.15 o                         
   3  15   5          0.02          0.12         0.15 o                         
   4  15   5          0.00         -0.04         0.29 o                         
   5  15   5          0.02          0.14         0.52 o                         
  -5  16   5          0.02          0.03         0.03 o                         
  -4  16   5          0.30          0.26         0.04 o                         
  -3  16   5          0.09          0.08         0.04 o                         
  -2  16   5          2.38          2.24         0.07 o                         
  -1  16   5          2.65          2.37         0.06 o                         
   0  16   5          6.85          7.15         0.21 o                         
   1  16   5          0.06          0.19         0.07 o                         
   2  16   5          2.03          1.73         0.13 o                         
   3  16   5          0.68          0.85         0.15 o                         
   4  16   5          0.00          0.04         0.23 o                         
   5  16   5          0.01         -0.07         0.50 o                         
  -5  17   5          0.01          0.01         0.03 o                         
  -4  17   5          0.15          0.12         0.04 o                         
  -3  17   5          0.08          0.12         0.04 o                         
  -2  17   5          0.03          0.07         0.04 o                         
  -1  17   5          0.10          0.11         0.03 o                         
   0  17   5          1.20          2.52         0.13 o                         
   1  17   5          0.00          0.13         0.06 o                         
   2  17   5          0.49          0.40         0.10 o                         
   3  17   5          0.01          0.02         0.13 o                         
   4  17   5          0.08          0.07         0.73 o                         
  -5  18   5          0.03          0.02         0.03 o                         
  -4  18   5          0.38          0.35         0.04 o                         
  -3  18   5          0.11          0.16         0.04 o                         
  -2  18   5          0.47          0.54         0.04 o                         
  -1  18   5          4.58          4.73         0.08 o                         
   0  18   5          0.45          1.30         0.08 o                         
   1  18   5          0.01          0.11         0.06 o                         
   2  18   5          0.19          0.15         0.09 o                         
   3  18   5          0.01          0.04         0.12 o                         
   4  18   5          0.00          0.01         0.16 o                         
  -5  19   5          0.05          0.04         0.04 o                         
  -4  19   5          0.71          0.55         0.04 o                         
  -3  19   5          0.55          0.49         0.04 o                         
  -2  19   5          0.39          0.43         0.04 o                         
  -1  19   5          0.54          0.47         0.04 o                         
   0  19   5          2.76          3.54         0.11 o                         
   1  19   5          0.11          0.12         0.06 o                         
   2  19   5          0.15          0.14         0.08 o                         
   3  19   5          0.00          0.01         0.11 o                         
   4  19   5          0.00          0.06         0.13 o                         
  -5  20   5          0.01          0.01         0.03 o                         
  -4  20   5          0.01          0.02         0.03 o                         
  -3  20   5          0.17          0.19         0.03 o                         
  -2  20   5          0.33          0.30         0.03 o                         
  -1  20   5          1.66          1.71         0.05 o                         
   0  20   5          0.27          0.23         0.04 o                         
   1  20   5          0.91          0.75         0.06 o                         
   2  20   5          0.05          0.12         0.08 o                         
   3  20   5          0.00          0.00         0.11 o                         
   4  20   5          0.02          0.00         0.12 o                         
  -4  21   5          0.35          0.32         0.03 o                         
  -3  21   5          0.01          0.02         0.03 o                         
  -2  21   5          0.45          0.43         0.03 o                         
  -1  21   5          0.01          0.17         0.03 o                         
   0  21   5          0.00          0.02         0.04 o                         
   1  21   5          0.06          0.07         0.05 o                         
   2  21   5          0.03          0.05         0.07 o                         
   3  21   5          0.00          0.00         0.10 o                         
   4  21   5          0.01          0.03         0.12 o                         
  -4  22   5          0.00          0.01         0.03 o                         
  -3  22   5          0.13          0.08         0.03 o                         
  -2  22   5          0.16          0.12         0.03 o                         
  -1  22   5          0.04          0.09         0.03 o                         
   0  22   5          1.15          1.10         0.05 o                         
   1  22   5          0.01          0.08         0.05 o                         
   2  22   5          0.43          0.36         0.07 o                         
   3  22   5          0.00          0.00         0.09 o                         
   4  22   5          0.00          0.01         0.11 o                         
  -4  23   5          0.04          0.04         0.03 o                         
  -3  23   5          0.81          0.79         0.04 o                         
  -2  23   5          0.55          0.56         0.03 o                         
  -1  23   5          0.43          0.43         0.03 o                         
   0  23   5          0.21          0.21         0.04 o                         
   1  23   5          0.03          0.06         0.05 o                         
   2  23   5          0.50          0.46         0.07 o                         
   3  23   5          0.00          0.02         0.09 o                         
   4  23   5          0.00          0.00         0.10 o                         
  -4  24   5          0.03          0.02         0.03 o                         
  -3  24   5          0.00          0.01         0.03 o                         
  -2  24   5          0.25          0.26         0.03 o                         
  -1  24   5          0.01          0.04         0.03 o                         
   0  24   5          1.49          1.55         0.05 o                         
   1  24   5          1.49          1.30         0.06 o                         
   2  24   5          0.16          0.25         0.06 o                         
   3  24   5          0.04          0.04         0.08 o                         
  -4  25   5          0.05          0.06         0.03 o                         
  -3  25   5          0.51          0.48         0.03 o                         
  -2  25   5          0.00          0.01         0.02 o                         
  -1  25   5          0.04          0.04         0.03 o                         
   0  25   5          0.03          0.03         0.03 o                         
   1  25   5          0.04          0.06         0.04 o                         
   2  25   5          0.02          0.03         0.05 o                         
   3  25   5          0.04          0.06         0.08 o                         
  -3  26   5          0.58          0.45         0.03 o                         
  -2  26   5          0.01          0.02         0.02 o                         
  -1  26   5          0.08          0.10         0.02 o                         
   0  26   5          0.01          0.05         0.03 o                         
   1  26   5          0.00          0.04         0.04 o                         
   2  26   5          0.17          0.16         0.05 o                         
   3  26   5          0.00          0.03         0.08 o                         
  -3  27   5          0.08          0.08         0.02 o                         
  -2  27   5          0.00          0.02         0.02 o                         
  -1  27   5          0.01          0.03         0.02 o                         
   0  27   5          0.48          0.42         0.03 o                         
   1  27   5          0.00          0.01         0.04 o                         
   2  27   5          0.07          0.08         0.06 o                         
   3  27   5          0.02          0.03         0.08 o                         
  -3  28   5          0.46          0.39         0.03 o                         
  -2  28   5          0.54          0.50         0.03 o                         
  -1  28   5          0.04          0.06         0.02 o                         
   0  28   5          0.13          0.12         0.03 o                         
   1  28   5          0.00          0.02         0.03 o                         
   2  28   5          0.00          0.01         0.04 o                         
  -2  29   5          0.03          0.04         0.02 o                         
  -1  29   5          0.53          0.53         0.03 o                         
   0  29   5          0.03          0.03         0.03 o                         
   1  29   5          0.02          0.03         0.03 o                         
   2  29   5          0.00          0.01         0.04 o                         
  -2  30   5          0.04          0.05         0.02 o                         
  -1  30   5          0.02          0.03         0.02 o                         
   0  30   5          0.24          0.20         0.03 o                         
   1  30   5          0.00          0.02         0.03 o                         
  -1  31   5          0.01          0.01         0.02 o                         
   0  31   5          0.07          0.07         0.03 o                         
   1  31   5          0.00          0.00         0.03 o                         
   0  32   5          0.02          0.03         0.05 o                         
  -6   0   6          0.01          0.02         0.04 o                         
  -4   0   6          0.37          0.36         0.09 o                         
  -2   0   6         73.30         80.83         2.99 o                         
   0   0   6         26.50         17.59         0.65 o                         
  -6   1   6          0.01          0.01         0.03 o                         
  -5   1   6          0.26          0.22         0.05 o                         
  -4   1   6          3.06          3.34         0.11 o                         
  -3   1   6          4.73          4.89         0.12 o                         
  -2   1   6         95.13        103.45         2.14 o                         
  -1   1   6          3.21          2.56         0.06 o                         
   0   1   6          0.90          1.71         0.19 o                         
   1   1   6          1.82          1.87         0.14 o                         
  -6   2   6          0.00          0.02         0.03 o                         
  -5   2   6          0.18          0.21         0.05 o                         
  -4   2   6          0.15          0.18         0.07 o                         
  -3   2   6          0.11          0.31         0.08 o                         
  -2   2   6          7.34          7.42         0.12 o                         
  -1   2   6         18.26         16.12         0.19 o                         
   0   2   6          0.11          0.33         0.08 o                         
   1   2   6          1.55          1.61         0.13 o                         
  -6   3   6          0.01          0.00         0.05 o                         
  -5   3   6          0.18          0.19         0.05 o                         
  -4   3   6          0.76          0.82         0.07 o                         
  -3   3   6         12.57         13.97         0.24 o                         
  -2   3   6          0.71          1.11         0.06 o                         
  -1   3   6         16.65         16.03         0.23 o                         
   0   3   6         31.09         39.14         0.52 o                         
   1   3   6          0.51          0.88         0.15 o                         
  -6   4   6          0.01          0.01         0.03 o                         
  -5   4   6          0.02          0.05         0.04 o                         
  -4   4   6          0.29          0.43         0.06 o                         
  -3   4   6          0.35          0.31         0.09 o                         
  -2   4   6          2.40          3.08         0.08 o                         
  -1   4   6          1.02          0.90         0.05 o                         
   0   4   6         25.83         28.65         0.41 o                         
   1   4   6         33.91         40.00         0.82 o                         
  -6   5   6          0.01          0.01         0.04 o                         
  -5   5   6          0.04          0.06         0.04 o                         
  -4   5   6          0.05          0.08         0.05 o                         
  -3   5   6         11.24         11.74         0.20 o                         
  -2   5   6         15.36         15.09         0.26 o                         
  -1   5   6          2.89          2.69         0.08 o                         
   0   5   6          0.77          1.22         0.12 o                         
   1   5   6          3.30          3.45         0.19 o                         
   2   5   6          0.04          0.04         0.37 o                         
  -6   6   6          0.00          0.01         0.04 o                         
  -5   6   6          0.06          0.10         0.04 o                         
  -4   6   6          0.15          0.22         0.05 o                         
  -3   6   6          3.32          3.22         0.10 o                         
  -2   6   6          0.24          0.57         0.07 o                         
  -1   6   6          4.52          3.61         0.07 o                         
   0   6   6          3.34          2.02         0.10 o                         
   1   6   6          0.27          0.55         0.10 o                         
   2   6   6          8.25          6.46         0.67 o                         
  -6   7   6          0.00          0.00         0.03 o                         
  -5   7   6          0.00          0.03         0.04 o                         
  -4   7   6          0.23          0.43         0.06 o                         
  -3   7   6          2.07          3.46         0.23 o                         
  -2   7   6         32.43         35.56         0.44 o                         
  -1   7   6          0.12          0.26         0.03 o                         
   0   7   6          0.02          0.42         0.08 o                         
   1   7   6          0.16          0.22         0.10 o                         
   2   7   6          0.00          0.14         0.18 o                         
  -6   8   6          0.02          0.04         0.03 o                         
  -5   8   6          0.03          0.03         0.04 o                         
  -4   8   6          0.01          0.29         0.06 o                         
  -3   8   6          0.24          0.49         0.08 o                         
  -2   8   6          1.25          2.14         0.10 o                         
  -1   8   6          1.19          1.10         0.04 o                         
   0   8   6          0.03          0.85         0.10 o                         
   1   8   6          0.73          0.60         0.10 o                         
   2   8   6          0.45          0.41         0.18 o                         
   3   8   6          0.43          0.29         0.61 o                         
  -6   9   6          0.01          0.00         0.03 o                         
  -5   9   6          0.01          0.02         0.04 o                         
  -4   9   6          0.20          0.33         0.05 o                         
  -3   9   6         13.12         15.45         0.27 o                         
  -2   9   6         11.76         10.81         0.18 o                         
  -1   9   6          2.60          2.62         0.08 o                         
   0   9   6          0.00          1.59         0.09 o                         
   1   9   6          0.45          0.71         0.10 o                         
   2   9   6          0.46          0.40         0.16 o                         
   3   9   6          0.04          0.00         0.41 o                         
  -6  10   6          0.02          0.03         0.03 o                         
  -5  10   6          0.00          0.01         0.04 o                         
  -4  10   6          0.01          0.07         0.05 o                         
  -3  10   6          1.17          1.06         0.06 o                         
  -2  10   6          1.15          1.57         0.06 o                         
  -1  10   6         39.65         40.78         0.65 o                         
   0  10   6          2.78          3.77         0.16 o                         
   1  10   6          0.01          0.21         0.10 o                         
   2  10   6          1.87          1.82         0.17 o                         
   3  10   6          0.81          0.44         0.32 o                         
  -5  11   6          0.00          0.02         0.04 o                         
  -4  11   6          0.35          0.34         0.05 o                         
  -3  11   6          0.12          0.28         0.05 o                         
  -2  11   6          0.21          0.58         0.05 o                         
  -1  11   6         10.92         10.31         0.15 o                         
   0  11   6          8.22          8.21         0.42 o                         
   1  11   6          0.17          0.35         0.09 o                         
   2  11   6          0.01          0.11         0.16 o                         
   3  11   6          0.00          0.06         0.27 o                         
   4  11   6          0.00          0.11         0.55 o                         
  -5  12   6          0.00          0.04         0.04 o                         
  -4  12   6          0.16          0.13         0.05 o                         
  -3  12   6          0.45          0.29         0.05 o                         
  -2  12   6          3.36          3.48         0.14 o                         
  -1  12   6          1.19          0.97         0.04 o                         
   0  12   6          0.01          0.07         0.06 o                         
   1  12   6          2.65          2.85         0.12 o                         
   2  12   6         10.87         12.24         0.38 o                         
   3  12   6          0.47          0.63         0.22 o                         
   4  12   6          0.15          0.09         0.65 o                         
  -5  13   6          0.02          0.03         0.03 o                         
  -4  13   6          0.00          0.03         0.04 o                         
  -3  13   6          0.47          0.43         0.05 o                         
  -2  13   6          1.33          1.70         0.07 o                         
  -1  13   6          9.88         10.15         0.15 o                         
   0  13   6          0.67          1.04         0.06 o                         
   1  13   6          0.50          0.39         0.09 o                         
   2  13   6          0.56          0.43         0.16 o                         
   3  13   6          0.03          0.05         0.17 o                         
   4  13   6          0.01          0.03         0.38 o                         
  -5  14   6          0.05          0.04         0.03 o                         
  -4  14   6          0.02          0.03         0.04 o                         
  -3  14   6          0.40          0.54         0.05 o                         
  -2  14   6          0.74          0.63         0.04 o                         
  -1  14   6          0.01          0.20         0.03 o                         
   0  14   6          5.49          5.41         0.15 o                         
   1  14   6          6.12          5.64         0.17 o                         
   2  14   6         18.93         24.38         0.81 o                         
   3  14   6          0.70          0.88         0.18 o                         
   4  14   6          0.07          0.15         0.33 o                         
  -5  15   6          0.01          0.01         0.03 o                         
  -4  15   6          0.05          0.05         0.04 o                         
  -3  15   6          0.17          0.12         0.04 o                         
  -2  15   6          0.21          0.43         0.04 o                         
  -1  15   6          5.58          5.59         0.10 o                         
   0  15   6          2.57          2.14         0.07 o                         
   1  15   6          1.14          1.14         0.09 o                         
   2  15   6          0.27          0.19         0.12 o                         
   3  15   6          0.09          0.13         0.16 o                         
   4  15   6          0.00          0.01         0.24 o                         
  -5  16   6          0.01          0.01         0.03 o                         
  -4  16   6          0.15          0.12         0.04 o                         
  -3  16   6          0.50          0.51         0.05 o                         
  -2  16   6          0.33          0.39         0.04 o                         
  -1  16   6          1.39          1.18         0.04 o                         
   0  16   6          0.84          0.78         0.05 o                         
   1  16   6          1.24          1.34         0.13 o                         
   2  16   6          0.02          0.07         0.10 o                         
   3  16   6          0.95          1.03         0.52 o                         
   4  16   6          0.08          0.08         0.22 o                         
  -5  17   6          0.02          0.02         0.03 o                         
  -4  17   6          0.07          0.06         0.04 o                         
  -3  17   6          0.95          0.92         0.05 o                         
  -2  17   6          0.25          0.45         0.04 o                         
  -1  17   6          0.35          0.47         0.04 o                         
   0  17   6          0.52          1.01         0.06 o                         
   1  17   6          0.76          0.64         0.08 o                         
   2  17   6          0.03          0.06         0.09 o                         
   3  17   6          0.05          0.08         0.13 o                         
   4  17   6          0.00          0.00         0.18 o                         
  -5  18   6          0.01          0.02         0.03 o                         
  -4  18   6          0.03          0.04         0.03 o                         
  -3  18   6          0.15          0.18         0.04 o                         
  -2  18   6          0.14          0.36         0.04 o                         
  -1  18   6          0.38          0.45         0.04 o                         
   0  18   6          4.03          4.88         0.10 o                         
   1  18   6          0.00          0.06         0.06 o                         
   2  18   6          0.00          0.05         0.09 o                         
   3  18   6          0.04          0.03         0.12 o                         
   4  18   6          0.00          0.03         0.15 o                         
  -5  19   6          0.00          0.02         0.03 o                         
  -4  19   6          0.17          0.12         0.03 o                         
  -3  19   6          2.15          1.86         0.06 o                         
  -2  19   6          1.58          1.48         0.05 o                         
  -1  19   6          0.97          0.95         0.04 o                         
   0  19   6          0.24          0.30         0.04 o                         
   1  19   6          1.03          1.06         0.07 o                         
   2  19   6          0.00          0.05         0.08 o                         
   3  19   6          0.02          0.03         0.11 o                         
   4  19   6          0.00          0.01         0.13 o                         
  -4  20   6          0.00          0.01         0.03 o                         
  -3  20   6          0.00          0.02         0.03 o                         
  -2  20   6          0.03          0.33         0.04 o                         
  -1  20   6          0.47          0.43         0.03 o                         
   0  20   6          1.09          1.17         0.05 o                         
   1  20   6          0.41          0.38         0.06 o                         
   2  20   6          0.30          0.28         0.08 o                         
   3  20   6          0.01          0.04         0.11 o                         
   4  20   6          0.00          0.03         0.12 o                         
  -4  21   6          0.01          0.01         0.03 o                         
  -3  21   6          0.75          0.66         0.04 o                         
  -2  21   6          0.13          0.24         0.03 o                         
  -1  21   6          0.31          0.29         0.03 o                         
   0  21   6          0.09          0.12         0.04 o                         
   1  21   6          0.03          0.10         0.05 o                         
   2  21   6          0.00          0.03         0.07 o                         
   3  21   6          0.00         -0.01         0.10 o                         
   4  21   6          0.00          0.00         0.12 o                         
  -4  22   6          0.01          0.01         0.03 o                         
  -3  22   6          0.05          0.05         0.03 o                         
  -2  22   6          0.60          0.62         0.03 o                         
  -1  22   6          0.11          0.08         0.03 o                         
   0  22   6          0.19          0.25         0.04 o                         
   1  22   6          0.17          0.23         0.05 o                         
   2  22   6          0.00          0.04         0.06 o                         
   3  22   6          0.21          0.28         0.10 o                         
  -4  23   6          0.02          0.03         0.03 o                         
  -3  23   6          0.10          0.10         0.03 o                         
  -2  23   6          1.35          1.34         0.06 o                         
  -1  23   6          0.52          0.57         0.03 o                         
   0  23   6          0.19          0.20         0.04 o                         
   1  23   6          0.51          0.44         0.05 o                         
   2  23   6          0.02          0.05         0.06 o                         
   3  23   6          0.04          0.03         0.09 o                         
  -4  24   6          0.00          0.01         0.03 o                         
  -3  24   6          0.00          0.01         0.02 o                         
  -2  24   6          0.00          0.08         0.03 o                         
  -1  24   6          0.43          0.53         0.03 o                         
   0  24   6          0.07          0.06         0.03 o                         
   1  24   6          0.59          0.55         0.05 o                         
   2  24   6          0.51          0.50         0.06 o                         
   3  24   6          0.06          0.16         0.09 o                         
  -3  25   6          0.09          0.10         0.02 o                         
  -2  25   6          1.20          1.18         0.04 o                         
  -1  25   6          0.00          0.02         0.03 o                         
   0  25   6          0.00          0.02         0.03 o                         
   1  25   6          0.00          0.01         0.04 o                         
   2  25   6          0.01          0.03         0.05 o                         
   3  25   6          0.02          0.03         0.08 o                         
  -3  26   6          0.00          0.01         0.02 o                         
  -2  26   6          0.39          0.26         0.03 o                         
  -1  26   6          0.09          0.09         0.03 o                         
   0  26   6          0.12          0.12         0.03 o                         
   1  26   6          0.04          0.07         0.04 o                         
   2  26   6          0.00          0.02         0.05 o                         
   3  26   6          0.01          0.03         0.08 o                         
  -3  27   6          0.29          0.26         0.05 o                         
  -2  27   6          0.66          0.56         0.04 o                         
  -1  27   6          0.10          0.13         0.02 o                         
   0  27   6          0.00          0.01         0.03 o                         
   1  27   6          0.16          0.13         0.04 o                         
   2  27   6          0.00          0.00         0.04 o                         
  -2  28   6          0.41          0.39         0.04 o                         
  -1  28   6          0.70          0.73         0.03 o                         
   0  28   6          0.01          0.02         0.03 o                         
   1  28   6          0.10          0.12         0.03 o                         
   2  28   6          0.01          0.01         0.04 o                         
  -2  29   6          0.17          0.16         0.02 o                         
  -1  29   6          0.01          0.02         0.02 o                         
   0  29   6          0.41          0.36         0.03 o                         
   1  29   6          0.01          0.01         0.04 o                         
  -2  30   6          0.01          0.02         0.02 o                         
  -1  30   6          0.05          0.05         0.02 o                         
   0  30   6          0.00          0.00         0.03 o                         
   1  30   6          0.19          0.15         0.03 o                         
  -1  31   6          0.02          0.04         0.02 o                         
   0  31   6          0.00          0.01         0.03 o                         
  -5   0   7          0.04          0.08         0.06 o                         
  -3   0   7          0.00          0.33         0.10 o                         
  -1   0   7         10.74         12.44         0.39 o                         
   1   0   7          6.72          8.85         0.49 o                         
  -6   1   7          0.00          0.00         0.03 o                         
  -5   1   7          0.02          0.01         0.04 o                         
  -4   1   7          0.54          0.68         0.06 o                         
  -3   1   7          6.68          6.99         0.38 o                         
  -2   1   7          6.18          6.29         0.11 o                         
  -1   1   7        156.79        159.63         3.52 o                         
   0   1   7          0.23          0.33         0.07 o                         
   1   1   7          1.37          1.46         0.13 o                         
   2   1   7          0.38          0.20         0.41 o                         
  -6   2   7          0.00          0.01         0.03 o                         
  -5   2   7          0.00          0.05         0.04 o                         
  -4   2   7          1.76          1.65         0.07 o                         
  -3   2   7          0.45          0.50         0.06 o                         
  -2   2   7          1.82          1.95         0.07 o                         
  -1   2   7          0.12          0.57         0.06 o                         
   0   2   7          8.39          8.26         0.16 o                         
   1   2   7          1.08          1.61         0.13 o                         
   2   2   7          0.12          0.18         0.46 o                         
  -6   3   7          0.09          0.07         0.03 o                         
  -5   3   7          0.06          0.04         0.04 o                         
  -4   3   7          0.56          0.56         0.06 o                         
  -3   3   7          3.15          3.56         0.09 o                         
  -2   3   7         18.92         19.36         0.26 o                         
  -1   3   7          0.45          0.74         0.05 o                         
   0   3   7         14.75         14.59         0.24 o                         
   1   3   7         11.84         12.10         0.37 o                         
   2   3   7          0.93          0.69         0.43 o                         
  -6   4   7          0.13          0.11         0.04 o                         
  -5   4   7          0.01          0.02         0.04 o                         
  -4   4   7          0.00          0.09         0.05 o                         
  -3   4   7          0.17          0.23         0.05 o                         
  -2   4   7          0.51          0.61         0.05 o                         
  -1   4   7         11.59         10.76         0.16 o                         
   0   4   7          1.32          1.09         0.08 o                         
   1   4   7          4.11          4.52         0.17 o                         
   2   4   7          3.78          3.14         0.45 o                         
  -6   5   7          0.03          0.04         0.03 o                         
  -5   5   7          0.02          0.03         0.04 o                         
  -4   5   7          0.37          0.43         0.06 o                         
  -3   5   7          0.00          0.11         0.05 o                         
  -2   5   7         11.61         11.51         0.16 o                         
  -1   5   7         11.24          9.51         0.13 o                         
   0   5   7          2.13          2.87         0.19 o                         
   1   5   7          0.02          0.19         0.10 o                         
   2   5   7          1.04          1.11         0.25 o                         
  -6   6   7          0.05          0.03         0.03 o                         
  -5   6   7          0.05          0.10         0.04 o                         
  -4   6   7          0.21          0.24         0.05 o                         
  -3   6   7          0.44          0.50         0.05 o                         
  -2   6   7         10.01          9.59         0.14 o                         
  -1   6   7          0.07          0.27         0.05 o                         
   0   6   7          5.38          5.28         0.19 o                         
   1   6   7          0.77          0.98         0.10 o                         
   2   6   7          0.05          0.21         0.18 o                         
  -6   7   7          0.04          0.03         0.03 o                         
  -5   7   7          0.00          0.02         0.04 o                         
  -4   7   7          0.00          0.04         0.05 o                         
  -3   7   7          0.21          0.27         0.05 o                         
  -2   7   7          5.74          6.90         0.14 o                         
  -1   7   7         39.06         43.81         0.58 o                         
   0   7   7          0.01          0.18         0.08 o                         
   1   7   7          0.28          0.83         0.12 o                         
   2   7   7          0.16          0.12         0.16 o                         
  -5   8   7          0.06          0.08         0.04 o                         
  -4   8   7          0.07          0.10         0.05 o                         
  -3   8   7          0.01          0.08         0.05 o                         
  -2   8   7          1.78          2.05         0.07 o                         
  -1   8   7          0.33          0.69         0.05 o                         
   0   8   7          1.45          1.37         0.09 o                         
   1   8   7          0.09          0.21         0.09 o                         
   2   8   7          0.43          0.36         0.15 o                         
   3   8   7          0.13          0.05         0.66 o                         
  -5   9   7          0.12          0.08         0.04 o                         
  -4   9   7          0.01          0.07         0.05 o                         
  -3   9   7          0.37          0.42         0.05 o                         
  -2   9   7         21.01         23.30         0.28 o                         
  -1   9   7         11.74         11.17         0.15 o                         
   0   9   7          7.22          6.66         0.19 o                         
   1   9   7          0.32          0.38         0.09 o                         
   2   9   7          0.02          0.14         0.14 o                         
   3   9   7          0.10          0.09         0.41 o                         
  -5  10   7          0.06          0.09         0.04 o                         
  -4  10   7          0.01          0.05         0.04 o                         
  -3  10   7          0.00          0.05         0.05 o                         
  -2  10   7          0.02          0.25         0.04 o                         
  -1  10   7          0.04          0.14         0.03 o                         
   0  10   7         16.23         15.55         0.39 o                         
   1  10   7          0.28          0.21         0.09 o                         
   2  10   7          0.00          0.05         0.12 o                         
   3  10   7          0.15          0.31         0.30 o                         
  -5  11   7          0.05          0.05         0.03 o                         
  -4  11   7          0.00          0.04         0.04 o                         
  -3  11   7          1.44          1.40         0.06 o                         
  -2  11   7          0.81          1.06         0.05 o                         
  -1  11   7          2.10          2.09         0.06 o                         
   0  11   7          9.63          9.28         0.35 o                         
   1  11   7          2.65          2.66         0.12 o                         
   2  11   7          0.03          0.08         0.12 o                         
   3  11   7          0.04          0.12         0.21 o                         
   4  11   7          0.03          0.01         0.54 o                         
  -5  12   7          0.20          0.18         0.04 o                         
  -4  12   7          0.05          0.06         0.04 o                         
  -3  12   7          0.11          0.14         0.05 o                         
  -2  12   7          0.15          0.17         0.04 o                         
  -1  12   7          2.02          1.74         0.05 o                         
   0  12   7          5.66          3.82         0.20 o                         
   1  12   7          0.34          0.36         0.08 o                         
   2  12   7          0.76          0.71         0.13 o                         
   3  12   7          1.43          1.30         0.21 o                         
   4  12   7          0.11          0.18         0.39 o                         
  -5  13   7          0.67          0.53         0.05 o                         
  -4  13   7          0.07          0.07         0.04 o                         
  -3  13   7          0.07          0.09         0.04 o                         
  -2  13   7          1.69          1.83         0.06 o                         
  -1  13   7          0.82          0.93         0.04 o                         
   0  13   7          3.69          3.08         0.16 o                         
   1  13   7          0.18          0.27         0.08 o                         
   2  13   7          0.23          0.16         0.11 o                         
   3  13   7          1.15          1.48         0.20 o                         
   4  13   7          0.00         -0.02         0.35 o                         
  -5  14   7          0.28          0.28         0.04 o                         
  -4  14   7          0.07          0.07         0.04 o                         
  -3  14   7          0.05          0.07         0.04 o                         
  -2  14   7          0.71          0.76         0.04 o                         
  -1  14   7          0.69          0.64         0.03 o                         
   0  14   7          0.00          0.06         0.06 o                         
   1  14   7          1.45          1.32         0.09 o                         
   2  14   7          0.75          0.63         0.12 o                         
   3  14   7          2.57          3.10         0.34 o                         
   4  14   7          0.12          0.21         0.27 o                         
  -5  15   7          0.27          0.22         0.03 o                         
  -4  15   7          0.12          0.09         0.04 o                         
  -3  15   7          0.04          0.06         0.04 o                         
  -2  15   7          0.29          0.40         0.04 o                         
  -1  15   7          0.15          0.26         0.03 o                         
   0  15   7          3.42          2.69         0.09 o                         
   1  15   7          1.31          1.36         0.09 o                         
   2  15   7          0.70          0.62         0.11 o                         
   3  15   7          0.36          0.34         0.15 o                         
   4  15   7          0.01          0.02         0.23 o                         
  -5  16   7          0.00          0.01         0.03 o                         
  -4  16   7          0.00          0.02         0.03 o                         
  -3  16   7          0.70          0.58         0.04 o                         
  -2  16   7          0.30          0.46         0.03 o                         
  -1  16   7          0.45          0.46         0.04 o                         
   0  16   7          0.13          0.20         0.05 o                         
   1  16   7          0.01          0.07         0.07 o                         
   2  16   7          0.04          0.05         0.09 o                         
   3  16   7          0.01          0.05         0.14 o                         
   4  16   7          0.20          0.24         0.19 o                         
  -5  17   7          0.00          0.01         0.03 o                         
  -4  17   7          0.06          0.06         0.03 o                         
  -3  17   7          0.17          0.15         0.04 o                         
  -2  17   7          2.08          2.60         0.10 o                         
  -1  17   7          0.44          0.45         0.04 o                         
   0  17   7          0.97          0.91         0.05 o                         
   1  17   7          0.95          0.86         0.08 o                         
   2  17   7          0.27          0.20         0.09 o                         
   3  17   7          0.02          0.01         0.13 o                         
   4  17   7          0.00          0.00         0.15 o                         
  -5  18   7          0.02          0.02         0.03 o                         
  -4  18   7          0.04          0.03         0.04 o                         
  -3  18   7          0.01          0.04         0.03 o                         
  -2  18   7          0.11          0.24         0.03 o                         
  -1  18   7          0.08          0.13         0.03 o                         
   0  18   7          0.02          0.14         0.04 o                         
   1  18   7          1.43          1.50         0.08 o                         
   2  18   7          0.01          0.03         0.08 o                         
   3  18   7          0.01          0.00         0.12 o                         
   4  18   7          0.00          0.02         0.15 o                         
  -4  19   7          0.02          0.03         0.03 o                         
  -3  19   7          0.32          0.28         0.04 o                         
  -2  19   7          2.84          2.57         0.07 o                         
  -1  19   7          2.05          1.93         0.06 o                         
   0  19   7          1.11          1.06         0.05 o                         
   1  19   7          0.03          0.03         0.06 o                         
   2  19   7          0.11          0.15         0.08 o                         
   3  19   7          0.00          0.05         0.11 o                         
   4  19   7          0.00          0.01         0.13 o                         
  -4  20   7          0.01          0.01         0.03 o                         
  -3  20   7          0.00          0.02         0.03 o                         
  -2  20   7          0.05          0.07         0.03 o                         
  -1  20   7          0.11          0.18         0.03 o                         
   0  20   7          0.30          0.20         0.04 o                         
   1  20   7          0.29          0.26         0.06 o                         
   2  20   7          0.20          0.18         0.07 o                         
   3  20   7          0.05          0.05         0.10 o                         
   4  20   7          0.00          0.02         0.12 o                         
  -4  21   7          0.03          0.02         0.03 o                         
  -3  21   7          0.00          0.03         0.03 o                         
  -2  21   7          0.89          0.92         0.04 o                         
  -1  21   7          0.40          0.42         0.03 o                         
   0  21   7          0.12          0.07         0.04 o                         
   1  21   7          0.12          0.15         0.05 o                         
   2  21   7          0.02          0.04         0.07 o                         
   3  21   7          0.01          0.01         0.10 o                         
  -4  22   7          0.01          0.01         0.03 o                         
  -3  22   7          0.01          0.01         0.03 o                         
  -2  22   7          0.20          0.20         0.03 o                         
  -1  22   7          1.10          0.95         0.04 o                         
   0  22   7          0.05          0.27         0.04 o                         
   1  22   7          0.25          0.22         0.05 o                         
   2  22   7          0.00          0.02         0.06 o                         
   3  22   7          0.00          0.03         0.09 o                         
  -4  23   7          0.08          0.06         0.03 o                         
  -3  23   7          0.04          0.06         0.03 o                         
  -2  23   7          0.19          0.18         0.03 o                         
  -1  23   7          1.11          1.18         0.04 o                         
   0  23   7          0.24          0.16         0.03 o                         
   1  23   7          0.02          0.07         0.05 o                         
   2  23   7          0.27          0.29         0.06 o                         
   3  23   7          0.02          0.03         0.09 o                         
  -3  24   7          0.00          0.02         0.03 o                         
  -2  24   7          0.01          0.07         0.02 o                         
  -1  24   7          0.00          0.03         0.03 o                         
   0  24   7          0.43          0.42         0.03 o                         
   1  24   7          0.05          0.02         0.04 o                         
   2  24   7          0.09          0.09         0.06 o                         
   3  24   7          0.07          0.11         0.09 o                         
  -3  25   7          0.23          0.22         0.03 o                         
  -2  25   7          0.07          0.10         0.02 o                         
  -1  25   7          1.41          1.38         0.06 o                         
   0  25   7          0.00          0.04         0.03 o                         
   1  25   7          0.01          0.04         0.04 o                         
   2  25   7          0.02          0.05         0.05 o                         
  -3  26   7          0.00          0.01         0.03 o                         
  -2  26   7          0.00          0.01         0.02 o                         
  -1  26   7          0.01          0.02         0.03 o                         
   0  26   7          0.19          0.13         0.03 o                         
   1  26   7          0.06          0.06         0.04 o                         
   2  26   7          0.03          0.04         0.05 o                         
  -3  27   7          0.02          0.02         0.03 o                         
  -2  27   7          0.46          0.55         0.02 o                         
  -1  27   7          1.26          1.29         0.05 o                         
   0  27   7          0.17          0.18         0.03 o                         
   1  27   7          0.01          0.02         0.03 o                         
   2  27   7          0.03          0.03         0.05 o                         
  -2  28   7          0.01          0.02         0.02 o                         
  -1  28   7          0.09          0.08         0.02 o                         
   0  28   7          0.37          0.38         0.03 o                         
   1  28   7          0.00          0.01         0.03 o                         
  -2  29   7          0.31          0.36         0.03 o                         
  -1  29   7          0.20          0.24         0.02 o                         
   0  29   7          0.13          0.15         0.03 o                         
   1  29   7          0.16          0.13         0.03 o                         
  -1  30   7          0.00          0.01         0.02 o                         
   0  30   7          0.01          0.03         0.03 o                         
  -6   0   8          0.00          0.01         0.06 o                         
  -4   0   8          0.06          0.17         0.07 o                         
  -2   0   8          0.72          1.11         0.08 o                         
   0   0   8          5.36          6.26         0.33 o                         
   2   0   8          0.79          0.85         0.35 o                         
  -6   1   8          0.00          0.01         0.03 o                         
  -5   1   8          0.00          0.02         0.04 o                         
  -4   1   8          0.02          0.03         0.04 o                         
  -3   1   8          0.21          0.35         0.05 o                         
  -2   1   8          5.49          5.39         0.09 o                         
  -1   1   8          2.75          2.58         0.07 o                         
   0   1   8         81.78         97.11         2.00 o                         
   1   1   8          1.51          1.70         0.11 o                         
   2   1   8          0.56          0.66         0.25 o                         
  -6   2   8          0.01          0.02         0.03 o                         
  -5   2   8          0.04          0.07         0.04 o                         
  -4   2   8          0.08          0.17         0.05 o                         
  -3   2   8          6.75          7.11         0.13 o                         
  -2   2   8          4.98          4.40         0.08 o                         
  -1   2   8          6.06          5.72         0.10 o                         
   0   2   8          2.78          3.37         0.23 o                         
   1   2   8          0.64          0.68         0.11 o                         
   2   2   8          0.81          0.99         0.25 o                         
  -6   3   8          0.00          0.00         0.03 o                         
  -5   3   8          0.18          0.18         0.04 o                         
  -4   3   8          0.18          0.16         0.05 o                         
  -3   3   8          0.43          0.53         0.05 o                         
  -2   3   8          3.71          4.14         0.08 o                         
  -1   3   8         11.86         12.06         0.18 o                         
   0   3   8          0.05          0.23         0.08 o                         
   1   3   8          6.09          6.70         0.31 o                         
   2   3   8          2.03          2.00         0.29 o                         
  -5   4   8          0.84          1.07         0.06 o                         
  -4   4   8          0.01          0.07         0.04 o                         
  -3   4   8          0.52          0.64         0.05 o                         
  -2   4   8          0.11          0.22         0.04 o                         
  -1   4   8          0.21          0.32         0.05 o                         
   0   4   8         12.85         17.96         0.27 o                         
   1   4   8          0.75          0.67         0.11 o                         
   2   4   8          0.23          0.33         0.20 o                         
  -5   5   8          0.01          0.06         0.04 o                         
  -4   5   8          0.02          0.04         0.05 o                         
  -3   5   8          1.26          1.18         0.06 o                         
  -2   5   8          0.19          0.26         0.04 o                         
  -1   5   8          3.54          3.71         0.08 o                         
   0   5   8          2.49          2.93         0.25 o                         
   1   5   8          0.58          0.51         0.09 o                         
   2   5   8          0.00          0.23         0.17 o                         
  -5   6   8          0.34          0.26         0.04 o                         
  -4   6   8          0.33          0.69         0.05 o                         
  -3   6   8          0.24          0.32         0.05 o                         
  -2   6   8          0.82          0.79         0.04 o                         
  -1   6   8         10.30          9.67         0.14 o                         
   0   6   8          0.93          1.51         0.14 o                         
   1   6   8          2.86          2.10         0.12 o                         
   2   6   8          0.07          0.05         0.13 o                         
  -5   7   8          0.21          0.18         0.04 o                         
  -4   7   8          0.00          0.03         0.04 o                         
  -3   7   8          0.06          0.11         0.05 o                         
  -2   7   8          0.26          0.95         0.05 o                         
  -1   7   8          5.98          6.58         0.11 o                         
   0   7   8         19.51         23.80         0.87 o                         
   1   7   8          0.02          0.09         0.09 o                         
   2   7   8          0.09          0.30         0.13 o                         
   3   7   8          0.05          0.01         0.55 o                         
  -5   8   8          0.32          0.30         0.04 o                         
  -4   8   8          0.07          0.16         0.04 o                         
  -3   8   8          0.10          0.10         0.05 o                         
  -2   8   8          0.27          0.32         0.04 o                         
  -1   8   8          8.39          8.51         0.15 o                         
   0   8   8          0.02          0.03         0.10 o                         
   1   8   8          1.39          1.28         0.10 o                         
   2   8   8          0.03          0.06         0.12 o                         
   3   8   8          0.07          0.03         0.38 o                         
  -5   9   8          0.12          0.08         0.03 o                         
  -4   9   8          0.77          0.67         0.05 o                         
  -3   9   8          0.00          0.05         0.05 o                         
  -2   9   8          0.29          0.47         0.04 o                         
  -1   9   8         11.86         13.11         0.17 o                         
   0   9   8          4.59          4.32         0.12 o                         
   1   9   8          4.70          5.25         0.16 o                         
   2   9   8          0.27          0.31         0.12 o                         
   3   9   8          0.00          0.04         0.30 o                         
  -5  10   8          0.16          0.15         0.03 o                         
  -4  10   8          0.15          0.23         0.06 o                         
  -3  10   8          0.02          0.09         0.05 o                         
  -2  10   8          0.18          0.40         0.04 o                         
  -1  10   8          0.94          1.18         0.05 o                         
   0  10   8          1.63          1.41         0.09 o                         
   1  10   8          2.33          1.87         0.11 o                         
   2  10   8          0.00          0.06         0.11 o                         
   3  10   8          0.00          0.05         0.22 o                         
   4  10   8          0.01         -0.06         0.52 o                         
  -5  11   8          0.05          0.06         0.03 o                         
  -4  11   8          0.04          0.08         0.04 o                         
  -3  11   8          0.00          0.06         0.04 o                         
  -2  11   8          2.27          2.58         0.06 o                         
  -1  11   8          0.80          1.16         0.05 o                         
   0  11   8          2.03          2.78         0.18 o                         
   1  11   8          3.01          2.85         0.12 o                         
   2  11   8          0.32          0.42         0.11 o                         
   3  11   8          0.00          0.04         0.17 o                         
   4  11   8          0.02          0.02         0.61 o                         
  -5  12   8          0.20          0.17         0.03 o                         
  -4  12   8          1.42          1.13         0.07 o                         
  -3  12   8          0.14          0.13         0.04 o                         
  -2  12   8          0.01          0.10         0.03 o                         
  -1  12   8          0.08          0.23         0.04 o                         
   0  12   8          0.39          0.56         0.07 o                         
   1  12   8          4.41          3.83         0.13 o                         
   2  12   8          0.20          0.28         0.10 o                         
   3  12   8          0.19          0.15         0.15 o                         
   4  12   8          0.09          0.02         0.35 o                         
  -5  13   8          0.00          0.01         0.03 o                         
  -4  13   8          0.84          0.59         0.05 o                         
  -3  13   8          0.05          0.09         0.04 o                         
  -2  13   8          0.23          0.26         0.03 o                         
  -1  13   8          2.32          2.42         0.06 o                         
   0  13   8          0.29          1.23         0.12 o                         
   1  13   8          0.35          0.44         0.08 o                         
   2  13   8          0.06          0.09         0.10 o                         
   3  13   8          0.04          0.02         0.15 o                         
   4  13   8          0.37          0.51         0.29 o                         
  -5  14   8          0.18          0.17         0.03 o                         
  -4  14   8          2.21          1.97         0.11 o                         
  -3  14   8          0.00          0.03         0.04 o                         
  -2  14   8          0.09          0.13         0.03 o                         
  -1  14   8          0.57          0.59         0.04 o                         
   0  14   8          0.29          0.38         0.06 o                         
   1  14   8          0.01          0.06         0.07 o                         
   2  14   8          0.29          0.34         0.10 o                         
   3  14   8          0.03          0.06         0.14 o                         
   4  14   8          0.17          0.17         0.25 o                         
  -5  15   8          0.00          0.01         0.03 o                         
  -4  15   8          0.36          0.30         0.05 o                         
  -3  15   8          0.45          0.36         0.04 o                         
  -2  15   8          0.00          0.08         0.03 o                         
  -1  15   8          0.21          0.19         0.03 o                         
   0  15   8          0.01          0.14         0.05 o                         
   1  15   8          0.93          0.82         0.07 o                         
   2  15   8          0.27          0.27         0.09 o                         
   3  15   8          0.15          0.14         0.13 o                         
   4  15   8          0.11          0.11         0.21 o                         
  -5  16   8          0.30          0.24         0.03 o                         
  -4  16   8          0.05          0.08         0.03 o                         
  -3  16   8          0.04          0.05         0.04 o                         
  -2  16   8          1.64          1.47         0.05 o                         
  -1  16   8          0.02          0.12         0.03 o                         
   0  16   8          0.20          0.14         0.05 o                         
   1  16   8          0.03          0.14         0.06 o                         
   2  16   8          0.06          0.08         0.09 o                         
   3  16   8          0.01          0.04         0.12 o                         
   4  16   8          0.00          0.02         0.15 o                         
  -4  17   8          0.03          0.04         0.03 o                         
  -3  17   8          0.10          0.13         0.04 o                         
  -2  17   8          0.09          0.17         0.03 o                         
  -1  17   8          1.82          1.67         0.05 o                         
   0  17   8          0.36          0.69         0.05 o                         
   1  17   8          0.60          0.63         0.07 o                         
   2  17   8          0.41          0.38         0.25 o                         
   3  17   8          0.06          0.05         0.11 o                         
   4  17   8          0.00          0.02         0.16 o                         
  -4  18   8          0.09          0.06         0.03 o                         
  -3  18   8          0.06          0.07         0.03 o                         
  -2  18   8          0.02          0.13         0.03 o                         
  -1  18   8          0.92          0.87         0.04 o                         
   0  18   8          0.02          0.13         0.05 o                         
   1  18   8          0.08          0.09         0.06 o                         
   2  18   8          0.22          0.23         0.08 o                         
   3  18   8          0.00          0.01         0.11 o                         
   4  18   8          0.00          0.00         0.21 o                         
  -4  19   8          0.00          0.02         0.03 o                         
  -3  19   8          0.04          0.05         0.03 o                         
  -2  19   8          0.34          0.38         0.03 o                         
  -1  19   8          1.50          1.38         0.05 o                         
   0  19   8          1.23          1.24         0.06 o                         
   1  19   8          0.58          0.52         0.06 o                         
   2  19   8          0.00          0.00         0.07 o                         
   3  19   8          0.00          0.04         0.10 o                         
  -4  20   8          0.09          0.08         0.03 o                         
  -3  20   8          0.04          0.05         0.03 o                         
  -2  20   8          0.01          0.06         0.03 o                         
  -1  20   8          0.12          0.13         0.03 o                         
   0  20   8          0.54          0.35         0.04 o                         
   1  20   8          0.09          0.08         0.05 o                         
   2  20   8          0.03          0.05         0.07 o                         
   3  20   8          0.04          0.07         0.10 o                         
  -4  21   8          0.01          0.02         0.03 o                         
  -3  21   8          0.07          0.10         0.03 o                         
  -2  21   8          0.00          0.05         0.03 o                         
  -1  21   8          0.59          0.58         0.03 o                         
   0  21   8          0.42          0.40         0.04 o                         
   1  21   8          0.02          0.04         0.05 o                         
   2  21   8          0.03          0.05         0.07 o                         
   3  21   8          0.01          0.00         0.09 o                         
  -4  22   8          0.01          0.01         0.03 o                         
  -3  22   8          0.00          0.02         0.03 o                         
  -2  22   8          0.00          0.08         0.03 o                         
  -1  22   8          0.28          0.28         0.03 o                         
   0  22   8          0.91          0.78         0.04 o                         
   1  22   8          0.02          0.03         0.05 o                         
   2  22   8          0.14          0.12         0.06 o                         
   3  22   8          0.01          0.04         0.09 o                         
  -3  23   8          0.15          0.16         0.03 o                         
  -2  23   8          0.06          0.08         0.03 o                         
  -1  23   8          0.22          0.19         0.03 o                         
   0  23   8          0.39          0.55         0.04 o                         
   1  23   8          0.05          0.04         0.04 o                         
   2  23   8          0.00          0.02         0.06 o                         
   3  23   8          0.06          0.06         0.09 o                         
  -3  24   8          0.26          0.24         0.03 o                         
  -2  24   8          0.05          0.06         0.03 o                         
  -1  24   8          0.04          0.09         0.03 o                         
   0  24   8          0.00          0.07         0.03 o                         
   1  24   8          0.29          0.27         0.04 o                         
   2  24   8          0.01          0.00         0.05 o                         
  -3  25   8          0.00          0.00         0.02 o                         
  -2  25   8          0.19          0.18         0.03 o                         
  -1  25   8          0.04          0.06         0.02 o                         
   0  25   8          0.84          0.70         0.06 o                         
   1  25   8          0.02          0.03         0.04 o                         
   2  25   8          0.02          0.04         0.06 o                         
  -2  26   8          0.00          0.02         0.02 o                         
  -1  26   8          0.04          0.04         0.02 o                         
   0  26   8          0.14          0.29         0.04 o                         
   1  26   8          0.14          0.12         0.04 o                         
   2  26   8          0.01          0.01         0.05 o                         
  -2  27   8          0.02          0.02         0.03 o                         
  -1  27   8          0.32          0.34         0.03 o                         
   0  27   8          0.93          0.98         0.07 o                         
   1  27   8          0.10          0.11         0.04 o                         
  -2  28   8          0.01          0.02         0.03 o                         
  -1  28   8          0.12          0.11         0.02 o                         
   0  28   8          0.00          0.07         0.03 o                         
   1  28   8          0.06          0.06         0.04 o                         
  -1  29   8          0.15          0.17         0.03 o                         
   0  29   8          0.11          0.15         0.04 o                         
  -5   0   9          0.00          0.03         0.05 o                         
  -3   0   9          0.03          0.15         0.07 o                         
  -1   0   9          0.76          1.08         0.07 o                         
   1   0   9         12.88         15.53         0.86 o                         
  -5   1   9          0.00          0.03         0.03 o                         
  -4   1   9          0.00          0.05         0.04 o                         
  -3   1   9          0.03          0.21         0.04 o                         
  -2   1   9          0.17          0.28         0.04 o                         
  -1   1   9          1.25          1.35         0.06 o                         
   0   1   9          0.35          0.41         0.06 o                         
   1   1   9         16.24         18.57         0.44 o                         
   2   1   9          0.72          0.43         0.17 o                         
  -5   2   9          0.03          0.04         0.03 o                         
  -4   2   9          0.18          0.17         0.04 o                         
  -3   2   9          0.39          0.53         0.04 o                         
  -2   2   9         10.17         10.07         0.13 o                         
  -1   2   9          7.91          7.45         0.12 o                         
   0   2   9          4.34          4.37         0.11 o                         
   1   2   9          3.38          4.13         0.17 o                         
   2   2   9          0.07          0.05         0.16 o                         
  -5   3   9          0.01          0.02         0.04 o                         
  -4   3   9          0.09          0.08         0.04 o                         
  -3   3   9          0.13          0.26         0.04 o                         
  -2   3   9          0.04          0.23         0.04 o                         
  -1   3   9          0.77          1.32         0.05 o                         
   0   3   9          3.04          2.54         0.08 o                         
   1   3   9          0.01          0.16         0.13 o                         
   2   3   9          1.33          0.93         0.23 o                         
  -5   4   9          0.01          0.03         0.03 o                         
  -4   4   9          2.45          2.36         0.14 o                         
  -3   4   9          0.15          0.36         0.04 o                         
  -2   4   9          2.35          1.97         0.05 o                         
  -1   4   9          1.14          1.27         0.06 o                         
   0   4   9          0.00          0.29         0.06 o                         
   1   4   9          5.44          5.49         0.23 o                         
   2   4   9          0.29          0.17         0.13 o                         
  -5   5   9          0.03          0.05         0.03 o                         
  -4   5   9          0.78          0.68         0.05 o                         
  -3   5   9          0.01          0.23         0.04 o                         
  -2   5   9          1.46          1.21         0.04 o                         
  -1   5   9          0.36          0.34         0.04 o                         
   0   5   9          0.11          0.33         0.07 o                         
   1   5   9          0.10          0.11         0.09 o                         
   2   5   9          0.07          0.19         0.12 o                         
  -5   6   9          0.14          0.14         0.06 o                         
  -4   6   9          1.01          0.98         0.05 o                         
  -3   6   9          0.96          1.15         0.05 o                         
  -2   6   9          0.03          0.09         0.03 o                         
  -1   6   9          0.59          0.54         0.04 o                         
   0   6   9          3.71          3.23         0.10 o                         
   1   6   9          1.06          1.20         0.10 o                         
   2   6   9          0.85          0.62         0.12 o                         
   3   6   9          0.00          0.05         0.54 o                         
  -5   7   9          0.07          0.08         0.03 o                         
  -4   7   9          0.60          0.53         0.05 o                         
  -3   7   9          0.07          0.26         0.04 o                         
  -2   7   9          0.26          0.26         0.03 o                         
  -1   7   9          0.54          0.59         0.05 o                         
   0   7   9          2.48          1.72         0.08 o                         
   1   7   9          4.40          4.55         0.16 o                         
   2   7   9          0.02          0.09         0.11 o                         
   3   7   9          0.01          0.02         0.62 o                         
  -5   8   9          0.00          0.02         0.03 o                         
  -4   8   9          0.38          0.38         0.04 o                         
  -3   8   9          0.01          0.26         0.04 o                         
  -2   8   9          0.09          0.12         0.03 o                         
  -1   8   9          0.54          0.51         0.05 o                         
   0   8   9          7.67          7.83         0.23 o                         
   1   8   9          0.20          0.20         0.08 o                         
   2   8   9          0.80          0.73         0.11 o                         
   3   8   9          0.00          0.07         0.26 o                         
  -5   9   9          0.19          0.13         0.04 o                         
  -4   9   9          0.46          0.36         0.04 o                         
  -3   9   9          2.71          2.39         0.06 o                         
  -2   9   9          0.01          0.04         0.03 o                         
  -1   9   9          0.09          0.16         0.04 o                         
   0   9   9          1.90          1.52         0.08 o                         
   1   9   9          0.71          0.82         0.08 o                         
   2   9   9          1.27          1.37         0.12 o                         
   3   9   9          0.08          0.03         0.20 o                         
  -5  10   9          0.00          0.02         0.03 o                         
  -4  10   9          0.33          0.26         0.04 o                         
  -3  10   9          0.18          0.20         0.04 o                         
  -2  10   9          0.05          0.10         0.03 o                         
  -1  10   9          0.65          0.62         0.05 o                         
   0  10   9          1.47          1.72         0.08 o                         
   1  10   9          1.65          1.47         0.09 o                         
   2  10   9          0.07          0.06         0.10 o                         
   3  10   9          0.01          0.02         0.16 o                         
   4  10   9          0.00          0.02         0.53 o                         
  -5  11   9          0.02          0.03         0.03 o                         
  -4  11   9          0.52          0.49         0.04 o                         
  -3  11   9          0.00          0.10         0.04 o                         
  -2  11   9          0.01          0.06         0.03 o                         
  -1  11   9          1.23          1.35         0.05 o                         
   0  11   9          0.14          0.20         0.06 o                         
   1  11   9          0.57          0.45         0.07 o                         
   2  11   9          0.40          0.42         0.10 o                         
   3  11   9          0.01          0.07         0.15 o                         
   4  11   9          0.00          0.00         0.52 o                         
  -5  12   9          0.32          0.30         0.03 o                         
  -4  12   9          0.33          0.27         0.05 o                         
  -3  12   9          3.77          3.69         0.11 o                         
  -2  12   9          0.05          0.10         0.03 o                         
  -1  12   9          0.33          0.50         0.04 o                         
   0  12   9          0.50          0.62         0.07 o                         
   1  12   9          0.00          0.08         0.07 o                         
   2  12   9          1.35          1.28         0.11 o                         
   3  12   9          0.04          0.11         0.14 o                         
   4  12   9          0.03          0.01         0.35 o                         
  -5  13   9          0.00          0.02         0.03 o                         
  -4  13   9          0.01          0.02         0.04 o                         
  -3  13   9          0.05          0.12         0.04 o                         
  -2  13   9          0.00          0.04         0.03 o                         
  -1  13   9          0.24          0.20         0.04 o                         
   0  13   9          1.36          0.81         0.07 o                         
   1  13   9          0.06          0.09         0.07 o                         
   2  13   9          0.00          0.05         0.09 o                         
   3  13   9          0.01          0.03         0.13 o                         
   4  13   9          0.00          0.03         0.25 o                         
  -5  14   9          0.12          0.10         0.03 o                         
  -4  14   9          0.46          0.43         0.04 o                         
  -3  14   9          6.46          6.89         0.14 o                         
  -2  14   9          0.09          0.10         0.03 o                         
  -1  14   9          0.10          0.14         0.04 o                         
   0  14   9          0.21          0.47         0.06 o                         
   1  14   9          0.10          0.11         0.06 o                         
   2  14   9          0.01          0.02         0.09 o                         
   3  14   9          0.05          0.07         0.12 o                         
   4  14   9          0.00         -0.03         0.18 o                         
  -4  15   9          0.10          0.10         0.03 o                         
  -3  15   9          0.05          0.11         0.04 o                         
  -2  15   9          0.56          0.49         0.03 o                         
  -1  15   9          0.13          0.21         0.03 o                         
   0  15   9          0.04          0.19         0.05 o                         
   1  15   9          0.01          0.03         0.06 o                         
   2  15   9          0.11          0.09         0.08 o                         
   3  15   9          0.03          0.06         0.11 o                         
   4  15   9          0.01          0.00         0.18 o                         
  -4  16   9          0.63          0.53         0.04 o                         
  -3  16   9          0.15          0.31         0.04 o                         
  -2  16   9          0.36          0.31         0.03 o                         
  -1  16   9          1.68          1.57         0.05 o                         
   0  16   9          0.04          0.13         0.05 o                         
   1  16   9          0.02          0.14         0.06 o                         
   2  16   9          0.08          0.07         0.08 o                         
   3  16   9          0.04          0.05         0.11 o                         
  -4  17   9          0.00          0.02         0.03 o                         
  -3  17   9          0.17          0.21         0.03 o                         
  -2  17   9          0.06          0.11         0.03 o                         
  -1  17   9          0.00          0.06         0.03 o                         
   0  17   9          0.68          0.70         0.06 o                         
   1  17   9          0.14          0.18         0.06 o                         
   2  17   9          0.14          0.11         0.08 o                         
   3  17   9          0.07          0.07         0.10 o                         
  -4  18   9          0.02          0.02         0.03 o                         
  -3  18   9          0.15          0.15         0.03 o                         
  -2  18   9          0.04          0.13         0.03 o                         
  -1  18   9          0.07          0.12         0.03 o                         
   0  18   9          1.01          1.18         0.06 o                         
   1  18   9          0.00          0.03         0.05 o                         
   2  18   9          0.14          0.11         0.07 o                         
   3  18   9          0.01          0.04         0.10 o                         
  -4  19   9          0.55          0.45         0.04 o                         
  -3  19   9          0.00          0.04         0.03 o                         
  -2  19   9          0.03          0.04         0.03 o                         
  -1  19   9          0.21          0.21         0.03 o                         
   0  19   9          0.26          0.19         0.04 o                         
   1  19   9          0.34          0.31         0.05 o                         
   2  19   9          0.15          0.12         0.07 o                         
   3  19   9          0.00          0.01         0.09 o                         
  -4  20   9          0.01          0.02         0.03 o                         
  -3  20   9          0.22          0.24         0.03 o                         
  -2  20   9          0.06          0.07         0.03 o                         
  -1  20   9          0.02          0.05         0.03 o                         
   0  20   9          0.08          0.08         0.04 o                         
   1  20   9          0.57          0.49         0.06 o                         
   2  20   9          0.01          0.02         0.06 o                         
   3  20   9          0.00          0.01         0.09 o                         
  -3  21   9          0.00          0.01         0.02 o                         
  -2  21   9          0.10          0.10         0.03 o                         
  -1  21   9          0.00          0.02         0.02 o                         
   0  21   9          0.23          0.22         0.04 o                         
   1  21   9          0.18          0.15         0.05 o                         
   2  21   9          0.00          0.01         0.06 o                         
   3  21   9          0.00          0.03         0.10 o                         
  -3  22   9          0.01          0.06         0.03 o                         
  -2  22   9          0.07          0.08         0.03 o                         
  -1  22   9          0.00          0.01         0.03 o                         
   0  22   9          0.16          0.19         0.04 o                         
   1  22   9          0.35          0.27         0.05 o                         
   2  22   9          0.01          0.00         0.06 o                         
  -3  23   9          0.00          0.01         0.02 o                         
  -2  23   9          0.11          0.16         0.02 o                         
  -1  23   9          0.07          0.08         0.03 o                         
   0  23   9          0.15          0.12         0.03 o                         
   1  23   9          0.05          0.08         0.04 o                         
   2  23   9          0.00          0.00         0.06 o                         
  -3  24   9          0.23          0.21         0.02 o                         
  -2  24   9          0.45          0.40         0.03 o                         
  -1  24   9          0.08          0.12         0.02 o                         
   0  24   9          0.05          0.11         0.03 o                         
   1  24   9          0.00          0.01         0.04 o                         
   2  24   9          0.13          0.13         0.06 o                         
  -2  25   9          0.05          0.05         0.03 o                         
  -1  25   9          0.07          0.07         0.02 o                         
   0  25   9          0.02          0.06         0.03 o                         
   1  25   9          0.24          0.22         0.04 o                         
  -2  26   9          0.10          0.12         0.03 o                         
  -1  26   9          0.00          0.02         0.02 o                         
   0  26   9          0.07          0.11         0.03 o                         
   1  26   9          0.28          0.26         0.04 o                         
  -1  27   9          0.01          0.03         0.02 o                         
   0  27   9          0.08          0.14         0.03 o                         
  -4   0  10          0.01          0.03         0.05 o                         
  -2   0  10          0.01          0.12         0.05 o                         
   0   0  10          0.10          0.19         0.08 o                         
   2   0  10          5.63          5.67         3.13 o                         
  -5   1  10          0.16          0.14         0.07 o                         
  -4   1  10          0.03          0.05         0.04 o                         
  -3   1  10          0.06          0.09         0.04 o                         
  -2   1  10          0.02          0.09         0.04 o                         
  -1   1  10          1.23          0.91         0.05 o                         
   0   1  10          0.03          0.73         0.09 o                         
   1   1  10          0.01          0.07         0.07 o                         
   2   1  10          1.23          0.86         0.35 o                         
   3   1  10          0.12          0.03         0.53 o                         
  -5   2  10          0.03          0.01         0.03 o                         
  -4   2  10          0.06          0.08         0.04 o                         
  -3   2  10          0.33          0.32         0.04 o                         
  -2   2  10          0.83          0.59         0.04 o                         
  -1   2  10          5.63          5.59         0.10 o                         
   0   2  10          3.93          4.22         0.16 o                         
   1   2  10          1.27          1.35         0.09 o                         
   2   2  10          1.30          1.16         0.44 o                         
   3   2  10          0.17          0.01         0.43 o                         
  -5   3  10          0.07          0.06         0.03 o                         
  -4   3  10          0.10          0.10         0.04 o                         
  -3   3  10          0.01          0.14         0.04 o                         
  -2   3  10          0.01          0.07         0.04 o                         
  -1   3  10          1.31          1.07         0.05 o                         
   0   3  10          0.07          0.17         0.06 o                         
   1   3  10          0.32          0.26         0.07 o                         
   2   3  10          0.01          0.01         0.11 o                         
   3   3  10          0.14          0.07         0.44 o                         
  -5   4  10          0.00          0.01         0.03 o                         
  -4   4  10          0.00          0.04         0.04 o                         
  -3   4  10          2.96          2.64         0.06 o                         
  -2   4  10          0.32          0.48         0.04 o                         
  -1   4  10          2.88          2.67         0.07 o                         
   0   4  10          1.15          1.30         0.07 o                         
   1   4  10          0.09          0.16         0.08 o                         
   2   4  10          1.14          1.09         0.12 o                         
   3   4  10          0.08          0.04         0.43 o                         
  -5   5  10          0.01          0.02         0.03 o                         
  -4   5  10          0.07          0.11         0.04 o                         
  -3   5  10          4.29          3.96         0.08 o                         
  -2   5  10          0.00          0.06         0.03 o                         
  -1   5  10          0.40          0.44         0.04 o                         
   0   5  10          0.14          0.09         0.06 o                         
   1   5  10          0.03          0.13         0.07 o                         
   2   5  10          0.01          0.03         0.10 o                         
   3   5  10          0.00          0.00         0.34 o                         
  -5   6  10          0.03          0.02         0.03 o                         
  -4   6  10          0.22          0.19         0.04 o                         
  -3   6  10          1.19          1.23         0.05 o                         
  -2   6  10          1.21          1.12         0.04 o                         
  -1   6  10          0.07          0.19         0.04 o                         
   0   6  10          0.10          0.30         0.06 o                         
   1   6  10          0.47          0.49         0.08 o                         
   2   6  10          0.47          0.61         0.11 o                         
   3   6  10          0.15          0.07         0.30 o                         
  -5   7  10          0.00          0.02         0.04 o                         
  -4   7  10          0.23          0.21         0.04 o                         
  -3   7  10          0.89          0.80         0.04 o                         
  -2   7  10          0.58          0.46         0.03 o                         
  -1   7  10          0.38          0.38         0.04 o                         
   0   7  10          0.62          0.73         0.07 o                         
   1   7  10          0.44          0.36         0.08 o                         
   2   7  10          0.44          0.39         0.10 o                         
   3   7  10          0.01          0.03         0.25 o                         
  -5   8  10          0.21          0.14         0.04 o                         
  -4   8  10          0.00          0.01         0.04 o                         
  -3   8  10          0.07          0.15         0.04 o                         
  -2   8  10          0.10          0.14         0.03 o                         
  -1   8  10          0.08          0.10         0.04 o                         
   0   8  10          0.26          0.32         0.06 o                         
   1   8  10          2.70          3.07         0.14 o                         
   2   8  10          0.15          0.19         0.09 o                         
   3   8  10          0.26          0.19         0.18 o                         
  -5   9  10          0.00          0.03         0.03 o                         
  -4   9  10          0.38          0.32         0.04 o                         
  -3   9  10          0.89          0.81         0.04 o                         
  -2   9  10          4.74          4.09         0.07 o                         
  -1   9  10          0.01          0.08         0.04 o                         
   0   9  10          0.01          0.18         0.06 o                         
   1   9  10          0.02          0.07         0.07 o                         
   2   9  10          0.04          0.05         0.09 o                         
   3   9  10          0.16          0.19         0.16 o                         
   4   9  10          0.01         -0.11         0.43 o                         
  -5  10  10          0.00          0.01         0.03 o                         
  -4  10  10          0.02          0.03         0.03 o                         
  -3  10  10          0.36          0.31         0.04 o                         
  -2  10  10          0.03          0.07         0.03 o                         
  -1  10  10          0.07          0.16         0.04 o                         
   0  10  10          0.64          0.65         0.06 o                         
   1  10  10          0.56          0.56         0.07 o                         
   2  10  10          0.57          0.56         0.09 o                         
   3  10  10          0.01          0.03         0.14 o                         
   4  10  10          0.00         -0.04         0.56 o                         
  -5  11  10          0.15          0.11         0.03 o                         
  -4  11  10          0.28          0.28         0.04 o                         
  -3  11  10          1.55          1.60         0.05 o                         
  -2  11  10          0.14          0.22         0.03 o                         
  -1  11  10          0.00          0.10         0.04 o                         
   0  11  10          0.15          0.24         0.06 o                         
   1  11  10          0.00          0.05         0.06 o                         
   2  11  10          0.05          0.05         0.08 o                         
   3  11  10          0.02          0.06         0.13 o                         
   4  11  10          0.00         -0.05         0.34 o                         
  -5  12  10          0.00          0.01         0.03 o                         
  -4  12  10          0.48          0.44         0.04 o                         
  -3  12  10          0.23          0.24         0.04 o                         
  -2  12  10          4.10          3.95         0.08 o                         
  -1  12  10          0.03          0.09         0.04 o                         
   0  12  10          0.50          0.45         0.06 o                         
   1  12  10          0.39          0.38         0.06 o                         
   2  12  10          0.01          0.06         0.08 o                         
   3  12  10          0.21          0.23         0.12 o                         
  -4  13  10          0.05          0.07         0.03 o                         
  -3  13  10          0.05          0.09         0.03 o                         
  -2  13  10          1.17          1.05         0.04 o                         
  -1  13  10          0.04          0.09         0.04 o                         
   0  13  10          0.07          0.24         0.06 o                         
   1  13  10          0.38          0.36         0.06 o                         
   2  13  10          0.00          0.03         0.08 o                         
   3  13  10          0.02          0.00         0.11 o                         
  -4  14  10          0.15          0.13         0.03 o                         
  -3  14  10          0.50          0.53         0.04 o                         
  -2  14  10          7.85          7.76         0.16 o                         
  -1  14  10          0.28          0.22         0.04 o                         
   0  14  10          0.07          0.14         0.05 o                         
   1  14  10          0.03          0.03         0.06 o                         
   2  14  10          0.04          0.05         0.07 o                         
   3  14  10          0.01          0.00         0.10 o                         
  -4  15  10          0.12          0.13         0.03 o                         
  -3  15  10          0.68          0.69         0.04 o                         
  -2  15  10          0.24          0.28         0.03 o                         
  -1  15  10          0.15          0.18         0.04 o                         
   0  15  10          0.28          0.38         0.06 o                         
   1  15  10          0.00          0.02         0.05 o                         
   2  15  10          0.01          0.02         0.07 o                         
   3  15  10          0.00          0.01         0.10 o                         
  -4  16  10          0.15          0.15         0.03 o                         
  -3  16  10          0.55          0.51         0.04 o                         
  -2  16  10          0.21          0.25         0.02 o                         
  -1  16  10          0.73          0.66         0.04 o                         
   0  16  10          0.72          0.55         0.05 o                         
   1  16  10          0.07          0.06         0.05 o                         
   2  16  10          0.00          0.00         0.07 o                         
   3  16  10          0.03          0.02         0.09 o                         
  -4  17  10          0.01          0.02         0.03 o                         
  -3  17  10          0.06          0.11         0.03 o                         
  -2  17  10          0.40          0.35         0.03 o                         
  -1  17  10          0.00          0.03         0.03 o                         
   0  17  10          0.08          0.10         0.05 o                         
   1  17  10          0.11          0.08         0.05 o                         
   2  17  10          0.03          0.02         0.07 o                         
   3  17  10          0.01          0.04         0.09 o                         
  -4  18  10          0.08          0.06         0.03 o                         
  -3  18  10          0.01          0.05         0.03 o                         
  -2  18  10          0.10          0.10         0.03 o                         
  -1  18  10          0.02          0.06         0.03 o                         
   0  18  10          0.04          0.05         0.04 o                         
   1  18  10          0.41          0.42         0.06 o                         
   2  18  10          0.00          0.02         0.06 o                         
   3  18  10          0.06          0.09         0.09 o                         
  -4  19  10          0.00          0.01         0.04 o                         
  -3  19  10          0.99          0.83         0.04 o                         
  -2  19  10          0.01          0.05         0.03 o                         
  -1  19  10          0.00          0.02         0.03 o                         
   0  19  10          0.07          0.04         0.04 o                         
   1  19  10          0.00          0.03         0.05 o                         
   2  19  10          0.04          0.06         0.06 o                         
  -3  20  10          0.11          0.12         0.03 o                         
  -2  20  10          0.23          0.23         0.03 o                         
  -1  20  10          0.04          0.05         0.03 o                         
   0  20  10          0.02          0.04         0.04 o                         
   1  20  10          0.02          0.02         0.04 o                         
   2  20  10          0.26          0.22         0.06 o                         
  -3  21  10          0.18          0.17         0.03 o                         
  -2  21  10          0.05          0.06         0.03 o                         
  -1  21  10          0.04          0.05         0.03 o                         
   0  21  10          0.00          0.03         0.03 o                         
   1  21  10          0.06          0.05         0.04 o                         
   2  21  10          0.03          0.03         0.06 o                         
  -3  22  10          0.20          0.22         0.02 o                         
  -2  22  10          0.01          0.04         0.02 o                         
  -1  22  10          0.19          0.16         0.03 o                         
   0  22  10          0.00          0.01         0.03 o                         
   1  22  10          0.04          0.05         0.04 o                         
   2  22  10          0.07          0.07         0.06 o                         
  -2  23  10          0.08          0.10         0.02 o                         
  -1  23  10          0.01          0.02         0.03 o                         
   0  23  10          0.06          0.07         0.03 o                         
   1  23  10          0.06          0.04         0.05 o                         
  -2  24  10          0.34          0.39         0.03 o                         
  -1  24  10          0.36          0.32         0.03 o                         
   0  24  10          0.05          0.04         0.04 o                         
   1  24  10          0.03          0.04         0.04 o                         
  -2  25  10          0.02          0.02         0.03 o                         
  -1  25  10          0.16          0.14         0.02 o                         
   0  25  10          0.01          0.03         0.03 o                         
   1  25  10          0.01          0.01         0.07 o                         
  -1  26  10          0.01          0.02         0.03 o                         
   0  26  10          0.00          0.01         0.04 o                         
  -5   0  11          0.03          0.03         0.04 o                         
  -3   0  11          0.03          0.06         0.05 o                         
  -1   0  11          0.02          0.14         0.06 o                         
   1   0  11          0.00          0.10         0.09 o                         
   3   0  11          1.12          0.74         0.41 o                         
  -5   1  11          0.66          0.56         0.05 o                         
  -4   1  11          0.31          0.35         0.04 o                         
  -3   1  11          0.10          0.12         0.03 o                         
  -2   1  11          0.22          0.20         0.04 o                         
  -1   1  11          0.00          0.07         0.04 o                         
   0   1  11          1.14          1.01         0.06 o                         
   1   1  11          0.01          0.08         0.06 o                         
   2   1  11          0.00         -0.01         0.10 o                         
   3   1  11          0.01          0.03         0.24 o                         
  -5   2  11          0.07          0.06         0.03 o                         
  -4   2  11          0.11          0.08         0.03 o                         
  -3   2  11          0.01          0.07         0.03 o                         
  -2   2  11          0.19          0.18         0.04 o                         
  -1   2  11          0.73          0.58         0.05 o                         
   0   2  11          1.00          1.12         0.06 o                         
   1   2  11          0.77          0.62         0.07 o                         
   2   2  11          0.20          0.13         0.10 o                         
   3   2  11          0.26          0.13         0.26 o                         
  -5   3  11          0.06          0.06         0.03 o                         
  -4   3  11          0.29          0.28         0.04 o                         
  -3   3  11          0.37          0.38         0.04 o                         
  -2   3  11          0.30          0.29         0.04 o                         
  -1   3  11          0.32          0.33         0.04 o                         
   0   3  11          1.82          1.69         0.07 o                         
   1   3  11          0.38          0.35         0.07 o                         
   2   3  11          0.01          0.00         0.09 o                         
   3   3  11          0.00          0.03         0.22 o                         
  -5   4  11          0.01          0.02         0.03 o                         
  -4   4  11          0.00          0.02         0.03 o                         
  -3   4  11          0.00          0.03         0.03 o                         
  -2   4  11          1.17          1.06         0.04 o                         
  -1   4  11          0.17          0.25         0.04 o                         
   0   4  11          1.25          1.14         0.06 o                         
   1   4  11          0.35          0.37         0.07 o                         
   2   4  11          0.06          0.09         0.09 o                         
   3   4  11          0.13          0.06         0.22 o                         
  -5   5  11          0.04          0.05         0.03 o                         
  -4   5  11          0.05          0.07         0.03 o                         
  -3   5  11          0.11          0.15         0.03 o                         
  -2   5  11          7.54          7.13         0.11 o                         
  -1   5  11          0.01          0.08         0.04 o                         
   0   5  11          0.00          0.16         0.05 o                         
   1   5  11          0.00          0.02         0.06 o                         
   2   5  11          0.01          0.05         0.08 o                         
   3   5  11          0.01          0.01         0.22 o                         
  -5   6  11          0.05          0.05         0.03 o                         
  -4   6  11          0.03          0.04         0.03 o                         
  -3   6  11          0.28          0.24         0.03 o                         
  -2   6  11          0.41          0.47         0.04 o                         
  -1   6  11          0.57          0.61         0.05 o                         
   0   6  11          0.16          0.20         0.05 o                         
   1   6  11          0.00          0.06         0.06 o                         
   2   6  11          0.01          0.02         0.08 o                         
   3   6  11          0.11          0.11         0.18 o                         
  -5   7  11          0.11          0.11         0.03 o                         
  -4   7  11          0.00          0.01         0.03 o                         
  -3   7  11          0.40          0.45         0.03 o                         
  -2   7  11          0.63          0.56         0.04 o                         
  -1   7  11          1.30          1.22         0.05 o                         
   0   7  11          0.22          0.54         0.06 o                         
   1   7  11          0.30          0.21         0.06 o                         
   2   7  11          0.03          0.03         0.08 o                         
   3   7  11          0.01          0.03         0.15 o                         
  -5   8  11          0.01          0.02         0.03 o                         
  -4   8  11          0.47          0.38         0.03 o                         
  -3   8  11          0.02          0.04         0.03 o                         
  -2   8  11          0.10          0.07         0.03 o                         
  -1   8  11          0.35          0.36         0.05 o                         
   0   8  11          0.08          0.34         0.06 o                         
   1   8  11          0.03          0.04         0.06 o                         
   2   8  11          0.47          0.48         0.08 o                         
   3   8  11          0.04          0.04         0.14 o                         
  -4   9  11          0.06          0.06         0.03 o                         
  -3   9  11          0.43          0.41         0.03 o                         
  -2   9  11          0.76          0.67         0.03 o                         
  -1   9  11          3.88          3.43         0.08 o                         
   0   9  11          0.01          0.11         0.05 o                         
   1   9  11          0.00          0.04         0.06 o                         
   2   9  11          0.03          0.05         0.08 o                         
   3   9  11          0.00          0.01         0.12 o                         
  -4  10  11          0.02          0.05         0.03 o                         
  -3  10  11          0.02          0.04         0.03 o                         
  -2  10  11          0.19          0.22         0.02 o                         
  -1  10  11          0.04          0.04         0.04 o                         
   0  10  11          0.03          0.40         0.05 o                         
   1  10  11          0.24          0.22         0.06 o                         
   2  10  11          0.08          0.06         0.07 o                         
   3  10  11          0.10          0.12         0.12 o                         
  -4  11  11          0.38          0.33         0.03 o                         
  -3  11  11          0.91          0.94         0.04 o                         
  -2  11  11          2.02          1.90         0.05 o                         
  -1  11  11          0.35          0.52         0.05 o                         
   0  11  11          0.08          0.12         0.05 o                         
   1  11  11          0.01          0.04         0.06 o                         
   2  11  11          0.03          0.03         0.07 o                         
   3  11  11          0.00          0.01         0.11 o                         
  -4  12  11          0.08          0.07         0.03 o                         
  -3  12  11          0.28          0.31         0.03 o                         
  -2  12  11          0.05          0.05         0.03 o                         
  -1  12  11          1.63          1.64         0.06 o                         
   0  12  11          0.13          0.24         0.05 o                         
   1  12  11          0.24          0.24         0.06 o                         
   2  12  11          0.12          0.14         0.07 o                         
   3  12  11          0.01          0.02         0.10 o                         
  -4  13  11          0.20          0.21         0.03 o                         
  -3  13  11          0.11          0.15         0.03 o                         
  -2  13  11          0.14          0.14         0.03 o                         
  -1  13  11          3.92          3.93         0.10 o                         
   0  13  11          0.04          0.12         0.05 o                         
   1  13  11          0.00          0.01         0.05 o                         
   2  13  11          0.05          0.05         0.07 o                         
   3  13  11          0.00          0.01         0.10 o                         
  -4  14  11          0.00          0.00         0.03 o                         
  -3  14  11          0.08          0.09         0.03 o                         
  -2  14  11          0.19          0.21         0.02 o                         
  -1  14  11          3.79          3.66         0.10 o                         
   0  14  11          0.20          0.15         0.05 o                         
   1  14  11          0.02          0.03         0.05 o                         
   2  14  11          0.00          0.00         0.07 o                         
   3  14  11          0.01          0.03         0.09 o                         
  -4  15  11          0.26          0.24         0.04 o                         
  -3  15  11          0.39          0.38         0.03 o                         
  -2  15  11          1.17          1.05         0.03 o                         
  -1  15  11          1.00          1.10         0.05 o                         
   0  15  11          0.01          0.05         0.05 o                         
   1  15  11          0.19          0.15         0.05 o                         
   2  15  11          0.01          0.01         0.06 o                         
   3  15  11          0.00          0.01         0.09 o                         
  -4  16  11          0.03          0.03         0.03 o                         
  -3  16  11          0.09          0.09         0.03 o                         
  -2  16  11          0.13          0.13         0.02 o                         
  -1  16  11          0.14          0.20         0.04 o                         
   0  16  11          0.53          0.32         0.05 o                         
   1  16  11          0.12          0.10         0.05 o                         
   2  16  11          0.02          0.01         0.06 o                         
   3  16  11          0.00          0.02         0.16 o                         
  -3  17  11          0.02          0.04         0.03 o                         
  -2  17  11          0.20          0.20         0.02 o                         
  -1  17  11          0.46          0.48         0.04 o                         
   0  17  11          0.02          0.07         0.04 o                         
   1  17  11          0.08          0.11         0.05 o                         
   2  17  11          0.01          0.01         0.06 o                         
  -3  18  11          0.14          0.13         0.03 o                         
  -2  18  11          0.10          0.14         0.03 o                         
  -1  18  11          0.01          0.04         0.03 o                         
   0  18  11          0.01          0.05         0.04 o                         
   1  18  11          0.01          0.06         0.04 o                         
   2  18  11          0.08          0.08         0.06 o                         
  -3  19  11          0.00          0.03         0.02 o                         
  -2  19  11          0.83          0.78         0.04 o                         
  -1  19  11          0.02          0.05         0.03 o                         
   0  19  11          0.01          0.02         0.04 o                         
   1  19  11          0.01          0.00         0.04 o                         
   2  19  11          0.00          0.01         0.06 o                         
  -3  20  11          0.02          0.02         0.02 o                         
  -2  20  11          0.23          0.22         0.03 o                         
  -1  20  11          0.09          0.08         0.03 o                         
   0  20  11          0.01          0.02         0.04 o                         
   1  20  11          0.02          0.02         0.04 o                         
   2  20  11          0.00          0.01         0.06 o                         
  -2  21  11          0.38          0.40         0.03 o                         
  -1  21  11          0.12          0.13         0.03 o                         
   0  21  11          0.00          0.04         0.03 o                         
   1  21  11          0.00          0.01         0.05 o                         
  -2  22  11          0.05          0.06         0.03 o                         
  -1  22  11          0.01          0.02         0.03 o                         
   0  22  11          0.16          0.16         0.05 o                         
   1  22  11          0.00          0.01         0.04 o                         
  -2  23  11          0.05          0.06         0.01 o                         
  -1  23  11          0.18          0.16         0.03 o                         
   0  23  11          0.01          0.01         0.04 o                         
   1  23  11          0.04          0.04         0.07 o                         
  -1  24  11          0.19          0.16         0.03 o                         
   0  24  11          0.14          0.11         0.04 o                         
  -4   0  12          0.77          0.74         0.08 o                         
  -2   0  12          0.04          0.05         0.05 o                         
   0   0  12          0.02          0.02         0.07 o                         
   2   0  12          0.01          0.03         0.12 o                         
  -4   1  12          1.30          1.26         0.08 o                         
  -3   1  12          0.30          0.36         0.03 o                         
  -2   1  12          0.15          0.13         0.03 o                         
  -1   1  12          0.25          0.29         0.04 o                         
   0   1  12          0.01          0.26         0.06 o                         
   1   1  12          0.38          0.41         0.06 o                         
   2   1  12          0.00          0.02         0.08 o                         
   3   1  12          0.00          0.02         0.16 o                         
  -4   2  12          0.00          0.06         0.03 o                         
  -3   2  12          0.15          0.12         0.03 o                         
  -2   2  12          0.06          0.07         0.03 o                         
  -1   2  12          0.01          0.05         0.04 o                         
   0   2  12          0.25          0.19         0.05 o                         
   1   2  12          0.02          0.06         0.06 o                         
   2   2  12          0.06          0.04         0.08 o                         
   3   2  12          0.02          0.02         0.15 o                         
  -4   3  12          0.19          0.20         0.03 o                         
  -3   3  12          0.70          0.69         0.04 o                         
  -2   3  12          0.53          0.58         0.04 o                         
  -1   3  12          0.34          0.31         0.04 o                         
   0   3  12          0.46          0.89         0.07 o                         
   1   3  12          0.85          0.69         0.07 o                         
   2   3  12          0.18          0.19         0.08 o                         
   3   3  12          0.00          0.01         0.15 o                         
  -4   4  12          0.09          0.09         0.03 o                         
  -3   4  12          0.02          0.03         0.03 o                         
  -2   4  12          0.01          0.04         0.03 o                         
  -1   4  12          0.04          0.12         0.05 o                         
   0   4  12          0.01          0.06         0.05 o                         
   1   4  12          0.19          0.25         0.06 o                         
   2   4  12          0.03          0.05         0.08 o                         
   3   4  12          0.01          0.02         0.34 o                         
  -4   5  12          0.05          0.07         0.03 o                         
  -3   5  12          0.14          0.13         0.03 o                         
  -2   5  12          0.08          0.12         0.03 o                         
  -1   5  12          5.39          5.34         0.10 o                         
   0   5  12          0.02          0.04         0.05 o                         
   1   5  12          0.10          0.15         0.06 o                         
   2   5  12          0.00          0.02         0.07 o                         
   3   5  12          0.00          0.03         0.41 o                         
  -4   6  12          0.04          0.09         0.03 o                         
  -3   6  12          0.00          0.04         0.03 o                         
  -2   6  12          0.26          0.18         0.03 o                         
  -1   6  12          0.00          0.06         0.05 o                         
   0   6  12          0.05          0.18         0.05 o                         
   1   6  12          0.08          0.09         0.06 o                         
   2   6  12          0.01          0.03         0.07 o                         
   3   6  12          0.00          0.02         0.13 o                         
  -4   7  12          0.29          0.28         0.03 o                         
  -3   7  12          0.05          0.05         0.03 o                         
  -2   7  12          0.48          0.55         0.03 o                         
  -1   7  12          0.21          0.18         0.04 o                         
   0   7  12          1.16          1.19         0.06 o                         
   1   7  12          0.06          0.05         0.06 o                         
   2   7  12          0.06          0.05         0.07 o                         
   3   7  12          0.00          0.00         0.11 o                         
  -4   8  12          0.05          0.08         0.03 o                         
  -3   8  12          0.51          0.43         0.03 o                         
  -2   8  12          0.04          0.05         0.03 o                         
  -1   8  12          0.41          0.30         0.04 o                         
   0   8  12          0.29          0.19         0.05 o                         
   1   8  12          0.06          0.04         0.05 o                         
   2   8  12          0.00          0.02         0.07 o                         
   3   8  12          0.04          0.06         0.13 o                         
  -4   9  12          0.06          0.10         0.03 o                         
  -3   9  12          0.24          0.21         0.03 o                         
  -2   9  12          0.25          0.27         0.03 o                         
  -1   9  12          0.24          0.24         0.04 o                         
   0   9  12          1.48          1.29         0.06 o                         
   1   9  12          0.01          0.03         0.05 o                         
   2   9  12          0.00          0.02         0.06 o                         
   3   9  12          0.02          0.05         0.10 o                         
  -4  10  12          0.00          0.05         0.03 o                         
  -3  10  12          0.16          0.16         0.03 o                         
  -2  10  12          0.01          0.03         0.03 o                         
  -1  10  12          0.03          0.04         0.04 o                         
   0  10  12          0.16          0.11         0.05 o                         
   1  10  12          0.00          0.03         0.05 o                         
   2  10  12          0.04          0.03         0.06 o                         
   3  10  12          0.00          0.02         0.09 o                         
  -4  11  12          0.05          0.05         0.03 o                         
  -3  11  12          0.36          0.35         0.03 o                         
  -2  11  12          1.15          1.20         0.04 o                         
  -1  11  12          1.31          1.32         0.05 o                         
   0  11  12          0.30          0.35         0.05 o                         
   1  11  12          0.15          0.14         0.05 o                         
   2  11  12          0.03          0.03         0.06 o                         
   3  11  12          0.01          0.00         0.09 o                         
  -4  12  12          0.02          0.05         0.03 o                         
  -3  12  12          0.49          0.45         0.03 o                         
  -2  12  12          0.03          0.10         0.03 o                         
  -1  12  12          0.00          0.02         0.04 o                         
   0  12  12          0.13          0.15         0.05 o                         
   1  12  12          0.07          0.06         0.05 o                         
   2  12  12          0.05          0.03         0.06 o                         
  -4  13  12          0.12          0.10         0.03 o                         
  -3  13  12          0.17          0.22         0.03 o                         
  -2  13  12          0.08          0.10         0.03 o                         
  -1  13  12          0.14          0.18         0.04 o                         
   0  13  12          3.38          3.17         0.14 o                         
   1  13  12          0.01          0.03         0.05 o                         
   2  13  12          0.00          0.02         0.06 o                         
  -3  14  12          0.00          0.02         0.03 o                         
  -2  14  12          0.01          0.02         0.02 o                         
  -1  14  12          0.00          0.03         0.04 o                         
   0  14  12          0.57          0.57         0.06 o                         
   1  14  12          0.05          0.06         0.05 o                         
   2  14  12          0.00          0.03         0.06 o                         
  -3  15  12          0.34          0.32         0.03 o                         
  -2  15  12          0.45          0.41         0.03 o                         
  -1  15  12          0.79          0.78         0.05 o                         
   0  15  12          0.93          0.81         0.05 o                         
   1  15  12          0.10          0.11         0.04 o                         
   2  15  12          0.06          0.05         0.05 o                         
  -3  16  12          0.11          0.11         0.02 o                         
  -2  16  12          0.00          0.05         0.02 o                         
  -1  16  12          0.01          0.03         0.04 o                         
   0  16  12          0.05          0.05         0.04 o                         
   1  16  12          0.15          0.14         0.04 o                         
   2  16  12          0.00          0.01         0.05 o                         
  -3  17  12          0.03          0.05         0.02 o                         
  -2  17  12          0.12          0.13         0.02 o                         
  -1  17  12          0.23          0.23         0.04 o                         
   0  17  12          0.25          0.17         0.04 o                         
   1  17  12          0.04          0.05         0.04 o                         
   2  17  12          0.03          0.04         0.07 o                         
  -3  18  12          0.02          0.01         0.02 o                         
  -2  18  12          0.10          0.07         0.02 o                         
  -1  18  12          0.15          0.17         0.04 o                         
   0  18  12          0.01          0.03         0.04 o                         
   1  18  12          0.00          0.01         0.04 o                         
  -2  19  12          0.01          0.02         0.02 o                         
  -1  19  12          0.28          0.24         0.03 o                         
   0  19  12          0.02          0.03         0.03 o                         
   1  19  12          0.01          0.01         0.05 o                         
  -2  20  12          0.02          0.02         0.03 o                         
  -1  20  12          0.20          0.17         0.03 o                         
   0  20  12          0.00          0.02         0.04 o                         
   1  20  12          0.00          0.01         0.04 o                         
  -2  21  12          0.01          0.03         0.03 o                         
  -1  21  12          0.37          0.33         0.04 o                         
   0  21  12          0.11          0.08         0.04 o                         
  -1  22  12          0.00          0.02         0.04 o                         
   0  22  12          0.01          0.01         0.05 o                         
  -3   0  13          2.84          2.55         0.10 o                         
  -1   0  13          0.02          0.03         0.05 o                         
   1   0  13          0.00          0.01         0.07 o                         
   3   0  13          0.00          0.00         0.16 o                         
  -4   1  13          0.05          0.06         0.03 o                         
  -3   1  13          0.94          0.78         0.04 o                         
  -2   1  13          0.14          0.23         0.03 o                         
  -1   1  13          0.10          0.12         0.04 o                         
   0   1  13          0.12          0.13         0.04 o                         
   1   1  13          0.03          0.03         0.05 o                         
   2   1  13          0.06          0.07         0.07 o                         
   3   1  13          0.00          0.01         0.11 o                         
  -4   2  13          0.86          0.81         0.06 o                         
  -3   2  13          0.16          0.15         0.03 o                         
  -2   2  13          0.04          0.07         0.03 o                         
  -1   2  13          0.25          0.21         0.04 o                         
   0   2  13          0.01          0.06         0.04 o                         
   1   2  13          0.02          0.04         0.05 o                         
   2   2  13          0.01          0.03         0.07 o                         
   3   2  13          0.00          0.01         0.55 o                         
  -4   3  13          0.09          0.11         0.03 o                         
  -3   3  13          0.33          0.34         0.03 o                         
  -2   3  13          0.86          0.86         0.04 o                         
  -1   3  13          0.28          0.34         0.04 o                         
   0   3  13          0.11          0.12         0.04 o                         
   1   3  13          0.22          0.17         0.05 o                         
   2   3  13          0.19          0.19         0.07 o                         
   3   3  13          0.03          0.04         0.16 o                         
  -4   4  13          0.07          0.08         0.03 o                         
  -3   4  13          0.22          0.17         0.03 o                         
  -2   4  13          0.06          0.08         0.03 o                         
  -1   4  13          0.01          0.04         0.04 o                         
   0   4  13          0.06          0.09         0.05 o                         
   1   4  13          0.00          0.02         0.05 o                         
   2   4  13          0.00          0.04         0.06 o                         
   3   4  13          0.00         -0.01         0.10 o                         
  -4   5  13          0.12          0.09         0.03 o                         
  -3   5  13          0.01          0.03         0.03 o                         
  -2   5  13          0.16          0.15         0.03 o                         
  -1   5  13          0.02          0.06         0.04 o                         
   0   5  13          1.76          1.61         0.09 o                         
   1   5  13          0.02          0.06         0.05 o                         
   2   5  13          0.07          0.09         0.06 o                         
  -4   6  13          0.15          0.13         0.03 o                         
  -3   6  13          0.00          0.03         0.03 o                         
  -2   6  13          0.01          0.06         0.03 o                         
  -1   6  13          0.14          0.10         0.04 o                         
   0   6  13          0.09          0.17         0.05 o                         
   1   6  13          0.01          0.03         0.05 o                         
   2   6  13          0.01          0.02         0.06 o                         
  -4   7  13          0.15          0.14         0.03 o                         
  -3   7  13          0.33          0.30         0.03 o                         
  -2   7  13          0.15          0.12         0.03 o                         
  -1   7  13          0.41          0.45         0.04 o                         
   0   7  13          0.03          0.04         0.04 o                         
   1   7  13          0.48          0.48         0.05 o                         
   2   7  13          0.01          0.01         0.06 o                         
  -4   8  13          0.25          0.27         0.03 o                         
  -3   8  13          0.11          0.12         0.02 o                         
  -2   8  13          0.20          0.18         0.03 o                         
  -1   8  13          0.02          0.03         0.04 o                         
   0   8  13          0.30          0.24         0.04 o                         
   1   8  13          0.09          0.06         0.05 o                         
   2   8  13          0.03          0.02         0.06 o                         
  -4   9  13          0.03          0.03         0.04 o                         
  -3   9  13          0.12          0.14         0.02 o                         
  -2   9  13          0.33          0.29         0.03 o                         
  -1   9  13          0.10          0.15         0.04 o                         
   0   9  13          0.02          0.04         0.04 o                         
   1   9  13          0.26          0.22         0.05 o                         
   2   9  13          0.00          0.02         0.06 o                         
  -3  10  13          0.03          0.04         0.02 o                         
  -2  10  13          0.38          0.33         0.03 o                         
  -1  10  13          0.09          0.11         0.04 o                         
   0  10  13          0.00          0.05         0.04 o                         
   1  10  13          0.11          0.08         0.05 o                         
   2  10  13          0.00          0.01         0.05 o                         
  -3  11  13          0.04          0.04         0.02 o                         
  -2  11  13          0.08          0.11         0.03 o                         
  -1  11  13          0.61          0.66         0.04 o                         
   0  11  13          0.46          0.33         0.04 o                         
   1  11  13          0.12          0.13         0.05 o                         
   2  11  13          0.08          0.07         0.05 o                         
  -3  12  13          0.07          0.07         0.02 o                         
  -2  12  13          0.84          0.76         0.03 o                         
  -1  12  13          0.00          0.03         0.04 o                         
   0  12  13          0.00          0.01         0.04 o                         
   1  12  13          0.02          0.07         0.05 o                         
   2  12  13          0.01          0.01         0.05 o                         
  -3  13  13          0.14          0.12         0.02 o                         
  -2  13  13          0.03          0.05         0.02 o                         
  -1  13  13          0.02          0.04         0.04 o                         
   0  13  13          0.07          0.07         0.04 o                         
   1  13  13          1.23          1.03         0.08 o                         
   2  13  13          0.00          0.00         0.05 o                         
  -3  14  13          0.00          0.01         0.02 o                         
  -2  14  13          0.01          0.06         0.03 o                         
  -1  14  13          0.00          0.02         0.04 o                         
   0  14  13          0.02          0.04         0.04 o                         
   1  14  13          0.00          0.07         0.04 o                         
  -3  15  13          0.03          0.04         0.02 o                         
  -2  15  13          0.20          0.22         0.02 o                         
  -1  15  13          0.22          0.21         0.04 o                         
   0  15  13          0.23          0.22         0.04 o                         
   1  15  13          0.36          0.27         0.04 o                         
  -2  16  13          0.16          0.12         0.02 o                         
  -1  16  13          0.08          0.07         0.03 o                         
   0  16  13          0.07          0.07         0.03 o                         
   1  16  13          0.01          0.01         0.04 o                         
  -2  17  13          0.05          0.08         0.02 o                         
  -1  17  13          0.11          0.10         0.04 o                         
   0  17  13          0.13          0.13         0.04 o                         
   1  17  13          0.06          0.05         0.05 o                         
  -2  18  13          0.00          0.02         0.02 o                         
  -1  18  13          0.02          0.02         0.04 o                         
   0  18  13          0.06          0.07         0.04 o                         
  -1  19  13          0.02          0.03         0.04 o                         
   0  19  13          0.02          0.06         0.06 o                         
  -2   0  14          3.80          3.25         0.24 o                         
   0   0  14          0.00          0.03         0.05 o                         
   2   0  14          0.00          0.01         0.08 o                         
  -3   1  14          0.26          0.26         0.03 o                         
  -2   1  14          0.11          0.16         0.03 o                         
  -1   1  14          0.04          0.09         0.04 o                         
   0   1  14          0.03          0.06         0.04 o                         
   1   1  14          0.02          0.02         0.04 o                         
   2   1  14          0.01          0.01         0.06 o                         
  -3   2  14          0.90          0.87         0.05 o                         
  -2   2  14          0.44          0.29         0.03 o                         
  -1   2  14          0.01          0.03         0.04 o                         
   0   2  14          0.25          0.22         0.04 o                         
   1   2  14          0.02          0.03         0.04 o                         
   2   2  14          0.00          0.01         0.06 o                         
  -3   3  14          0.02          0.02         0.03 o                         
  -2   3  14          0.37          0.33         0.03 o                         
  -1   3  14          0.49          0.48         0.04 o                         
   0   3  14          0.05          0.11         0.04 o                         
   1   3  14          0.01          0.05         0.04 o                         
   2   3  14          0.05          0.03         0.05 o                         
  -3   4  14          0.02          0.03         0.03 o                         
  -2   4  14          0.24          0.22         0.03 o                         
  -1   4  14          0.09          0.09         0.04 o                         
   0   4  14          0.01          0.20         0.04 o                         
   1   4  14          0.07          0.08         0.04 o                         
   2   4  14          0.01          0.00         0.05 o                         
  -3   5  14          0.35          0.30         0.03 o                         
  -2   5  14          0.00          0.03         0.03 o                         
  -1   5  14          0.08          0.10         0.04 o                         
   0   5  14          0.00          0.03         0.04 o                         
   1   5  14          0.28          0.24         0.05 o                         
   2   5  14          0.00          0.00         0.05 o                         
  -3   6  14          0.05          0.06         0.03 o                         
  -2   6  14          0.03          0.17         0.03 o                         
  -1   6  14          0.03          0.04         0.03 o                         
   0   6  14          0.03          0.04         0.04 o                         
   1   6  14          0.07          0.08         0.04 o                         
   2   6  14          0.02          0.03         0.05 o                         
  -3   7  14          0.12          0.12         0.03 o                         
  -2   7  14          0.14          0.18         0.03 o                         
  -1   7  14          0.17          0.13         0.03 o                         
   0   7  14          0.22          0.22         0.04 o                         
   1   7  14          0.00          0.01         0.04 o                         
   2   7  14          0.10          0.10         0.05 o                         
  -3   8  14          0.46          0.43         0.03 o                         
  -2   8  14          0.13          0.21         0.03 o                         
  -1   8  14          0.01          0.03         0.03 o                         
   0   8  14          0.00          0.04         0.04 o                         
   1   8  14          0.09          0.08         0.04 o                         
   2   8  14          0.01          0.01         0.07 o                         
  -3   9  14          0.02          0.04         0.02 o                         
  -2   9  14          0.10          0.10         0.03 o                         
  -1   9  14          0.17          0.16         0.04 o                         
   0   9  14          0.04          0.03         0.04 o                         
   1   9  14          0.00          0.01         0.04 o                         
  -3  10  14          0.31          0.27         0.02 o                         
  -2  10  14          0.13          0.18         0.03 o                         
  -1  10  14          0.36          0.28         0.04 o                         
   0  10  14          0.11          0.11         0.04 o                         
   1  10  14          0.01          0.01         0.04 o                         
  -3  11  14          0.02          0.01         0.03 o                         
  -2  11  14          0.00          0.01         0.03 o                         
  -1  11  14          0.01          0.03         0.04 o                         
   0  11  14          0.13          0.12         0.04 o                         
   1  11  14          0.10          0.08         0.04 o                         
  -2  12  14          0.12          0.11         0.03 o                         
  -1  12  14          0.56          0.52         0.04 o                         
   0  12  14          0.01          0.04         0.04 o                         
   1  12  14          0.00          0.01         0.04 o                         
  -2  13  14          0.11          0.08         0.03 o                         
  -1  13  14          0.00          0.01         0.03 o                         
   0  13  14          0.00          0.01         0.03 o                         
   1  13  14          0.01          0.01         0.04 o                         
  -2  14  14          0.00          0.01         0.03 o                         
  -1  14  14          0.02          0.02         0.03 o                         
   0  14  14          0.00          0.01         0.03 o                         
  -1  15  14          0.05          0.06         0.04 o                         
   0  15  14          0.05          0.07         0.04 o                         
  -1  16  14          0.10          0.08         0.05 o                         
  -1   0  15          2.18          1.98         0.19 o                         
   1   0  15          0.00          0.00         0.05 o                         
  -2   1  15          0.39          0.41         0.03 o                         
  -1   1  15          0.07          0.07         0.03 o                         
   0   1  15          0.02          0.05         0.03 o                         
   1   1  15          0.00          0.00         0.04 o                         
  -2   2  15          0.44          0.49         0.03 o                         
  -1   2  15          0.38          0.35         0.04 o                         
   0   2  15          0.05          0.04         0.03 o                         
   1   2  15          0.10          0.07         0.04 o                         
  -2   3  15          0.01          0.03         0.03 o                         
  -1   3  15          0.24          0.21         0.03 o                         
   0   3  15          0.11          0.14         0.03 o                         
   1   3  15          0.00          0.02         0.04 o                         
  -2   4  15          0.00          0.05         0.03 o                         
  -1   4  15          0.10          0.07         0.03 o                         
   0   4  15          0.07          0.05         0.03 o                         
   1   4  15          0.00          0.00         0.04 o                         
  -2   5  15          0.36          0.31         0.04 o                         
  -1   5  15          0.01          0.01         0.03 o                         
   0   5  15          0.02          0.06         0.03 o                         
   1   5  15          0.00          0.00         0.04 o                         
  -2   6  15          0.00          0.03         0.03 o                         
  -1   6  15          0.06          0.10         0.03 o                         
   0   6  15          0.02          0.03         0.03 o                         
   1   6  15          0.00          0.00         0.04 o                         
  -2   7  15          0.03          0.07         0.03 o                         
  -1   7  15          0.01          0.02         0.03 o                         
   0   7  15          0.09          0.05         0.03 o                         
   1   7  15          0.07          0.06         0.05 o                         
  -2   8  15          0.34          0.38         0.03 o                         
  -1   8  15          0.08          0.07         0.03 o                         
   0   8  15          0.02          0.03         0.03 o                         
  -2   9  15          0.16          0.15         0.04 o                         
  -1   9  15          0.03          0.04         0.03 o                         
   0   9  15          0.03          0.04         0.03 o                         
  -1  10  15          0.12          0.11         0.03 o                         
   0  10  15          0.16          0.15         0.04 o                         
  -1  11  15          0.02          0.03         0.04 o                         
                                                                                
