# Supplementary material for: Semi-automated MicroED system unveils multiple polymorphs in fish-derived guanine crystals
Source: Acta Crystallogr C Struct Chem. 2026 Jun 22;82(Pt 7):310–23. doi: 10.1107/S2053229626006236 (PMC13330800; doi:10.1107/S2053229626006236)
Supplement: Supplementary file 6 [file c-82-00310-2531582_cutlassfishgasup6.hkl]

data_2531582_cutlassfishga                                                      
_shelx_title ' fish3_alpha_a.res in P2(1)/c'                                    
_shelx_refln_list_code          4                                               
_shelx_F_calc_maximum       26.65                                               
_exptl_crystal_F_000       112.91                                               
_reflns_d_resolution_high  0.5500                                               
                                                                                
loop_                                                                           
 _space_group_symop_operation_xyz                                               
 'x, y, z'                                                                      
 '-x, y+1/2, -z+1/2'                                                            
 '-x, -y, -z'                                                                   
 'x, -y-1/2, z-1/2'                                                             
                                                                                
_cell_length_a     3.5993                                                       
_cell_length_b     9.8370                                                       
_cell_length_c    16.5211                                                       
_cell_angle_alpha  90.000                                                       
_cell_angle_beta   95.656                                                       
_cell_angle_gamma  90.000                                                       
                                                                                
_shelx_F_squared_multiplier     1.000                                           
                                                                                
loop_                                                                           
 _refln_index_h                                                                 
 _refln_index_k                                                                 
 _refln_index_l                                                                 
 _refln_F_squared_calc                                                          
 _refln_F_squared_meas                                                          
 _refln_F_squared_sigma                                                         
 _refln_observed_status                                                         
   1   1   0        710.14        359.31        12.03 o                         
   0   2   0        211.39         79.31         3.39 o                         
   1   2   0          5.99          6.07         0.22 o                         
   2   2   0         19.92         60.38         3.17 o                         
   3   2   0          2.25          1.68         0.21 o                         
   1   3   0          1.55          1.75         0.10 o                         
   2   3   0          2.22          2.68         0.18 o                         
   3   3   0          3.86          3.39         0.32 o                         
   4   3   0          1.07          0.76         0.17 o                         
   5   3   0          0.07          0.06         0.24 o                         
   0   4   0         34.32         33.36         0.78 o                         
   1   4   0         13.81         12.19         0.23 o                         
   2   4   0          0.05          0.08         0.07 o                         
   3   4   0          9.00          8.86         0.39 o                         
   4   4   0          0.97          0.49         0.11 o                         
   5   4   0          0.07          0.06         0.16 o                         
   6   4   0          0.00         -0.02         0.21 o                         
   1   5   0          0.90          1.35         0.07 o                         
   2   5   0         42.68         53.88         0.78 o                         
   3   5   0          0.74          1.16         0.08 o                         
   4   5   0          0.97          0.88         0.09 o                         
   5   5   0          0.00          0.05         0.10 o                         
   6   5   0          0.00          0.02         0.14 o                         
   0   6   0         29.20         21.62         0.48 o                         
   1   6   0          5.02          5.05         0.15 o                         
   2   6   0          9.81         11.60         0.25 o                         
   3   6   0          3.35          3.11         0.11 o                         
   4   6   0          0.00          0.06         0.07 o                         
   5   6   0          0.00          0.03         0.08 o                         
   6   6   0          0.01          0.01         0.09 o                         
   1   7   0         30.48         31.18         0.46 o                         
   2   7   0          0.59          0.70         0.12 o                         
   3   7   0          0.22          0.23         0.06 o                         
   4   7   0          0.47          0.44         0.07 o                         
   5   7   0          0.07          0.06         0.06 o                         
   0   8   0         38.43         29.85         0.57 o                         
   1   8   0          2.09          2.53         0.11 o                         
   2   8   0          0.20          0.43         0.10 o                         
   3   8   0          0.88          0.93         0.06 o                         
   4   8   0          0.47          0.42         0.06 o                         
   5   8   0          0.04          0.07         0.06 o                         
   1   9   0          2.20          2.61         0.07 o                         
   2   9   0          0.73          0.81         0.06 o                         
   3   9   0          2.19          1.73         0.06 o                         
   4   9   0          0.08          0.07         0.05 o                         
   5   9   0          0.00          0.02         0.05 o                         
   0  10   0          1.08          2.46         0.05 o                         
   1  10   0          4.03          3.83         0.08 o                         
   2  10   0          0.95          0.84         0.04 o                         
   3  10   0          0.00          0.05         0.03 o                         
   4  10   0          0.03          0.05         0.04 o                         
   5  10   0          0.18          0.11         0.05 o                         
   1  11   0          6.57          6.99         0.09 o                         
   2  11   0          1.43          1.09         0.04 o                         
   3  11   0          0.09          0.10         0.03 o                         
   4  11   0          0.01          0.07         0.04 o                         
   5  11   0          0.03          0.04         0.04 o                         
   0  12   0          0.01          0.14         0.02 o                         
   1  12   0          0.26          0.41         0.03 o                         
   2  12   0          0.00          0.07         0.03 o                         
   3  12   0          2.13          1.74         0.07 o                         
   4  12   0          0.18          0.18         0.03 o                         
   1  13   0          0.06          0.15         0.02 o                         
   2  13   0          0.38          0.32         0.04 o                         
   3  13   0          0.67          0.54         0.03 o                         
   4  13   0          0.01          0.02         0.03 o                         
   0  14   0          0.01          0.10         0.02 o                         
   1  14   0          0.04          0.09         0.02 o                         
   2  14   0          0.18          0.30         0.08 o                         
   3  14   0          0.03          0.05         0.03 o                         
   4  14   0          0.11          0.09         0.04 o                         
   1  15   0          0.00          0.04         0.02 o                         
   2  15   0          0.00          0.05         0.06 o                         
   3  15   0          0.01          0.03         0.03 o                         
   0  16   0          4.82          4.86         0.24 o                         
   1  16   0          0.24          0.20         0.02 o                         
   2  16   0          0.19          0.22         0.03 o                         
   1  17   0          1.56          1.45         0.11 o                         
   2  17   0          0.02          0.04         0.06 o                         
  -6   1   1          0.04          0.33         3.74 o                         
  -5   1   1          0.18          0.15         1.66 o                         
  -4   1   1          0.72         -0.13         1.11 o                         
  -3   1   1          0.10          0.15         0.40 o                         
  -2   1   1          4.52          3.86         0.41 o                         
  -1   1   1         46.76         47.00         0.94 o                         
   0   1   1         13.67          9.88         0.27 o                         
   1   1   1        145.77        295.40        19.53 o                         
  -6   2   1          0.00         -0.37         4.04 o                         
  -5   2   1          0.21         -0.06         2.58 o                         
  -4   2   1          0.02          0.04         0.15 o                         
  -3   2   1          1.13          1.41         0.15 o                         
  -2   2   1          5.47          4.80         0.22 o                         
  -1   2   1        208.52        185.68         8.82 o                         
   0   2   1        101.70         56.00         1.74 o                         
   1   2   1         18.52         21.63         0.51 o                         
   2   2   1         50.62         54.12         2.69 o                         
   3   2   1          4.84          3.56         1.16 o                         
  -6   3   1          0.00          0.05         0.19 o                         
  -5   3   1          0.00          0.05         0.15 o                         
  -4   3   1          0.00          0.15         0.11 o                         
  -3   3   1          0.57          0.55         0.08 o                         
  -2   3   1         19.31         21.15         2.56 o                         
  -1   3   1        197.32        155.16         5.66 o                         
   0   3   1         73.19         54.63         1.15 o                         
   1   3   1          8.74         10.24         0.21 o                         
   2   3   1         51.40         63.06         1.36 o                         
   3   3   1          2.25          1.50         0.21 o                         
   4   3   1          0.01          0.07         0.21 o                         
   5   3   1          0.00         -0.03         0.54 o                         
  -6   4   1          0.01          0.05         0.15 o                         
  -5   4   1          0.08          0.06         0.10 o                         
  -4   4   1          0.14          0.20         0.08 o                         
  -3   4   1         12.51         15.39         0.40 o                         
  -2   4   1         33.92         39.06         0.86 o                         
  -1   4   1         25.04         21.51         0.28 o                         
   0   4   1          0.02          0.42         0.02 o                         
   1   4   1          2.71          2.38         0.11 o                         
   2   4   1          7.31          6.15         0.21 o                         
   3   4   1         11.13         12.70         0.46 o                         
   4   4   1          2.48          3.21         0.20 o                         
   5   4   1          0.03          0.04         0.20 o                         
   6   4   1          0.00          0.02         0.25 o                         
  -6   5   1          0.08          0.07         0.10 o                         
  -5   5   1          0.32          0.24         0.08 o                         
  -4   5   1          0.02          0.19         0.07 o                         
  -3   5   1          0.79          0.99         0.07 o                         
  -2   5   1          6.44          7.43         0.22 o                         
  -1   5   1         14.94         13.80         0.22 o                         
   0   5   1         14.12         10.87         0.13 o                         
   1   5   1          5.74          4.62         0.14 o                         
   2   5   1          0.09          0.13         0.06 o                         
   3   5   1          2.20          2.21         0.13 o                         
   4   5   1          0.11          0.49         0.09 o                         
   5   5   1          0.01          0.08         0.11 o                         
   6   5   1          0.06          0.04         0.17 o                         
  -6   6   1          0.01          0.02         0.08 o                         
  -5   6   1          0.00          0.04         0.07 o                         
  -4   6   1          0.00          0.09         0.06 o                         
  -3   6   1          0.13          0.16         0.06 o                         
  -2   6   1          0.36          0.40         0.10 o                         
  -1   6   1         42.03         40.41         0.48 o                         
   0   6   1          0.12          0.40         0.02 o                         
   1   6   1          3.78          3.45         0.09 o                         
   2   6   1         21.88         24.77         0.38 o                         
   3   6   1          0.08          0.24         0.06 o                         
   4   6   1          0.01          0.08         0.07 o                         
   5   6   1          0.00          0.06         0.09 o                         
   6   6   1          0.01          0.03         0.11 o                         
  -6   7   1          0.00          0.01         0.09 o                         
  -5   7   1          0.08          0.14         0.06 o                         
  -4   7   1          0.64          0.50         0.06 o                         
  -3   7   1          5.11          4.98         0.79 o                         
  -2   7   1          2.53          2.03         0.09 o                         
  -1   7   1         14.40         14.16         0.21 o                         
   0   7   1          6.54          6.20         0.08 o                         
   1   7   1          1.56          1.48         0.06 o                         
   2   7   1          5.39          5.43         0.17 o                         
   3   7   1          3.32          3.25         0.15 o                         
   4   7   1          1.16          0.93         0.08 o                         
   5   7   1          0.08          0.07         0.07 o                         
  -5   8   1          1.11          1.06         0.09 o                         
  -4   8   1          0.06          0.08         0.05 o                         
  -3   8   1          3.96          4.45         0.16 o                         
  -2   8   1         11.39         12.07         0.23 o                         
  -1   8   1          0.60          0.87         0.04 o                         
   0   8   1        153.86        122.99         3.08 o                         
   1   8   1        103.42        106.53         2.95 o                         
   2   8   1          1.21          1.18         0.05 o                         
   3   8   1          2.81          2.84         0.08 o                         
   4   8   1          0.30          0.35         0.06 o                         
   5   8   1          0.11          0.06         0.06 o                         
  -5   9   1          0.04          0.04         0.05 o                         
  -4   9   1          1.22          1.56         0.07 o                         
  -3   9   1          1.12          1.02         0.08 o                         
  -2   9   1          0.03          0.22         0.03 o                         
  -1   9   1         23.61         24.24         0.29 o                         
   0   9   1          3.33          3.38         0.06 o                         
   1   9   1          8.73          9.08         0.17 o                         
   2   9   1         17.56         18.70         0.28 o                         
   3   9   1          0.68          0.98         0.06 o                         
   4   9   1          0.46          0.41         0.05 o                         
   5   9   1          0.08          0.10         0.05 o                         
  -5  10   1          0.01          0.03         0.04 o                         
  -4  10   1          0.07          0.11         0.04 o                         
  -3  10   1          0.01          0.06         0.06 o                         
  -2  10   1          0.00          0.14         0.03 o                         
  -1  10   1          8.13          8.44         0.11 o                         
   0  10   1          3.98          5.12         0.10 o                         
   1  10   1          3.36          3.69         0.09 o                         
   2  10   1          6.88          6.90         0.15 o                         
   3  10   1          0.00          0.07         0.03 o                         
   4  10   1          0.00          0.03         0.04 o                         
   5  10   1          0.04          0.03         0.05 o                         
  -5  11   1          0.00          0.01         0.04 o                         
  -4  11   1          0.01          0.05         0.04 o                         
  -3  11   1          0.18          0.20         0.03 o                         
  -2  11   1          0.52          0.46         0.03 o                         
  -1  11   1          0.00          0.16         0.03 o                         
   0  11   1          0.06          0.13         0.02 o                         
   1  11   1          0.02          0.12         0.02 o                         
   2  11   1          0.10          0.19         0.03 o                         
   3  11   1          0.11          0.13         0.03 o                         
   4  11   1          0.13          0.13         0.04 o                         
   5  11   1          0.02          0.01         0.04 o                         
  -4  12   1          0.01          0.02         0.03 o                         
  -3  12   1          0.03          0.11         0.03 o                         
  -2  12   1          0.08          0.17         0.03 o                         
  -1  12   1          0.18          0.21         0.02 o                         
   0  12   1          0.03          0.10         0.02 o                         
   1  12   1          0.09          0.14         0.02 o                         
   2  12   1          0.41          0.34         0.05 o                         
   3  12   1          0.01          0.06         0.03 o                         
   4  12   1          0.00          0.02         0.03 o                         
  -4  13   1          0.26          0.26         0.03 o                         
  -3  13   1          0.22          0.17         0.03 o                         
  -2  13   1          2.11          1.89         0.17 o                         
  -1  13   1          0.24          0.44         0.04 o                         
   0  13   1          0.29          0.27         0.02 o                         
   1  13   1          0.04          0.18         0.02 o                         
   2  13   1          0.17          0.24         0.05 o                         
   3  13   1          0.28          0.17         0.03 o                         
   4  13   1          0.07          0.05         0.03 o                         
  -4  14   1          0.02          0.05         0.03 o                         
  -3  14   1          0.26          0.26         0.03 o                         
  -2  14   1          0.05          0.12         0.03 o                         
  -1  14   1          1.75          1.73         0.05 o                         
   0  14   1          0.26          0.41         0.02 o                         
   1  14   1          0.02          0.10         0.02 o                         
   2  14   1          1.52          1.53         0.06 o                         
   3  14   1          0.00          0.06         0.05 o                         
   4  14   1          0.07          0.05         0.03 o                         
  -3  15   1          0.01          0.04         0.03 o                         
  -2  15   1          0.03          0.06         0.02 o                         
  -1  15   1          0.68          0.61         0.03 o                         
   0  15   1          0.28          0.31         0.02 o                         
   1  15   1          0.00          0.03         0.02 o                         
   2  15   1          0.29          0.30         0.03 o                         
   3  15   1          0.08          0.08         0.03 o                         
  -2  16   1          0.01          0.02         0.05 o                         
  -1  16   1          0.29          0.31         0.02 o                         
   0  16   1          1.17          1.09         0.04 o                         
   1  16   1          0.50          0.38         0.03 o                         
   2  16   1          0.14          0.15         0.02 o                         
  -2  17   1          0.31          0.26         0.07 o                         
  -1  17   1          0.03          0.04         0.03 o                         
   0  17   1          0.12          0.09         0.01 o                         
   1  17   1          0.10          0.12         0.02 o                         
  -6   0   2          0.08          0.20         2.57 o                         
  -5   0   2          2.53          3.33         2.34 o                         
  -4   0   2          2.47          1.08         1.31 o                         
  -3   0   2          0.17          0.27         0.33 o                         
  -2   0   2         19.70         24.73         1.86 o                         
  -1   0   2         53.37         48.16         1.12 o                         
   0   0   2         35.95         18.45         0.82 o                         
  -6   1   2          0.03          0.07         0.46 o                         
  -5   1   2          0.86          0.70         1.40 o                         
  -4   1   2          1.90          1.06         0.33 o                         
  -3   1   2          0.49          0.57         0.15 o                         
  -2   1   2          6.68          7.86         0.52 o                         
  -1   1   2         75.92         67.92         1.81 o                         
   0   1   2        334.31        107.25         4.35 o                         
  -6   2   2          0.10          0.18         0.26 o                         
  -5   2   2          0.00          0.01         0.20 o                         
  -4   2   2          2.47          2.00         0.17 o                         
  -3   2   2          3.38          3.11         0.13 o                         
  -2   2   2          1.00          0.93         0.10 o                         
  -1   2   2         77.05         70.26         1.80 o                         
   0   2   2         10.80         11.27         0.13 o                         
   1   2   2         84.56         90.55         3.34 o                         
   2   2   2         16.61         13.04         1.26 o                         
  -6   3   2          0.09          0.09         0.19 o                         
  -5   3   2          0.28          0.14         0.13 o                         
  -4   3   2          0.21          0.39         0.09 o                         
  -3   3   2          1.32          0.93         0.08 o                         
  -2   3   2         11.81         11.80         0.38 o                         
  -1   3   2          0.29          0.72         0.06 o                         
   0   3   2         14.46         11.28         0.14 o                         
   1   3   2          1.09          0.77         0.11 o                         
   2   3   2          0.15          0.49         0.18 o                         
   3   3   2          1.67          1.43         0.26 o                         
   4   3   2          0.77          0.62         0.62 o                         
  -6   4   2          0.01          0.04         0.11 o                         
  -5   4   2          0.00          0.15         0.09 o                         
  -4   4   2          1.04          0.97         0.08 o                         
  -3   4   2          2.29          1.66         0.17 o                         
  -2   4   2         30.99         27.28         0.72 o                         
  -1   4   2          0.07          0.60         0.04 o                         
   0   4   2         72.00         57.29         0.87 o                         
   1   4   2          9.24          8.33         0.23 o                         
   2   4   2          0.01          0.33         0.07 o                         
   3   4   2          0.02          0.09         0.11 o                         
   4   4   2          1.61          1.07         0.19 o                         
   5   4   2          0.25          0.22         0.22 o                         
   6   4   2          0.00          0.11         0.58 o                         
  -6   5   2          0.12          0.12         0.08 o                         
  -5   5   2          0.00          0.02         0.07 o                         
  -4   5   2          0.06          0.15         0.06 o                         
  -3   5   2          1.55          1.06         0.09 o                         
  -2   5   2          3.74          5.35         0.15 o                         
  -1   5   2        153.41        131.44         3.47 o                         
   0   5   2          7.25          6.37         0.12 o                         
   1   5   2          1.93          1.68         0.10 o                         
   2   5   2          2.99          2.85         0.15 o                         
   3   5   2          4.67          4.50         0.16 o                         
   4   5   2          0.06          0.15         0.11 o                         
   5   5   2          0.35          0.55         0.18 o                         
   6   5   2          0.00         -0.02         0.25 o                         
  -6   6   2          0.03          0.06         0.07 o                         
  -5   6   2          0.06          0.16         0.06 o                         
  -4   6   2          0.13          0.18         0.06 o                         
  -3   6   2          0.53          0.92         0.10 o                         
  -2   6   2          3.50          5.54         0.15 o                         
  -1   6   2         38.28         38.61         0.44 o                         
   0   6   2          2.00          2.94         0.08 o                         
   1   6   2         14.12         13.35         0.22 o                         
   2   6   2          3.34          3.77         0.11 o                         
   3   6   2          0.82          1.78         0.17 o                         
   4   6   2          1.04          1.27         0.10 o                         
   5   6   2          0.06          0.03         0.11 o                         
   6   6   2          0.01          0.03         0.17 o                         
  -6   7   2          0.00          0.02         0.06 o                         
  -5   7   2          0.00          0.04         0.05 o                         
  -4   7   2          0.09          0.04         0.06 o                         
  -3   7   2          0.37          0.77         0.07 o                         
  -2   7   2          1.61          2.04         0.09 o                         
  -1   7   2          1.09          1.62         0.09 o                         
   0   7   2         15.25         13.59         0.16 o                         
   1   7   2          3.57          4.22         0.13 o                         
   2   7   2         23.25         27.59         0.43 o                         
   3   7   2          0.05          0.39         0.09 o                         
   4   7   2          0.00          0.04         0.07 o                         
   5   7   2          0.21          0.32         0.08 o                         
  -5   8   2          0.04          0.04         0.05 o                         
  -4   8   2          0.08          0.08         0.06 o                         
  -3   8   2          1.27          1.06         0.05 o                         
  -2   8   2          1.52          1.60         0.06 o                         
  -1   8   2          2.21          2.81         0.09 o                         
   0   8   2          3.59          3.95         0.06 o                         
   1   8   2         25.50         27.85         0.34 o                         
   2   8   2          0.50          0.50         0.20 o                         
   3   8   2          0.04          0.11         0.05 o                         
   4   8   2          0.24          0.22         0.06 o                         
   5   8   2          0.09          0.09         0.07 o                         
  -5   9   2          0.15          0.19         0.05 o                         
  -4   9   2          0.03          0.14         0.05 o                         
  -3   9   2          0.48          0.49         0.04 o                         
  -2   9   2          5.60          5.54         0.09 o                         
  -1   9   2          0.86          0.70         0.03 o                         
   0   9   2          2.39          2.67         0.05 o                         
   1   9   2          1.70          1.75         0.09 o                         
   2   9   2          1.37          1.33         0.06 o                         
   3   9   2          0.34          0.27         0.05 o                         
   4   9   2          0.54          0.40         0.06 o                         
   5   9   2          0.00          0.04         0.06 o                         
  -5  10   2          0.00          0.02         0.04 o                         
  -4  10   2          0.39          0.45         0.05 o                         
  -3  10   2          0.56          0.45         0.04 o                         
  -2  10   2          0.11          0.19         0.03 o                         
  -1  10   2          1.39          1.44         0.05 o                         
   0  10   2          5.29          5.37         0.07 o                         
   1  10   2          0.57          0.97         0.05 o                         
   2  10   2          0.99          0.77         0.04 o                         
   3  10   2          0.22          0.22         0.04 o                         
   4  10   2          0.00          0.04         0.04 o                         
   5  10   2          0.01          0.02         0.05 o                         
  -5  11   2          0.00          0.02         0.04 o                         
  -4  11   2          0.19          0.17         0.04 o                         
  -3  11   2          0.00          0.16         0.03 o                         
  -2  11   2          0.05          0.17         0.03 o                         
  -1  11   2          3.46          3.15         0.08 o                         
   0  11   2         12.30         12.16         0.14 o                         
   1  11   2          0.71          1.07         0.06 o                         
   2  11   2          1.48          1.57         0.09 o                         
   3  11   2          0.17          0.18         0.03 o                         
   4  11   2          0.03          0.05         0.04 o                         
   5  11   2          0.01          0.02         0.04 o                         
  -4  12   2          0.16          0.14         0.03 o                         
  -3  12   2          0.21          0.25         0.03 o                         
  -2  12   2          3.27          3.09         0.08 o                         
  -1  12   2          0.19          0.32         0.02 o                         
   0  12   2          0.94          0.75         0.02 o                         
   1  12   2          0.01          0.20         0.02 o                         
   2  12   2          0.02          0.09         0.04 o                         
   3  12   2          0.07          0.12         0.03 o                         
   4  12   2          0.76          0.72         0.04 o                         
  -4  13   2          0.10          0.10         0.03 o                         
  -3  13   2          0.04          0.03         0.03 o                         
  -2  13   2          1.42          1.33         0.05 o                         
  -1  13   2          1.33          1.14         0.04 o                         
   0  13   2          0.24          0.43         0.03 o                         
   1  13   2          0.00          0.07         0.02 o                         
   2  13   2          0.01          0.05         0.03 o                         
   3  13   2          0.03          0.06         0.03 o                         
   4  13   2          0.19          0.12         0.03 o                         
  -4  14   2          0.01          0.03         0.03 o                         
  -3  14   2          0.28          0.24         0.03 o                         
  -2  14   2          0.01          0.04         0.04 o                         
  -1  14   2          0.18          0.19         0.02 o                         
   0  14   2          0.05          0.07         0.02 o                         
   1  14   2          0.01          0.07         0.02 o                         
   2  14   2          0.01          0.07         0.03 o                         
   3  14   2          0.09          0.07         0.04 o                         
  -3  15   2          0.17          0.13         0.02 o                         
  -2  15   2          0.04          0.04         0.04 o                         
  -1  15   2          0.01          0.04         0.02 o                         
   0  15   2          0.06          0.08         0.02 o                         
   1  15   2          0.03          0.07         0.02 o                         
   2  15   2          0.04          0.08         0.02 o                         
   3  15   2          0.01          0.02         0.03 o                         
  -2  16   2          0.04          0.06         0.02 o                         
  -1  16   2          0.17          0.22         0.02 o                         
   0  16   2          0.08          0.07         0.02 o                         
   1  16   2          3.46          3.07         0.19 o                         
   2  16   2          0.32          0.19         0.02 o                         
  -2  17   2          0.08          0.07         0.16 o                         
  -1  17   2          0.01          0.03         0.02 o                         
   0  17   2          0.99          0.83         0.04 o                         
   1  17   2          0.00          0.03         0.02 o                         
  -6   1   3          0.02          0.12         0.28 o                         
  -5   1   3          0.04          0.20         0.18 o                         
  -4   1   3          0.20          0.23         0.13 o                         
  -3   1   3          6.59          5.00         0.35 o                         
  -2   1   3          0.51          1.10         0.16 o                         
  -1   1   3         23.03         19.17         0.27 o                         
   0   1   3         75.87         51.58         1.48 o                         
  -6   2   3          0.02          0.00         0.21 o                         
  -5   2   3          0.01          0.20         0.13 o                         
  -4   2   3          0.37          0.77         0.13 o                         
  -3   2   3          0.52          0.48         0.07 o                         
  -2   2   3          8.04          8.98         0.28 o                         
  -1   2   3          0.04          0.75         0.05 o                         
   0   2   3        153.24         96.04         2.96 o                         
   1   2   3         59.64         70.36         1.71 o                         
   2   2   3          0.71          0.96         0.49 o                         
  -6   3   3          0.51          0.60         0.16 o                         
  -5   3   3          0.10          0.15         0.10 o                         
  -4   3   3          0.16          0.24         0.08 o                         
  -3   3   3          0.05          0.59         0.13 o                         
  -2   3   3          3.42          3.24         0.17 o                         
  -1   3   3         87.20         69.29         1.28 o                         
   0   3   3        258.93        151.43         4.61 o                         
   1   3   3         47.84         57.33         1.11 o                         
   2   3   3          0.61          0.78         0.13 o                         
   3   3   3          6.04          7.41         0.89 o                         
   4   3   3          0.22          0.20         0.55 o                         
  -6   4   3          0.03          0.06         0.10 o                         
  -5   4   3          0.49          0.44         0.08 o                         
  -4   4   3          0.62          0.36         0.07 o                         
  -3   4   3          0.03          0.29         0.11 o                         
  -2   4   3         46.70         55.52         1.03 o                         
  -1   4   3         53.85         51.61         0.66 o                         
   0   4   3         49.84         36.53         0.46 o                         
   1   4   3          3.86          5.00         0.18 o                         
   2   4   3          1.74          1.34         0.10 o                         
   3   4   3          1.43          1.07         0.15 o                         
   4   4   3          2.34          2.44         0.35 o                         
   5   4   3          0.43          0.24         0.58 o                         
   6   4   3          0.00         -0.11         0.50 o                         
  -6   5   3          0.00          0.03         0.07 o                         
  -5   5   3          0.52          0.37         0.07 o                         
  -4   5   3          0.81          0.63         0.07 o                         
  -3   5   3          0.00          0.17         0.05 o                         
  -2   5   3          2.32          3.11         0.14 o                         
  -1   5   3         10.56         11.96         0.20 o                         
   0   5   3         58.20         48.16         0.70 o                         
   1   5   3          5.12          4.97         0.19 o                         
   2   5   3          0.10          0.65         0.08 o                         
   3   5   3          0.56          0.74         0.10 o                         
   4   5   3          0.54          0.36         0.15 o                         
   5   5   3          0.01          0.04         0.19 o                         
   6   5   3          0.00         -0.04         0.27 o                         
  -6   6   3          0.41          0.37         0.07 o                         
  -5   6   3          0.02          0.05         0.06 o                         
  -4   6   3          0.12          0.14         0.05 o                         
  -3   6   3          0.25          0.67         0.06 o                         
  -2   6   3          1.35          1.09         0.04 o                         
  -1   6   3          4.24          4.16         0.11 o                         
   0   6   3         22.35         25.54         0.29 o                         
   1   6   3          2.43          2.54         0.08 o                         
   2   6   3          2.41          2.23         0.07 o                         
   3   6   3          5.11          5.10         0.16 o                         
   4   6   3          0.19          0.22         0.10 o                         
   5   6   3          0.03          0.02         0.15 o                         
   6   6   3          0.00         -0.02         0.20 o                         
  -6   7   3          0.01          0.02         0.05 o                         
  -5   7   3          0.18          0.18         0.05 o                         
  -4   7   3          0.13          0.28         0.06 o                         
  -3   7   3          2.82          2.54         0.10 o                         
  -2   7   3          9.00          8.98         0.16 o                         
  -1   7   3          0.13          0.59         0.03 o                         
   0   7   3         17.55         15.78         0.19 o                         
   1   7   3          4.62          4.38         0.12 o                         
   2   7   3          0.02          0.37         0.06 o                         
   3   7   3          1.44          1.23         0.07 o                         
   4   7   3          1.46          1.38         0.10 o                         
   5   7   3          0.11          0.08         0.10 o                         
  -5   8   3          0.01          0.04         0.05 o                         
  -4   8   3          4.80          4.84         0.14 o                         
  -3   8   3          0.45          0.66         0.05 o                         
  -2   8   3         20.79         24.01         0.30 o                         
  -1   8   3         22.05         21.07         0.25 o                         
   0   8   3          0.92          1.21         0.04 o                         
   1   8   3        100.48        107.20         3.27 o                         
   2   8   3         33.60         37.78         0.54 o                         
   3   8   3          0.31          0.29         0.05 o                         
   4   8   3          0.47          0.48         0.07 o                         
   5   8   3          0.00          0.03         0.07 o                         
  -5   9   3          0.00          0.03         0.04 o                         
  -4   9   3          0.07          0.22         0.05 o                         
  -3   9   3          7.54          9.09         0.15 o                         
  -2   9   3          0.29          0.29         0.03 o                         
  -1   9   3          4.30          4.31         0.07 o                         
   0   9   3         15.08         15.43         0.18 o                         
   1   9   3          0.41          0.65         0.05 o                         
   2   9   3          8.62          9.11         0.79 o                         
   3   9   3          7.69          7.77         0.16 o                         
   4   9   3          0.72          0.53         0.06 o                         
   5   9   3          0.07          0.07         0.06 o                         
  -5  10   3          0.01          0.03         0.04 o                         
  -4  10   3          0.01          0.06         0.04 o                         
  -3  10   3          0.03          0.09         0.03 o                         
  -2  10   3          0.12          0.30         0.03 o                         
  -1  10   3          0.02          0.11         0.02 o                         
   0  10   3          3.11          3.46         0.08 o                         
   1  10   3          1.99          1.92         0.06 o                         
   2  10   3          1.54          1.63         0.07 o                         
   3  10   3          2.63          2.32         0.06 o                         
   4  10   3          0.00          0.02         0.04 o                         
   5  10   3          0.01          0.04         0.05 o                         
  -5  11   3          0.13          0.14         0.06 o                         
  -4  11   3          0.00          0.03         0.04 o                         
  -3  11   3          0.00          0.07         0.03 o                         
  -2  11   3          0.06          0.27         0.03 o                         
  -1  11   3          1.19          1.07         0.03 o                         
   0  11   3          0.11          0.13         0.02 o                         
   1  11   3          0.23          0.32         0.03 o                         
   2  11   3          0.02          0.07         0.03 o                         
   3  11   3          0.10          0.08         0.03 o                         
   4  11   3          0.01          0.03         0.04 o                         
   5  11   3          0.05          0.09         0.05 o                         
  -4  12   3          0.34          0.23         0.03 o                         
  -3  12   3          0.35          0.31         0.03 o                         
  -2  12   3          0.24          0.44         0.03 o                         
  -1  12   3          0.14          0.28         0.02 o                         
   0  12   3          0.01          0.06         0.02 o                         
   1  12   3          0.04          0.13         0.02 o                         
   2  12   3          0.02          0.05         0.05 o                         
   3  12   3          0.26          0.22         0.03 o                         
   4  12   3          0.00          0.02         0.03 o                         
  -4  13   3          0.18          0.16         0.03 o                         
  -3  13   3          0.99          0.91         0.04 o                         
  -2  13   3          0.12          0.18         0.02 o                         
  -1  13   3          5.77          5.24         0.10 o                         
   0  13   3          0.21          0.22         0.02 o                         
   1  13   3          0.27          0.29         0.02 o                         
   2  13   3          0.02          0.06         0.04 o                         
   3  13   3          0.07          0.08         0.03 o                         
   4  13   3          0.00          0.03         0.03 o                         
  -4  14   3          0.08          0.06         0.05 o                         
  -3  14   3          0.00          0.02         0.02 o                         
  -2  14   3          0.50          0.47         0.03 o                         
  -1  14   3          0.17          0.21         0.02 o                         
   0  14   3          0.54          0.52         0.02 o                         
   1  14   3          0.45          0.38         0.02 o                         
   2  14   3          0.01          0.04         0.02 o                         
   3  14   3          0.50          0.44         0.03 o                         
  -3  15   3          0.27          0.25         0.02 o                         
  -2  15   3          0.00          0.05         0.02 o                         
  -1  15   3          0.02          0.08         0.02 o                         
   0  15   3          0.89          0.85         0.02 o                         
   1  15   3          0.53          0.50         0.03 o                         
   2  15   3          0.36          0.25         0.03 o                         
   3  15   3          0.09          0.07         0.05 o                         
  -2  16   3          0.13          0.14         0.02 o                         
  -1  16   3          0.01          0.04         0.01 o                         
   0  16   3          0.24          0.27         0.02 o                         
   1  16   3          1.51          1.32         0.09 o                         
   2  16   3          0.13          0.10         0.02 o                         
  -1  17   3          0.34          0.28         0.03 o                         
   0  17   3          0.02          0.04         0.01 o                         
   1  17   3          0.09          0.11         0.02 o                         
  -6   0   4          0.01          0.01         0.38 o                         
  -5   0   4          0.02          0.13         0.27 o                         
  -4   0   4         13.19         15.54         0.76 o                         
  -3   0   4         12.50         10.67         0.84 o                         
  -2   0   4          6.35          6.77         0.24 o                         
  -1   0   4         13.57         12.09         0.23 o                         
   0   0   4          9.93          6.24         0.19 o                         
  -6   1   4          0.08          0.06         0.21 o                         
  -5   1   4          0.13          0.24         0.16 o                         
  -4   1   4          3.60          2.77         0.14 o                         
  -3   1   4         22.05         23.83         0.89 o                         
  -2   1   4          0.55          0.62         0.05 o                         
  -1   1   4         31.83         30.14         0.34 o                         
   0   1   4         72.00         51.32         0.98 o                         
   1   1   4          1.20          1.26         0.37 o                         
  -6   2   4          0.11          0.15         0.15 o                         
  -5   2   4          0.20          0.23         0.10 o                         
  -4   2   4          0.07          0.28         0.08 o                         
  -3   2   4         13.34         12.85         0.39 o                         
  -2   2   4          7.54          6.29         0.23 o                         
  -1   2   4          5.91          4.87         0.14 o                         
   0   2   4         93.66         80.96         2.11 o                         
   1   2   4         25.25         23.86         0.74 o                         
  -6   3   4          0.00          0.04         0.10 o                         
  -5   3   4          0.36          0.30         0.09 o                         
  -4   3   4          0.93          0.85         0.11 o                         
  -3   3   4          0.08          0.27         0.12 o                         
  -2   3   4          0.16          0.49         0.04 o                         
  -1   3   4         12.14         10.18         0.16 o                         
   0   3   4          0.47          0.69         0.05 o                         
   1   3   4         19.08         17.79         0.60 o                         
   2   3   4          0.35          0.11         0.18 o                         
   3   3   4          0.15          0.43         0.47 o                         
  -6   4   4          0.00          0.05         0.08 o                         
  -5   4   4          0.32          0.35         0.07 o                         
  -4   4   4          0.13          0.25         0.08 o                         
  -3   4   4          7.61          7.70         0.24 o                         
  -2   4   4          2.07          2.49         0.12 o                         
  -1   4   4         52.96         48.52         0.70 o                         
   0   4   4          0.06          3.37         0.11 o                         
   1   4   4         55.59         58.47         1.01 o                         
   2   4   4          0.08          0.53         0.10 o                         
   3   4   4          0.55          0.36         0.17 o                         
   4   4   4          0.00          0.23         0.48 o                         
   5   4   4          0.17         -0.04         0.59 o                         
  -6   5   4          0.44          0.40         0.07 o                         
  -5   5   4          0.81          0.77         0.07 o                         
  -4   5   4          0.02          0.14         0.06 o                         
  -3   5   4          0.07          0.25         0.05 o                         
  -2   5   4          1.49          1.47         0.08 o                         
  -1   5   4         10.02         10.95         0.13 o                         
   0   5   4        174.11        132.90         3.52 o                         
   1   5   4         22.17         21.59         0.33 o                         
   2   5   4          1.33          1.45         0.12 o                         
   3   5   4          0.88          0.70         0.13 o                         
   4   5   4          0.16          0.11         0.16 o                         
   5   5   4          0.00          0.12         0.29 o                         
   6   5   4          0.08          0.05         0.39 o                         
  -6   6   4          0.01          0.02         0.06 o                         
  -5   6   4          0.08          0.05         0.06 o                         
  -4   6   4          0.52          0.54         0.06 o                         
  -3   6   4          1.94          1.98         0.10 o                         
  -2   6   4          2.88          2.84         0.11 o                         
  -1   6   4          0.07          0.89         0.06 o                         
   0   6   4         48.60         44.06         0.57 o                         
   1   6   4          0.10          0.34         0.05 o                         
   2   6   4          1.75          1.39         0.11 o                         
   3   6   4          0.96          1.34         0.09 o                         
   4   6   4          0.00          0.02         0.13 o                         
   5   6   4          0.15          0.17         0.18 o                         
  -6   7   4          0.03          0.02         0.06 o                         
  -5   7   4          0.03          0.05         0.19 o                         
  -4   7   4          0.11          0.11         0.05 o                         
  -3   7   4          0.28          0.75         0.05 o                         
  -2   7   4          0.00          0.23         0.04 o                         
  -1   7   4          3.09          3.31         0.08 o                         
   0   7   4          0.05          0.51         0.04 o                         
   1   7   4          2.06          1.62         0.07 o                         
   2   7   4          4.49          4.76         0.14 o                         
   3   7   4          9.68         11.52         0.27 o                         
   4   7   4          0.00          0.04         0.09 o                         
   5   7   4          0.00          0.02         0.11 o                         
  -5   8   4          0.00          0.01         0.05 o                         
  -4   8   4          0.29          0.23         0.05 o                         
  -3   8   4          0.08          0.24         0.05 o                         
  -2   8   4          1.10          0.94         0.04 o                         
  -1   8   4          1.09          1.35         0.04 o                         
   0   8   4          4.23          7.91         0.10 o                         
   1   8   4          2.71          3.19         0.10 o                         
   2   8   4          8.29          8.81         0.16 o                         
   3   8   4          0.05          0.09         0.05 o                         
   4   8   4          0.13          0.14         0.07 o                         
   5   8   4          0.03          0.08         0.08 o                         
  -5   9   4          0.00          0.04         0.04 o                         
  -4   9   4          0.25          0.35         0.05 o                         
  -3   9   4          0.03          0.18         0.05 o                         
  -2   9   4          1.45          1.53         0.05 o                         
  -1   9   4          8.34          8.37         0.11 o                         
   0   9   4          0.32          0.60         0.05 o                         
   1   9   4          1.73          2.35         0.09 o                         
   2   9   4          2.49          2.14         0.06 o                         
   3   9   4          0.61          0.48         0.05 o                         
   4   9   4          0.12          0.13         0.06 o                         
   5   9   4          0.09          0.10         0.07 o                         
  -5  10   4          0.01          0.05         0.04 o                         
  -4  10   4          0.00          0.06         0.04 o                         
  -3  10   4          0.28          0.35         0.03 o                         
  -2  10   4          1.69          0.97         0.06 o                         
  -1  10   4          0.88          1.04         0.04 o                         
   0  10   4          0.59          0.83         0.04 o                         
   1  10   4          2.68          3.05         0.06 o                         
   2  10   4          0.06          0.17         0.04 o                         
   3  10   4          0.02          0.09         0.04 o                         
   4  10   4          0.01          0.03         0.05 o                         
   5  10   4          0.00          0.01         0.06 o                         
  -5  11   4          0.19          0.16         0.04 o                         
  -4  11   4          0.09          0.07         0.03 o                         
  -3  11   4          0.37          0.41         0.03 o                         
  -2  11   4          0.01          0.22         0.03 o                         
  -1  11   4          0.00          0.26         0.03 o                         
   0  11   4          3.06          2.68         0.06 o                         
   1  11   4          9.91          9.48         0.15 o                         
   2  11   4          1.12          0.91         0.07 o                         
   3  11   4          0.12          0.19         0.03 o                         
   4  11   4          0.00          0.07         0.04 o                         
  -4  12   4          0.46          0.34         0.03 o                         
  -3  12   4          0.33          0.28         0.03 o                         
  -2  12   4          0.15          0.20         0.03 o                         
  -1  12   4          2.68          2.44         0.05 o                         
   0  12   4          1.08          1.49         0.03 o                         
   1  12   4          1.29          1.22         0.05 o                         
   2  12   4          0.15          0.28         0.04 o                         
   3  12   4          0.00          0.07         0.03 o                         
   4  12   4          0.06          0.06         0.03 o                         
  -4  13   4          0.02          0.02         0.03 o                         
  -3  13   4          0.06          0.07         0.03 o                         
  -2  13   4          0.10          0.13         0.02 o                         
  -1  13   4          1.70          1.63         0.04 o                         
   0  13   4          2.08          1.66         0.03 o                         
   1  13   4          0.36          0.38         0.03 o                         
   2  13   4          0.00          0.08         0.03 o                         
   3  13   4          0.01          0.03         0.03 o                         
   4  13   4          0.00          0.01         0.03 o                         
  -4  14   4          0.01          0.02         0.03 o                         
  -3  14   4          0.04          0.06         0.02 o                         
  -2  14   4          0.35          0.34         0.02 o                         
  -1  14   4          0.28          0.27         0.02 o                         
   0  14   4          0.05          0.08         0.02 o                         
   1  14   4          0.03          0.07         0.03 o                         
   2  14   4          0.01          0.04         0.02 o                         
   3  14   4          0.00          0.01         0.03 o                         
  -3  15   4          0.04          0.03         0.02 o                         
  -2  15   4          0.53          0.46         0.04 o                         
  -1  15   4          0.05          0.07         0.02 o                         
   0  15   4          0.00          0.02         0.02 o                         
   1  15   4          0.15          0.12         0.02 o                         
   2  15   4          0.06          0.07         0.02 o                         
   3  15   4          0.04          0.02         0.04 o                         
  -2  16   4          0.04          0.05         0.06 o                         
  -1  16   4          0.01          0.08         0.02 o                         
   0  16   4          0.13          0.14         0.02 o                         
   1  16   4          0.02          0.03         0.02 o                         
   2  16   4          1.29          1.34         0.12 o                         
  -1  17   4          0.07          0.09         0.01 o                         
   0  17   4          0.08          0.09         0.01 o                         
   1  17   4          0.30          0.26         0.03 o                         
  -6   1   5          0.00          0.00         0.16 o                         
  -5   1   5          0.07          0.10         0.12 o                         
  -4   1   5          0.01          0.31         0.08 o                         
  -3   1   5          0.11          0.51         0.08 o                         
  -2   1   5         38.82         37.32         0.56 o                         
  -1   1   5          1.75          1.60         0.07 o                         
   0   1   5         28.89         24.75         0.29 o                         
   1   1   5         26.11         29.31         1.58 o                         
  -6   2   5          0.02          0.01         0.10 o                         
  -5   2   5          0.07          0.09         0.08 o                         
  -4   2   5          0.01          0.20         0.07 o                         
  -3   2   5          0.01          0.39         0.10 o                         
  -2   2   5          1.31          0.96         0.07 o                         
  -1   2   5         17.16         15.08         0.25 o                         
   0   2   5          2.49          1.37         0.10 o                         
   1   2   5         15.90         21.67         0.69 o                         
  -6   3   5          0.24          0.20         0.08 o                         
  -5   3   5          3.00          3.24         0.15 o                         
  -4   3   5          1.12          1.15         0.10 o                         
  -3   3   5          1.33          1.49         0.11 o                         
  -2   3   5          0.48          0.65         0.06 o                         
  -1   3   5          1.34          1.18         0.09 o                         
   0   3   5        112.13         80.24         1.37 o                         
   1   3   5        109.56        120.67         3.46 o                         
   2   3   5          7.25          8.11         0.50 o                         
   3   3   5          1.02          1.27         0.84 o                         
  -6   4   5          0.30          0.32         0.07 o                         
  -5   4   5          0.30          0.32         0.07 o                         
  -4   4   5          5.95          6.54         0.22 o                         
  -3   4   5          1.47          1.59         0.13 o                         
  -2   4   5          1.71          2.49         0.10 o                         
  -1   4   5         86.06         73.61         1.43 o                         
   0   4   5         31.79         29.63         0.36 o                         
   1   4   5         42.39         49.29         0.69 o                         
   2   4   5          6.04          5.99         0.20 o                         
   3   4   5          0.30          0.20         0.24 o                         
   4   4   5          0.21          0.23         0.47 o                         
   5   4   5          0.32          0.57         0.63 o                         
  -6   5   5          0.32          0.37         0.06 o                         
  -5   5   5          0.08          0.08         0.06 o                         
  -4   5   5          1.76          1.57         0.07 o                         
  -3   5   5          0.68          0.64         0.06 o                         
  -2   5   5          0.07          0.42         0.05 o                         
  -1   5   5          1.55          2.36         0.08 o                         
   0   5   5          6.11          8.72         0.13 o                         
   1   5   5         52.58         55.89         0.89 o                         
   2   5   5          0.15          0.32         0.07 o                         
   3   5   5          0.18          0.22         0.13 o                         
   4   5   5          0.33          0.25         0.27 o                         
   5   5   5          0.10          0.01         0.51 o                         
   6   5   5          0.00          0.00         0.63 o                         
  -6   6   5          0.06          0.05         0.05 o                         
  -5   6   5          1.60          1.39         0.08 o                         
  -4   6   5          0.00          0.18         0.05 o                         
  -3   6   5          1.84          1.69         0.07 o                         
  -2   6   5          1.57          1.62         0.07 o                         
  -1   6   5          3.21          2.52         0.08 o                         
   0   6   5          6.98          6.39         0.11 o                         
   1   6   5          1.11          0.84         0.05 o                         
   2   6   5          2.92          3.17         0.29 o                         
   3   6   5          0.31          0.56         0.08 o                         
   4   6   5          0.73          0.70         0.17 o                         
   5   6   5          0.09          0.17         0.24 o                         
  -6   7   5          0.00          0.01         0.07 o                         
  -5   7   5          0.01          0.04         0.05 o                         
  -4   7   5          2.20          2.07         0.08 o                         
  -3   7   5          0.33          0.52         0.05 o                         
  -2   7   5          5.98          5.68         0.12 o                         
  -1   7   5          2.71          2.59         0.07 o                         
   0   7   5          6.34          6.30         0.13 o                         
   1   7   5          7.70          7.83         0.14 o                         
   2   7   5          0.61          0.83         0.07 o                         
   3   7   5          0.34          0.49         0.07 o                         
   4   7   5          0.36          0.40         0.11 o                         
   5   7   5          0.35          0.53         0.17 o                         
  -5   8   5          0.15          0.14         0.04 o                         
  -4   8   5          0.00          0.10         0.05 o                         
  -3   8   5         10.33         11.63         0.18 o                         
  -2   8   5          6.74          7.15         0.14 o                         
  -1   8   5         47.11         46.30         0.85 o                         
   0   8   5         13.74         11.87         0.20 o                         
   1   8   5          5.78          6.50         0.16 o                         
   2   8   5         32.49         39.67         0.62 o                         
   3   8   5          6.56          6.26         0.18 o                         
   4   8   5          0.01          0.09         0.08 o                         
   5   8   5          0.07          0.05         0.10 o                         
  -5   9   5          0.09          0.06         0.04 o                         
  -4   9   5          0.13          0.12         0.04 o                         
  -3   9   5          0.09          0.22         0.03 o                         
  -2   9   5         21.40         24.11         0.41 o                         
  -1   9   5          2.17          2.45         0.04 o                         
   0   9   5         11.16         10.75         0.14 o                         
   1   9   5          3.58          3.69         0.09 o                         
   2   9   5          0.04          0.23         0.04 o                         
   3   9   5          4.17          4.03         0.10 o                         
   4   9   5          2.25          2.06         0.10 o                         
   5   9   5          0.27          0.25         0.09 o                         
  -5  10   5          0.09          0.09         0.04 o                         
  -4  10   5          0.00          0.03         0.04 o                         
  -3  10   5          0.03          0.09         0.03 o                         
  -2  10   5          0.02          0.24         0.03 o                         
  -1  10   5          0.24          0.49         0.03 o                         
   0  10   5          0.41          0.15         0.02 o                         
   1  10   5          0.10          0.56         0.05 o                         
   2  10   5          0.32          0.32         0.05 o                         
   3  10   5          0.50          0.45         0.04 o                         
   4  10   5          0.54          0.52         0.08 o                         
   5  10   5          0.00          0.00         0.06 o                         
  -5  11   5          0.20          0.15         0.04 o                         
  -4  11   5          0.27          0.30         0.04 o                         
  -3  11   5          0.02          0.05         0.03 o                         
  -2  11   5          0.04          0.06         0.02 o                         
  -1  11   5          0.07          0.24         0.02 o                         
   0  11   5          1.29          1.56         0.08 o                         
   1  11   5          0.24          0.25         0.03 o                         
   2  11   5          0.36          0.22         0.08 o                         
   3  11   5          0.02          0.04         0.03 o                         
   4  11   5          0.03          0.03         0.04 o                         
  -4  12   5          0.15          0.15         0.03 o                         
  -3  12   5          0.51          0.41         0.03 o                         
  -2  12   5          2.06          1.85         0.04 o                         
  -1  12   5          0.53          0.58         0.02 o                         
   0  12   5          0.01          0.08         0.02 o                         
   1  12   5          0.26          0.37         0.03 o                         
   2  12   5          0.19          0.22         0.05 o                         
   3  12   5          0.00          0.05         0.03 o                         
   4  12   5          0.07          0.06         0.03 o                         
  -4  13   5          0.07          0.07         0.03 o                         
  -3  13   5          0.75          0.71         0.03 o                         
  -2  13   5          1.92          1.77         0.05 o                         
  -1  13   5          0.10          0.17         0.02 o                         
   0  13   5          6.91          6.87         0.11 o                         
   1  13   5          0.13          0.21         0.03 o                         
   2  13   5          0.05          0.07         0.03 o                         
   3  13   5          0.05          0.07         0.03 o                         
   4  13   5          0.02          0.03         0.03 o                         
  -4  14   5          0.01          0.02         0.03 o                         
  -3  14   5          0.00          0.02         0.02 o                         
  -2  14   5          0.08          0.10         0.02 o                         
  -1  14   5          0.48          0.47         0.02 o                         
   0  14   5          0.12          0.15         0.02 o                         
   1  14   5          0.00          0.13         0.02 o                         
   2  14   5          0.25          0.19         0.03 o                         
   3  14   5          0.01          0.02         0.05 o                         
  -3  15   5          0.01          0.03         0.02 o                         
  -2  15   5          0.42          0.38         0.03 o                         
  -1  15   5          0.01          0.04         0.02 o                         
   0  15   5          0.18          0.18         0.06 o                         
   1  15   5          0.59          0.57         0.03 o                         
   2  15   5          0.27          0.23         0.03 o                         
   3  15   5          0.53          0.42         0.06 o                         
  -2  16   5          0.25          0.22         0.02 o                         
  -1  16   5          0.31          0.30         0.02 o                         
   0  16   5          0.00          0.01         0.02 o                         
   1  16   5          0.07          0.08         0.02 o                         
   2  16   5          1.08          0.96         0.06 o                         
  -1  17   5          0.16          0.13         0.01 o                         
   0  17   5          0.22          0.14         0.01 o                         
   1  17   5          0.00          0.02         0.02 o                         
  -6   0   6          0.05          0.12         0.18 o                         
  -5   0   6          0.00          0.00         0.14 o                         
  -4   0   6          0.75          0.93         0.14 o                         
  -3   0   6         42.05         47.76         0.92 o                         
  -2   0   6         36.77         36.94         0.66 o                         
  -1   0   6        110.17         85.67         2.80 o                         
   0   0   6          5.31         11.18         0.30 o                         
   1   0   6          0.59          0.27         0.19 o                         
  -6   1   6          0.01          0.05         0.12 o                         
  -5   1   6          0.56          0.53         0.60 o                         
  -4   1   6          0.22          0.48         0.13 o                         
  -3   1   6          8.65          8.73         0.22 o                         
  -2   1   6        119.18        112.50         2.81 o                         
  -1   1   6          1.81          1.27         0.06 o                         
   0   1   6         31.07         26.57         0.31 o                         
   1   1   6          4.01          5.94         0.64 o                         
  -6   2   6          0.11          0.12         0.09 o                         
  -5   2   6          0.47          0.41         0.07 o                         
  -4   2   6          0.08          0.35         0.06 o                         
  -3   2   6          0.54          0.96         0.05 o                         
  -2   2   6         35.75         34.27         0.42 o                         
  -1   2   6          1.56          3.08         0.10 o                         
   0   2   6         34.37         33.10         0.42 o                         
   1   2   6         27.34         32.91         0.90 o                         
  -6   3   6          0.34          0.27         0.07 o                         
  -5   3   6          0.00          0.09         0.08 o                         
  -4   3   6          1.25          1.42         0.08 o                         
  -3   3   6          1.45          1.34         0.07 o                         
  -2   3   6          1.54          1.45         0.05 o                         
  -1   3   6         12.53          9.92         0.14 o                         
   0   3   6          0.16         12.14         0.26 o                         
   1   3   6          1.51          2.45         0.19 o                         
   2   3   6          7.11          7.24         0.66 o                         
  -6   4   6          0.10          0.14         0.06 o                         
  -5   4   6          0.05          0.06         0.06 o                         
  -4   4   6          3.62          4.15         0.14 o                         
  -3   4   6          2.39          2.46         0.14 o                         
  -2   4   6         27.54         28.02         0.41 o                         
  -1   4   6          0.00          0.49         0.04 o                         
   0   4   6         35.93         25.87         0.38 o                         
   1   4   6          0.52          1.14         0.09 o                         
   2   4   6         15.01         18.85         0.55 o                         
   3   4   6          1.22          0.99         0.44 o                         
   4   4   6          0.15          0.16         0.66 o                         
  -6   5   6          0.05          0.04         0.05 o                         
  -5   5   6          3.12          3.17         0.20 o                         
  -4   5   6          4.04          4.10         0.11 o                         
  -3   5   6          0.00          0.21         0.05 o                         
  -2   5   6          0.04          0.27         0.04 o                         
  -1   5   6          1.57          1.62         0.05 o                         
   0   5   6         14.54         12.77         0.21 o                         
   1   5   6         61.75         62.60         1.00 o                         
   2   5   6         11.01          8.54         0.28 o                         
   3   5   6          0.29          0.36         0.17 o                         
   4   5   6          0.08          0.06         0.44 o                         
   5   5   6          0.00          0.05         0.46 o                         
  -6   6   6          0.01          0.01         0.04 o                         
  -5   6   6          0.17          0.19         0.05 o                         
  -4   6   6          0.00          0.03         0.05 o                         
  -3   6   6          1.67          1.94         0.08 o                         
  -2   6   6          7.60          8.25         0.16 o                         
  -1   6   6          1.57          1.66         0.05 o                         
   0   6   6          9.27          8.11         0.18 o                         
   1   6   6         17.97         17.15         0.27 o                         
   2   6   6          0.01          0.38         0.05 o                         
   3   6   6          0.03          0.12         0.08 o                         
   4   6   6          0.16          0.20         0.19 o                         
   5   6   6          0.03          0.02         0.30 o                         
  -5   7   6          0.10          0.12         0.05 o                         
  -4   7   6          0.09          0.15         0.05 o                         
  -3   7   6          0.57          0.59         0.05 o                         
  -2   7   6          9.12         10.98         0.16 o                         
  -1   7   6          0.43          0.56         0.04 o                         
   0   7   6          0.76          1.05         0.04 o                         
   1   7   6          0.74          1.05         0.05 o                         
   2   7   6          0.04          0.12         0.04 o                         
   3   7   6          1.98          2.09         0.10 o                         
   4   7   6          2.67          3.00         0.19 o                         
   5   7   6          0.01          0.05         0.19 o                         
  -5   8   6          0.03          0.05         0.04 o                         
  -4   8   6          0.04          0.03         0.04 o                         
  -3   8   6          1.15          1.14         0.05 o                         
  -2   8   6          0.09          0.41         0.03 o                         
  -1   8   6          0.01          0.31         0.03 o                         
   0   8   6          0.30          0.54         0.04 o                         
   1   8   6          2.69          2.95         0.09 o                         
   2   8   6          1.12          1.07         0.05 o                         
   3   8   6          1.61          1.42         0.08 o                         
   4   8   6          0.00          0.09         0.08 o                         
   5   8   6          0.08          0.13         0.14 o                         
  -5   9   6          0.00          0.02         0.04 o                         
  -4   9   6          0.00          0.04         0.04 o                         
  -3   9   6          0.27          0.31         0.03 o                         
  -2   9   6          0.03          0.37         0.05 o                         
  -1   9   6          2.44          2.69         0.06 o                         
   0   9   6          6.96          6.88         0.10 o                         
   1   9   6          0.00          0.35         0.04 o                         
   2   9   6          0.90          1.06         0.04 o                         
   3   9   6          1.27          1.06         0.06 o                         
   4   9   6          0.20          0.16         0.07 o                         
   5   9   6          0.03          0.07         0.09 o                         
  -5  10   6          0.16          0.13         0.04 o                         
  -4  10   6          0.02          0.05         0.04 o                         
  -3  10   6          0.00          0.09         0.03 o                         
  -2  10   6          0.00          0.26         0.03 o                         
  -1  10   6          1.13          1.12         0.03 o                         
   0  10   6          1.32          1.92         0.04 o                         
   1  10   6          0.01          0.25         0.04 o                         
   2  10   6          0.59          0.74         0.04 o                         
   3  10   6          0.00          0.07         0.04 o                         
   4  10   6          0.05          0.08         0.05 o                         
   5  10   6          0.01          0.04         0.06 o                         
  -5  11   6          0.18          0.16         0.04 o                         
  -4  11   6          0.45          0.36         0.04 o                         
  -3  11   6          0.40          0.23         0.03 o                         
  -2  11   6          0.31          0.37         0.03 o                         
  -1  11   6          0.02          0.23         0.02 o                         
   0  11   6          0.04          0.43         0.03 o                         
   1  11   6          1.07          1.19         0.06 o                         
   2  11   6          3.57          3.10         0.18 o                         
   3  11   6          0.58          0.50         0.04 o                         
   4  11   6          0.00          0.03         0.04 o                         
  -4  12   6          0.94          0.71         0.05 o                         
  -3  12   6          1.69          1.48         0.05 o                         
  -2  12   6          0.43          0.40         0.03 o                         
  -1  12   6          0.09          0.27         0.02 o                         
   0  12   6          1.25          1.38         0.03 o                         
   1  12   6          1.71          2.01         0.08 o                         
   2  12   6          0.85          0.79         0.06 o                         
   3  12   6          0.18          0.13         0.03 o                         
   4  12   6          0.01          0.04         0.03 o                         
  -4  13   6          0.05          0.04         0.03 o                         
  -3  13   6          0.05          0.04         0.02 o                         
  -2  13   6          0.01          0.06         0.02 o                         
  -1  13   6          0.13          0.13         0.02 o                         
   0  13   6          1.02          0.84         0.03 o                         
   1  13   6          1.72          1.63         0.04 o                         
   2  13   6          0.23          0.19         0.05 o                         
   3  13   6          0.01          0.04         0.03 o                         
   4  13   6          0.01          0.01         0.03 o                         
  -3  14   6          0.00          0.04         0.02 o                         
  -2  14   6          0.06          0.12         0.02 o                         
  -1  14   6          0.13          0.13         0.02 o                         
   0  14   6          0.69          0.57         0.02 o                         
   1  14   6          0.00          0.06         0.02 o                         
   2  14   6          0.00          0.02         0.02 o                         
   3  14   6          0.01          0.02         0.03 o                         
  -3  15   6          0.72          0.63         0.03 o                         
  -2  15   6          0.21          0.16         0.02 o                         
  -1  15   6          0.72          0.68         0.03 o                         
   0  15   6          0.02          0.08         0.02 o                         
   1  15   6          0.04          0.07         0.02 o                         
   2  15   6          0.08          0.08         0.02 o                         
   3  15   6          0.04          0.04         0.05 o                         
  -2  16   6          0.07          0.08         0.02 o                         
  -1  16   6          0.11          0.14         0.02 o                         
   0  16   6          0.01          0.05         0.02 o                         
   1  16   6          0.11          0.14         0.02 o                         
   2  16   6          0.00          0.03         0.03 o                         
  -1  17   6          0.41          0.43         0.04 o                         
   0  17   6          0.03          0.04         0.01 o                         
   1  17   6          0.07          0.05         0.02 o                         
  -6   1   7          0.03          0.09         0.09 o                         
  -5   1   7          0.02          0.04         0.06 o                         
  -4   1   7          0.08          0.29         0.05 o                         
  -3   1   7          0.00          0.39         0.06 o                         
  -2   1   7          6.23          4.83         0.13 o                         
  -1   1   7         97.18         73.38         1.42 o                         
   0   1   7          0.70          0.71         0.04 o                         
   1   1   7          8.29          9.69         0.51 o                         
  -6   2   7          0.10          0.05         0.07 o                         
  -5   2   7          0.56          0.61         0.07 o                         
  -4   2   7          0.40          0.46         0.05 o                         
  -3   2   7          0.01          0.34         0.04 o                         
  -2   2   7          3.70          4.13         0.12 o                         
  -1   2   7          0.02          0.88         0.05 o                         
   0   2   7         11.35         10.77         0.24 o                         
   1   2   7          1.12          1.25         0.09 o                         
  -6   3   7          0.02          0.03         0.06 o                         
  -5   3   7          0.89          1.00         0.07 o                         
  -4   3   7         10.79         12.98         0.26 o                         
  -3   3   7          5.32          5.14         0.17 o                         
  -2   3   7          5.99          5.64         0.14 o                         
  -1   3   7          0.40          0.58         0.05 o                         
   0   3   7          0.81          0.98         0.05 o                         
   1   3   7         33.37         36.17         0.66 o                         
   2   3   7         22.72         24.66         2.02 o                         
  -6   4   7          0.01          0.02         0.05 o                         
  -5   4   7          0.87          0.92         0.06 o                         
  -4   4   7          2.44          2.88         0.09 o                         
  -3   4   7         36.99         42.00         0.81 o                         
  -2   4   7          0.20          0.33         0.04 o                         
  -1   4   7         12.02         12.15         0.15 o                         
   0   4   7         47.43         48.02         0.66 o                         
   1   4   7          6.19          5.16         0.20 o                         
   2   4   7         15.05         17.68         0.46 o                         
   3   4   7          3.19          4.12         1.08 o                         
   4   4   7          0.01          0.03         0.62 o                         
  -6   5   7          0.06          0.06         0.05 o                         
  -5   5   7          1.00          1.13         0.08 o                         
  -4   5   7          0.76          0.64         0.08 o                         
  -3   5   7          3.15          3.35         0.12 o                         
  -2   5   7          0.03          0.20         0.03 o                         
  -1   5   7          0.03          0.38         0.03 o                         
   0   5   7          0.00          1.20         0.08 o                         
   1   5   7          0.55          0.88         0.07 o                         
   2   5   7         19.35         21.76         0.73 o                         
   3   5   7          0.11          2.25         0.61 o                         
   4   5   7          0.13          0.06         0.47 o                         
   5   5   7          0.06         -0.02         0.59 o                         
  -6   6   7          0.00          0.01         0.04 o                         
  -5   6   7          0.05          0.06         0.05 o                         
  -4   6   7          3.69          3.11         0.09 o                         
  -3   6   7          0.13          0.19         0.04 o                         
  -2   6   7          8.36          8.67         0.16 o                         
  -1   6   7          2.90          2.85         0.08 o                         
   0   6   7          2.32          1.86         0.05 o                         
   1   6   7          3.32          3.24         0.14 o                         
   2   6   7          0.70          1.17         0.08 o                         
   3   6   7          0.98          1.08         0.11 o                         
   4   6   7          0.00          0.07         0.21 o                         
   5   6   7          0.08          0.12         0.49 o                         
  -5   7   7          0.00          0.06         0.04 o                         
  -4   7   7          0.05          0.05         0.04 o                         
  -3   7   7         10.71         11.06         0.20 o                         
  -2   7   7          1.79          2.11         0.06 o                         
  -1   7   7          4.08          4.20         0.10 o                         
   0   7   7          1.42          3.02         0.07 o                         
   1   7   7          6.31          5.73         0.12 o                         
   2   7   7          1.27          1.19         0.05 o                         
   3   7   7          0.01          0.10         0.07 o                         
   4   7   7          0.21          0.28         0.16 o                         
   5   7   7          0.09          0.10         0.21 o                         
  -5   8   7          0.08          0.06         0.04 o                         
  -4   8   7          0.29          0.29         0.04 o                         
  -3   8   7          0.01          0.14         0.05 o                         
  -2   8   7          8.80          9.51         0.12 o                         
  -1   8   7         16.14         14.95         0.17 o                         
   0   8   7         42.22         42.03         0.74 o                         
   1   8   7          1.42          1.06         0.04 o                         
   2   8   7          5.08          5.47         0.15 o                         
   3   8   7          6.27          6.46         0.19 o                         
   4   8   7          0.90          0.80         0.10 o                         
   5   8   7          0.01          0.04         0.16 o                         
  -5   9   7          0.00          0.02         0.04 o                         
  -4   9   7          0.13          0.14         0.04 o                         
  -3   9   7          1.38          1.10         0.04 o                         
  -2   9   7          0.21          0.67         0.04 o                         
  -1   9   7         26.39         26.94         0.36 o                         
   0   9   7         12.17         12.04         0.28 o                         
   1   9   7          7.80          7.81         0.12 o                         
   2   9   7          0.13          0.28         0.06 o                         
   3   9   7          0.03          0.14         0.05 o                         
   4   9   7          1.16          1.16         0.08 o                         
   5   9   7          0.46          0.41         0.11 o                         
  -5  10   7          0.01          0.02         0.04 o                         
  -4  10   7          0.16          0.21         0.04 o                         
  -3  10   7          0.05          0.16         0.03 o                         
  -2  10   7          0.78          0.90         0.03 o                         
  -1  10   7          0.14          0.49         0.03 o                         
   0  10   7          0.15          0.34         0.03 o                         
   1  10   7          1.16          1.09         0.04 o                         
   2  10   7          0.14          0.18         0.03 o                         
   3  10   7          0.00          0.12         0.04 o                         
   4  10   7          0.14          0.11         0.05 o                         
   5  10   7          0.07          0.08         0.08 o                         
  -5  11   7          0.01          0.01         0.03 o                         
  -4  11   7          0.57          0.40         0.04 o                         
  -3  11   7          0.29          0.34         0.03 o                         
  -2  11   7          0.02          0.10         0.02 o                         
  -1  11   7          0.03          0.28         0.03 o                         
   0  11   7          0.67          0.78         0.03 o                         
   1  11   7          0.73          0.79         0.03 o                         
   2  11   7          0.16          0.19         0.05 o                         
   3  11   7          0.25          0.15         0.04 o                         
   4  11   7          0.00          0.03         0.04 o                         
  -4  12   7          0.05          0.05         0.03 o                         
  -3  12   7          0.55          0.46         0.03 o                         
  -2  12   7          0.16          0.22         0.02 o                         
  -1  12   7          4.41          4.36         0.06 o                         
   0  12   7          0.39          0.47         0.03 o                         
   1  12   7          0.14          0.23         0.03 o                         
   2  12   7          0.27          0.25         0.03 o                         
   3  12   7          0.18          0.14         0.03 o                         
   4  12   7          0.02          0.02         0.03 o                         
  -4  13   7          0.81          0.72         0.05 o                         
  -3  13   7          0.27          0.28         0.02 o                         
  -2  13   7          1.68          1.68         0.04 o                         
  -1  13   7          1.65          1.35         0.03 o                         
   0  13   7          1.13          1.05         0.04 o                         
   1  13   7          3.76          3.53         0.10 o                         
   2  13   7          0.07          0.08         0.03 o                         
   3  13   7          0.00          0.02         0.05 o                         
   4  13   7          0.02          0.02         0.03 o                         
  -3  14   7          0.04          0.06         0.02 o                         
  -2  14   7          0.23          0.26         0.02 o                         
  -1  14   7          0.20          0.28         0.02 o                         
   0  14   7          0.19          0.16         0.02 o                         
   1  14   7          0.01          0.07         0.02 o                         
   2  14   7          0.23          0.18         0.03 o                         
   3  14   7          0.04          0.07         0.03 o                         
  -3  15   7          0.25          0.23         0.03 o                         
  -2  15   7          0.14          0.11         0.02 o                         
  -1  15   7          0.42          0.47         0.03 o                         
   0  15   7          0.07          0.12         0.07 o                         
   1  15   7          0.24          0.21         0.03 o                         
   2  15   7          0.19          0.21         0.03 o                         
   3  15   7          0.04          0.04         0.08 o                         
  -2  16   7          0.06          0.06         0.02 o                         
  -1  16   7          0.17          0.15         0.02 o                         
   0  16   7          0.42          0.38         0.05 o                         
   1  16   7          0.00          0.02         0.02 o                         
   2  16   7          0.00          0.02         0.02 o                         
  -1  17   7          0.00          0.03         0.02 o                         
   0  17   7          0.17          0.15         0.02 o                         
   1  17   7          0.07          0.06         0.03 o                         
  -6   0   8          0.79          0.68         0.13 o                         
  -5   0   8          0.06          0.16         0.07 o                         
  -4   0   8          0.40          1.03         0.07 o                         
  -3   0   8         10.97         11.52         0.27 o                         
  -2   0   8         63.91         68.55         1.80 o                         
  -1   0   8         48.51         34.43         0.62 o                         
   0   0   8        220.23        168.10         6.56 o                         
   1   0   8          6.35          5.70         0.81 o                         
  -6   1   8          0.00          0.05         0.07 o                         
  -5   1   8          0.49          0.50         0.06 o                         
  -4   1   8          1.70          1.83         0.07 o                         
  -3   1   8          0.00          0.20         0.03 o                         
  -2   1   8          7.79          8.51         0.16 o                         
  -1   1   8        229.03        162.32         5.60 o                         
   0   1   8         16.78         13.10         0.27 o                         
   1   1   8          8.31          9.02         0.35 o                         
  -6   2   8          0.11          0.14         0.06 o                         
  -5   2   8          0.10          0.16         0.05 o                         
  -4   2   8          1.70          1.58         0.08 o                         
  -3   2   8          0.31          0.36         0.04 o                         
  -2   2   8          0.48          0.60         0.03 o                         
  -1   2   8         30.76         26.40         0.28 o                         
   0   2   8          3.24          3.97         0.14 o                         
   1   2   8         20.79         23.67         0.51 o                         
   2   2   8          2.67          2.09         0.56 o                         
  -6   3   8          0.01          0.01         0.19 o                         
  -5   3   8          0.87          0.77         0.06 o                         
  -4   3   8          0.03          0.19         0.08 o                         
  -3   3   8          3.22          3.05         0.08 o                         
  -2   3   8          0.37          0.72         0.04 o                         
  -1   3   8         15.34         13.96         0.17 o                         
   0   3   8         17.68         13.90         0.27 o                         
   1   3   8          5.07          5.80         0.22 o                         
   2   3   8          1.21          1.18         0.18 o                         
  -6   4   8          0.03          0.05         0.05 o                         
  -5   4   8          0.45          0.47         0.05 o                         
  -4   4   8          0.29          0.22         0.05 o                         
  -3   4   8         22.00         24.38         0.37 o                         
  -2   4   8         16.99         16.16         0.22 o                         
  -1   4   8         39.50         34.48         0.56 o                         
   0   4   8          2.93          2.13         0.08 o                         
   1   4   8         11.36         12.27         0.32 o                         
   2   4   8          0.63          0.52         0.09 o                         
   3   4   8          2.42          2.99         0.76 o                         
  -6   5   8          0.01          0.03         0.04 o                         
  -5   5   8          0.04          0.03         0.05 o                         
  -4   5   8         12.70         13.88         0.23 o                         
  -3   5   8         13.78         14.32         0.22 o                         
  -2   5   8          1.34          1.58         0.07 o                         
  -1   5   8          0.23          0.86         0.07 o                         
   0   5   8          2.96          3.31         0.23 o                         
   1   5   8          9.00          7.26         0.23 o                         
   2   5   8          9.87          7.60         0.28 o                         
   3   5   8          2.35          1.34         0.19 o                         
   4   5   8          0.03          0.05         0.47 o                         
   5   5   8          0.00          0.02         0.57 o                         
  -6   6   8          0.03          0.02         0.04 o                         
  -5   6   8          0.05          0.11         0.04 o                         
  -4   6   8          0.96          1.10         0.10 o                         
  -3   6   8          1.21          1.41         0.07 o                         
  -2   6   8          1.01          1.59         0.08 o                         
  -1   6   8         10.16          9.26         0.14 o                         
   0   6   8          0.37          0.95         0.06 o                         
   1   6   8          9.40          9.74         0.26 o                         
   2   6   8          1.92          1.47         0.10 o                         
   3   6   8          0.01          0.18         0.10 o                         
   4   6   8          0.01          0.22         0.31 o                         
   5   6   8          0.02          0.14         0.51 o                         
  -5   7   8          0.03          0.05         0.04 o                         
  -4   7   8          0.09          0.12         0.04 o                         
  -3   7   8          0.17          0.42         0.05 o                         
  -2   7   8          0.57          0.73         0.03 o                         
  -1   7   8         35.01         33.87         0.49 o                         
   0   7   8          0.03          0.43         0.04 o                         
   1   7   8          0.33          0.78         0.05 o                         
   2   7   8          1.05          1.16         0.07 o                         
   3   7   8          0.00          0.15         0.07 o                         
   4   7   8          0.53          0.49         0.12 o                         
   5   7   8          0.51          0.64         0.33 o                         
  -5   8   8          0.04          0.07         0.04 o                         
  -4   8   8          0.15          0.15         0.04 o                         
  -3   8   8          0.29          0.31         0.04 o                         
  -2   8   8          2.35          2.29         0.05 o                         
  -1   8   8          0.21          0.50         0.04 o                         
   0   8   8          2.72          4.68         0.08 o                         
   1   8   8          0.09          0.22         0.04 o                         
   2   8   8          0.75          0.75         0.05 o                         
   3   8   8          0.31          0.38         0.06 o                         
   4   8   8          0.21          0.21         0.09 o                         
   5   8   8          0.00          0.00         0.20 o                         
  -5   9   8          0.03          0.04         0.04 o                         
  -4   9   8          0.00          0.05         0.04 o                         
  -3   9   8          0.09          0.13         0.03 o                         
  -2   9   8          0.20          0.33         0.02 o                         
  -1   9   8          0.52          1.03         0.08 o                         
   0   9   8          2.37          2.84         0.06 o                         
   1   9   8          3.45          3.47         0.07 o                         
   2   9   8          0.05          0.10         0.04 o                         
   3   9   8          0.37          0.49         0.05 o                         
   4   9   8          0.36          0.35         0.07 o                         
   5   9   8          0.04          0.04         0.14 o                         
  -5  10   8          0.09          0.09         0.03 o                         
  -4  10   8          0.68          0.63         0.04 o                         
  -3  10   8          0.00          0.09         0.03 o                         
  -2  10   8          0.02          0.11         0.02 o                         
  -1  10   8          0.39          0.44         0.02 o                         
   0  10   8          0.01          0.27         0.02 o                         
   1  10   8          0.37          0.44         0.03 o                         
   2  10   8          0.11          0.13         0.05 o                         
   3  10   8          0.05          0.16         0.04 o                         
   4  10   8          0.01          0.04         0.05 o                         
  -5  11   8          0.13          0.13         0.04 o                         
  -4  11   8          0.49          0.40         0.03 o                         
  -3  11   8          0.61          0.60         0.03 o                         
  -2  11   8          0.41          0.37         0.02 o                         
  -1  11   8          0.19          0.35         0.02 o                         
   0  11   8          0.01          0.29         0.05 o                         
   1  11   8          0.03          0.15         0.03 o                         
   2  11   8          0.20          0.28         0.03 o                         
   3  11   8          0.56          0.46         0.04 o                         
   4  11   8          0.14          0.16         0.04 o                         
  -4  12   8          0.02          0.02         0.03 o                         
  -3  12   8          3.73          3.32         0.09 o                         
  -2  12   8          4.07          4.11         0.08 o                         
  -1  12   8          0.31          0.33         0.02 o                         
   0  12   8          0.05          0.07         0.02 o                         
   1  12   8          0.45          0.50         0.03 o                         
   2  12   8          1.19          1.14         0.05 o                         
   3  12   8          0.34          0.32         0.03 o                         
   4  12   8          0.07          0.08         0.04 o                         
  -4  13   8          0.46          0.38         0.03 o                         
  -3  13   8          0.16          0.18         0.03 o                         
  -2  13   8          0.09          0.12         0.02 o                         
  -1  13   8          0.43          0.37         0.02 o                         
   0  13   8          0.05          0.09         0.02 o                         
   1  13   8          0.25          0.24         0.03 o                         
   2  13   8          0.84          0.77         0.06 o                         
   3  13   8          0.07          0.08         0.03 o                         
  -3  14   8          0.09          0.08         0.02 o                         
  -2  14   8          0.07          0.07         0.02 o                         
  -1  14   8          0.02          0.09         0.01 o                         
   0  14   8          0.00          0.06         0.02 o                         
   1  14   8          0.57          0.45         0.03 o                         
   2  14   8          0.04          0.06         0.03 o                         
   3  14   8          0.00          0.01         0.03 o                         
  -3  15   8          0.02          0.02         0.02 o                         
  -2  15   8          1.02          0.87         0.04 o                         
  -1  15   8          0.44          0.39         0.02 o                         
   0  15   8          0.43          0.46         0.04 o                         
   1  15   8          0.00          0.03         0.02 o                         
   2  15   8          0.07          0.09         0.02 o                         
  -2  16   8          0.31          0.25         0.02 o                         
  -1  16   8          0.08          0.09         0.01 o                         
   0  16   8          0.21          0.22         0.08 o                         
   1  16   8          0.01          0.07         0.03 o                         
   2  16   8          0.09          0.10         0.03 o                         
  -1  17   8          0.49          0.42         0.04 o                         
   0  17   8          0.59          0.45         0.03 o                         
  -6   1   9          0.09          0.10         0.06 o                         
  -5   1   9          0.09          0.14         0.05 o                         
  -4   1   9          0.21          0.20         0.04 o                         
  -3   1   9          0.06          0.20         0.03 o                         
  -2   1   9          0.08          0.38         0.03 o                         
  -1   1   9         20.66         16.47         0.18 o                         
   0   1   9         78.85         77.07         1.32 o                         
   1   1   9          0.12          0.70         0.11 o                         
  -6   2   9          0.02          0.04         0.05 o                         
  -5   2   9          0.41          0.29         0.05 o                         
  -4   2   9          4.58          4.06         0.08 o                         
  -3   2   9          2.28          2.20         0.07 o                         
  -2   2   9          0.25          0.44         0.04 o                         
  -1   2   9         21.02         19.21         0.21 o                         
   0   2   9          5.91          6.31         0.19 o                         
   1   2   9          1.29          2.39         0.14 o                         
   2   2   9          0.06          0.94         0.41 o                         
  -6   3   9          0.02          0.04         0.05 o                         
  -5   3   9          0.10          0.16         0.05 o                         
  -4   3   9          2.40          2.54         0.08 o                         
  -3   3   9         23.17         28.81         0.37 o                         
  -2   3   9          8.24          8.17         0.18 o                         
  -1   3   9         13.50         11.58         0.14 o                         
   0   3   9          0.13          1.21         0.08 o                         
   1   3   9          1.57          1.39         0.09 o                         
   2   3   9          3.49          3.26         0.27 o                         
  -6   4   9          0.01          0.02         0.04 o                         
  -5   4   9          0.00          0.11         0.04 o                         
  -4   4   9          1.68          1.68         0.06 o                         
  -3   4   9         13.04         14.39         0.21 o                         
  -2   4   9        123.24        121.31         3.53 o                         
  -1   4   9          3.12          2.64         0.08 o                         
   0   4   9         11.46         12.08         0.23 o                         
   1   4   9          6.79          7.32         0.26 o                         
   2   4   9          0.49          1.08         0.21 o                         
   3   4   9          2.92          2.59         0.53 o                         
  -6   5   9          0.00          0.01         0.04 o                         
  -5   5   9          0.17          0.15         0.04 o                         
  -4   5   9          1.76          1.64         0.06 o                         
  -3   5   9          3.20          2.77         0.08 o                         
  -2   5   9          2.45          2.81         0.08 o                         
  -1   5   9          3.05          3.03         0.09 o                         
   0   5   9          1.86          2.86         0.18 o                         
   1   5   9          0.20          0.23         0.04 o                         
   2   5   9          0.07          0.21         0.06 o                         
   3   5   9          4.29          3.40         0.27 o                         
   4   5   9          0.14          0.03         0.44 o                         
   5   5   9          0.03          0.12         0.62 o                         
  -6   6   9          0.01          0.04         0.05 o                         
  -5   6   9          0.04          0.04         0.04 o                         
  -4   6   9          0.00          0.14         0.04 o                         
  -3   6   9          3.89          3.74         0.09 o                         
  -2   6   9          1.24          1.26         0.06 o                         
  -1   6   9         14.29         13.46         0.15 o                         
   0   6   9          1.68          3.32         0.07 o                         
   1   6   9          0.59          0.60         0.04 o                         
   2   6   9          0.59          1.01         0.13 o                         
   3   6   9          1.01          0.84         0.11 o                         
   4   6   9          0.16          0.15         0.28 o                         
   5   6   9          0.02         -0.02         0.47 o                         
  -5   7   9          0.01          0.09         0.04 o                         
  -4   7   9          0.01          0.22         0.04 o                         
  -3   7   9          1.29          1.27         0.05 o                         
  -2   7   9         22.50         22.72         0.27 o                         
  -1   7   9          6.69          6.80         0.09 o                         
   0   7   9          0.23          0.34         0.03 o                         
   1   7   9          6.22          6.33         0.15 o                         
   2   7   9          1.67          1.21         0.08 o                         
   3   7   9          0.06          0.08         0.07 o                         
   4   7   9          0.10          0.30         0.16 o                         
   5   7   9          0.05          0.02         0.43 o                         
  -5   8   9          0.15          0.15         0.04 o                         
  -4   8   9          0.30          0.25         0.04 o                         
  -3   8   9          0.12          0.24         0.03 o                         
  -2   8   9          0.22          0.57         0.05 o                         
  -1   8   9          1.40          1.95         0.06 o                         
   0   8   9          9.23          8.74         0.14 o                         
   1   8   9         15.80         18.30         0.26 o                         
   2   8   9          0.19          0.41         0.05 o                         
   3   8   9          1.74          1.74         0.08 o                         
   4   8   9          0.75          0.68         0.11 o                         
   5   8   9          0.10          0.16         0.23 o                         
  -5   9   9          0.04          0.04         0.03 o                         
  -4   9   9          0.03          0.08         0.03 o                         
  -3   9   9          0.03          0.12         0.03 o                         
  -2   9   9          3.54          3.28         0.05 o                         
  -1   9   9          0.75          1.33         0.06 o                         
   0   9   9         12.90         12.90         0.16 o                         
   1   9   9         12.45         13.52         0.19 o                         
   2   9   9          2.14          1.80         0.07 o                         
   3   9   9          0.07          0.14         0.05 o                         
   4   9   9          0.03          0.06         0.07 o                         
   5   9   9          0.20          0.24         0.12 o                         
  -5  10   9          0.00          0.02         0.03 o                         
  -4  10   9          0.00          0.03         0.03 o                         
  -3  10   9          0.14          0.19         0.03 o                         
  -2  10   9          0.24          0.26         0.02 o                         
  -1  10   9          2.72          2.80         0.05 o                         
   0  10   9          0.10          0.21         0.02 o                         
   1  10   9          0.03          0.22         0.03 o                         
   2  10   9          1.13          0.96         0.06 o                         
   3  10   9          0.14          0.19         0.04 o                         
   4  10   9          0.02          0.03         0.05 o                         
  -4  11   9          0.01          0.02         0.03 o                         
  -3  11   9          1.03          0.90         0.03 o                         
  -2  11   9          0.10          0.17         0.02 o                         
  -1  11   9          0.00          0.13         0.02 o                         
   0  11   9          0.01          0.19         0.02 o                         
   1  11   9          0.89          0.78         0.03 o                         
   2  11   9          0.27          0.32         0.03 o                         
   3  11   9          0.06          0.09         0.04 o                         
   4  11   9          0.09          0.08         0.04 o                         
  -4  12   9          0.00          0.04         0.03 o                         
  -3  12   9          0.18          0.16         0.02 o                         
  -2  12   9          0.99          0.99         0.03 o                         
  -1  12   9          0.06          0.25         0.02 o                         
   0  12   9          4.00          4.11         0.10 o                         
   1  12   9          0.06          0.10         0.03 o                         
   2  12   9          0.38          0.36         0.04 o                         
   3  12   9          0.09          0.09         0.05 o                         
   4  12   9          0.08          0.08         0.03 o                         
  -4  13   9          0.18          0.15         0.02 o                         
  -3  13   9          1.31          1.25         0.06 o                         
  -2  13   9          0.35          0.36         0.02 o                         
  -1  13   9          2.08          1.94         0.09 o                         
   0  13   9          0.46          0.51         0.03 o                         
   1  13   9          1.64          1.35         0.05 o                         
   2  13   9          0.91          0.81         0.05 o                         
   3  13   9          0.03          0.05         0.03 o                         
  -3  14   9          0.01          0.03         0.02 o                         
  -2  14   9          0.09          0.10         0.02 o                         
  -1  14   9          1.17          1.14         0.10 o                         
   0  14   9          0.11          0.13         0.03 o                         
   1  14   9          0.02          0.08         0.02 o                         
   2  14   9          0.02          0.04         0.02 o                         
   3  14   9          0.20          0.14         0.03 o                         
  -3  15   9          0.09          0.10         0.02 o                         
  -2  15   9          0.40          0.38         0.02 o                         
  -1  15   9          0.45          0.44         0.02 o                         
   0  15   9          0.26          0.18         0.02 o                         
   1  15   9          0.08          0.11         0.02 o                         
   2  15   9          0.14          0.11         0.02 o                         
  -2  16   9          0.03          0.04         0.02 o                         
  -1  16   9          0.06          0.10         0.01 o                         
   0  16   9          0.03          0.07         0.03 o                         
   1  16   9          0.38          0.31         0.03 o                         
   0  17   9          0.01          0.04         0.02 o                         
  -6   0  10          0.00          0.02         0.06 o                         
  -5   0  10          3.94          4.12         0.15 o                         
  -4   0  10          0.06          0.19         0.05 o                         
  -3   0  10          7.42          8.50         0.19 o                         
  -2   0  10         36.15         38.90         0.60 o                         
  -1   0  10         27.41         24.09         0.37 o                         
   0   0  10         25.61         35.78         0.59 o                         
   1   0  10        116.53        129.94         6.11 o                         
  -6   1  10          0.04          0.08         0.04 o                         
  -5   1  10          0.03          0.11         0.04 o                         
  -4   1  10          4.30          3.73         0.07 o                         
  -3   1  10          1.07          1.56         0.06 o                         
  -2   1  10          2.96          3.18         0.09 o                         
  -1   1  10          0.49          1.17         0.05 o                         
   0   1  10        121.87        124.27         3.07 o                         
   1   1  10         15.69         15.55         0.41 o                         
   2   1  10          0.76          0.00         0.70 o                         
  -6   2  10          0.01          0.03         0.04 o                         
  -5   2  10          0.26          0.25         0.04 o                         
  -4   2  10          0.01          0.13         0.04 o                         
  -3   2  10          4.30          3.93         0.11 o                         
  -2   2  10          3.48          3.57         0.09 o                         
  -1   2  10          0.40          1.15         0.08 o                         
   0   2  10          4.35          4.74         0.15 o                         
   1   2  10          5.90          5.34         0.18 o                         
   2   2  10          3.37          3.65         0.32 o                         
  -6   3  10          0.00          0.01         0.04 o                         
  -5   3  10          0.10          0.05         0.04 o                         
  -4   3  10          1.11          1.15         0.05 o                         
  -3   3  10          0.15          0.50         0.09 o                         
  -2   3  10          4.55          4.21         0.09 o                         
  -1   3  10          0.80          0.72         0.03 o                         
   0   3  10         22.97         20.75         0.77 o                         
   1   3  10          3.77          2.34         0.11 o                         
   2   3  10          5.26          5.19         0.51 o                         
  -6   4  10          0.01          0.03         0.04 o                         
  -5   4  10          0.36          0.25         0.04 o                         
  -4   4  10          1.17          1.14         0.05 o                         
  -3   4  10          0.42          0.43         0.06 o                         
  -2   4  10         66.95         65.55         1.47 o                         
  -1   4  10         45.71         39.77         0.53 o                         
   0   4  10         18.25         18.06         0.24 o                         
   1   4  10          4.16          3.54         0.12 o                         
   2   4  10          2.37          2.06         0.15 o                         
   3   4  10          0.14          0.14         0.43 o                         
  -6   5  10          0.03          0.05         0.04 o                         
  -5   5  10          0.03          0.04         0.04 o                         
  -4   5  10          0.03          0.08         0.04 o                         
  -3   5  10         27.95         30.90         0.55 o                         
  -2   5  10         26.62         26.81         0.32 o                         
  -1   5  10         10.75         10.63         0.13 o                         
   0   5  10          0.23          0.90         0.04 o                         
   1   5  10          3.19          3.05         0.11 o                         
   2   5  10          2.51          1.76         0.09 o                         
   3   5  10          1.11          0.48         0.13 o                         
   4   5  10          0.26          0.14         0.58 o                         
   5   5  10          0.00          0.12         1.56 o                         
  -5   6  10          0.06          0.08         0.04 o                         
  -4   6  10          1.06          0.95         0.05 o                         
  -3   6  10          2.96          3.11         0.07 o                         
  -2   6  10          7.38          7.76         0.11 o                         
  -1   6  10          0.77          0.97         0.04 o                         
   0   6  10          4.87          6.78         0.18 o                         
   1   6  10          2.29          2.24         0.07 o                         
   2   6  10          1.88          1.15         0.09 o                         
   3   6  10          0.01          0.28         0.09 o                         
   4   6  10          0.00          0.04         0.35 o                         
   5   6  10          0.01         -0.01         0.49 o                         
  -5   7  10          0.22          0.21         0.04 o                         
  -4   7  10          0.32          0.33         0.04 o                         
  -3   7  10          0.03          0.15         0.03 o                         
  -2   7  10          0.22          0.39         0.03 o                         
  -1   7  10          0.01          0.24         0.02 o                         
   0   7  10         38.49         39.00         0.71 o                         
   1   7  10          0.53          0.87         0.05 o                         
   2   7  10          1.34          1.39         0.07 o                         
   3   7  10          0.34          0.30         0.07 o                         
   4   7  10          0.00         -0.01         0.15 o                         
   5   7  10          0.10         -0.01         0.38 o                         
  -5   8  10          0.16          0.14         0.04 o                         
  -4   8  10          0.18          0.15         0.04 o                         
  -3   8  10          0.45          0.42         0.03 o                         
  -2   8  10          0.71          0.45         0.02 o                         
  -1   8  10          2.23          2.30         0.05 o                         
   0   8  10          0.53          0.81         0.03 o                         
   1   8  10          4.57          5.04         0.14 o                         
   2   8  10          0.09          0.11         0.04 o                         
   3   8  10          0.11          0.09         0.06 o                         
   4   8  10          0.06          0.09         0.10 o                         
   5   8  10          0.02         -0.09         0.34 o                         
  -5   9  10          0.00          0.01         0.03 o                         
  -4   9  10          0.01          0.06         0.03 o                         
  -3   9  10          0.01          0.12         0.03 o                         
  -2   9  10          0.43          0.50         0.02 o                         
  -1   9  10          0.10          0.17         0.02 o                         
   0   9  10          0.90          1.15         0.07 o                         
   1   9  10          1.29          1.26         0.04 o                         
   2   9  10          1.11          1.01         0.05 o                         
   3   9  10          0.03          0.03         0.05 o                         
   4   9  10          0.12          0.19         0.07 o                         
  -5  10  10          0.02          0.02         0.06 o                         
  -4  10  10          0.33          0.36         0.03 o                         
  -3  10  10          1.72          1.81         0.04 o                         
  -2  10  10          0.06          0.10         0.02 o                         
  -1  10  10          0.17          0.41         0.02 o                         
   0  10  10          0.76          0.88         0.03 o                         
   1  10  10          0.39          0.39         0.03 o                         
   2  10  10          0.01          0.06         0.05 o                         
   3  10  10          0.13          0.13         0.04 o                         
   4  10  10          0.00          0.01         0.05 o                         
  -4  11  10          0.21          0.27         0.03 o                         
  -3  11  10          0.77          0.69         0.03 o                         
  -2  11  10          0.40          0.34         0.02 o                         
  -1  11  10          0.02          0.11         0.02 o                         
   0  11  10          0.33          0.86         0.06 o                         
   1  11  10          0.08          0.17         0.03 o                         
   2  11  10          0.00          0.06         0.05 o                         
   3  11  10          0.05          0.11         0.17 o                         
   4  11  10          0.03          0.05         0.04 o                         
  -4  12  10          0.15          0.16         0.05 o                         
  -3  12  10          0.15          0.15         0.02 o                         
  -2  12  10          8.57          8.28         0.14 o                         
  -1  12  10          6.10          6.10         0.11 o                         
   0  12  10          0.13          0.29         0.06 o                         
   1  12  10          0.01          0.06         0.03 o                         
   2  12  10          0.17          0.20         0.03 o                         
   3  12  10          0.41          0.33         0.16 o                         
   4  12  10          0.10          0.12         0.04 o                         
  -4  13  10          0.35          0.30         0.03 o                         
  -3  13  10          0.83          0.68         0.04 o                         
  -2  13  10          0.30          0.26         0.02 o                         
  -1  13  10          0.15          0.16         0.02 o                         
   0  13  10          1.18          0.88         0.06 o                         
   1  13  10          0.00          0.03         0.02 o                         
   2  13  10          0.01          0.02         0.03 o                         
   3  13  10          0.26          0.21         0.05 o                         
  -3  14  10          0.29          0.25         0.02 o                         
  -2  14  10          0.05          0.08         0.02 o                         
  -1  14  10          0.19          0.28         0.03 o                         
   0  14  10          0.02          0.06         0.08 o                         
   1  14  10          0.09          0.14         0.02 o                         
   2  14  10          0.19          0.13         0.03 o                         
   3  14  10          0.05          0.04         0.03 o                         
  -3  15  10          0.01          0.02         0.03 o                         
  -2  15  10          0.03          0.04         0.01 o                         
  -1  15  10          0.77          0.60         0.06 o                         
   0  15  10          0.38          0.39         0.03 o                         
   1  15  10          0.09          0.10         0.02 o                         
   2  15  10          0.00          0.01         0.02 o                         
  -2  16  10          0.03          0.03         0.02 o                         
  -1  16  10          0.12          0.12         0.02 o                         
   0  16  10          0.03          0.05         0.02 o                         
   1  16  10          0.24          0.27         0.03 o                         
  -6   1  11          0.00          0.01         0.04 o                         
  -5   1  11          0.12          0.17         0.03 o                         
  -4   1  11          0.08          0.23         0.04 o                         
  -3   1  11          0.42          0.62         0.09 o                         
  -2   1  11          1.81          1.52         0.05 o                         
  -1   1  11          2.12          1.99         0.06 o                         
   0   1  11         16.09         17.14         0.28 o                         
   1   1  11         25.96         31.16         0.55 o                         
   2   1  11          0.55          0.09         0.23 o                         
  -6   2  11          0.04          0.04         0.04 o                         
  -5   2  11          0.06          0.07         0.03 o                         
  -4   2  11          0.64          0.60         0.04 o                         
  -3   2  11         15.74         16.55         0.21 o                         
  -2   2  11          8.39          8.54         0.11 o                         
  -1   2  11          0.67          1.14         0.07 o                         
   0   2  11         21.95         23.18         0.32 o                         
   1   2  11          7.38          7.92         0.24 o                         
   2   2  11          0.12          0.33         0.12 o                         
  -6   3  11          0.00          0.04         0.04 o                         
  -5   3  11          0.00          0.05         0.04 o                         
  -4   3  11          0.09          0.20         0.03 o                         
  -3   3  11          4.32          4.85         0.11 o                         
  -2   3  11         26.56         27.88         0.32 o                         
  -1   3  11          1.07          1.47         0.06 o                         
   0   3  11         15.30         15.08         0.34 o                         
   1   3  11          0.73          0.98         0.06 o                         
   2   3  11          0.44          0.46         0.10 o                         
   3   3  11          0.19         -0.25         0.65 o                         
  -6   4  11          0.03          0.04         0.03 o                         
  -5   4  11          0.06          0.07         0.04 o                         
  -4   4  11          0.12          0.18         0.04 o                         
  -3   4  11          2.35          2.63         0.06 o                         
  -2   4  11         36.97         36.74         0.54 o                         
  -1   4  11        193.19        162.80         6.09 o                         
   0   4  11          8.49          7.25         0.17 o                         
   1   4  11          2.68          2.90         0.09 o                         
   2   4  11          0.21          0.34         0.07 o                         
   3   4  11          0.01          0.16         0.41 o                         
  -6   5  11          0.00          0.01         0.04 o                         
  -5   5  11          0.01          0.03         0.03 o                         
  -4   5  11          0.43          0.38         0.04 o                         
  -3   5  11          0.99          0.65         0.06 o                         
  -2   5  11          6.48          6.40         0.09 o                         
  -1   5  11          0.34          0.80         0.05 o                         
   0   5  11          6.39          6.73         0.16 o                         
   1   5  11          3.13          2.61         0.10 o                         
   2   5  11          0.03          0.34         0.09 o                         
   3   5  11          0.19          0.33         0.12 o                         
   4   5  11          0.66          0.19         0.50 o                         
  -5   6  11          0.02          0.03         0.03 o                         
  -4   6  11          0.30          0.24         0.04 o                         
  -3   6  11          0.05          0.09         0.04 o                         
  -2   6  11          0.63          0.80         0.03 o                         
  -1   6  11          2.78          3.34         0.10 o                         
   0   6  11          8.63          8.50         0.41 o                         
   1   6  11          0.33          0.36         0.04 o                         
   2   6  11          0.06          0.39         0.07 o                         
   3   6  11          0.03          0.12         0.09 o                         
   4   6  11          0.40          0.32         0.35 o                         
   5   6  11          0.01         -0.07         0.60 o                         
  -5   7  11          0.19          0.17         0.03 o                         
  -4   7  11          0.04          0.10         0.03 o                         
  -3   7  11          0.02          0.17         0.03 o                         
  -2   7  11          5.34          5.51         0.09 o                         
  -1   7  11         17.71         16.28         0.18 o                         
   0   7  11          9.84          9.18         0.15 o                         
   1   7  11          0.31          0.47         0.04 o                         
   2   7  11          3.60          3.08         0.16 o                         
   3   7  11          0.14          0.14         0.07 o                         
   4   7  11          0.00          0.12         0.15 o                         
   5   7  11          0.05          0.16         0.50 o                         
  -5   8  11          0.81          0.72         0.04 o                         
  -4   8  11          0.46          0.45         0.05 o                         
  -3   8  11          0.21          0.26         0.03 o                         
  -2   8  11          0.04          0.26         0.03 o                         
  -1   8  11          1.06          1.31         0.04 o                         
   0   8  11          0.18          0.31         0.03 o                         
   1   8  11          0.60          0.56         0.05 o                         
   2   8  11          3.06          3.41         0.13 o                         
   3   8  11          0.53          0.49         0.07 o                         
   4   8  11          0.28          0.37         0.11 o                         
   5   8  11          0.05          0.08         0.38 o                         
  -5   9  11          0.00          0.03         0.03 o                         
  -4   9  11          0.63          0.51         0.04 o                         
  -3   9  11          0.28          0.46         0.05 o                         
  -2   9  11          0.08          0.18         0.02 o                         
  -1   9  11          3.02          2.95         0.05 o                         
   0   9  11          1.39          1.76         0.05 o                         
   1   9  11          2.40          2.69         0.09 o                         
   2   9  11          4.52          4.44         0.19 o                         
   3   9  11          0.27          0.24         0.05 o                         
   4   9  11          0.11          0.09         0.07 o                         
  -5  10  11          0.07          0.07         0.03 o                         
  -4  10  11          0.00          0.03         0.03 o                         
  -3  10  11          0.07          0.16         0.03 o                         
  -2  10  11          0.03          0.12         0.02 o                         
  -1  10  11          0.38          0.40         0.02 o                         
   0  10  11          3.21          3.04         0.07 o                         
   1  10  11          0.01          0.13         0.03 o                         
   2  10  11          0.00          0.17         0.04 o                         
   3  10  11          0.52          0.45         0.05 o                         
   4  10  11          0.04          0.04         0.06 o                         
  -4  11  11          0.01          0.03         0.03 o                         
  -3  11  11          0.00          0.03         0.02 o                         
  -2  11  11          1.08          0.98         0.03 o                         
  -1  11  11          0.00          0.07         0.02 o                         
   0  11  11          0.03          0.11         0.02 o                         
   1  11  11          0.11          0.17         0.03 o                         
   2  11  11          0.44          0.42         0.04 o                         
   3  11  11          0.08          0.11         0.09 o                         
   4  11  11          0.02          0.05         0.05 o                         
  -4  12  11          0.03          0.03         0.02 o                         
  -3  12  11          0.04          0.08         0.02 o                         
  -2  12  11          0.31          0.38         0.02 o                         
  -1  12  11          0.94          1.00         0.04 o                         
   0  12  11          0.48          0.52         0.03 o                         
   1  12  11          1.61          1.47         0.04 o                         
   2  12  11          0.00          0.05         0.03 o                         
   3  12  11          0.28          0.22         0.13 o                         
  -4  13  11          0.20          0.15         0.03 o                         
  -3  13  11          0.37          0.31         0.02 o                         
  -2  13  11          1.31          1.29         0.03 o                         
  -1  13  11          0.08          0.15         0.01 o                         
   0  13  11          1.53          1.46         0.11 o                         
   1  13  11          0.00          0.03         0.03 o                         
   2  13  11          0.88          0.70         0.04 o                         
   3  13  11          0.08          0.09         0.03 o                         
  -3  14  11          0.48          0.39         0.03 o                         
  -2  14  11          0.23          0.20         0.02 o                         
  -1  14  11          0.12          0.12         0.01 o                         
   0  14  11          1.71          1.56         0.10 o                         
   1  14  11          0.01          0.05         0.02 o                         
   2  14  11          0.00          0.02         0.02 o                         
   3  14  11          0.03          0.05         0.04 o                         
  -2  15  11          0.37          0.33         0.02 o                         
  -1  15  11          0.21          0.19         0.05 o                         
   0  15  11          0.59          0.54         0.07 o                         
   1  15  11          0.10          0.10         0.03 o                         
   2  15  11          0.03          0.04         0.03 o                         
  -1  16  11          0.10          0.15         0.02 o                         
   0  16  11          0.06          0.05         0.02 o                         
   1  16  11          0.00          0.02         0.02 o                         
  -6   0  12          0.00          0.01         0.04 o                         
  -5   0  12          0.05          0.05         0.04 o                         
  -4   0  12         10.56         11.95         0.23 o                         
  -3   0  12          2.96          4.06         0.11 o                         
  -2   0  12         33.71         39.15         0.71 o                         
  -1   0  12         29.05         30.17         0.47 o                         
   0   0  12          0.66          0.76         0.06 o                         
   1   0  12          5.63          5.65         0.31 o                         
   2   0  12         31.77         46.59         2.68 o                         
  -6   1  12          0.00          0.02         0.03 o                         
  -5   1  12          0.00          0.05         0.03 o                         
  -4   1  12          0.43          0.36         0.03 o                         
  -3   1  12         15.82         16.56         0.20 o                         
  -2   1  12          1.51          1.39         0.07 o                         
  -1   1  12         12.11         11.68         0.16 o                         
   0   1  12          0.79          0.93         0.04 o                         
   1   1  12         19.70         25.59         0.53 o                         
   2   1  12          5.29          5.42         0.34 o                         
  -6   2  12          0.00          0.01         0.03 o                         
  -5   2  12          0.05          0.08         0.03 o                         
  -4   2  12          0.18          0.26         0.03 o                         
  -3   2  12          1.18          0.84         0.04 o                         
  -2   2  12          6.05          5.86         0.10 o                         
  -1   2  12          4.97          5.30         0.12 o                         
   0   2  12          3.66          4.74         0.12 o                         
   1   2  12          0.10          0.36         0.06 o                         
   2   2  12          2.08          2.81         0.40 o                         
  -6   3  12          0.06          0.05         0.03 o                         
  -5   3  12          0.00          0.02         0.03 o                         
  -4   3  12          0.15          0.26         0.03 o                         
  -3   3  12          0.39          0.59         0.07 o                         
  -2   3  12          0.61          0.61         0.04 o                         
  -1   3  12          2.09          1.82         0.05 o                         
   0   3  12          3.65          3.24         0.14 o                         
   1   3  12         10.53         11.58         0.30 o                         
   2   3  12          0.04          0.24         0.08 o                         
   3   3  12          1.86          1.44         0.55 o                         
  -6   4  12          0.10          0.09         0.03 o                         
  -5   4  12          0.00          0.03         0.03 o                         
  -4   4  12          1.40          1.19         0.04 o                         
  -3   4  12          1.54          1.55         0.04 o                         
  -2   4  12          0.04          0.31         0.04 o                         
  -1   4  12         86.14         80.62         2.00 o                         
   0   4  12         45.40         48.51         0.60 o                         
   1   4  12          2.71          3.15         0.13 o                         
   2   4  12          2.01          1.27         0.08 o                         
   3   4  12          0.37          0.50         0.18 o                         
  -5   5  12          0.07          0.13         0.03 o                         
  -4   5  12          0.02          0.11         0.03 o                         
  -3   5  12          0.94          1.16         0.04 o                         
  -2   5  12         28.95         29.20         0.39 o                         
  -1   5  12         22.51         21.36         0.23 o                         
   0   5  12         19.44         22.64         0.32 o                         
   1   5  12          2.62          2.48         0.07 o                         
   2   5  12          1.40          1.19         0.11 o                         
   3   5  12          0.36          0.32         0.11 o                         
   4   5  12          0.12         -0.03         0.69 o                         
  -5   6  12          0.09          0.09         0.03 o                         
  -4   6  12          0.00          0.04         0.03 o                         
  -3   6  12          4.44          4.36         0.08 o                         
  -2   6  12          4.92          4.69         0.08 o                         
  -1   6  12         11.31         11.83         0.15 o                         
   0   6  12          7.26          5.29         0.09 o                         
   1   6  12          1.13          1.21         0.07 o                         
   2   6  12          1.22          1.33         0.12 o                         
   3   6  12          0.03          0.03         0.08 o                         
   4   6  12          0.04         -0.02         0.14 o                         
   5   6  12          0.00         -0.03         0.60 o                         
  -5   7  12          0.00          0.02         0.03 o                         
  -4   7  12          0.27          0.26         0.03 o                         
  -3   7  12          0.99          0.89         0.04 o                         
  -2   7  12          1.15          1.05         0.04 o                         
  -1   7  12          0.26          0.51         0.04 o                         
   0   7  12          0.28          0.66         0.05 o                         
   1   7  12         15.74         17.31         0.27 o                         
   2   7  12          0.93          0.85         0.06 o                         
   3   7  12          0.87          0.92         0.08 o                         
   4   7  12          0.03          0.05         0.11 o                         
   5   7  12          0.00         -0.06         0.46 o                         
  -5   8  12          0.00          0.00         0.03 o                         
  -4   8  12          0.22          0.18         0.03 o                         
  -3   8  12          0.36          0.35         0.03 o                         
  -2   8  12          0.72          0.71         0.02 o                         
  -1   8  12          0.70          0.66         0.02 o                         
   0   8  12          0.88          1.40         0.07 o                         
   1   8  12          0.64          0.64         0.04 o                         
   2   8  12          2.58          2.56         0.13 o                         
   3   8  12          0.08          0.19         0.06 o                         
   4   8  12          0.01          0.01         0.10 o                         
  -5   9  12          0.04          0.04         0.03 o                         
  -4   9  12          0.01          0.03         0.03 o                         
  -3   9  12          0.01          0.11         0.03 o                         
  -2   9  12          0.04          0.16         0.02 o                         
  -1   9  12          0.97          1.11         0.03 o                         
   0   9  12          0.02          0.07         0.02 o                         
   1   9  12          0.48          0.67         0.04 o                         
   2   9  12          0.35          0.33         0.04 o                         
   3   9  12          0.23          0.22         0.05 o                         
   4   9  12          0.00          0.01         0.07 o                         
  -4  10  12          0.02          0.05         0.03 o                         
  -3  10  12          0.57          0.55         0.03 o                         
  -2  10  12          2.49          2.63         0.04 o                         
  -1  10  12          0.19          0.30         0.02 o                         
   0  10  12          0.36          0.27         0.02 o                         
   1  10  12          0.53          0.81         0.04 o                         
   2  10  12          0.37          0.33         0.04 o                         
   3  10  12          0.17          0.11         0.04 o                         
   4  10  12          0.05          0.04         0.06 o                         
  -4  11  12          0.00          0.02         0.03 o                         
  -3  11  12          0.21          0.29         0.02 o                         
  -2  11  12          0.64          0.67         0.02 o                         
  -1  11  12          0.06          0.11         0.02 o                         
   0  11  12          0.27          0.42         0.04 o                         
   1  11  12          0.70          0.57         0.03 o                         
   2  11  12          0.07          0.11         0.03 o                         
   3  11  12          0.00          0.04         0.34 o                         
   4  11  12          0.03          0.06         0.05 o                         
  -4  12  12          0.19          0.14         0.02 o                         
  -3  12  12          0.19          0.20         0.02 o                         
  -2  12  12          0.34          0.35         0.02 o                         
  -1  12  12         10.91         10.92         0.28 o                         
   0  12  12          5.39          4.70         0.23 o                         
   1  12  12          0.03          0.08         0.03 o                         
   2  12  12          0.00          0.04         0.03 o                         
   3  12  12          0.06          0.06         0.17 o                         
  -3  13  12          0.30          0.25         0.02 o                         
  -2  13  12          0.78          0.66         0.02 o                         
  -1  13  12          0.29          0.24         0.02 o                         
   0  13  12          0.17          0.18         0.02 o                         
   1  13  12          1.32          1.08         0.05 o                         
   2  13  12          0.05          0.04         0.03 o                         
   3  13  12          0.00          0.01         0.03 o                         
  -3  14  12          0.01          0.01         0.02 o                         
  -2  14  12          0.26          0.21         0.02 o                         
  -1  14  12          0.02          0.08         0.02 o                         
   0  14  12          0.22          0.21         0.03 o                         
   1  14  12          0.11          0.08         0.02 o                         
   2  14  12          0.09          0.09         0.04 o                         
  -2  15  12          0.11          0.09         0.01 o                         
  -1  15  12          0.02          0.06         0.02 o                         
   0  15  12          0.29          0.32         0.06 o                         
   1  15  12          0.13          0.11         0.03 o                         
   2  15  12          0.00          0.01         0.03 o                         
  -1  16  12          0.04          0.03         0.04 o                         
   0  16  12          0.00          0.03         0.02 o                         
   1  16  12          0.00          0.03         0.03 o                         
  -6   1  13          0.00          0.00         0.03 o                         
  -5   1  13          0.01          0.03         0.03 o                         
  -4   1  13          0.06          0.16         0.03 o                         
  -3   1  13          0.06          0.21         0.04 o                         
  -2   1  13          0.20          0.55         0.05 o                         
  -1   1  13          3.46          2.88         0.07 o                         
   0   1  13          5.37          4.91         0.10 o                         
   1   1  13          4.43          4.50         0.16 o                         
   2   1  13          4.69          5.89         0.30 o                         
  -6   2  13          0.01          0.02         0.03 o                         
  -5   2  13          0.15          0.14         0.03 o                         
  -4   2  13          0.13          0.17         0.03 o                         
  -3   2  13          0.31          0.43         0.03 o                         
  -2   2  13         21.12         21.54         0.24 o                         
  -1   2  13         13.09         13.36         0.16 o                         
   0   2  13          0.79          1.00         0.04 o                         
   1   2  13          7.16          8.05         0.29 o                         
   2   2  13          2.54          2.48         0.21 o                         
  -6   3  13          0.00          0.01         0.03 o                         
  -5   3  13          0.07          0.12         0.03 o                         
  -4   3  13          0.01          0.09         0.03 o                         
  -3   3  13          0.02          0.23         0.03 o                         
  -2   3  13          4.15          4.50         0.09 o                         
  -1   3  13         14.87         14.88         0.17 o                         
   0   3  13          2.64          2.43         0.08 o                         
   1   3  13         11.33         13.33         0.31 o                         
   2   3  13          0.53          0.52         0.08 o                         
   3   3  13          0.05          0.13         0.50 o                         
  -5   4  13          0.22          0.20         0.03 o                         
  -4   4  13          0.26          0.27         0.03 o                         
  -3   4  13          0.58          0.64         0.03 o                         
  -2   4  13          2.35          2.53         0.06 o                         
  -1   4  13         45.46         42.80         0.67 o                         
   0   4  13        137.05        160.48         6.00 o                         
   1   4  13          4.55          3.61         0.19 o                         
   2   4  13          0.32          0.49         0.07 o                         
   3   4  13          0.01          0.14         0.16 o                         
  -5   5  13          0.00          0.04         0.03 o                         
  -4   5  13          0.04          0.08         0.03 o                         
  -3   5  13          1.09          1.03         0.04 o                         
  -2   5  13          0.06          0.22         0.03 o                         
  -1   5  13          5.26          5.16         0.10 o                         
   0   5  13          0.20          0.77         0.08 o                         
   1   5  13          4.96          5.73         0.13 o                         
   2   5  13          1.72          1.64         0.10 o                         
   3   5  13          0.01          0.10         0.10 o                         
   4   5  13          0.08          0.04         0.62 o                         
  -5   6  13          0.17          0.09         0.03 o                         
  -4   6  13          0.05          0.07         0.07 o                         
  -3   6  13          0.99          0.93         0.04 o                         
  -2   6  13          0.01          0.10         0.02 o                         
  -1   6  13          1.03          1.30         0.05 o                         
   0   6  13          2.17          3.60         0.12 o                         
   1   6  13          1.69          1.34         0.07 o                         
   2   6  13          0.03          0.12         0.06 o                         
   3   6  13          0.00          0.06         0.07 o                         
   4   6  13          0.00          0.09         0.16 o                         
   5   6  13          0.09          0.03         0.60 o                         
  -5   7  13          0.00          0.03         0.03 o                         
  -4   7  13          0.25          0.27         0.03 o                         
  -3   7  13          0.64          0.62         0.03 o                         
  -2   7  13          0.04          0.25         0.03 o                         
  -1   7  13          7.84          8.17         0.11 o                         
   0   7  13          4.03          3.19         0.15 o                         
   1   7  13          5.81          5.66         0.11 o                         
   2   7  13          0.40          0.48         0.06 o                         
   3   7  13          0.84          0.50         0.07 o                         
   4   7  13          0.00          0.03         0.11 o                         
   5   7  13          0.01         -0.06         0.44 o                         
  -5   8  13          0.15          0.11         0.03 o                         
  -4   8  13          2.18          1.96         0.06 o                         
  -3   8  13          1.10          1.24         0.04 o                         
  -2   8  13          0.07          0.27         0.03 o                         
  -1   8  13          0.24          0.50         0.03 o                         
   0   8  13          1.53          2.01         0.16 o                         
   1   8  13          0.51          0.41         0.04 o                         
   2   8  13          0.36          0.75         0.08 o                         
   3   8  13          0.40          0.50         0.06 o                         
   4   8  13          0.21          0.17         0.09 o                         
  -5   9  13          0.24          0.21         0.03 o                         
  -4   9  13          0.02          0.07         0.03 o                         
  -3   9  13          2.70          2.25         0.05 o                         
  -2   9  13          1.27          1.30         0.03 o                         
  -1   9  13          0.37          0.45         0.02 o                         
   0   9  13          0.76          0.89         0.06 o                         
   1   9  13          1.07          1.19         0.04 o                         
   2   9  13          0.15          0.27         0.04 o                         
   3   9  13          0.65          0.64         0.07 o                         
   4   9  13          0.02          0.01         0.07 o                         
  -4  10  13          0.17          0.16         0.03 o                         
  -3  10  13          0.02          0.05         0.02 o                         
  -2  10  13          0.10          0.23         0.02 o                         
  -1  10  13          0.00          0.09         0.02 o                         
   0  10  13          0.28          0.29         0.04 o                         
   1  10  13          1.55          1.50         0.04 o                         
   2  10  13          0.00          0.06         0.04 o                         
   3  10  13          0.00          0.02         0.09 o                         
   4  10  13          0.14          0.15         0.06 o                         
  -4  11  13          0.05          0.05         0.02 o                         
  -3  11  13          0.02          0.05         0.02 o                         
  -2  11  13          0.06          0.10         0.02 o                         
  -1  11  13          0.62          0.60         0.02 o                         
   0  11  13          0.17          0.22         0.04 o                         
   1  11  13          0.10          0.30         0.04 o                         
   2  11  13          0.11          0.09         0.03 o                         
   3  11  13          0.09          0.08         0.11 o                         
   4  11  13          0.02          0.04         0.05 o                         
  -4  12  13          0.22          0.22         0.03 o                         
  -3  12  13          0.03          0.04         0.02 o                         
  -2  12  13          0.23          0.23         0.02 o                         
  -1  12  13          0.25          0.35         0.02 o                         
   0  12  13          0.50          0.43         0.04 o                         
   1  12  13          0.44          0.40         0.03 o                         
   2  12  13          0.30          0.22         0.03 o                         
   3  12  13          0.02          0.07         0.03 o                         
  -3  13  13          0.76          0.61         0.03 o                         
  -2  13  13          0.41          0.36         0.02 o                         
  -1  13  13          0.88          0.89         0.06 o                         
   0  13  13          0.05          0.08         0.02 o                         
   1  13  13          0.77          0.62         0.04 o                         
   2  13  13          0.06          0.06         0.03 o                         
   3  13  13          0.22          0.17         0.04 o                         
  -3  14  13          0.06          0.06         0.02 o                         
  -2  14  13          0.49          0.38         0.03 o                         
  -1  14  13          0.61          0.58         0.03 o                         
   0  14  13          0.10          0.13         0.05 o                         
   1  14  13          1.06          0.93         0.07 o                         
   2  14  13          0.00          0.01         0.02 o                         
  -2  15  13          0.02          0.04         0.01 o                         
  -1  15  13          0.54          0.49         0.03 o                         
   0  15  13          0.01          0.02         0.04 o                         
   1  15  13          0.36          0.31         0.04 o                         
  -1  16  13          0.01          0.03         0.02 o                         
   0  16  13          0.11          0.11         0.02 o                         
  -6   0  14          0.01          0.00         0.04 o                         
  -5   0  14          0.02          0.06         0.04 o                         
  -4   0  14          0.13          0.16         0.04 o                         
  -3   0  14         13.59         15.71         0.26 o                         
  -2   0  14         13.48         15.05         0.31 o                         
  -1   0  14         49.42         52.56         1.36 o                         
   0   0  14          2.47          1.62         0.08 o                         
   1   0  14          0.99          1.84         0.09 o                         
   2   0  14          0.54          0.57         0.21 o                         
  -6   1  14          0.00          0.01         0.03 o                         
  -5   1  14          0.00          0.03         0.03 o                         
  -4   1  14          0.32          0.34         0.03 o                         
  -3   1  14          1.54          1.48         0.04 o                         
  -2   1  14         24.08         24.52         0.26 o                         
  -1   1  14         18.93         18.84         0.21 o                         
   0   1  14         11.28         11.79         0.19 o                         
   1   1  14          0.53          0.79         0.08 o                         
   2   1  14          0.88          1.06         0.14 o                         
  -6   2  14          0.05          0.07         0.05 o                         
  -5   2  14          0.00          0.03         0.03 o                         
  -4   2  14          0.12          0.18         0.03 o                         
  -3   2  14          0.03          0.13         0.03 o                         
  -2   2  14          4.04          2.89         0.06 o                         
  -1   2  14          3.58          3.88         0.09 o                         
   0   2  14          1.46          1.64         0.06 o                         
   1   2  14          3.17          3.63         0.16 o                         
   2   2  14          0.66          0.52         0.08 o                         
   3   2  14          0.31         -0.06         0.68 o                         
  -5   3  14          0.10          0.12         0.03 o                         
  -4   3  14          0.00          0.07         0.03 o                         
  -3   3  14          0.01          0.12         0.03 o                         
  -2   3  14          0.03          0.23         0.03 o                         
  -1   3  14          1.57          1.56         0.06 o                         
   0   3  14          0.07          0.19         0.03 o                         
   1   3  14          2.98          2.97         0.13 o                         
   2   3  14          2.29          2.30         0.17 o                         
   3   3  14          0.11          0.25         0.40 o                         
  -5   4  14          0.41          0.34         0.03 o                         
  -4   4  14          0.02          0.07         0.03 o                         
  -3   4  14          2.39          2.47         0.05 o                         
  -2   4  14          0.88          0.79         0.03 o                         
  -1   4  14          0.22          0.48         0.03 o                         
   0   4  14         44.76         50.79         0.79 o                         
   1   4  14         19.76         22.13         0.36 o                         
   2   4  14          0.11          0.25         0.12 o                         
   3   4  14          0.60          0.46         0.12 o                         
   4   4  14          0.04         -0.14         0.95 o                         
  -5   5  14          0.00          0.06         0.03 o                         
  -4   5  14          0.24          0.38         0.03 o                         
  -3   5  14          0.00          0.19         0.03 o                         
  -2   5  14          2.49          2.67         0.05 o                         
  -1   5  14         11.55         11.62         0.14 o                         
   0   5  14          6.58          8.92         0.20 o                         
   1   5  14         13.82         16.11         0.25 o                         
   2   5  14          3.22          2.78         0.16 o                         
   3   5  14          0.28          0.24         0.09 o                         
   4   5  14          0.02         -0.11         0.62 o                         
  -5   6  14          0.07          0.07         0.03 o                         
  -4   6  14          0.28          0.21         0.03 o                         
  -3   6  14          0.38          0.48         0.03 o                         
  -2   6  14          6.99          6.79         0.09 o                         
  -1   6  14          3.92          3.68         0.08 o                         
   0   6  14          5.76          5.76         0.20 o                         
   1   6  14          7.48          6.40         0.12 o                         
   2   6  14          0.21          0.40         0.11 o                         
   3   6  14          0.20          0.29         0.07 o                         
   4   6  14          0.03          0.10         0.18 o                         
   5   6  14          0.02         -0.07         0.50 o                         
  -5   7  14          0.00          0.01         0.03 o                         
  -4   7  14          0.12          0.12         0.03 o                         
  -3   7  14          0.05          0.12         0.03 o                         
  -2   7  14          1.33          1.33         0.04 o                         
  -1   7  14          2.82          2.64         0.07 o                         
   0   7  14          0.28          0.57         0.04 o                         
   1   7  14          0.34          0.40         0.04 o                         
   2   7  14          2.89          2.49         0.17 o                         
   3   7  14          0.43          0.38         0.06 o                         
   4   7  14          0.26          0.32         0.12 o                         
  -5   8  14          0.03          0.04         0.04 o                         
  -4   8  14          0.01          0.01         0.04 o                         
  -3   8  14          0.17          0.37         0.04 o                         
  -2   8  14          0.29          0.32         0.02 o                         
  -1   8  14          0.59          0.68         0.03 o                         
   0   8  14          0.28          0.27         0.03 o                         
   1   8  14          0.12          0.15         0.04 o                         
   2   8  14          0.37          0.27         0.05 o                         
   3   8  14          0.75          0.71         0.06 o                         
   4   8  14          0.04          0.06         0.09 o                         
  -5   9  14          0.03          0.04         0.03 o                         
  -4   9  14          0.09          0.10         0.03 o                         
  -3   9  14          0.09          0.13         0.03 o                         
  -2   9  14          0.12          0.19         0.02 o                         
  -1   9  14          0.10          0.23         0.02 o                         
   0   9  14          1.07          1.60         0.11 o                         
   1   9  14          0.00          0.08         0.03 o                         
   2   9  14          0.12          0.17         0.04 o                         
   3   9  14          0.03          0.06         0.05 o                         
   4   9  14          0.03          0.03         0.07 o                         
  -4  10  14          0.00          0.02         0.03 o                         
  -3  10  14          0.01          0.05         0.02 o                         
  -2  10  14          0.38          0.40         0.02 o                         
  -1  10  14          1.87          1.86         0.04 o                         
   0  10  14          0.18          0.22         0.04 o                         
   1  10  14          0.26          0.21         0.03 o                         
   2  10  14          0.22          0.28         0.04 o                         
   3  10  14          0.09          0.07         0.04 o                         
   4  10  14          0.11          0.08         0.06 o                         
  -4  11  14          0.01          0.04         0.02 o                         
  -3  11  14          0.00          0.04         0.02 o                         
  -2  11  14          0.13          0.18         0.02 o                         
  -1  11  14          0.32          0.40         0.02 o                         
   0  11  14          0.02          0.11         0.04 o                         
   1  11  14          0.64          0.62         0.04 o                         
   2  11  14          0.74          0.49         0.04 o                         
   3  11  14          0.01          0.03         0.04 o                         
  -4  12  14          0.01          0.02         0.03 o                         
  -3  12  14          0.40          0.32         0.02 o                         
  -2  12  14          0.18          0.24         0.02 o                         
  -1  12  14          0.39          0.47         0.02 o                         
   0  12  14          7.78          8.02         0.36 o                         
   1  12  14          2.75          2.47         0.10 o                         
   2  12  14          0.01          0.03         0.03 o                         
   3  12  14          0.02          0.04         0.04 o                         
  -3  13  14          0.06          0.06         0.02 o                         
  -2  13  14          0.12          0.13         0.02 o                         
  -1  13  14          0.30          0.29         0.02 o                         
   0  13  14          0.14          0.20         0.07 o                         
   1  13  14          0.14          0.13         0.02 o                         
   2  13  14          0.80          0.70         0.04 o                         
  -2  14  14          0.03          0.04         0.02 o                         
  -1  14  14          0.14          0.11         0.01 o                         
   0  14  14          0.00          0.03         0.03 o                         
   1  14  14          0.15          0.13         0.02 o                         
   2  14  14          0.13          0.09         0.03 o                         
  -2  15  14          0.00          0.02         0.02 o                         
  -1  15  14          0.33          0.26         0.02 o                         
   0  15  14          0.00          0.04         0.03 o                         
   1  15  14          0.05          0.05         0.03 o                         
  -5   1  15          0.01          0.02         0.02 o                         
  -4   1  15          0.09          0.08         0.03 o                         
  -3   1  15          0.01          0.13         0.03 o                         
  -2   1  15          1.51          1.50         0.05 o                         
  -1   1  15          0.02          0.36         0.03 o                         
   0   1  15          1.16          0.92         0.04 o                         
   1   1  15          3.78          3.45         0.09 o                         
   2   1  15          0.59          0.59         0.10 o                         
   3   1  15          0.52          0.81         0.73 o                         
  -5   2  15          0.00          0.02         0.03 o                         
  -4   2  15          0.31          0.31         0.03 o                         
  -3   2  15          0.17          0.26         0.03 o                         
  -2   2  15          0.02          0.19         0.02 o                         
  -1   2  15          8.65          9.50         0.12 o                         
   0   2  15          7.01          8.78         0.23 o                         
   1   2  15          0.77          1.62         0.12 o                         
   2   2  15          1.06          1.24         0.09 o                         
   3   2  15          0.41          0.14         0.50 o                         
  -5   3  15          0.02          0.05         0.03 o                         
  -4   3  15          0.60          0.61         0.03 o                         
  -3   3  15          0.00          0.18         0.02 o                         
  -2   3  15          0.61          0.70         0.03 o                         
  -1   3  15          1.42          2.06         0.06 o                         
   0   3  15          4.73          4.46         0.09 o                         
   1   3  15          5.77          6.18         0.20 o                         
   2   3  15          6.15          6.62         0.56 o                         
   3   3  15          0.22          0.22         0.18 o                         
  -5   4  15          1.04          1.01         0.05 o                         
  -4   4  15          0.94          0.88         0.03 o                         
  -3   4  15          0.62          0.69         0.03 o                         
  -2   4  15          1.14          1.01         0.03 o                         
  -1   4  15          1.42          1.50         0.03 o                         
   0   4  15         23.08         25.75         0.38 o                         
   1   4  15         50.66         63.16         1.55 o                         
   2   4  15          1.05          0.84         0.15 o                         
   3   4  15          0.07          0.23         0.10 o                         
   4   4  15          0.01         -0.11         0.80 o                         
  -5   5  15          0.31          0.19         0.03 o                         
  -4   5  15          0.01          0.09         0.03 o                         
  -3   5  15          0.13          0.18         0.02 o                         
  -2   5  15          2.41          2.39         0.05 o                         
  -1   5  15          2.32          2.61         0.05 o                         
   0   5  15          1.27          2.87         0.16 o                         
   1   5  15          0.73          0.93         0.09 o                         
   2   5  15          2.29          2.50         0.16 o                         
   3   5  15          0.55          0.45         0.09 o                         
   4   5  15          0.03          0.04         0.53 o                         
  -5   6  15          0.04          0.03         0.03 o                         
  -4   6  15          0.72          0.50         0.03 o                         
  -3   6  15          0.07          0.21         0.02 o                         
  -2   6  15          1.30          1.30         0.03 o                         
  -1   6  15          0.27          0.37         0.03 o                         
   0   6  15          3.57          3.41         0.10 o                         
   1   6  15          0.67          0.94         0.05 o                         
   2   6  15          0.03          0.10         0.07 o                         
   3   6  15          0.00          0.06         0.07 o                         
   4   6  15          0.00          0.00         0.16 o                         
  -5   7  15          0.20          0.19         0.03 o                         
  -4   7  15          0.01          0.02         0.03 o                         
  -3   7  15          0.02          0.13         0.03 o                         
  -2   7  15          1.62          1.61         0.03 o                         
  -1   7  15          0.63          0.74         0.04 o                         
   0   7  15          4.72          3.35         0.13 o                         
   1   7  15          0.05          0.15         0.04 o                         
   2   7  15          1.61          1.39         0.08 o                         
   3   7  15          0.12          0.18         0.06 o                         
   4   7  15          0.09          0.08         0.11 o                         
  -5   8  15          0.02          0.02         0.03 o                         
  -4   8  15          1.00          0.87         0.04 o                         
  -3   8  15          2.88          2.99         0.07 o                         
  -2   8  15          1.84          1.73         0.04 o                         
  -1   8  15          1.36          1.34         0.03 o                         
   0   8  15          0.03          0.32         0.06 o                         
   1   8  15          0.99          0.80         0.04 o                         
   2   8  15          0.11          0.11         0.06 o                         
   3   8  15          0.61          0.58         0.10 o                         
   4   8  15          0.05          0.13         0.08 o                         
  -4   9  15          0.31          0.30         0.03 o                         
  -3   9  15          0.32          0.36         0.03 o                         
  -2   9  15          4.83          4.21         0.07 o                         
  -1   9  15          2.84          2.67         0.06 o                         
   0   9  15          0.34          0.35         0.04 o                         
   1   9  15          0.02          0.10         0.04 o                         
   2   9  15          0.38          0.39         0.04 o                         
   3   9  15          0.00          0.04         0.27 o                         
   4   9  15          0.02          0.04         0.07 o                         
  -4  10  15          0.06          0.06         0.02 o                         
  -3  10  15          0.21          0.20         0.02 o                         
  -2  10  15          0.13          0.27         0.03 o                         
  -1  10  15          0.03          0.16         0.02 o                         
   0  10  15          0.01          0.22         0.05 o                         
   1  10  15          0.12          0.11         0.03 o                         
   2  10  15          0.32          0.29         0.04 o                         
   3  10  15          0.00          0.03         0.13 o                         
  -4  11  15          0.03          0.04         0.02 o                         
  -3  11  15          0.08          0.09         0.02 o                         
  -2  11  15          0.05          0.09         0.01 o                         
  -1  11  15          0.17          0.22         0.02 o                         
   0  11  15          0.21          0.26         0.06 o                         
   1  11  15          0.28          0.32         0.03 o                         
   2  11  15          0.09          0.09         0.04 o                         
   3  11  15          0.04          0.04         0.05 o                         
  -3  12  15          0.28          0.30         0.02 o                         
  -2  12  15          0.00          0.05         0.02 o                         
  -1  12  15          0.44          0.48         0.03 o                         
   0  12  15          0.08          0.07         0.06 o                         
   1  12  15          0.16          0.32         0.03 o                         
   2  12  15          0.15          0.13         0.03 o                         
   3  12  15          0.02          0.03         0.03 o                         
  -3  13  15          0.04          0.06         0.02 o                         
  -2  13  15          1.36          1.19         0.08 o                         
  -1  13  15          0.22          0.19         0.02 o                         
   0  13  15          0.45          0.41         0.07 o                         
   1  13  15          0.26          0.25         0.03 o                         
   2  13  15          0.30          0.21         0.04 o                         
  -2  14  15          0.03          0.05         0.01 o                         
  -1  14  15          0.15          0.14         0.07 o                         
   0  14  15          0.58          0.53         0.07 o                         
   1  14  15          0.07          0.06         0.02 o                         
   2  14  15          0.31          0.23         0.06 o                         
  -1  15  15          0.01          0.04         0.01 o                         
   0  15  15          0.33          0.18         0.04 o                         
   1  15  15          0.04          0.04         0.04 o                         
  -5   0  16          0.01          0.06         0.04 o                         
  -4   0  16          0.19          0.34         0.04 o                         
  -3   0  16          0.04          0.11         0.03 o                         
  -2   0  16          6.71          8.11         0.49 o                         
  -1   0  16         17.39         18.50         0.31 o                         
   0   0  16         25.29         35.07         0.59 o                         
   1   0  16          1.35          1.34         0.10 o                         
   2   0  16          0.69          1.04         0.15 o                         
   3   0  16          0.01          0.00         0.56 o                         
  -5   1  16          0.04          0.04         0.02 o                         
  -4   1  16          0.06          0.10         0.03 o                         
  -3   1  16          1.38          1.37         0.03 o                         
  -2   1  16          1.91          2.53         0.12 o                         
  -1   1  16         13.32         14.00         0.17 o                         
   0   1  16         27.16         31.63         0.38 o                         
   1   1  16          3.69          3.05         0.08 o                         
   2   1  16          0.02          0.14         0.08 o                         
   3   1  16          0.01         -0.07         0.28 o                         
  -5   2  16          0.20          0.14         0.03 o                         
  -4   2  16          0.01          0.07         0.03 o                         
  -3   2  16          0.08          0.14         0.02 o                         
  -2   2  16          0.97          0.74         0.02 o                         
  -1   2  16          4.01          3.63         0.06 o                         
   0   2  16          0.74          1.12         0.06 o                         
   1   2  16          0.04          0.26         0.05 o                         
   2   2  16          1.00          0.95         0.08 o                         
   3   2  16          0.36          0.24         0.23 o                         
  -5   3  16          0.30          0.23         0.03 o                         
  -4   3  16          0.05          0.10         0.03 o                         
  -3   3  16          0.01          0.11         0.02 o                         
  -2   3  16          0.29          1.15         0.06 o                         
  -1   3  16          0.35          0.56         0.03 o                         
   0   3  16          1.81          1.60         0.07 o                         
   1   3  16          0.12          0.21         0.05 o                         
   2   3  16          1.19          0.97         0.14 o                         
   3   3  16          0.30          0.18         0.14 o                         
  -5   4  16          0.11          0.10         0.03 o                         
  -4   4  16          1.14          1.06         0.03 o                         
  -3   4  16          0.07          0.21         0.03 o                         
  -2   4  16          1.81          1.96         0.06 o                         
  -1   4  16          0.21          0.22         0.02 o                         
   0   4  16          0.37          0.45         0.04 o                         
   1   4  16         10.88         11.46         0.29 o                         
   2   4  16          4.76          4.55         0.34 o                         
   3   4  16          0.00          0.05         0.10 o                         
   4   4  16          0.13          0.02         0.85 o                         
  -5   5  16          0.01          0.05         0.03 o                         
  -4   5  16          0.29          0.33         0.03 o                         
  -3   5  16          0.96          0.96         0.03 o                         
  -2   5  16          0.02          0.47         0.04 o                         
  -1   5  16          1.88          2.02         0.04 o                         
   0   5  16          1.45          3.15         0.18 o                         
   1   5  16          0.39          0.70         0.05 o                         
   2   5  16          5.55          5.54         0.53 o                         
   3   5  16          1.66          1.49         0.12 o                         
   4   5  16          0.02          0.10         0.15 o                         
  -5   6  16          0.14          0.11         0.03 o                         
  -4   6  16          0.21          0.21         0.03 o                         
  -3   6  16          0.31          0.32         0.02 o                         
  -2   6  16          1.73          1.78         0.04 o                         
  -1   6  16          4.31          4.47         0.07 o                         
   0   6  16          1.29          1.21         0.04 o                         
   1   6  16          1.14          1.15         0.07 o                         
   2   6  16          2.94          2.40         0.18 o                         
   3   6  16          0.04          0.08         0.07 o                         
   4   6  16          0.00          0.03         0.11 o                         
  -5   7  16          0.25          0.17         0.03 o                         
  -4   7  16          0.06          0.08         0.03 o                         
  -3   7  16          0.39          0.40         0.02 o                         
  -2   7  16          0.13          0.21         0.02 o                         
  -1   7  16          0.88          0.98         0.03 o                         
   0   7  16          2.09          1.87         0.07 o                         
   1   7  16          0.17          0.24         0.04 o                         
   2   7  16          0.12          0.20         0.05 o                         
   3   7  16          0.23          0.17         0.14 o                         
   4   7  16          0.08          0.07         0.10 o                         
  -5   8  16          0.01          0.00         0.05 o                         
  -4   8  16          0.08          0.08         0.03 o                         
  -3   8  16          0.20          0.25         0.03 o                         
  -2   8  16          0.06          0.29         0.03 o                         
  -1   8  16          0.05          0.14         0.03 o                         
   0   8  16          0.26          0.41         0.04 o                         
   1   8  16          0.04          0.09         0.04 o                         
   2   8  16          0.00          0.04         0.04 o                         
   3   8  16          0.12          0.10         0.21 o                         
   4   8  16          0.13          0.12         0.08 o                         
  -4   9  16          0.04          0.06         0.03 o                         
  -3   9  16          0.18          0.19         0.02 o                         
  -2   9  16          0.22          0.17         0.02 o                         
  -1   9  16          0.26          0.39         0.02 o                         
   0   9  16          0.18          0.26         0.05 o                         
   1   9  16          0.58          0.54         0.04 o                         
   2   9  16          0.00          0.02         0.04 o                         
   3   9  16          0.02          0.05         0.13 o                         
   4   9  16          0.00          0.04         0.06 o                         
  -4  10  16          0.04          0.09         0.02 o                         
  -3  10  16          0.00          0.03         0.02 o                         
  -2  10  16          0.00          0.08         0.01 o                         
  -1  10  16          0.04          0.12         0.02 o                         
   0  10  16          0.62          0.62         0.06 o                         
   1  10  16          0.10          0.15         0.03 o                         
   2  10  16          0.07          0.07         0.04 o                         
   3  10  16          0.07          0.08         0.08 o                         
  -4  11  16          0.10          0.08         0.02 o                         
  -3  11  16          0.01          0.07         0.02 o                         
  -2  11  16          0.03          0.10         0.01 o                         
  -1  11  16          0.04          0.10         0.01 o                         
   0  11  16          0.15          0.15         0.05 o                         
   1  11  16          0.08          0.18         0.03 o                         
   2  11  16          0.47          0.42         0.04 o                         
   3  11  16          0.39          0.33         0.04 o                         
  -3  12  16          0.01          0.03         0.02 o                         
  -2  12  16          0.51          0.46         0.02 o                         
  -1  12  16          0.15          0.19         0.02 o                         
   0  12  16          0.28          0.24         0.04 o                         
   1  12  16          3.30          3.20         0.18 o                         
   2  12  16          0.82          0.65         0.07 o                         
   3  12  16          0.00          0.03         0.04 o                         
  -3  13  16          0.19          0.17         0.03 o                         
  -2  13  16          0.19          0.12         0.01 o                         
  -1  13  16          0.01          0.05         0.02 o                         
   0  13  16          0.03          0.05         0.03 o                         
   1  13  16          0.03          0.04         0.05 o                         
   2  13  16          0.08          0.09         0.03 o                         
  -2  14  16          0.10          0.10         0.02 o                         
  -1  14  16          0.10          0.07         0.02 o                         
   0  14  16          0.05          0.05         0.05 o                         
   1  14  16          0.00          0.02         0.02 o                         
  -1  15  16          0.00          0.01         0.02 o                         
   0  15  16          0.39          0.26         0.04 o                         
  -5   1  17          0.57          0.52         0.03 o                         
  -4   1  17          0.03          0.06         0.02 o                         
  -3   1  17          0.25          0.23         0.02 o                         
  -2   1  17          0.00          0.16         0.02 o                         
  -1   1  17          3.33          3.42         0.07 o                         
   0   1  17          0.02          0.27         0.03 o                         
   1   1  17          0.02          0.09         0.04 o                         
   2   1  17          1.13          1.15         0.13 o                         
   3   1  17          0.03          0.04         0.20 o                         
  -5   2  17          0.14          0.15         0.02 o                         
  -4   2  17          0.03          0.11         0.02 o                         
  -3   2  17          0.47          0.47         0.02 o                         
  -2   2  17          0.19          0.31         0.02 o                         
  -1   2  17          0.00          0.37         0.03 o                         
   0   2  17          0.56          1.01         0.04 o                         
   1   2  17          1.15          1.29         0.08 o                         
   2   2  17          0.57          0.63         0.16 o                         
   3   2  17          0.08          0.18         0.15 o                         
  -5   3  17          0.02          0.04         0.02 o                         
  -4   3  17          0.22          0.23         0.03 o                         
  -3   3  17          2.28          2.33         0.05 o                         
  -2   3  17          0.19          0.21         0.02 o                         
  -1   3  17          0.90          1.28         0.05 o                         
   0   3  17          0.04          0.32         0.03 o                         
   1   3  17          1.20          1.08         0.07 o                         
   2   3  17          2.94          2.86         0.42 o                         
   3   3  17          2.42          2.20         0.18 o                         
   4   3  17          0.06          0.20         0.85 o                         
  -5   4  17          0.00          0.03         0.02 o                         
  -4   4  17          2.38          2.18         0.05 o                         
  -3   4  17          1.97          1.88         0.04 o                         
  -2   4  17          1.01          0.89         0.03 o                         
  -1   4  17          1.10          0.96         0.03 o                         
   0   4  17          0.37          0.35         0.03 o                         
   1   4  17          5.47          5.58         0.24 o                         
   2   4  17         11.63         11.56         0.99 o                         
   3   4  17          0.13          0.13         0.10 o                         
   4   4  17          0.04          0.32         0.74 o                         
  -5   5  17          0.02          0.02         0.02 o                         
  -4   5  17          0.48          0.46         0.03 o                         
  -3   5  17          0.06          0.13         0.02 o                         
  -2   5  17          0.26          0.30         0.02 o                         
  -1   5  17          3.31          3.25         0.05 o                         
   0   5  17          2.99          2.93         0.15 o                         
   1   5  17          0.01          0.10         0.04 o                         
   2   5  17          0.54          0.47         0.08 o                         
   3   5  17          0.71          0.68         0.09 o                         
   4   5  17          0.13          0.13         0.18 o                         
  -5   6  17          0.01          0.02         0.02 o                         
  -4   6  17          0.03          0.04         0.02 o                         
  -3   6  17          1.41          1.10         0.03 o                         
  -2   6  17          0.05          0.14         0.01 o                         
  -1   6  17          0.56          0.56         0.02 o                         
   0   6  17          0.98          0.73         0.04 o                         
   1   6  17          2.29          2.05         0.06 o                         
   2   6  17          0.08          0.12         0.05 o                         
   3   6  17          0.07          0.19         0.07 o                         
   4   6  17          0.00          0.02         0.11 o                         
  -5   7  17          0.08          0.05         0.03 o                         
  -4   7  17          0.30          0.34         0.03 o                         
  -3   7  17          0.15          0.17         0.02 o                         
  -2   7  17          0.35          0.35         0.02 o                         
  -1   7  17          1.21          1.24         0.04 o                         
   0   7  17          1.35          1.17         0.07 o                         
   1   7  17          1.32          1.23         0.05 o                         
   2   7  17          0.14          0.19         0.05 o                         
   3   7  17          0.22          0.21         0.10 o                         
   4   7  17          0.02          0.03         0.09 o                         
  -4   8  17          0.05          0.08         0.03 o                         
  -3   8  17          2.66          2.66         0.05 o                         
  -2   8  17          1.54          1.41         0.04 o                         
  -1   8  17          1.95          1.76         0.04 o                         
   0   8  17          2.10          3.09         0.16 o                         
   1   8  17          0.10          0.24         0.04 o                         
   2   8  17          0.38          0.34         0.04 o                         
   3   8  17          0.00          0.02         0.09 o                         
   4   8  17          0.23          0.19         0.07 o                         
  -4   9  17          0.35          0.34         0.03 o                         
  -3   9  17          0.10          0.21         0.02 o                         
  -2   9  17          1.07          0.92         0.03 o                         
  -1   9  17          3.80          3.32         0.06 o                         
   0   9  17          3.12          3.19         0.27 o                         
   1   9  17          0.14          0.20         0.03 o                         
   2   9  17          0.01          0.06         0.04 o                         
   3   9  17          0.07          0.11         0.05 o                         
  -4  10  17          0.00          0.02         0.02 o                         
  -3  10  17          0.16          0.14         0.02 o                         
  -2  10  17          0.08          0.09         0.01 o                         
  -1  10  17          0.37          0.31         0.02 o                         
   0  10  17          0.00          0.10         0.09 o                         
   1  10  17          0.00          0.07         0.03 o                         
   2  10  17          0.04          0.04         0.05 o                         
   3  10  17          0.02          0.04         0.04 o                         
  -3  11  17          0.08          0.08         0.02 o                         
  -2  11  17          0.09          0.11         0.01 o                         
  -1  11  17          0.09          0.08         0.02 o                         
   0  11  17          0.15          0.22         0.13 o                         
   1  11  17          0.04          0.06         0.03 o                         
   2  11  17          0.19          0.16         0.05 o                         
   3  11  17          0.05          0.06         0.04 o                         
  -3  12  17          0.08          0.08         0.02 o                         
  -2  12  17          0.16          0.20         0.02 o                         
  -1  12  17          0.00          0.07         0.02 o                         
   0  12  17          0.36          0.32         0.10 o                         
   1  12  17          0.00          0.10         0.03 o                         
   2  12  17          0.03          0.05         0.03 o                         
  -2  13  17          0.28          0.25         0.03 o                         
  -1  13  17          1.19          1.00         0.05 o                         
   0  13  17          0.04          0.05         0.03 o                         
   1  13  17          0.20          0.18         0.06 o                         
   2  13  17          0.23          0.21         0.06 o                         
  -2  14  17          0.00          0.02         0.02 o                         
  -1  14  17          0.01          0.02         0.01 o                         
   0  14  17          0.00          0.05         0.02 o                         
   1  14  17          0.22          0.19         0.04 o                         
  -5   0  18          1.43          1.24         0.08 o                         
  -4   0  18          0.68          0.70         0.04 o                         
  -3   0  18          0.89          0.57         0.04 o                         
  -2   0  18          0.06          0.15         0.03 o                         
  -1   0  18          0.80          1.00         0.07 o                         
   0   0  18          7.61         11.39         0.22 o                         
   1   0  18          5.16          5.86         0.21 o                         
   2   0  18          2.67          2.66         0.28 o                         
   3   0  18          0.11          0.14         0.23 o                         
  -5   1  18          0.34          0.28         0.03 o                         
  -4   1  18          0.22          0.18         0.02 o                         
  -3   1  18          0.14          0.16         0.02 o                         
  -2   1  18          1.52          1.61         0.03 o                         
  -1   1  18          0.70          0.94         0.03 o                         
   0   1  18          2.38          2.14         0.05 o                         
   1   1  18         13.90         16.56         0.26 o                         
   2   1  18          0.49          0.37         0.14 o                         
   3   1  18          0.02          0.03         0.13 o                         
  -5   2  18          0.47          0.39         0.03 o                         
  -4   2  18          0.37          0.31         0.02 o                         
  -3   2  18          0.14          0.19         0.02 o                         
  -2   2  18          0.00          0.06         0.02 o                         
  -1   2  18          1.61          1.70         0.04 o                         
   0   2  18          1.47          1.21         0.05 o                         
   1   2  18          0.03          0.19         0.04 o                         
   2   2  18          0.03          0.15         0.09 o                         
   3   2  18          0.15          0.17         0.14 o                         
  -5   3  18          0.06          0.05         0.02 o                         
  -4   3  18          0.85          0.80         0.03 o                         
  -3   3  18          0.02          0.14         0.02 o                         
  -2   3  18          0.09          0.32         0.02 o                         
  -1   3  18          1.01          0.84         0.03 o                         
   0   3  18          0.19          0.19         0.03 o                         
   1   3  18          0.90          0.79         0.06 o                         
   2   3  18          0.13          0.20         0.06 o                         
   3   3  18          0.32          0.31         0.12 o                         
   4   3  18          0.03         -0.19         1.15 o                         
  -5   4  18          0.01          0.02         0.02 o                         
  -4   4  18          0.11          0.12         0.02 o                         
  -3   4  18          1.83          1.77         0.04 o                         
  -2   4  18          0.03          0.16         0.02 o                         
  -1   4  18          0.73          0.66         0.03 o                         
   0   4  18          0.04          0.14         0.03 o                         
   1   4  18          0.11          0.16         0.05 o                         
   2   4  18          1.50          1.26         0.16 o                         
   3   4  18          0.68          0.70         0.10 o                         
   4   4  18          0.00          0.04         0.39 o                         
  -5   5  18          0.03          0.03         0.02 o                         
  -4   5  18          0.01          0.06         0.02 o                         
  -3   5  18          1.73          1.73         0.05 o                         
  -2   5  18          2.76          2.48         0.05 o                         
  -1   5  18          0.04          0.16         0.02 o                         
   0   5  18          0.48          1.23         0.07 o                         
   1   5  18          0.03          0.17         0.10 o                         
   2   5  18          0.04          0.07         0.05 o                         
   3   5  18          1.51          1.25         0.09 o                         
   4   5  18          0.47          0.49         0.19 o                         
  -5   6  18          0.01          0.02         0.03 o                         
  -4   6  18          0.19          0.28         0.02 o                         
  -3   6  18          0.33          0.30         0.02 o                         
  -2   6  18          0.05          0.12         0.01 o                         
  -1   6  18          1.82          2.05         0.04 o                         
   0   6  18          1.05          1.86         0.07 o                         
   1   6  18          0.11          0.23         0.04 o                         
   2   6  18          0.08          0.06         0.05 o                         
   3   6  18          0.60          0.50         0.28 o                         
   4   6  18          0.01         -0.01         0.10 o                         
  -4   7  18          0.29          0.23         0.02 o                         
  -3   7  18          0.33          0.41         0.02 o                         
  -2   7  18          0.36          0.28         0.01 o                         
  -1   7  18          0.68          0.67         0.03 o                         
   0   7  18          0.34          0.56         0.05 o                         
   1   7  18          0.62          0.68         0.05 o                         
   2   7  18          0.04          0.06         0.05 o                         
   3   7  18          0.02          0.04         0.59 o                         
   4   7  18          0.00          0.02         0.08 o                         
  -4   8  18          0.03          0.01         0.02 o                         
  -3   8  18          0.10          0.05         0.02 o                         
  -2   8  18          0.65          0.59         0.02 o                         
  -1   8  18          0.02          0.06         0.03 o                         
   0   8  18          0.02          0.30         0.05 o                         
   1   8  18          0.07          0.14         0.04 o                         
   2   8  18          0.00          0.06         0.04 o                         
   3   8  18          0.00          0.01         0.20 o                         
  -4   9  18          0.06          0.05         0.02 o                         
  -3   9  18          0.02          0.06         0.02 o                         
  -2   9  18          0.27          0.25         0.02 o                         
  -1   9  18          0.17          0.14         0.03 o                         
   0   9  18          0.24          0.38         0.05 o                         
   1   9  18          0.16          0.21         0.05 o                         
   2   9  18          0.15          0.12         0.04 o                         
   3   9  18          0.00          0.01         0.04 o                         
  -4  10  18          0.03          0.04         0.02 o                         
  -3  10  18          0.12          0.14         0.02 o                         
  -2  10  18          0.01          0.04         0.01 o                         
  -1  10  18          0.00          0.06         0.02 o                         
   0  10  18          0.03          0.09         0.11 o                         
   1  10  18          0.04          0.07         0.03 o                         
   2  10  18          0.05          0.05         0.04 o                         
   3  10  18          0.01          0.03         0.04 o                         
  -3  11  18          0.44          0.37         0.03 o                         
  -2  11  18          0.06          0.09         0.01 o                         
  -1  11  18          0.05          0.10         0.02 o                         
   0  11  18          0.00          0.06         0.05 o                         
   1  11  18          0.09          0.13         0.04 o                         
   2  11  18          0.05          0.06         0.05 o                         
  -3  12  18          0.55          0.50         0.03 o                         
  -2  12  18          0.00          0.03         0.01 o                         
  -1  12  18          0.50          0.45         0.03 o                         
   0  12  18          0.10          0.11         0.08 o                         
   1  12  18          0.12          0.11         0.03 o                         
   2  12  18          0.92          0.88         0.12 o                         
  -2  13  18          0.27          0.25         0.02 o                         
  -1  13  18          0.30          0.24         0.03 o                         
   0  13  18          0.00          0.02         0.11 o                         
   1  13  18          0.00          0.04         0.02 o                         
  -1  14  18          0.11          0.08         0.03 o                         
   0  14  18          0.13          0.09         0.07 o                         
  -5   1  19          0.44          0.37         0.02 o                         
  -4   1  19          1.10          0.99         0.03 o                         
  -3   1  19          0.07          0.12         0.02 o                         
  -2   1  19          0.38          0.39         0.02 o                         
  -1   1  19          0.01          0.13         0.02 o                         
   0   1  19          2.36          2.35         0.06 o                         
   1   1  19          0.09          0.21         0.04 o                         
   2   1  19          0.05          0.13         0.09 o                         
   3   1  19          0.15          0.21         0.14 o                         
  -5   2  19          0.13          0.12         0.02 o                         
  -4   2  19          0.18          0.21         0.02 o                         
  -3   2  19          0.28          0.26         0.02 o                         
  -2   2  19          0.64          0.52         0.02 o                         
  -1   2  19          0.13          0.36         0.03 o                         
   0   2  19          0.05          0.88         0.06 o                         
   1   2  19          0.06          0.19         0.04 o                         
   2   2  19          0.01          0.14         0.08 o                         
   3   2  19          0.26          0.19         0.10 o                         
   4   2  19          0.00          0.14         0.45 o                         
  -5   3  19          0.06          0.05         0.02 o                         
  -4   3  19          0.15          0.13         0.02 o                         
  -3   3  19          0.85          0.79         0.03 o                         
  -2   3  19          4.31          4.33         0.06 o                         
  -1   3  19          0.76          0.80         0.03 o                         
   0   3  19          0.30          0.38         0.03 o                         
   1   3  19          0.07          0.14         0.06 o                         
   2   3  19          0.26          0.23         0.13 o                         
   3   3  19          0.69          0.51         0.10 o                         
   4   3  19          0.66          0.37         0.52 o                         
  -5   4  19          0.03          0.03         0.02 o                         
  -4   4  19          0.06          0.10         0.02 o                         
  -3   4  19          2.80          2.75         0.05 o                         
  -2   4  19          1.74          1.65         0.03 o                         
  -1   4  19          1.28          1.16         0.03 o                         
   0   4  19          0.62          0.34         0.03 o                         
   1   4  19          0.01          0.12         0.06 o                         
   2   4  19          0.69          0.59         0.19 o                         
   3   4  19          1.73          1.32         0.10 o                         
   4   4  19          0.01          0.09         0.39 o                         
  -5   5  19          0.10          0.07         0.02 o                         
  -4   5  19          0.24          0.19         0.02 o                         
  -3   5  19          0.45          0.39         0.02 o                         
  -2   5  19          0.08          0.18         0.02 o                         
  -1   5  19          0.30          0.31         0.02 o                         
   0   5  19          2.40          3.32         0.10 o                         
   1   5  19          1.22          0.92         0.16 o                         
   2   5  19          0.10          0.10         0.05 o                         
   3   5  19          0.20          0.16         0.19 o                         
   4   5  19          0.15          0.13         0.13 o                         
  -4   6  19          0.00          0.03         0.02 o                         
  -3   6  19          0.02          0.09         0.02 o                         
  -2   6  19          1.25          1.09         0.03 o                         
  -1   6  19          0.01          0.08         0.02 o                         
   0   6  19          0.02          0.56         0.06 o                         
   1   6  19          0.84          0.80         0.04 o                         
   2   6  19          0.57          0.43         0.05 o                         
   3   6  19          0.00          0.04         0.06 o                         
   4   6  19          0.07          0.10         0.09 o                         
  -4   7  19          0.32          0.30         0.02 o                         
  -3   7  19          0.19          0.25         0.02 o                         
  -2   7  19          0.59          0.56         0.02 o                         
  -1   7  19          1.30          1.17         0.03 o                         
   0   7  19          0.21          0.34         0.03 o                         
   1   7  19          1.10          0.88         0.05 o                         
   2   7  19          0.19          0.15         0.04 o                         
   3   7  19          0.10          0.08         0.17 o                         
  -4   8  19          1.50          1.47         0.05 o                         
  -3   8  19          0.85          0.81         0.02 o                         
  -2   8  19          3.05          3.09         0.05 o                         
  -1   8  19          0.14          0.18         0.03 o                         
   0   8  19          1.24          1.27         0.07 o                         
   1   8  19          1.12          1.07         0.06 o                         
   2   8  19          0.24          0.31         0.04 o                         
   3   8  19          0.11          0.09         0.06 o                         
  -4   9  19          0.58          0.58         0.03 o                         
  -3   9  19          0.45          0.42         0.02 o                         
  -2   9  19          0.05          0.07         0.01 o                         
  -1   9  19          1.35          1.23         0.04 o                         
   0   9  19          1.28          0.81         0.07 o                         
   1   9  19          1.82          1.40         0.08 o                         
   2   9  19          0.04          0.13         0.04 o                         
   3   9  19          0.01          0.01         0.04 o                         
  -3  10  19          0.04          0.04         0.02 o                         
  -2  10  19          0.14          0.19         0.02 o                         
  -1  10  19          0.00          0.03         0.02 o                         
   0  10  19          0.45          0.21         0.07 o                         
   1  10  19          0.00          0.03         0.09 o                         
   2  10  19          0.01          0.03         0.04 o                         
   3  10  19          0.01          0.02         0.05 o                         
  -3  11  19          0.08          0.08         0.02 o                         
  -2  11  19          0.16          0.17         0.02 o                         
  -1  11  19          0.07          0.09         0.02 o                         
   0  11  19          0.08          0.06         0.09 o                         
   1  11  19          0.04          0.07         0.05 o                         
   2  11  19          0.00          0.01         0.03 o                         
  -2  12  19          0.11          0.10         0.01 o                         
  -1  12  19          0.02          0.06         0.02 o                         
   0  12  19          0.00          0.05         0.07 o                         
   1  12  19          0.15          0.16         0.05 o                         
   2  12  19          0.00          0.02         0.03 o                         
  -2  13  19          0.23          0.19         0.02 o                         
  -1  13  19          0.49          0.43         0.03 o                         
   0  13  19          0.50          0.51         0.09 o                         
   1  13  19          0.00          0.04         0.03 o                         
  -5   0  20          0.76          0.66         0.04 o                         
  -4   0  20          4.36          4.10         0.12 o                         
  -3   0  20          4.95          4.65         0.12 o                         
  -2   0  20          1.49          1.71         0.05 o                         
  -1   0  20          0.24          0.28         0.03 o                         
   0   0  20          0.00          0.23         0.04 o                         
   1   0  20          1.19          0.61         0.06 o                         
   2   0  20          0.42          0.67         0.62 o                         
   3   0  20          1.17          1.26         0.20 o                         
  -5   1  20          0.92          0.81         0.04 o                         
  -4   1  20          1.71          1.54         0.04 o                         
  -3   1  20          0.54          0.49         0.02 o                         
  -2   1  20          0.00          0.11         0.02 o                         
  -1   1  20          0.47          0.56         0.03 o                         
   0   1  20          0.03          0.25         0.03 o                         
   1   1  20          0.09          0.11         0.04 o                         
   2   1  20          3.60          3.36         0.66 o                         
   3   1  20          0.01          0.02         0.11 o                         
   4   1  20          0.02         -0.02         0.50 o                         
  -5   2  20          0.20          0.16         0.02 o                         
  -4   2  20          1.05          0.90         0.03 o                         
  -3   2  20          0.19          0.21         0.02 o                         
  -2   2  20          0.47          0.41         0.02 o                         
  -1   2  20          0.16          0.26         0.02 o                         
   0   2  20          0.72          0.68         0.03 o                         
   1   2  20          0.23          0.21         0.04 o                         
   2   2  20          0.01          0.07         0.17 o                         
   3   2  20          0.03          0.05         0.09 o                         
   4   2  20          0.01          0.00         0.46 o                         
  -5   3  20          0.03          0.04         0.02 o                         
  -4   3  20          0.15          0.16         0.02 o                         
  -3   3  20          1.77          1.71         0.03 o                         
  -2   3  20          0.32          0.29         0.02 o                         
  -1   3  20          0.26          0.48         0.03 o                         
   0   3  20          1.03          0.84         0.03 o                         
   1   3  20          0.02          0.11         0.04 o                         
   2   3  20          0.21          0.17         0.15 o                         
   3   3  20          0.04          0.04         0.08 o                         
   4   3  20          0.06          0.04         0.32 o                         
  -5   4  20          0.02          0.03         0.02 o                         
  -4   4  20          0.03          0.04         0.02 o                         
  -3   4  20          0.01          0.10         0.02 o                         
  -2   4  20          1.42          1.43         0.04 o                         
  -1   4  20          0.01          0.08         0.02 o                         
   0   4  20          0.28          0.26         0.03 o                         
   1   4  20          0.02          0.07         0.04 o                         
   2   4  20          0.01          0.03         0.05 o                         
   3   4  20          0.14          0.16         0.07 o                         
   4   4  20          0.05          0.05         0.11 o                         
  -4   5  20          0.11          0.09         0.02 o                         
  -3   5  20          0.02          0.06         0.02 o                         
  -2   5  20          3.17          3.08         0.05 o                         
  -1   5  20          4.19          3.86         0.08 o                         
   0   5  20          0.02          0.18         0.03 o                         
   1   5  20          0.05          0.10         0.11 o                         
   2   5  20          0.00          0.04         0.06 o                         
   3   5  20          0.08          0.03         0.22 o                         
   4   5  20          0.30          0.28         0.13 o                         
  -4   6  20          0.02          0.04         0.02 o                         
  -3   6  20          0.02          0.07         0.02 o                         
  -2   6  20          0.27          0.20         0.02 o                         
  -1   6  20          0.06          0.18         0.02 o                         
   0   6  20          0.50          0.57         0.04 o                         
   1   6  20          0.10          0.13         0.09 o                         
   2   6  20          0.00          0.02         0.04 o                         
   3   6  20          0.00          0.02         0.05 o                         
  -4   7  20          0.74          0.66         0.02 o                         
  -3   7  20          0.07          0.07         0.02 o                         
  -2   7  20          0.45          0.53         0.02 o                         
  -1   7  20          0.07          0.09         0.02 o                         
   0   7  20          0.74          0.71         0.05 o                         
   1   7  20          0.10          0.15         0.11 o                         
   2   7  20          0.08          0.09         0.04 o                         
   3   7  20          0.00          0.02         0.05 o                         
  -4   8  20          0.18          0.17         0.02 o                         
  -3   8  20          0.10          0.04         0.02 o                         
  -2   8  20          0.04          0.06         0.02 o                         
  -1   8  20          0.82          0.74         0.06 o                         
   0   8  20          0.01          0.11         0.04 o                         
   1   8  20          0.08          0.07         0.07 o                         
   2   8  20          0.02          0.17         0.04 o                         
   3   8  20          0.00          0.05         0.04 o                         
  -4   9  20          0.18          0.16         0.03 o                         
  -3   9  20          0.06          0.06         0.01 o                         
  -2   9  20          0.00          0.03         0.01 o                         
  -1   9  20          0.27          0.23         0.03 o                         
   0   9  20          0.05          0.13         0.05 o                         
   1   9  20          0.11          0.10         0.03 o                         
   2   9  20          0.08          0.10         0.04 o                         
   3   9  20          0.01          0.02         0.04 o                         
  -3  10  20          0.01          0.03         0.02 o                         
  -2  10  20          0.16          0.17         0.02 o                         
  -1  10  20          0.03          0.06         0.02 o                         
   0  10  20          0.02          0.08         0.06 o                         
   1  10  20          0.06          0.10         0.04 o                         
   2  10  20          0.01          0.03         0.03 o                         
  -3  11  20          0.45          0.38         0.02 o                         
  -2  11  20          0.78          0.64         0.03 o                         
  -1  11  20          0.17          0.18         0.02 o                         
   0  11  20          0.04          0.07         0.09 o                         
   1  11  20          0.02          0.03         0.03 o                         
   2  11  20          0.05          0.04         0.03 o                         
  -2  12  20          0.50          0.41         0.03 o                         
  -1  12  20          0.03          0.07         0.02 o                         
   0  12  20          0.43          0.34         0.06 o                         
   1  12  20          0.04          0.07         0.03 o                         
  -1  13  20          0.25          0.20         0.02 o                         
   0  13  20          0.27          0.16         0.10 o                         
  -5   1  21          0.00          0.00         0.02 o                         
  -4   1  21          0.99          0.86         0.05 o                         
  -3   1  21          1.01          0.99         0.04 o                         
  -2   1  21          0.03          0.10         0.02 o                         
  -1   1  21          0.34          0.44         0.02 o                         
   0   1  21          0.02          0.17         0.04 o                         
   1   1  21          0.76          0.68         0.04 o                         
   2   1  21          0.09          0.18         0.38 o                         
   3   1  21          0.04          0.08         0.10 o                         
   4   1  21          0.00         -0.13         0.32 o                         
  -5   2  21          0.09          0.06         0.02 o                         
  -4   2  21          0.01          0.04         0.02 o                         
  -3   2  21          0.04          0.30         0.03 o                         
  -2   2  21          0.64          0.53         0.02 o                         
  -1   2  21          0.66          0.55         0.03 o                         
   0   2  21          0.02          0.07         0.03 o                         
   1   2  21          0.09          0.09         0.04 o                         
   2   2  21          0.09          0.14         0.14 o                         
   3   2  21          0.06          0.06         0.09 o                         
   4   2  21          0.07          0.02         0.16 o                         
  -4   3  21          0.01          0.03         0.02 o                         
  -3   3  21          0.21          0.21         0.02 o                         
  -2   3  21          1.42          1.40         0.03 o                         
  -1   3  21          4.33          4.59         0.09 o                         
   0   3  21          0.70          0.80         0.05 o                         
   1   3  21          0.02          0.10         0.05 o                         
   2   3  21          0.08          0.09         0.05 o                         
   3   3  21          0.04          0.03         0.07 o                         
   4   3  21          0.09          0.05         0.18 o                         
  -4   4  21          0.06          0.08         0.02 o                         
  -3   4  21          0.15          0.13         0.02 o                         
  -2   4  21          1.65          1.72         0.04 o                         
  -1   4  21          0.47          0.57         0.03 o                         
   0   4  21          1.23          0.94         0.04 o                         
   1   4  21          0.24          0.25         0.04 o                         
   2   4  21          0.01          0.04         0.10 o                         
   3   4  21          0.05          0.09         0.35 o                         
  -4   5  21          0.11          0.09         0.02 o                         
  -3   5  21          0.86          0.66         0.03 o                         
  -2   5  21          0.27          0.26         0.02 o                         
  -1   5  21          0.03          0.13         0.02 o                         
   0   5  21          0.19          0.25         0.03 o                         
   1   5  21          0.92          0.87         0.23 o                         
   2   5  21          0.21          0.15         0.05 o                         
   3   5  21          0.08          0.08         0.39 o                         
  -4   6  21          0.56          0.48         0.03 o                         
  -3   6  21          0.06          0.09         0.02 o                         
  -2   6  21          0.01          0.08         0.01 o                         
  -1   6  21          0.44          0.39         0.02 o                         
   0   6  21          0.00          0.14         0.03 o                         
   1   6  21          0.04          0.08         0.13 o                         
   2   6  21          0.29          0.24         0.04 o                         
   3   6  21          0.06          0.02         0.05 o                         
  -4   7  21          0.01          0.05         0.02 o                         
  -3   7  21          0.42          0.34         0.02 o                         
  -2   7  21          0.03          0.09         0.01 o                         
  -1   7  21          0.98          0.89         0.03 o                         
   0   7  21          1.20          0.89         0.06 o                         
   1   7  21          0.00          0.05         0.07 o                         
   2   7  21          0.47          0.44         0.05 o                         
   3   7  21          0.01          0.03         0.05 o                         
  -4   8  21          0.06          0.08         0.02 o                         
  -3   8  21          2.45          2.19         0.07 o                         
  -2   8  21          2.33          2.51         0.07 o                         
  -1   8  21          1.44          1.54         0.07 o                         
   0   8  21          0.08          0.13         0.04 o                         
   1   8  21          0.47          0.49         0.05 o                         
   2   8  21          0.27          0.31         0.04 o                         
   3   8  21          0.14          0.09         0.05 o                         
  -3   9  21          0.93          0.90         0.04 o                         
  -2   9  21          0.31          0.35         0.02 o                         
  -1   9  21          0.52          0.44         0.03 o                         
   0   9  21          0.69          0.61         0.10 o                         
   1   9  21          0.15          0.09         0.09 o                         
   2   9  21          0.61          0.47         0.04 o                         
  -3  10  21          0.02          0.04         0.02 o                         
  -2  10  21          0.19          0.20         0.02 o                         
  -1  10  21          0.02          0.07         0.02 o                         
   0  10  21          0.03          0.08         0.10 o                         
   1  10  21          0.26          0.16         0.06 o                         
   2  10  21          0.00          0.02         0.03 o                         
  -2  11  21          0.05          0.08         0.02 o                         
  -1  11  21          0.22          0.20         0.03 o                         
   0  11  21          0.03          0.05         0.12 o                         
   1  11  21          0.04          0.04         0.05 o                         
  -2  12  21          0.03          0.04         0.02 o                         
  -1  12  21          0.03          0.05         0.02 o                         
   0  12  21          0.00          0.02         0.07 o                         
   1  12  21          0.00          0.01         0.03 o                         
  -4   0  22          1.14          1.04         0.05 o                         
  -3   0  22          7.04          7.06         0.22 o                         
  -2   0  22         12.50         12.80         0.34 o                         
  -1   0  22          0.86          1.03         0.04 o                         
   0   0  22          0.09          0.10         0.04 o                         
   1   0  22          0.02          0.13         0.05 o                         
   2   0  22          0.03          0.06         0.12 o                         
   3   0  22          0.01          0.06         0.14 o                         
  -4   1  22          0.73          0.71         0.04 o                         
  -3   1  22          3.60          3.57         0.07 o                         
  -2   1  22          0.60          0.56         0.02 o                         
  -1   1  22          0.36          0.38         0.03 o                         
   0   1  22          0.02          0.15         0.04 o                         
   1   1  22          0.02          0.08         0.03 o                         
   2   1  22          0.00          0.08         0.21 o                         
   3   1  22          0.53          0.43         0.10 o                         
  -4   2  22          0.33          0.27         0.02 o                         
  -3   2  22          1.28          1.08         0.04 o                         
  -2   2  22          0.00          0.09         0.02 o                         
  -1   2  22          0.56          0.61         0.03 o                         
   0   2  22          0.22          0.25         0.03 o                         
   1   2  22          0.08          0.11         0.04 o                         
   2   2  22          0.01          0.03         0.19 o                         
   3   2  22          0.01          0.02         0.08 o                         
  -4   3  22          0.08          0.08         0.02 o                         
  -3   3  22          0.17          0.19         0.02 o                         
  -2   3  22          2.38          2.31         0.04 o                         
  -1   3  22          0.53          0.48         0.03 o                         
   0   3  22          0.33          0.28         0.04 o                         
   1   3  22          0.54          0.41         0.07 o                         
   2   3  22          0.00          0.07         0.13 o                         
   3   3  22          0.02          0.03         0.38 o                         
  -4   4  22          0.04          0.06         0.02 o                         
  -3   4  22          0.02          0.05         0.02 o                         
  -2   4  22          0.02          0.08         0.02 o                         
  -1   4  22          0.40          0.43         0.02 o                         
   0   4  22          0.07          0.08         0.03 o                         
   1   4  22          0.14          0.26         0.08 o                         
   2   4  22          0.01          0.03         0.07 o                         
   3   4  22          0.00          0.00         0.10 o                         
  -4   5  22          0.01          0.03         0.02 o                         
  -3   5  22          0.18          0.17         0.02 o                         
  -2   5  22          0.02          0.07         0.02 o                         
  -1   5  22          2.33          2.28         0.07 o                         
   0   5  22          3.16          3.37         0.16 o                         
   1   5  22          0.00          0.11         0.11 o                         
   2   5  22          0.01          0.03         0.05 o                         
   3   5  22          0.00          0.01         0.12 o                         
  -4   6  22          0.02          0.04         0.02 o                         
  -3   6  22          0.14          0.15         0.02 o                         
  -2   6  22          0.18          0.15         0.02 o                         
  -1   6  22          0.13          0.17         0.02 o                         
   0   6  22          0.18          0.36         0.03 o                         
   1   6  22          0.00          0.07         0.10 o                         
   2   6  22          0.01          0.02         0.04 o                         
   3   6  22          0.02          0.01         0.05 o                         
  -4   7  22          0.34          0.30         0.02 o                         
  -3   7  22          1.08          0.95         0.04 o                         
  -2   7  22          0.04          0.10         0.01 o                         
  -1   7  22          0.12          0.23         0.02 o                         
   0   7  22          0.00          0.21         0.06 o                         
   1   7  22          0.34          0.34         0.08 o                         
   2   7  22          0.03          0.03         0.04 o                         
   3   7  22          0.00          0.02         0.06 o                         
  -3   8  22          0.39          0.31         0.02 o                         
  -2   8  22          0.24          0.14         0.02 o                         
  -1   8  22          0.00          0.03         0.02 o                         
   0   8  22          0.49          0.46         0.04 o                         
   1   8  22          0.01          0.06         0.08 o                         
   2   8  22          0.06          0.09         0.04 o                         
  -3   9  22          0.16          0.12         0.02 o                         
  -2   9  22          0.01          0.05         0.02 o                         
  -1   9  22          0.00          0.03         0.02 o                         
   0   9  22          0.17          0.10         0.04 o                         
   1   9  22          0.00          0.02         0.06 o                         
   2   9  22          0.03          0.03         0.03 o                         
  -3  10  22          0.01          0.03         0.02 o                         
  -2  10  22          0.01          0.03         0.01 o                         
  -1  10  22          0.12          0.12         0.03 o                         
   0  10  22          0.02          0.06         0.04 o                         
   1  10  22          0.04          0.03         0.04 o                         
   2  10  22          0.02          0.04         0.04 o                         
  -2  11  22          0.37          0.28         0.03 o                         
  -1  11  22          0.64          0.57         0.05 o                         
   0  11  22          0.21          0.25         0.11 o                         
   1  11  22          0.01          0.02         0.04 o                         
  -1  12  22          0.25          0.20         0.05 o                         
   0  12  22          0.05          0.08         0.14 o                         
  -4   1  23          0.03          0.03         0.02 o                         
  -3   1  23          1.47          1.27         0.04 o                         
  -2   1  23          0.38          0.41         0.02 o                         
  -1   1  23          0.02          0.11         0.02 o                         
   0   1  23          0.16          0.21         0.03 o                         
   1   1  23          0.01          0.05         0.03 o                         
   2   1  23          0.14          0.09         0.11 o                         
   3   1  23          0.04          0.02         0.07 o                         
  -4   2  23          0.25          0.21         0.02 o                         
  -3   2  23          0.07          0.10         0.02 o                         
  -2   2  23          0.06          0.14         0.02 o                         
  -1   2  23          0.64          0.62         0.03 o                         
   0   2  23          0.35          0.39         0.03 o                         
   1   2  23          0.00          0.05         0.07 o                         
   2   2  23          0.05          0.10         0.36 o                         
   3   2  23          0.02          0.05         0.77 o                         
  -4   3  23          0.02          0.05         0.02 o                         
  -3   3  23          0.03          0.06         0.02 o                         
  -2   3  23          0.07          0.17         0.02 o                         
  -1   3  23          1.00          1.09         0.04 o                         
   0   3  23          2.48          2.12         0.09 o                         
   1   3  23          0.25          0.29         0.06 o                         
   2   3  23          0.00          0.05         0.31 o                         
   3   3  23          0.03          0.02         0.06 o                         
  -4   4  23          0.01          0.03         0.02 o                         
  -3   4  23          0.06          0.09         0.02 o                         
  -2   4  23          0.13          0.16         0.02 o                         
  -1   4  23          0.51          0.52         0.03 o                         
   0   4  23          0.00          0.08         0.03 o                         
   1   4  23          0.84          1.03         0.10 o                         
   2   4  23          0.08          0.09         0.12 o                         
   3   4  23          0.01          0.01         0.45 o                         
  -4   5  23          0.41          0.32         0.02 o                         
  -3   5  23          0.02          0.07         0.02 o                         
  -2   5  23          1.32          1.14         0.04 o                         
  -1   5  23          0.11          0.14         0.02 o                         
   0   5  23          0.00          0.07         0.04 o                         
   1   5  23          0.07          0.09         0.08 o                         
   2   5  23          0.19          0.16         0.09 o                         
   3   5  23          0.02          0.03         0.05 o                         
  -4   6  23          0.22          0.20         0.02 o                         
  -3   6  23          1.05          0.89         0.04 o                         
  -2   6  23          0.08          0.13         0.01 o                         
  -1   6  23          0.02          0.07         0.02 o                         
   0   6  23          0.04          0.08         0.03 o                         
   1   6  23          0.00          0.03         0.16 o                         
   2   6  23          0.05          0.05         0.05 o                         
   3   6  23          0.05          0.05         0.04 o                         
  -3   7  23          0.04          0.05         0.01 o                         
  -2   7  23          0.16          0.18         0.02 o                         
  -1   7  23          0.00          0.03         0.02 o                         
   0   7  23          0.84          0.54         0.06 o                         
   1   7  23          0.43          0.34         0.06 o                         
   2   7  23          0.05          0.06         0.04 o                         
  -3   8  23          0.40          0.31         0.02 o                         
  -2   8  23          2.60          3.03         0.14 o                         
  -1   8  23          2.55          2.40         0.15 o                         
   0   8  23          0.22          0.50         0.06 o                         
   1   8  23          0.22          0.21         0.12 o                         
   2   8  23          0.10          0.09         0.04 o                         
  -3   9  23          0.65          0.45         0.04 o                         
  -2   9  23          0.63          0.86         0.05 o                         
  -1   9  23          0.15          0.14         0.02 o                         
   0   9  23          0.75          0.66         0.11 o                         
   1   9  23          0.12          0.13         0.07 o                         
   2   9  23          0.00          0.01         0.04 o                         
  -2  10  23          0.03          0.10         0.02 o                         
  -1  10  23          0.26          0.26         0.03 o                         
   0  10  23          0.01          0.04         0.10 o                         
   1  10  23          0.03          0.04         0.04 o                         
  -1  11  23          0.03          0.05         0.02 o                         
   0  11  23          0.18          0.22         0.08 o                         
  -4   0  24          0.14          0.12         0.03 o                         
  -3   0  24          0.80          0.64         0.04 o                         
  -2   0  24          6.16          5.89         0.23 o                         
  -1   0  24         14.16         14.97         0.63 o                         
   0   0  24          0.12          0.05         0.05 o                         
   1   0  24          0.00          0.03         0.11 o                         
   2   0  24          0.00          0.02         0.14 o                         
   3   0  24          0.01          0.03         0.11 o                         
  -4   1  24          0.00          0.02         0.02 o                         
  -3   1  24          0.11          0.16         0.02 o                         
  -2   1  24          3.48          3.43         0.09 o                         
  -1   1  24          0.32          0.32         0.03 o                         
   0   1  24          1.07          0.84         0.06 o                         
   1   1  24          0.00          0.06         0.07 o                         
   2   1  24          0.02          0.04         0.16 o                         
   3   1  24          0.00          0.00         0.07 o                         
  -4   2  24          0.42          0.31         0.02 o                         
  -3   2  24          0.37          0.32         0.02 o                         
  -2   2  24          0.72          0.67         0.03 o                         
  -1   2  24          0.23          0.25         0.02 o                         
   0   2  24          0.28          0.26         0.04 o                         
   1   2  24          0.10          0.11         0.03 o                         
   2   2  24          0.00          0.03         0.13 o                         
   3   2  24          0.00          0.00         0.06 o                         
  -4   3  24          0.02          0.03         0.02 o                         
  -3   3  24          0.14          0.17         0.02 o                         
  -2   3  24          0.08          0.15         0.02 o                         
  -1   3  24          1.86          1.71         0.07 o                         
   0   3  24          0.29          0.28         0.03 o                         
   1   3  24          0.22          0.21         0.07 o                         
   2   3  24          0.18          0.15         0.18 o                         
   3   3  24          0.00          0.02         0.05 o                         
  -4   4  24          0.09          0.10         0.02 o                         
  -3   4  24          0.04          0.05         0.02 o                         
  -2   4  24          0.01          0.10         0.02 o                         
  -1   4  24          0.03          0.06         0.02 o                         
   0   4  24          0.01          0.03         0.03 o                         
   1   4  24          0.08          0.15         0.08 o                         
   2   4  24          0.07          0.11         0.06 o                         
   3   4  24          0.00          0.02         0.09 o                         
  -3   5  24          0.08          0.11         0.02 o                         
  -2   5  24          0.10          0.12         0.02 o                         
  -1   5  24          0.01          0.06         0.02 o                         
   0   5  24          0.75          1.01         0.11 o                         
   1   5  24          1.21          1.07         0.17 o                         
   2   5  24          0.00          0.04         0.05 o                         
  -3   6  24          0.03          0.04         0.01 o                         
  -2   6  24          0.15          0.25         0.02 o                         
  -1   6  24          0.76          0.66         0.04 o                         
   0   6  24          0.04          0.13         0.07 o                         
   1   6  24          0.09          0.10         0.15 o                         
   2   6  24          0.06          0.07         0.04 o                         
  -3   7  24          0.29          0.24         0.02 o                         
  -2   7  24          0.97          0.86         0.04 o                         
  -1   7  24          0.29          0.26         0.03 o                         
   0   7  24          0.01          0.19         0.06 o                         
   1   7  24          0.03          0.09         0.06 o                         
   2   7  24          0.08          0.09         0.04 o                         
  -3   8  24          0.03          0.03         0.01 o                         
  -2   8  24          0.48          0.56         0.03 o                         
  -1   8  24          0.34          0.28         0.03 o                         
   0   8  24          0.01          0.10         0.06 o                         
   1   8  24          0.14          0.11         0.08 o                         
   2   8  24          0.00          0.02         0.04 o                         
  -2   9  24          0.09          0.07         0.02 o                         
  -1   9  24          0.00          0.02         0.02 o                         
   0   9  24          0.00          0.07         0.05 o                         
   1   9  24          0.07          0.05         0.08 o                         
  -1  10  24          0.09          0.07         0.03 o                         
   0  10  24          0.05          0.11         0.08 o                         
  -4   1  25          0.10          0.10         0.02 o                         
  -3   1  25          0.07          0.07         0.02 o                         
  -2   1  25          1.40          1.19         0.05 o                         
  -1   1  25          0.03          0.08         0.02 o                         
   0   1  25          0.20          0.27         0.04 o                         
   1   1  25          0.03          0.05         0.06 o                         
   2   1  25          0.00          0.03         0.04 o                         
   3   1  25          0.02          0.01         0.06 o                         
  -4   2  25          0.00          0.02         0.02 o                         
  -3   2  25          0.26          0.20         0.02 o                         
  -2   2  25          0.21          0.26         0.02 o                         
  -1   2  25          0.37          0.32         0.03 o                         
   0   2  25          0.37          0.45         0.05 o                         
   1   2  25          0.06          0.09         0.08 o                         
   2   2  25          0.02          0.04         0.04 o                         
  -3   3  25          0.13          0.14         0.01 o                         
  -2   3  25          0.15          0.21         0.02 o                         
  -1   3  25          0.00          0.05         0.02 o                         
   0   3  25          0.28          0.38         0.03 o                         
   1   3  25          0.85          0.65         0.14 o                         
   2   3  25          0.04          0.06         0.09 o                         
  -3   4  25          0.01          0.03         0.01 o                         
  -2   4  25          0.06          0.14         0.02 o                         
  -1   4  25          0.04          0.05         0.02 o                         
   0   4  25          0.10          0.12         0.04 o                         
   1   4  25          0.06          0.13         0.16 o                         
   2   4  25          0.39          0.33         0.11 o                         
  -3   5  25          0.64          0.52         0.03 o                         
  -2   5  25          0.01          0.06         0.02 o                         
  -1   5  25          1.02          0.85         0.06 o                         
   0   5  25          0.03          0.06         0.05 o                         
   1   5  25          0.00          0.02         0.04 o                         
   2   5  25          0.01          0.02         0.04 o                         
  -3   6  25          0.05          0.05         0.01 o                         
  -2   6  25          1.05          0.97         0.05 o                         
  -1   6  25          0.03          0.05         0.02 o                         
   0   6  25          0.02          0.12         0.04 o                         
   1   6  25          0.00          0.02         0.15 o                         
   2   6  25          0.00          0.02         0.06 o                         
  -3   7  25          0.20          0.21         0.03 o                         
  -2   7  25          0.03          0.07         0.01 o                         
  -1   7  25          0.00          0.03         0.02 o                         
   0   7  25          0.00          0.08         0.04 o                         
   1   7  25          0.41          0.32         0.07 o                         
   2   7  25          0.06          0.05         0.05 o                         
  -2   8  25          0.72          0.90         0.05 o                         
  -1   8  25          1.90          1.60         0.13 o                         
   0   8  25          1.32          0.95         0.16 o                         
   1   8  25          0.00          0.01         0.03 o                         
  -2   9  25          0.45          0.39         0.04 o                         
  -1   9  25          0.15          0.14         0.03 o                         
   0   9  25          0.09          0.16         0.06 o                         
  -3   0  26          0.36          0.34         0.03 o                         
  -2   0  26          0.17          0.20         0.03 o                         
  -1   0  26          3.06          2.73         0.14 o                         
   0   0  26          8.20          8.50         0.71 o                         
   1   0  26          0.00          0.02         0.22 o                         
   2   0  26          0.03          0.03         0.36 o                         
  -3   1  26          0.02          0.02         0.02 o                         
  -2   1  26          0.07          0.09         0.02 o                         
  -1   1  26          1.55          1.45         0.08 o                         
   0   1  26          0.09          0.28         0.05 o                         
   1   1  26          0.98          0.89         0.10 o                         
   2   1  26          0.00          0.02         0.06 o                         
  -3   2  26          0.49          0.39         0.03 o                         
  -2   2  26          0.30          0.26         0.02 o                         
  -1   2  26          0.14          0.15         0.03 o                         
   0   2  26          0.33          0.34         0.05 o                         
   1   2  26          0.05          0.05         0.08 o                         
   2   2  26          0.02          0.03         0.05 o                         
  -3   3  26          0.02          0.04         0.01 o                         
  -2   3  26          0.16          0.18         0.02 o                         
  -1   3  26          0.01          0.04         0.02 o                         
   0   3  26          0.79          0.66         0.05 o                         
   1   3  26          0.06          0.03         0.11 o                         
   2   3  26          0.08          0.10         0.06 o                         
  -3   4  26          0.17          0.14         0.02 o                         
  -2   4  26          0.02          0.07         0.02 o                         
  -1   4  26          0.07          0.08         0.02 o                         
   0   4  26          0.00          0.03         0.02 o                         
   1   4  26          0.03          0.06         0.09 o                         
   2   4  26          0.05          0.08         0.04 o                         
  -3   5  26          0.28          0.20         0.02 o                         
  -2   5  26          0.35          0.37         0.03 o                         
  -1   5  26          0.01          0.03         0.02 o                         
   0   5  26          0.00          0.03         0.04 o                         
   1   5  26          0.10          0.11         0.23 o                         
   2   5  26          0.24          0.24         0.08 o                         
  -2   6  26          0.03          0.08         0.02 o                         
  -1   6  26          0.04          0.08         0.02 o                         
   0   6  26          0.76          0.57         0.06 o                         
   1   6  26          0.01          0.02         0.10 o                         
  -2   7  26          0.13          0.10         0.02 o                         
  -1   7  26          0.50          0.43         0.03 o                         
   0   7  26          0.32          0.18         0.07 o                         
   1   7  26          0.15          0.10         0.06 o                         
  -2   8  26          0.00          0.02         0.02 o                         
  -1   8  26          0.34          0.27         0.03 o                         
   0   8  26          0.28          0.21         0.10 o                         
  -3   1  27          0.19          0.18         0.02 o                         
  -2   1  27          0.05          0.05         0.02 o                         
  -1   1  27          0.82          0.68         0.06 o                         
   0   1  27          0.01          0.10         0.04 o                         
   1   1  27          0.27          0.19         0.19 o                         
   2   1  27          0.00          0.01         0.07 o                         
  -3   2  27          0.00          0.01         0.01 o                         
  -2   2  27          0.10          0.09         0.02 o                         
  -1   2  27          0.12          0.16         0.03 o                         
   0   2  27          0.42          0.32         0.06 o                         
   1   2  27          0.16          0.12         0.07 o                         
   2   2  27          0.00          0.02         0.06 o                         
  -3   3  27          0.05          0.09         0.02 o                         
  -2   3  27          0.29          0.26         0.02 o                         
  -1   3  27          0.18          0.23         0.02 o                         
   0   3  27          0.01          0.05         0.04 o                         
   1   3  27          0.02          0.04         0.08 o                         
   2   3  27          0.17          0.13         0.07 o                         
  -3   4  27          0.34          0.26         0.02 o                         
  -2   4  27          0.01          0.04         0.02 o                         
  -1   4  27          0.08          0.11         0.03 o                         
   0   4  27          0.00          0.02         0.04 o                         
   1   4  27          0.01          0.02         0.03 o                         
  -2   5  27          0.58          0.46         0.04 o                         
  -1   5  27          0.10          0.14         0.02 o                         
   0   5  27          0.44          0.34         0.06 o                         
   1   5  27          0.01          0.03         0.03 o                         
  -2   6  27          0.00          0.03         0.02 o                         
  -1   6  27          0.55          0.47         0.05 o                         
   0   6  27          0.00          0.02         0.04 o                         
   1   6  27          0.01          0.03         0.05 o                         
  -1   7  27          0.00          0.02         0.02 o                         
   0   7  27          0.03          0.05         0.05 o                         
  -2   0  28          0.28          0.22         0.03 o                         
  -1   0  28          0.00          0.02         0.03 o                         
   0   0  28          0.94          0.59         0.11 o                         
   1   0  28          2.68          2.29         0.38 o                         
  -2   1  28          0.06          0.09         0.02 o                         
  -1   1  28          0.27          0.22         0.03 o                         
   0   1  28          0.28          0.24         0.04 o                         
   1   1  28          0.02          0.03         0.03 o                         
  -2   2  28          0.27          0.21         0.03 o                         
  -1   2  28          0.17          0.16         0.02 o                         
   0   2  28          0.00          0.03         0.04 o                         
   1   2  28          0.17          0.16         0.04 o                         
  -2   3  28          0.01          0.03         0.02 o                         
  -1   3  28          0.12          0.14         0.02 o                         
   0   3  28          0.00          0.02         0.03 o                         
   1   3  28          0.18          0.14         0.03 o                         
  -2   4  28          0.14          0.15         0.03 o                         
  -1   4  28          0.00          0.04         0.02 o                         
   0   4  28          0.10          0.07         0.04 o                         
   1   4  28          0.01          0.01         0.03 o                         
  -2   5  28          0.20          0.19         0.04 o                         
  -1   5  28          0.37          0.39         0.04 o                         
   0   5  28          0.01          0.03         0.06 o                         
  -1   6  28          0.01          0.03         0.02 o                         
   0   6  28          0.00          0.03         0.10 o                         
  -2   1  29          0.19          0.19         0.04 o                         
  -1   1  29          0.01          0.02         0.02 o                         
   0   1  29          0.30          0.20         0.04 o                         
   1   1  29          0.02          0.03         0.05 o                         
  -2   2  29          0.01          0.02         0.03 o                         
  -1   2  29          0.01          0.03         0.02 o                         
   0   2  29          0.01          0.03         0.06 o                         
  -1   3  29          0.32          0.27         0.05 o                         
   0   3  29          0.12          0.10         0.04 o                         
  -1   4  29          0.00          0.06         0.03 o                         
   0   4  29          0.08          0.08         0.10 o                         
                                                                                
