# Supplementary material for: Semi-automated MicroED system unveils multiple polymorphs in fish-derived guanine crystals
Source: Acta Crystallogr C Struct Chem. 2026 Jun 22;82(Pt 7):310–23. doi: 10.1107/S2053229626006236 (PMC13330800; doi:10.1107/S2053229626006236)
Supplement: Supplementary file 7 [file c-82-00310-2531584_cutlassfishgbsup7.hkl]

data_2531584_cutlassfishgb                                                      
_shelx_title ' fish3_beta_a.res in P2(1)/n'                                     
_shelx_refln_list_code          4                                               
_shelx_F_calc_maximum       19.94                                               
_exptl_crystal_F_000       112.91                                               
_reflns_d_resolution_high  0.5701                                               
                                                                                
loop_                                                                           
 _space_group_symop_operation_xyz                                               
 'x, y, z'                                                                      
 '-x+1/2, y+1/2, -z+1/2'                                                        
 '-x, -y, -z'                                                                   
 'x-1/2, -y-1/2, z-1/2'                                                         
                                                                                
_cell_length_a     3.6089                                                       
_cell_length_b    18.5305                                                       
_cell_length_c     8.8074                                                       
_cell_angle_alpha  90.000                                                       
_cell_angle_beta   96.982                                                       
_cell_angle_gamma  90.000                                                       
                                                                                
_shelx_F_squared_multiplier     1.000                                           
                                                                                
loop_                                                                           
 _refln_index_h                                                                 
 _refln_index_k                                                                 
 _refln_index_l                                                                 
 _refln_F_squared_calc                                                          
 _refln_F_squared_meas                                                          
 _refln_F_squared_sigma                                                         
 _refln_observed_status                                                         
   0   2   0         52.46         27.40         2.14 o                         
   1   2   0        397.43        234.07        51.01 o                         
   1   3   0         48.50         48.72         4.11 o                         
   2   3   0         13.01          7.37         0.83 o                         
   0   4   0         15.98          8.13         0.25 o                         
   1   4   0         54.53         53.25         3.70 o                         
   2   4   0         31.60         58.21         2.93 o                         
   3   4   0          5.16          4.56         0.39 o                         
   1   5   0         17.95         16.13         0.70 o                         
   2   5   0          2.75          3.43         0.45 o                         
   3   5   0          0.18          0.35         0.21 o                         
   4   5   0          0.26          0.40         0.14 o                         
   0   6   0          6.76         10.13         0.25 o                         
   1   6   0          9.80         10.25         0.47 o                         
   2   6   0         12.29         12.82         0.59 o                         
   3   6   0          0.01          1.58         0.38 o                         
   4   6   0          0.30          0.49         0.19 o                         
   5   6   0          0.02          0.05         0.14 o                         
   1   7   0          0.02          0.27         0.09 o                         
   2   7   0          0.14          0.19         0.16 o                         
   3   7   0          0.00          0.44         0.33 o                         
   4   7   0          0.45          0.29         0.14 o                         
   5   7   0          0.01          0.00         0.10 o                         
   6   7   0          0.00          0.00         0.08 o                         
   0   8   0        147.45        117.26         4.47 o                         
   1   8   0         25.03         21.68         0.55 o                         
   2   8   0          0.02          0.61         0.39 o                         
   3   8   0          1.40          1.39         0.19 o                         
   4   8   0          0.07          0.07         0.12 o                         
   5   8   0          0.02          0.09         0.10 o                         
   6   8   0          0.00         -0.01         0.06 o                         
   1   9   0         20.10         19.42         0.42 o                         
   2   9   0          0.04          0.19         0.13 o                         
   3   9   0          0.27          0.33         0.15 o                         
   4   9   0          0.60          0.40         0.12 o                         
   5   9   0          0.02          0.03         0.09 o                         
   6   9   0          0.00          0.00         0.06 o                         
   0  10   0         52.61         50.37         1.10 o                         
   1  10   0        181.29        184.28         8.08 o                         
   2  10   0          6.43          5.74         0.24 o                         
   3  10   0          0.50          0.52         0.14 o                         
   4  10   0          0.03          0.02         0.11 o                         
   5  10   0          0.01          0.03         0.08 o                         
   1  11   0          1.37          1.08         0.10 o                         
   2  11   0          0.58          0.80         0.12 o                         
   3  11   0          0.29          0.26         0.13 o                         
   4  11   0          0.05          0.06         0.10 o                         
   5  11   0          0.19          0.18         0.08 o                         
   0  12   0         15.78          6.76         0.28 o                         
   1  12   0          0.00          0.22         0.06 o                         
   2  12   0          0.17          0.21         0.11 o                         
   3  12   0          0.04          0.17         0.13 o                         
   4  12   0          0.78          0.90         0.13 o                         
   5  12   0          0.00          0.03         0.07 o                         
   1  13   0          2.65          2.57         0.10 o                         
   2  13   0          0.76          0.92         0.12 o                         
   3  13   0          0.03          0.14         0.11 o                         
   4  13   0          1.91          2.03         0.17 o                         
   5  13   0          0.00          0.01         0.07 o                         
   0  14   0         18.84         14.35         0.34 o                         
   1  14   0          5.51          6.04         0.15 o                         
   2  14   0          1.38          1.40         0.10 o                         
   3  14   0          0.80          0.87         0.10 o                         
   4  14   0          1.45          1.52         0.14 o                         
   5  14   0          0.03          0.04         0.06 o                         
   1  15   0          0.83          0.77         0.07 o                         
   2  15   0          2.78          2.60         0.11 o                         
   3  15   0          0.05          0.08         0.09 o                         
   4  15   0          0.38          0.28         0.10 o                         
   5  15   0          0.26          0.45         0.07 o                         
   0  16   0         28.62         34.77         0.76 o                         
   1  16   0          9.41          9.31         0.19 o                         
   2  16   0          0.00          0.12         0.06 o                         
   3  16   0          0.39          0.34         0.09 o                         
   4  16   0          0.10          0.10         0.09 o                         
   5  16   0          0.01          0.01         0.06 o                         
   1  17   0          1.48          1.55         0.07 o                         
   2  17   0          0.85          0.72         0.06 o                         
   3  17   0          0.06          0.10         0.08 o                         
   4  17   0          0.06          0.15         0.08 o                         
   5  17   0          0.00          0.01         0.05 o                         
   0  18   0         14.46         24.66         0.58 o                         
   1  18   0          8.73          9.51         0.19 o                         
   2  18   0          2.80          2.57         0.09 o                         
   3  18   0          0.01          0.04         0.07 o                         
   4  18   0          0.01          0.01         0.07 o                         
   5  18   0          0.01          0.00         0.05 o                         
   1  19   0          1.17          1.07         0.06 o                         
   2  19   0          0.03          0.09         0.04 o                         
   3  19   0          0.00          0.03         0.07 o                         
   4  19   0          0.02          0.03         0.06 o                         
   5  19   0          0.00          0.01         0.05 o                         
   0  20   0          0.97          0.74         0.08 o                         
   1  20   0          0.28          0.34         0.04 o                         
   2  20   0          0.43          0.21         0.04 o                         
   3  20   0          0.04          0.06         0.06 o                         
   4  20   0          0.01          0.02         0.05 o                         
   1  21   0          0.01          0.09         0.04 o                         
   2  21   0          0.08          0.06         0.04 o                         
   3  21   0          0.00          0.02         0.05 o                         
   4  21   0          0.02          0.04         0.05 o                         
   0  22   0          0.04          0.05         0.05 o                         
   1  22   0          0.20          0.25         0.04 o                         
   2  22   0          0.03          0.04         0.03 o                         
   3  22   0          0.08          0.08         0.04 o                         
   4  22   0          0.00          0.02         0.05 o                         
   1  23   0          0.23          0.24         0.04 o                         
   2  23   0          0.08          0.07         0.03 o                         
   3  23   0          0.00          0.01         0.03 o                         
   4  23   0          0.01          0.01         0.04 o                         
   0  24   0          0.48          0.21         0.04 o                         
   1  24   0          0.00          0.07         0.03 o                         
   2  24   0          0.00          0.02         0.03 o                         
   3  24   0          0.25          0.25         0.03 o                         
   4  24   0          0.05          0.05         0.04 o                         
   1  25   0          0.01          0.03         0.03 o                         
   2  25   0          0.07          0.05         0.03 o                         
   3  25   0          0.09          0.12         0.03 o                         
   4  25   0          0.00          0.01         0.04 o                         
   0  26   0          4.47          4.69         0.12 o                         
   1  26   0          0.04          0.05         0.03 o                         
   2  26   0          0.09          0.09         0.02 o                         
   3  26   0          0.02          0.01         0.02 o                         
   1  27   0          0.00          0.01         0.02 o                         
   2  27   0          0.00          0.01         0.02 o                         
   3  27   0          0.04          0.04         0.02 o                         
   0  28   0          1.09          0.81         0.04 o                         
   1  28   0          1.47          1.58         0.05 o                         
   2  28   0          0.09          0.09         0.02 o                         
   3  28   0          0.00          0.00         0.02 o                         
   1  29   0          0.17          0.15         0.02 o                         
   2  29   0          0.00          0.01         0.02 o                         
   0  30   0          0.07          0.06         0.02 o                         
   1  30   0          0.00          0.01         0.02 o                         
   2  30   0          0.04          0.03         0.02 o                         
   1  31   0          0.01          0.01         0.01 o                         
   0  32   0          0.06          0.06         0.02 o                         
   1  32   0          0.01          0.01         0.01 o                         
  -1   0   1        268.47        182.11        30.24 o                         
  -3   1   1          0.46          2.02         0.76 o                         
  -2   1   1         23.52         27.08         1.11 o                         
  -1   1   1         55.75         61.30         3.89 o                         
   0   1   1         38.43         31.86         1.28 o                         
  -4   2   1          0.20          0.21         1.06 o                         
  -3   2   1          0.08          0.17         0.21 o                         
  -2   2   1          6.62          6.63         0.99 o                         
  -1   2   1          0.64          1.64         0.38 o                         
   0   2   1        380.85        149.79        11.92 o                         
  -5   3   1          0.00         -0.06         1.08 o                         
  -4   3   1          2.60          4.03         0.41 o                         
  -3   3   1          4.37          5.69         0.85 o                         
  -2   3   1         44.09         46.43         2.05 o                         
  -1   3   1        111.24        109.28         4.59 o                         
   0   3   1         71.92         55.02         2.36 o                         
   1   3   1          2.27          7.44         2.29 o                         
  -5   4   1          0.01          0.01         0.11 o                         
  -4   4   1          0.03          0.26         0.16 o                         
  -3   4   1          0.01          0.00         0.17 o                         
  -2   4   1         19.20         18.21         1.24 o                         
  -1   4   1         98.69         98.92         5.16 o                         
   0   4   1         87.83         60.94         2.55 o                         
   1   4   1          4.29          6.59         1.56 o                         
   2   4   1          8.10          8.05         0.58 o                         
  -6   5   1          0.00          0.00         0.08 o                         
  -5   5   1          0.18          0.15         0.10 o                         
  -4   5   1          2.52          2.72         0.66 o                         
  -3   5   1          3.21          3.64         0.31 o                         
  -2   5   1          9.96          8.57         0.72 o                         
  -1   5   1          4.60          2.18         0.15 o                         
   0   5   1         29.61         22.80         0.44 o                         
   1   5   1          0.46          0.65         0.18 o                         
   2   5   1          2.45          2.19         0.29 o                         
   3   5   1          0.60          0.85         0.27 o                         
  -6   6   1          0.00         -0.01         0.09 o                         
  -5   6   1          0.00          0.01         0.11 o                         
  -4   6   1          0.02          0.06         0.13 o                         
  -3   6   1          0.32          0.11         0.21 o                         
  -2   6   1          0.04          2.39         0.59 o                         
  -1   6   1         29.34         26.81         0.59 o                         
   0   6   1         37.99         32.35         0.61 o                         
   1   6   1          3.52          8.48         1.08 o                         
   2   6   1          0.52          0.79         0.26 o                         
   3   6   1          1.60          1.90         0.26 o                         
   4   6   1          0.00          0.12         0.17 o                         
  -6   7   1          0.00          0.01         0.06 o                         
  -5   7   1          0.00          0.03         0.09 o                         
  -4   7   1          0.00          0.09         0.12 o                         
  -3   7   1          5.18          5.88         1.30 o                         
  -2   7   1          0.01          0.61         0.15 o                         
  -1   7   1          4.29          4.42         0.27 o                         
   0   7   1          1.15          1.02         0.07 o                         
   1   7   1          7.51          6.82         0.72 o                         
   2   7   1          0.75          0.75         0.19 o                         
   3   7   1          0.57          0.69         0.19 o                         
   4   7   1          0.01          0.09         0.14 o                         
   5   7   1          0.02          0.03         0.11 o                         
  -6   8   1          0.00          0.00         0.06 o                         
  -5   8   1          0.00          0.00         0.08 o                         
  -4   8   1          0.23          0.17         0.11 o                         
  -3   8   1          0.42          0.33         0.15 o                         
  -2   8   1          5.17          4.69         0.22 o                         
  -1   8   1          0.02          0.75         0.15 o                         
   0   8   1          3.40          2.53         0.12 o                         
   1   8   1         68.08         70.36         1.52 o                         
   2   8   1         13.17         11.29         0.60 o                         
   3   8   1          0.03          0.11         0.17 o                         
   4   8   1          0.24          0.53         0.15 o                         
   5   8   1          0.01          0.02         0.09 o                         
   6   8   1          0.00         -0.01         0.07 o                         
  -6   9   1          0.00          0.01         0.05 o                         
  -5   9   1          0.01          0.05         0.08 o                         
  -4   9   1          0.09          0.14         0.11 o                         
  -3   9   1          3.75          3.76         0.31 o                         
  -2   9   1          0.57          1.20         0.13 o                         
  -1   9   1          0.31          0.58         0.08 o                         
   0   9   1        104.85         89.57         2.80 o                         
   1   9   1          0.62          0.99         0.14 o                         
   2   9   1          0.43          0.51         0.19 o                         
   3   9   1          0.12          0.31         0.15 o                         
   4   9   1          0.03          0.01         0.12 o                         
   5   9   1          0.07          0.06         0.09 o                         
  -6  10   1          0.00          0.00         0.05 o                         
  -5  10   1          0.00          0.00         0.07 o                         
  -4  10   1          0.01          0.19         0.11 o                         
  -3  10   1          0.63          0.68         0.15 o                         
  -2  10   1          4.33          4.37         0.20 o                         
  -1  10   1         16.07         16.14         0.32 o                         
   0  10   1        162.52        135.75         4.84 o                         
   1  10   1         27.39         26.52         0.53 o                         
   2  10   1         55.50         58.42         2.86 o                         
   3  10   1          0.96          0.64         0.15 o                         
   4  10   1          0.02          0.12         0.11 o                         
   5  10   1          0.00          0.02         0.09 o                         
  -5  11   1          0.01          0.02         0.07 o                         
  -4  11   1          1.15          1.01         0.13 o                         
  -3  11   1          0.61          0.34         0.11 o                         
  -2  11   1          1.47          1.35         0.13 o                         
  -1  11   1          6.89          7.02         0.19 o                         
   0  11   1         23.44         20.26         0.35 o                         
   1  11   1          8.21          8.24         0.23 o                         
   2  11   1          1.07          0.77         0.19 o                         
   3  11   1          0.00          0.28         0.14 o                         
   4  11   1          0.05          0.03         0.10 o                         
   5  11   1          0.00         -0.01         0.08 o                         
  -5  12   1          0.00          0.02         0.07 o                         
  -4  12   1          0.06          0.19         0.10 o                         
  -3  12   1          0.96          0.77         0.14 o                         
  -2  12   1          0.48          0.32         0.11 o                         
  -1  12   1          0.80          1.05         0.08 o                         
   0  12   1          0.08          0.33         0.05 o                         
   1  12   1          8.78          9.17         0.31 o                         
   2  12   1          0.28          0.24         0.12 o                         
   3  12   1          0.00          0.08         0.12 o                         
   4  12   1          0.00         -0.01         0.10 o                         
   5  12   1          0.17          0.18         0.08 o                         
  -5  13   1          0.25          0.33         0.07 o                         
  -4  13   1          0.00         -0.01         0.09 o                         
  -3  13   1         20.76         23.80         0.70 o                         
  -2  13   1          0.57          0.74         0.11 o                         
  -1  13   1          0.11          0.39         0.06 o                         
   0  13   1          1.76          1.51         0.06 o                         
   1  13   1          0.57          1.15         0.12 o                         
   2  13   1          0.97          0.83         0.12 o                         
   3  13   1          0.29          0.41         0.12 o                         
   4  13   1          0.00          0.03         0.09 o                         
   5  13   1          0.05          0.07         0.07 o                         
  -5  14   1          0.00          0.02         0.06 o                         
  -4  14   1          0.00          0.06         0.09 o                         
  -3  14   1          2.10          1.85         0.15 o                         
  -2  14   1          2.94          2.42         0.13 o                         
  -1  14   1          3.59          3.57         0.11 o                         
   0  14   1         10.78         10.62         0.20 o                         
   1  14   1          9.99         10.77         0.23 o                         
   2  14   1          1.08          1.47         0.12 o                         
   3  14   1          0.22          0.28         0.11 o                         
   4  14   1          0.08          0.11         0.09 o                         
   5  14   1          0.29          0.37         0.12 o                         
  -5  15   1          0.03          0.04         0.06 o                         
  -4  15   1          2.02          1.82         0.12 o                         
  -3  15   1          4.28          3.90         0.17 o                         
  -2  15   1          0.48          0.77         0.08 o                         
  -1  15   1          8.27          8.33         0.17 o                         
   0  15   1          1.69          1.21         0.06 o                         
   1  15   1          0.05          0.15         0.07 o                         
   2  15   1          0.20          0.28         0.07 o                         
   3  15   1          0.54          0.58         0.12 o                         
   4  15   1          0.07          0.09         0.09 o                         
   5  15   1          0.01          0.00         0.06 o                         
  -5  16   1          0.01          0.01         0.06 o                         
  -4  16   1          0.01          0.03         0.07 o                         
  -3  16   1          0.42          0.39         0.09 o                         
  -2  16   1          1.61          1.76         0.12 o                         
  -1  16   1          0.48          0.72         0.06 o                         
   0  16   1         12.39         12.04         0.21 o                         
   1  16   1         18.52         20.36         0.38 o                         
   2  16   1          2.35          2.38         0.11 o                         
   3  16   1          0.02          0.10         0.09 o                         
   4  16   1          0.04          0.05         0.08 o                         
   5  16   1          0.01          0.00         0.05 o                         
  -5  17   1          0.01          0.02         0.06 o                         
  -4  17   1          0.00          0.04         0.07 o                         
  -3  17   1          0.36          0.25         0.08 o                         
  -2  17   1          0.32          0.70         0.08 o                         
  -1  17   1          4.73          4.72         0.11 o                         
   0  17   1          0.17          0.28         0.05 o                         
   1  17   1          0.03          0.11         0.06 o                         
   2  17   1          3.17          3.26         0.12 o                         
   3  17   1          0.02          0.04         0.08 o                         
   4  17   1          0.01          0.02         0.08 o                         
   5  17   1          0.01          0.01         0.05 o                         
  -5  18   1          0.01          0.02         0.05 o                         
  -4  18   1          0.06          0.06         0.06 o                         
  -3  18   1          0.01          0.04         0.07 o                         
  -2  18   1          0.01          0.04         0.05 o                         
  -1  18   1          4.11          3.96         0.10 o                         
   0  18   1          7.19          7.82         0.14 o                         
   1  18   1          9.30          9.57         0.19 o                         
   2  18   1          3.78          3.92         0.12 o                         
   3  18   1          0.78          0.72         0.09 o                         
   4  18   1          0.01          0.02         0.07 o                         
   5  18   1          0.00          0.01         0.05 o                         
  -5  19   1          0.01          0.01         0.05 o                         
  -4  19   1          0.00          0.02         0.06 o                         
  -3  19   1          0.10          0.10         0.07 o                         
  -2  19   1          0.03          0.09         0.04 o                         
  -1  19   1          0.01          0.11         0.04 o                         
   0  19   1          1.82          1.82         0.06 o                         
   1  19   1          0.83          0.91         0.06 o                         
   2  19   1          0.21          0.22         0.05 o                         
   3  19   1          0.04          0.02         0.07 o                         
   4  19   1          0.00          0.06         0.07 o                         
   5  19   1          0.00          0.00         0.05 o                         
  -4  20   1          0.03          0.03         0.05 o                         
  -3  20   1          0.01          0.02         0.06 o                         
  -2  20   1          0.22          0.16         0.04 o                         
  -1  20   1          0.98          1.00         0.05 o                         
   0  20   1          0.68          0.84         0.04 o                         
   1  20   1          0.50          0.63         0.05 o                         
   2  20   1          0.07          0.08         0.04 o                         
   3  20   1          0.06          0.05         0.06 o                         
   4  20   1          0.00          0.02         0.06 o                         
  -4  21   1          0.07          0.06         0.05 o                         
  -3  21   1          0.13          0.11         0.05 o                         
  -2  21   1          0.03          0.07         0.04 o                         
  -1  21   1          0.00          0.07         0.04 o                         
   0  21   1          0.01          0.02         0.03 o                         
   1  21   1          0.05          0.12         0.04 o                         
   2  21   1          0.02          0.04         0.04 o                         
   3  21   1          0.07          0.04         0.05 o                         
   4  21   1          0.00          0.00         0.05 o                         
  -4  22   1          0.00          0.01         0.05 o                         
  -3  22   1          0.00          0.01         0.04 o                         
  -2  22   1          0.26          0.24         0.04 o                         
  -1  22   1          0.03          0.05         0.03 o                         
   0  22   1          0.59          0.60         0.04 o                         
   1  22   1          0.03          0.06         0.04 o                         
   2  22   1          0.01          0.02         0.03 o                         
   3  22   1          0.02          0.01         0.04 o                         
   4  22   1          0.01          0.03         0.05 o                         
  -4  23   1          0.15          0.13         0.04 o                         
  -3  23   1          0.13          0.16         0.03 o                         
  -2  23   1          0.23          0.18         0.03 o                         
  -1  23   1          0.18          0.15         0.03 o                         
   0  23   1          0.23          0.20         0.03 o                         
   1  23   1          0.02          0.04         0.03 o                         
   2  23   1          0.10          0.08         0.03 o                         
   3  23   1          0.01          0.02         0.03 o                         
   4  23   1          0.00          0.00         0.04 o                         
  -4  24   1          0.00          0.01         0.04 o                         
  -3  24   1          0.10          0.09         0.03 o                         
  -2  24   1          0.50          0.37         0.03 o                         
  -1  24   1          0.10          0.10         0.03 o                         
   0  24   1          0.01          0.03         0.03 o                         
   1  24   1          0.30          0.36         0.03 o                         
   2  24   1          0.00          0.03         0.03 o                         
   3  24   1          0.00          0.02         0.03 o                         
   4  24   1          0.05          0.07         0.04 o                         
  -4  25   1          0.00          0.00         0.04 o                         
  -3  25   1          0.09          0.09         0.03 o                         
  -2  25   1          0.34          0.39         0.03 o                         
  -1  25   1          0.12          0.13         0.03 o                         
   0  25   1          0.00          0.02         0.03 o                         
   1  25   1          0.06          0.12         0.03 o                         
   2  25   1          0.02          0.03         0.03 o                         
   3  25   1          0.01          0.01         0.03 o                         
  -3  26   1          0.03          0.02         0.02 o                         
  -2  26   1          0.19          0.18         0.03 o                         
  -1  26   1          0.05          0.07         0.02 o                         
   0  26   1          0.05          0.08         0.02 o                         
   1  26   1          2.88          2.83         0.07 o                         
   2  26   1          0.04          0.04         0.02 o                         
   3  26   1          0.05          0.06         0.02 o                         
  -3  27   1          0.00          0.01         0.02 o                         
  -2  27   1          0.07          0.08         0.02 o                         
  -1  27   1          0.00          0.01         0.02 o                         
   0  27   1          0.17          0.16         0.02 o                         
   1  27   1          0.52          0.58         0.03 o                         
   2  27   1          0.04          0.03         0.02 o                         
   3  27   1          0.01          0.02         0.02 o                         
  -3  28   1          0.02          0.02         0.02 o                         
  -2  28   1          0.00          0.01         0.02 o                         
  -1  28   1          0.15          0.16         0.02 o                         
   0  28   1          1.01          1.18         0.03 o                         
   1  28   1          0.66          0.62         0.03 o                         
   2  28   1          0.85          0.77         0.06 o                         
   3  28   1          0.03          0.02         0.02 o                         
  -2  29   1          0.02          0.02         0.02 o                         
  -1  29   1          0.03          0.04         0.02 o                         
   0  29   1          0.46          0.48         0.02 o                         
   1  29   1          0.00          0.02         0.02 o                         
   2  29   1          0.00          0.01         0.02 o                         
  -2  30   1          0.00          0.01         0.01 o                         
  -1  30   1          0.09          0.08         0.02 o                         
   0  30   1          0.02          0.00         0.02 o                         
   1  30   1          0.05          0.04         0.02 o                         
   2  30   1          0.01          0.02         0.02 o                         
  -1  31   1          0.00          0.01         0.01 o                         
   0  31   1          0.01          0.02         0.01 o                         
   1  31   1          0.00          0.00         0.01 o                         
  -1  32   1          0.06          0.06         0.01 o                         
   0  32   1          0.03          0.03         0.01 o                         
  -6   0   2          0.08          0.17         1.12 o                         
  -4   0   2          0.01          0.00         0.57 o                         
  -2   0   2          3.91         13.22         0.65 o                         
   0   0   2        138.33        104.30         3.83 o                         
  -6   1   2          0.05          0.07         1.03 o                         
  -5   1   2          0.10          0.24         0.59 o                         
  -4   1   2          0.06          0.14         0.43 o                         
  -3   1   2          2.00          1.09         0.18 o                         
  -2   1   2          0.37          0.81         0.27 o                         
  -1   1   2         70.39         71.08         3.33 o                         
   0   1   2         93.01         81.41         3.15 o                         
  -6   2   2          0.02          0.02         0.92 o                         
  -5   2   2          0.00          0.14         0.55 o                         
  -4   2   2          0.03          0.01         0.17 o                         
  -3   2   2          0.43          0.53         0.19 o                         
  -2   2   2          8.06          8.32         0.41 o                         
  -1   2   2          0.53          0.72         0.11 o                         
   0   2   2         19.27         24.45         0.90 o                         
  -6   3   2          0.00          0.06         0.72 o                         
  -5   3   2          0.01          0.10         0.13 o                         
  -4   3   2          0.00          0.17         0.20 o                         
  -3   3   2         18.03         16.69         0.72 o                         
  -2   3   2         21.90         23.10         0.81 o                         
  -1   3   2        208.68        204.27         7.05 o                         
   0   3   2        182.68        159.64         4.80 o                         
  -6   4   2          0.01          0.00         0.09 o                         
  -5   4   2          0.04          0.06         0.10 o                         
  -4   4   2          0.42          0.21         0.14 o                         
  -3   4   2          3.04          3.36         0.26 o                         
  -2   4   2          0.00          0.66         0.31 o                         
  -1   4   2          6.94          5.39         0.21 o                         
   0   4   2         71.75         69.19         2.89 o                         
   1   4   2         22.63         25.33         1.87 o                         
  -6   5   2          0.01          0.01         0.06 o                         
  -5   5   2          0.02          0.12         0.11 o                         
  -4   5   2          1.06          0.71         0.14 o                         
  -3   5   2         13.52         16.97         0.76 o                         
  -2   5   2         19.91         20.91         0.60 o                         
  -1   5   2         75.68         65.12         1.18 o                         
   0   5   2          0.20          0.53         0.08 o                         
   1   5   2          3.80          3.68         0.31 o                         
  -6   6   2          0.00          0.00         0.06 o                         
  -5   6   2          0.01          0.02         0.09 o                         
  -4   6   2          0.00          0.07         0.12 o                         
  -3   6   2          0.23          0.23         0.16 o                         
  -2   6   2          1.33          0.83         0.15 o                         
  -1   6   2          0.62          1.27         0.13 o                         
   0   6   2         14.23         13.97         0.31 o                         
   1   6   2         29.42         32.43         1.70 o                         
   2   6   2          0.49          1.82         0.46 o                         
  -6   7   2          0.00          0.01         0.06 o                         
  -5   7   2          0.00          0.00         0.08 o                         
  -4   7   2          0.11          0.10         0.11 o                         
  -3   7   2          0.04          0.25         0.13 o                         
  -2   7   2         29.26         29.58         0.83 o                         
  -1   7   2          0.08          0.74         0.10 o                         
   0   7   2         22.49         20.62         0.39 o                         
   1   7   2          1.16          2.22         0.30 o                         
   2   7   2          5.50          6.89         0.80 o                         
   3   7   2          0.46          0.36         0.19 o                         
  -6   8   2          0.01          0.02         0.05 o                         
  -5   8   2          0.02          0.03         0.08 o                         
  -4   8   2          0.01          0.08         0.11 o                         
  -3   8   2          1.54          1.77         0.17 o                         
  -2   8   2          1.48          0.58         0.13 o                         
  -1   8   2         12.96         11.40         0.27 o                         
   0   8   2          0.74          1.65         0.12 o                         
   1   8   2          3.82          4.35         0.48 o                         
   2   8   2          9.47          8.96         0.94 o                         
   3   8   2          1.95          1.50         0.22 o                         
   4   8   2          0.04          0.00         0.12 o                         
  -6   9   2          0.01          0.01         0.05 o                         
  -5   9   2          0.03          0.10         0.08 o                         
  -4   9   2          0.13          0.10         0.10 o                         
  -3   9   2          0.20          0.22         0.10 o                         
  -2   9   2         12.72         12.65         0.47 o                         
  -1   9   2          0.05          0.53         0.07 o                         
   0   9   2          2.96          3.30         0.15 o                         
   1   9   2         69.14         69.58         2.56 o                         
   2   9   2          0.51          0.99         0.28 o                         
   3   9   2          2.45          1.27         0.69 o                         
   4   9   2          0.05          0.15         0.13 o                         
   5   9   2          0.00         -0.01         0.12 o                         
  -6  10   2          0.00          0.01         0.05 o                         
  -5  10   2          0.04          0.00         0.07 o                         
  -4  10   2          0.05          0.07         0.10 o                         
  -3  10   2          0.00          0.16         0.10 o                         
  -2  10   2          6.64          5.64         0.21 o                         
  -1  10   2         14.94         14.60         0.29 o                         
   0  10   2         10.64          8.12         0.20 o                         
   1  10   2         29.00         29.29         0.72 o                         
   2  10   2          4.07          3.95         0.29 o                         
   3  10   2          6.79          7.33         0.54 o                         
   4  10   2          0.06          0.06         0.12 o                         
   5  10   2          0.00          0.00         0.09 o                         
  -5  11   2          0.07          0.13         0.08 o                         
  -4  11   2          0.01          0.03         0.09 o                         
  -3  11   2          3.56          2.78         0.15 o                         
  -2  11   2          2.85          1.94         0.13 o                         
  -1  11   2          5.53          5.36         0.20 o                         
   0  11   2         15.57         17.22         0.32 o                         
   1  11   2         27.17         27.91         0.58 o                         
   2  11   2          7.62          8.66         0.55 o                         
   3  11   2          0.97          1.03         0.17 o                         
   4  11   2          0.00          0.03         0.11 o                         
   5  11   2          0.01          0.06         0.09 o                         
  -5  12   2          0.09          0.10         0.07 o                         
  -4  12   2          0.04          0.08         0.09 o                         
  -3  12   2          1.29          1.24         0.11 o                         
  -2  12   2          0.78          0.87         0.16 o                         
  -1  12   2          1.53          1.37         0.08 o                         
   0  12   2          0.09          0.44         0.06 o                         
   1  12   2          0.01          0.15         0.07 o                         
   2  12   2          1.61          5.16         0.99 o                         
   3  12   2          0.25          0.27         0.13 o                         
   4  12   2          0.01          0.07         0.10 o                         
   5  12   2          0.00         -0.01         0.07 o                         
  -5  13   2          0.02          0.01         0.07 o                         
  -4  13   2          1.28          1.42         0.11 o                         
  -3  13   2          0.07          0.14         0.09 o                         
  -2  13   2         92.88        111.25         4.29 o                         
  -1  13   2          1.64          1.89         0.11 o                         
   0  13   2          1.04          1.03         0.06 o                         
   1  13   2          0.17          0.61         0.09 o                         
   2  13   2          0.37          0.46         0.14 o                         
   3  13   2          0.10          0.10         0.12 o                         
   4  13   2          0.04          0.16         0.09 o                         
   5  13   2          0.00          0.00         0.07 o                         
  -5  14   2          0.00          0.00         0.06 o                         
  -4  14   2          0.10          0.09         0.07 o                         
  -3  14   2          0.68          0.58         0.10 o                         
  -2  14   2          0.57          0.72         0.13 o                         
  -1  14   2          2.61          2.32         0.09 o                         
   0  14   2          2.26          2.03         0.07 o                         
   1  14   2          7.67          7.19         0.23 o                         
   2  14   2          1.67          2.10         0.18 o                         
   3  14   2          0.10          0.17         0.11 o                         
   4  14   2          0.02          0.04         0.09 o                         
   5  14   2          0.00         -0.01         0.06 o                         
  -5  15   2          0.00          0.02         0.06 o                         
  -4  15   2          0.16          0.15         0.07 o                         
  -3  15   2          7.36          7.04         0.24 o                         
  -2  15   2         18.58         18.83         0.40 o                         
  -1  15   2          7.60          8.46         0.17 o                         
   0  15   2          9.70          9.52         0.19 o                         
   1  15   2          1.24          1.04         0.10 o                         
   2  15   2          0.15          0.10         0.09 o                         
   3  15   2          0.04          0.08         0.11 o                         
   4  15   2          0.08          0.09         0.08 o                         
   5  15   2          0.01          0.04         0.06 o                         
  -5  16   2          0.01          0.02         0.05 o                         
  -4  16   2          0.00          0.10         0.07 o                         
  -3  16   2          0.94          0.88         0.10 o                         
  -2  16   2          0.84          0.76         0.07 o                         
  -1  16   2          1.88          1.82         0.08 o                         
   0  16   2          3.53          3.80         0.10 o                         
   1  16   2          5.12          4.86         0.17 o                         
   2  16   2          5.39          6.48         0.25 o                         
   3  16   2          0.20          0.26         0.11 o                         
   4  16   2          0.01          0.03         0.08 o                         
   5  16   2          0.00          0.01         0.05 o                         
  -5  17   2          0.03          0.04         0.05 o                         
  -4  17   2          0.20          0.17         0.06 o                         
  -3  17   2          0.00          0.03         0.08 o                         
  -2  17   2          0.99          0.92         0.06 o                         
  -1  17   2          1.10          1.27         0.06 o                         
   0  17   2          7.11          7.27         0.15 o                         
   1  17   2          1.99          1.96         0.08 o                         
   2  17   2          0.03          0.09         0.06 o                         
   3  17   2          1.60          1.33         0.13 o                         
   4  17   2          0.00          0.02         0.07 o                         
   5  17   2          0.00         -0.01         0.05 o                         
  -5  18   2          0.00          0.02         0.05 o                         
  -4  18   2          0.01          0.03         0.06 o                         
  -3  18   2          0.35          0.28         0.07 o                         
  -2  18   2          0.00          0.14         0.05 o                         
  -1  18   2          0.07          0.15         0.04 o                         
   0  18   2          1.88          1.24         0.05 o                         
   1  18   2          1.92          2.00         0.08 o                         
   2  18   2          2.64          2.43         0.09 o                         
   3  18   2          0.66          0.74         0.12 o                         
   4  18   2          0.10          0.08         0.07 o                         
   5  18   2          0.00          0.01         0.05 o                         
  -5  19   2          0.00          0.01         0.04 o                         
  -4  19   2          0.04          0.03         0.06 o                         
  -3  19   2          0.01          0.02         0.06 o                         
  -2  19   2          0.33          0.27         0.04 o                         
  -1  19   2          0.37          0.44         0.04 o                         
   0  19   2          0.00          1.83         0.15 o                         
   1  19   2          0.76          0.76         0.05 o                         
   2  19   2          1.09          1.04         0.06 o                         
   3  19   2          0.01          0.00         0.08 o                         
   4  19   2          0.02          0.03         0.07 o                         
  -4  20   2          0.00          0.01         0.05 o                         
  -3  20   2          0.08          0.07         0.05 o                         
  -2  20   2          0.03          0.07         0.04 o                         
  -1  20   2          0.42          0.41         0.04 o                         
   0  20   2          0.69          0.44         0.04 o                         
   1  20   2          0.75          0.79         0.05 o                         
   2  20   2          0.05          0.09         0.04 o                         
   3  20   2          0.02          0.03         0.07 o                         
   4  20   2          0.00          0.02         0.06 o                         
  -4  21   2          0.04          0.04         0.05 o                         
  -3  21   2          0.26          0.24         0.05 o                         
  -2  21   2          0.38          0.30         0.04 o                         
  -1  21   2          0.11          0.19         0.03 o                         
   0  21   2          0.07          0.14         0.03 o                         
   1  21   2          0.07          0.08         0.04 o                         
   2  21   2          0.07          0.12         0.04 o                         
   3  21   2          0.00          0.01         0.06 o                         
   4  21   2          0.02          0.00         0.06 o                         
  -4  22   2          0.00          0.01         0.04 o                         
  -3  22   2          0.10          0.15         0.04 o                         
  -2  22   2          0.01          0.04         0.03 o                         
  -1  22   2          0.25          0.49         0.05 o                         
   0  22   2          0.04          0.06         0.03 o                         
   1  22   2          0.52          0.51         0.04 o                         
   2  22   2          0.01          0.02         0.03 o                         
   3  22   2          0.00          0.02         0.04 o                         
   4  22   2          0.01          0.01         0.06 o                         
  -4  23   2          0.01          0.01         0.04 o                         
  -3  23   2          0.44          0.62         0.09 o                         
  -2  23   2          0.62          0.55         0.04 o                         
  -1  23   2          1.29          1.45         0.05 o                         
   0  23   2          0.17          0.18         0.03 o                         
   1  23   2          0.08          0.07         0.03 o                         
   2  23   2          0.02          0.04         0.03 o                         
   3  23   2          0.02          0.01         0.04 o                         
   4  23   2          0.00          0.00         0.05 o                         
  -4  24   2          0.01          0.02         0.04 o                         
  -3  24   2          0.02          0.03         0.03 o                         
  -2  24   2          0.01          0.02         0.03 o                         
  -1  24   2          0.31          0.49         0.04 o                         
   0  24   2          0.33          0.34         0.03 o                         
   1  24   2          0.01          0.03         0.03 o                         
   2  24   2          0.09          0.09         0.03 o                         
   3  24   2          0.00          0.01         0.03 o                         
   4  24   2          0.00          0.01         0.04 o                         
  -4  25   2          0.00          0.01         0.03 o                         
  -3  25   2          0.03          0.06         0.02 o                         
  -2  25   2          0.42          0.40         0.03 o                         
  -1  25   2          0.49          0.57         0.03 o                         
   0  25   2          0.05          0.07         0.03 o                         
   1  25   2          0.00          0.02         0.03 o                         
   2  25   2          0.10          0.13         0.03 o                         
   3  25   2          0.03          0.03         0.03 o                         
  -3  26   2          0.07          0.04         0.02 o                         
  -2  26   2          0.02          0.02         0.02 o                         
  -1  26   2          0.65          0.71         0.03 o                         
   0  26   2          0.00          0.03         0.02 o                         
   1  26   2          0.09          0.08         0.03 o                         
   2  26   2          0.75          0.64         0.04 o                         
   3  26   2          0.02          0.01         0.02 o                         
  -3  27   2          0.06          0.03         0.02 o                         
  -2  27   2          0.01          0.01         0.02 o                         
  -1  27   2          0.04          0.07         0.02 o                         
   0  27   2          0.02          0.03         0.02 o                         
   1  27   2          0.25          0.26         0.03 o                         
   2  27   2          0.76          0.63         0.04 o                         
   3  27   2          0.06          0.06         0.02 o                         
  -3  28   2          0.00          0.00         0.01 o                         
  -2  28   2          0.02          0.03         0.02 o                         
  -1  28   2          0.00          0.01         0.02 o                         
   0  28   2          0.13          0.15         0.02 o                         
   1  28   2          0.23          0.22         0.02 o                         
   2  28   2          0.14          0.11         0.02 o                         
  -2  29   2          0.00          0.01         0.02 o                         
  -1  29   2          0.02          0.03         0.02 o                         
   0  29   2          0.08          0.08         0.02 o                         
   1  29   2          0.38          0.37         0.02 o                         
   2  29   2          0.00          0.01         0.02 o                         
  -2  30   2          0.00          0.00         0.01 o                         
  -1  30   2          0.03          0.03         0.02 o                         
   0  30   2          0.05          0.04         0.02 o                         
   1  30   2          0.06          0.05         0.02 o                         
   2  30   2          0.01          0.01         0.02 o                         
  -1  31   2          0.03          0.03         0.01 o                         
   0  31   2          0.04          0.04         0.01 o                         
   1  31   2          0.00          0.01         0.02 o                         
   0  32   2          0.04          0.04         0.01 o                         
  -5   0   3          1.49          3.15         0.63 o                         
  -3   0   3          0.60          1.57         0.55 o                         
  -1   0   3         27.49         18.13         0.50 o                         
  -6   1   3          0.00         -0.03         0.44 o                         
  -5   1   3          0.13          0.36         0.38 o                         
  -4   1   3          0.99          0.93         0.15 o                         
  -3   1   3          0.65          0.66         0.16 o                         
  -2   1   3          5.70          3.71         0.23 o                         
  -1   1   3          0.00          0.65         0.08 o                         
   0   1   3         39.40         48.30         1.17 o                         
  -6   2   3          0.09          0.25         0.19 o                         
  -5   2   3          0.29          0.34         0.13 o                         
  -4   2   3          0.01          0.17         0.13 o                         
  -3   2   3          0.27          0.16         0.18 o                         
  -2   2   3          0.00          0.20         0.11 o                         
  -1   2   3         53.36         45.71         1.13 o                         
   0   2   3         35.87         35.87         1.16 o                         
   1   2   3         23.33         23.57         2.03 o                         
  -6   3   3          0.01          0.01         0.09 o                         
  -5   3   3          0.02          0.05         0.10 o                         
  -4   3   3          0.17          0.37         0.12 o                         
  -3   3   3          0.19          0.33         0.14 o                         
  -2   3   3         55.83         54.77         1.30 o                         
  -1   3   3         37.46         27.98         0.47 o                         
   0   3   3        192.37        189.70         7.25 o                         
   1   3   3         57.24         86.74         5.53 o                         
  -6   4   3          0.00          0.02         0.06 o                         
  -5   4   3          0.05          0.10         0.10 o                         
  -4   4   3          0.13          0.14         0.12 o                         
  -3   4   3          5.76          4.53         0.27 o                         
  -2   4   3         53.84         56.50         1.26 o                         
  -1   4   3          0.25          0.93         0.09 o                         
   0   4   3         16.18         14.21         0.45 o                         
   1   4   3          6.72          6.05         0.84 o                         
  -6   5   3          0.04          0.06         0.06 o                         
  -5   5   3          0.13          0.14         0.09 o                         
  -4   5   3          0.05          0.08         0.11 o                         
  -3   5   3          3.74          3.14         0.18 o                         
  -2   5   3         27.44         31.77         0.71 o                         
  -1   5   3         42.86         44.28         0.76 o                         
   0   5   3         95.72         76.32         2.30 o                         
   1   5   3          1.27          2.01         0.38 o                         
  -6   6   3          0.00          0.02         0.05 o                         
  -5   6   3          0.01          0.04         0.08 o                         
  -4   6   3          0.05          0.44         0.11 o                         
  -3   6   3          0.04          0.91         0.21 o                         
  -2   6   3          4.12          4.28         0.23 o                         
  -1   6   3         31.99         31.80         0.56 o                         
   0   6   3          6.84         12.51         0.63 o                         
   1   6   3          0.56          0.65         0.21 o                         
  -6   7   3          0.00          0.01         0.05 o                         
  -5   7   3          0.09          0.11         0.08 o                         
  -4   7   3          0.01          0.04         0.10 o                         
  -3   7   3          1.26          1.01         0.11 o                         
  -2   7   3          0.32          0.66         0.10 o                         
  -1   7   3         61.74         59.84         1.19 o                         
   0   7   3          0.32          0.48         0.10 o                         
   1   7   3         15.29         17.11         0.90 o                         
   2   7   3          0.18          0.10         0.20 o                         
  -6   8   3          0.05          0.06         0.05 o                         
  -5   8   3          0.06          0.04         0.08 o                         
  -4   8   3          0.15          0.18         0.10 o                         
  -3   8   3          0.00          0.02         0.10 o                         
  -2   8   3          4.13          4.06         0.18 o                         
  -1   8   3          1.74          1.81         0.08 o                         
   0   8   3         15.49         12.38         0.26 o                         
   1   8   3          2.10          2.21         0.32 o                         
   2   8   3          4.24          4.26         0.34 o                         
   3   8   3          0.52          0.27         0.15 o                         
  -6   9   3          0.00          0.02         0.05 o                         
  -5   9   3          0.07          0.09         0.07 o                         
  -4   9   3          0.24          0.29         0.09 o                         
  -3   9   3          0.63          0.66         0.11 o                         
  -2   9   3          0.04          0.57         0.10 o                         
  -1   9   3         13.64         14.11         0.27 o                         
   0   9   3          0.29          0.70         0.07 o                         
   1   9   3          4.13          4.49         0.33 o                         
   2   9   3         11.55          9.97         0.76 o                         
   3   9   3          0.22          0.59         0.19 o                         
   4   9   3          0.85          0.82         0.21 o                         
  -6  10   3          0.03          0.04         0.05 o                         
  -5  10   3          0.03          0.02         0.07 o                         
  -4  10   3          0.86          0.74         0.09 o                         
  -3  10   3          0.76          0.79         0.11 o                         
  -2  10   3          0.00          0.55         0.12 o                         
  -1  10   3         25.44         24.05         0.42 o                         
   0  10   3         19.59         20.50         0.43 o                         
   1  10   3          1.14          1.42         0.16 o                         
   2  10   3          0.54          0.46         0.18 o                         
   3  10   3          0.17          0.02         0.15 o                         
   4  10   3          0.36          0.36         0.13 o                         
   5  10   3          0.00         -0.03         0.10 o                         
  -5  11   3          0.15          0.12         0.07 o                         
  -4  11   3          0.16          0.29         0.08 o                         
  -3  11   3          0.08          0.11         0.09 o                         
  -2  11   3          5.10          4.53         0.16 o                         
  -1  11   3          5.06          4.18         0.12 o                         
   0  11   3          7.78          6.90         0.29 o                         
   1  11   3          8.24          8.64         0.43 o                         
   2  11   3          8.26          9.43         0.49 o                         
   3  11   3          2.01          3.61         0.55 o                         
   4  11   3          0.22          0.35         0.12 o                         
   5  11   3          0.00          0.01         0.07 o                         
  -5  12   3          0.07          0.05         0.07 o                         
  -4  12   3          0.59          0.59         0.09 o                         
  -3  12   3          0.57          0.61         0.10 o                         
  -2  12   3          5.92          5.67         0.27 o                         
  -1  12   3         27.11         25.24         0.42 o                         
   0  12   3          0.67          0.42         0.06 o                         
   1  12   3          0.59          0.65         0.09 o                         
   2  12   3          0.17          0.03         0.15 o                         
   3  12   3          0.08          0.05         0.13 o                         
   4  12   3          0.06          0.10         0.10 o                         
   5  12   3          0.00          0.01         0.08 o                         
  -5  13   3          0.01          0.01         0.06 o                         
  -4  13   3          0.28          0.23         0.08 o                         
  -3  13   3          3.34          2.87         0.14 o                         
  -2  13   3          0.28          0.31         0.07 o                         
  -1  13   3        145.85        141.15         4.27 o                         
   0  13   3          0.78          0.89         0.06 o                         
   1  13   3          2.16          2.26         0.10 o                         
   2  13   3          0.01          0.16         0.12 o                         
   3  13   3          0.04          0.11         0.12 o                         
   4  13   3          0.00          0.18         0.10 o                         
   5  13   3          0.00          0.01         0.07 o                         
  -5  14   3          0.01          0.01         0.06 o                         
  -4  14   3          0.00          0.02         0.07 o                         
  -3  14   3          1.52          1.53         0.11 o                         
  -2  14   3          7.90          8.17         0.20 o                         
  -1  14   3         36.02         37.20         0.69 o                         
   0  14   3          0.00          0.07         0.06 o                         
   1  14   3          0.11          0.45         0.07 o                         
   2  14   3          2.42          2.71         0.40 o                         
   3  14   3          0.12          0.15         0.11 o                         
   4  14   3          0.00          0.07         0.09 o                         
   5  14   3          0.00          0.02         0.06 o                         
  -5  15   3          0.00          0.01         0.05 o                         
  -4  15   3          0.04          0.10         0.07 o                         
  -3  15   3          0.23          0.24         0.08 o                         
  -2  15   3         10.63         11.00         0.24 o                         
  -1  15   3         27.90         29.01         0.49 o                         
   0  15   3         16.25         18.30         0.35 o                         
   1  15   3          3.71          3.59         0.12 o                         
   2  15   3          0.34          0.12         0.09 o                         
   3  15   3          0.13          0.10         0.10 o                         
   4  15   3          0.01          0.03         0.08 o                         
   5  15   3          0.01          0.01         0.06 o                         
  -5  16   3          0.00          0.02         0.05 o                         
  -4  16   3          0.15          0.14         0.06 o                         
  -3  16   3          0.19          0.13         0.07 o                         
  -2  16   3          5.41          5.54         0.14 o                         
  -1  16   3          0.65          0.70         0.05 o                         
   0  16   3          0.08          0.16         0.05 o                         
   1  16   3          4.71          4.90         0.18 o                         
   2  16   3          0.67          0.66         0.08 o                         
   3  16   3          0.81          0.77         0.11 o                         
   4  16   3          0.00          0.03         0.07 o                         
   5  16   3          0.00          0.00         0.05 o                         
  -5  17   3          0.00          0.00         0.05 o                         
  -4  17   3          0.14          0.08         0.06 o                         
  -3  17   3          0.89          0.78         0.08 o                         
  -2  17   3          0.17          0.32         0.05 o                         
  -1  17   3          1.02          1.15         0.05 o                         
   0  17   3          1.84          2.08         0.07 o                         
   1  17   3          3.07          2.83         0.09 o                         
   2  17   3          1.34          1.43         0.09 o                         
   3  17   3          0.01          0.01         0.09 o                         
   4  17   3          0.35          0.38         0.08 o                         
   5  17   3          0.00          0.02         0.05 o                         
  -5  18   3          0.01          0.02         0.04 o                         
  -4  18   3          0.00          0.02         0.06 o                         
  -3  18   3          0.06          0.08         0.06 o                         
  -2  18   3          1.07          1.00         0.06 o                         
  -1  18   3          0.03          0.07         0.04 o                         
   0  18   3          0.27          0.16         0.04 o                         
   1  18   3          0.14          0.24         0.05 o                         
   2  18   3          0.17          0.30         0.06 o                         
   3  18   3          0.36          0.18         0.09 o                         
   4  18   3          0.04          0.07         0.07 o                         
  -5  19   3          0.00          0.01         0.04 o                         
  -4  19   3          0.01          0.02         0.05 o                         
  -3  19   3          0.16          0.14         0.06 o                         
  -2  19   3          0.41          0.37         0.04 o                         
  -1  19   3          0.50          0.45         0.04 o                         
   0  19   3          0.70          0.63         0.05 o                         
   1  19   3          0.00          0.09         0.04 o                         
   2  19   3          0.06          0.13         0.05 o                         
   3  19   3          0.43          0.44         0.11 o                         
   4  19   3          0.00          0.00         0.06 o                         
  -4  20   3          0.00          0.00         0.05 o                         
  -3  20   3          0.10          0.10         0.04 o                         
  -2  20   3          0.06          0.08         0.03 o                         
  -1  20   3          0.37          0.31         0.04 o                         
   0  20   3          0.32          0.28         0.04 o                         
   1  20   3          0.15          0.22         0.04 o                         
   2  20   3          0.34          0.38         0.05 o                         
   3  20   3          0.00          0.03         0.08 o                         
   4  20   3          0.00          0.00         0.06 o                         
  -4  21   3          0.06          0.06         0.05 o                         
  -3  21   3          0.17          0.15         0.04 o                         
  -2  21   3          0.35          0.28         0.04 o                         
  -1  21   3          0.48          0.41         0.03 o                         
   0  21   3          0.19          0.22         0.04 o                         
   1  21   3          0.05          0.13         0.04 o                         
   2  21   3          0.07          0.06         0.04 o                         
   3  21   3          0.02          0.01         0.07 o                         
   4  21   3          0.00          0.01         0.06 o                         
  -4  22   3          0.01          0.01         0.04 o                         
  -3  22   3          0.00          0.02         0.03 o                         
  -2  22   3          0.73          0.71         0.04 o                         
  -1  22   3          0.03          0.06         0.03 o                         
   0  22   3          0.01          0.02         0.03 o                         
   1  22   3          0.04          0.07         0.04 o                         
   2  22   3          0.16          0.13         0.03 o                         
   3  22   3          0.00          0.01         0.05 o                         
   4  22   3          0.00         -0.01         0.05 o                         
  -4  23   3          0.03          0.02         0.04 o                         
  -3  23   3          0.05          0.05         0.03 o                         
  -2  23   3          0.42          0.38         0.03 o                         
  -1  23   3          0.89          0.87         0.04 o                         
   0  23   3          2.08          2.00         0.06 o                         
   1  23   3          0.06          0.09         0.03 o                         
   2  23   3          0.01          0.02         0.03 o                         
   3  23   3          0.00          0.00         0.04 o                         
   4  23   3          0.00          0.00         0.05 o                         
  -4  24   3          0.00          0.00         0.03 o                         
  -3  24   3          0.03          0.04         0.02 o                         
  -2  24   3          0.34          0.33         0.03 o                         
  -1  24   3          0.28          0.36         0.03 o                         
   0  24   3          0.01          0.07         0.03 o                         
   1  24   3          0.32          0.24         0.03 o                         
   2  24   3          0.01          0.01         0.03 o                         
   3  24   3          0.02          0.01         0.03 o                         
  -3  25   3          0.01          0.01         0.02 o                         
  -2  25   3          0.11          0.12         0.02 o                         
  -1  25   3          0.62          0.66         0.03 o                         
   0  25   3          0.22          0.35         0.03 o                         
   1  25   3          0.00          0.02         0.03 o                         
   2  25   3          0.00          0.01         0.03 o                         
   3  25   3          0.05          0.06         0.03 o                         
  -3  26   3          0.00          0.01         0.02 o                         
  -2  26   3          0.07          0.05         0.02 o                         
  -1  26   3          0.01          0.02         0.02 o                         
   0  26   3          0.84          0.90         0.04 o                         
   1  26   3          0.00          0.00         0.02 o                         
   2  26   3          0.08          0.07         0.02 o                         
   3  26   3          0.06          0.07         0.02 o                         
  -3  27   3          0.01          0.01         0.02 o                         
  -2  27   3          0.23          0.17         0.02 o                         
  -1  27   3          0.02          0.03         0.02 o                         
   0  27   3          0.00          0.08         0.02 o                         
   1  27   3          0.03          0.02         0.02 o                         
   2  27   3          0.10          0.10         0.02 o                         
   3  27   3          0.33          0.32         0.04 o                         
  -3  28   3          0.02          0.02         0.01 o                         
  -2  28   3          0.01          0.01         0.02 o                         
  -1  28   3          0.01          0.02         0.02 o                         
   0  28   3          0.01          0.03         0.02 o                         
   1  28   3          0.06          0.05         0.02 o                         
   2  28   3          0.01          0.01         0.02 o                         
  -2  29   3          0.02          0.01         0.01 o                         
  -1  29   3          0.00          0.01         0.02 o                         
   0  29   3          0.01          0.01         0.02 o                         
   1  29   3          0.07          0.06         0.02 o                         
   2  29   3          0.12          0.12         0.02 o                         
  -2  30   3          0.01          0.02         0.01 o                         
  -1  30   3          0.00          0.00         0.01 o                         
   0  30   3          0.07          0.07         0.02 o                         
   1  30   3          0.00          0.01         0.02 o                         
  -1  31   3          0.01          0.01         0.01 o                         
   0  31   3          0.03          0.03         0.01 o                         
   1  31   3          0.05          0.06         0.01 o                         
  -6   0   4          0.08          0.16         0.47 o                         
  -4   0   4         12.58         13.59         1.20 o                         
  -2   0   4          9.58          8.57         0.30 o                         
   0   0   4         39.69         51.18         1.80 o                         
  -6   1   4          0.01          0.02         0.08 o                         
  -5   1   4          0.08          0.17         0.09 o                         
  -4   1   4          0.08          0.17         0.13 o                         
  -3   1   4          4.95          4.32         0.27 o                         
  -2   1   4          1.70          1.73         0.18 o                         
  -1   1   4          8.41          7.15         0.21 o                         
   0   1   4          0.11          0.08         0.09 o                         
   1   1   4          2.12          1.41         0.45 o                         
  -6   2   4          0.04          0.08         0.05 o                         
  -5   2   4          0.43          0.37         0.10 o                         
  -4   2   4          2.10          1.71         0.18 o                         
  -3   2   4          0.70          0.76         0.12 o                         
  -2   2   4          1.15          1.60         0.09 o                         
  -1   2   4          3.09          2.30         0.08 o                         
   0   2   4         69.87         68.59         2.06 o                         
   1   2   4         27.96         28.24         3.53 o                         
  -6   3   4          0.00          0.01         0.06 o                         
  -5   3   4          0.24          0.30         0.09 o                         
  -4   3   4          0.09          0.22         0.11 o                         
  -3   3   4          1.36          1.65         0.19 o                         
  -2   3   4          5.14          4.24         0.20 o                         
  -1   3   4         46.23         38.51         0.77 o                         
   0   3   4         17.83         15.96         0.44 o                         
   1   3   4         32.58         35.11         3.62 o                         
  -6   4   4          0.00          0.01         0.06 o                         
  -5   4   4          0.02          0.07         0.09 o                         
  -4   4   4          0.14          0.11         0.10 o                         
  -3   4   4          0.10          0.45         0.10 o                         
  -2   4   4         29.97         26.84         0.52 o                         
  -1   4   4        177.50        153.60         4.59 o                         
   0   4   4          0.40          4.06         0.44 o                         
   1   4   4         35.46         35.36         2.07 o                         
  -6   5   4          0.01          0.01         0.05 o                         
  -5   5   4          0.42          0.64         0.09 o                         
  -4   5   4          1.12          1.08         0.13 o                         
  -3   5   4          0.16          0.20         0.10 o                         
  -2   5   4          6.66          5.79         0.22 o                         
  -1   5   4          9.72         10.82         0.25 o                         
   0   5   4         18.24         20.00         0.49 o                         
   1   5   4         23.77         23.78         2.56 o                         
  -6   6   4          0.01          0.03         0.05 o                         
  -5   6   4          0.00         -0.01         0.07 o                         
  -4   6   4          0.10          0.12         0.09 o                         
  -3   6   4          0.29          0.80         0.18 o                         
  -2   6   4          1.20          1.20         0.10 o                         
  -1   6   4          9.80          9.83         0.19 o                         
   0   6   4         67.66         56.82         1.69 o                         
   1   6   4          7.68          5.98         0.51 o                         
  -6   7   4          0.01          0.04         0.05 o                         
  -5   7   4          0.00          0.01         0.07 o                         
  -4   7   4          1.18          0.85         0.10 o                         
  -3   7   4          0.00          0.67         0.17 o                         
  -2   7   4          2.95          2.32         0.11 o                         
  -1   7   4          0.35          0.92         0.06 o                         
   0   7   4         32.19         34.07         0.95 o                         
   1   7   4          0.36          0.51         0.15 o                         
   2   7   4          2.35          1.88         1.34 o                         
  -6   8   4          0.00          0.00         0.05 o                         
  -5   8   4          0.32          0.34         0.08 o                         
  -4   8   4          0.28          0.38         0.08 o                         
  -3   8   4          0.51          0.68         0.10 o                         
  -2   8   4          0.07          0.13         0.09 o                         
  -1   8   4          2.69          2.71         0.11 o                         
   0   8   4          0.10          0.69         0.10 o                         
   1   8   4          6.71          5.68         0.52 o                         
   2   8   4          0.87          1.04         0.25 o                         
  -6   9   4          0.00          0.01         0.04 o                         
  -5   9   4          0.11          0.15         0.07 o                         
  -4   9   4          0.57          0.47         0.08 o                         
  -3   9   4          0.57          0.53         0.10 o                         
  -2   9   4          1.41          1.11         0.09 o                         
  -1   9   4          0.40          0.75         0.06 o                         
   0   9   4          1.54          2.48         0.13 o                         
   1   9   4          0.42          1.22         0.28 o                         
   2   9   4          1.76          1.97         0.32 o                         
   3   9   4          0.71          0.42         0.20 o                         
  -5  10   4          0.21          0.26         0.07 o                         
  -4  10   4          0.32          0.28         0.08 o                         
  -3  10   4          7.45          7.08         0.22 o                         
  -2  10   4          3.52          3.81         0.13 o                         
  -1  10   4          0.04          0.21         0.06 o                         
   0  10   4         27.74         27.94         0.53 o                         
   1  10   4         10.28          9.08         0.51 o                         
   2  10   4          0.01          0.03         0.16 o                         
   3  10   4          0.08          0.18         0.15 o                         
   4  10   4          0.00         -0.02         0.14 o                         
  -5  11   4          0.02          0.03         0.06 o                         
  -4  11   4          0.39          0.33         0.08 o                         
  -3  11   4          0.00          0.03         0.09 o                         
  -2  11   4          2.04          2.04         0.10 o                         
  -1  11   4          2.89          2.92         0.08 o                         
   0  11   4          2.39          2.19         0.13 o                         
   1  11   4          3.16          2.75         0.14 o                         
   2  11   4          1.29          1.74         0.18 o                         
   3  11   4          1.06          1.11         0.17 o                         
   4  11   4          0.26          0.33         0.11 o                         
   5  11   4          0.02          0.05         0.09 o                         
  -5  12   4          0.02          0.03         0.05 o                         
  -4  12   4          0.46          0.36         0.08 o                         
  -3  12   4          1.48          1.45         0.10 o                         
  -2  12   4          1.51          1.53         0.09 o                         
  -1  12   4          9.58          9.96         0.19 o                         
   0  12   4         59.75         61.64         2.12 o                         
   1  12   4          0.07          0.87         0.36 o                         
   2  12   4          0.95          0.78         0.14 o                         
   3  12   4          0.12          0.18         0.13 o                         
   4  12   4          0.00          0.09         0.11 o                         
   5  12   4          0.01          0.01         0.11 o                         
  -5  13   4          0.00          0.02         0.05 o                         
  -4  13   4          0.16          0.14         0.07 o                         
  -3  13   4          2.09          1.98         0.11 o                         
  -2  13   4          4.00          3.73         0.11 o                         
  -1  13   4          0.07          0.19         0.04 o                         
   0  13   4         60.28         62.17         1.92 o                         
   1  13   4          0.00          0.28         0.08 o                         
   2  13   4          0.85          0.90         0.13 o                         
   3  13   4          0.02          0.74         0.43 o                         
   4  13   4          0.00          0.00         0.10 o                         
   5  13   4          0.00          0.01         0.07 o                         
  -5  14   4          0.00          0.00         0.05 o                         
  -4  14   4          0.00          0.02         0.07 o                         
  -3  14   4          0.02          0.09         0.08 o                         
  -2  14   4          5.97          6.18         0.15 o                         
  -1  14   4         20.67         21.43         0.36 o                         
   0  14   4         86.32         90.60         3.73 o                         
   1  14   4          1.46          1.67         0.10 o                         
   2  14   4          0.10          0.20         0.11 o                         
   3  14   4          0.43          0.29         0.11 o                         
   4  14   4          0.01          0.01         0.08 o                         
   5  14   4          0.00          0.00         0.06 o                         
  -5  15   4          0.00          0.02         0.05 o                         
  -4  15   4          0.00          0.01         0.06 o                         
  -3  15   4          0.56          0.55         0.08 o                         
  -2  15   4          0.00          0.03         0.05 o                         
  -1  15   4          3.70          3.95         0.09 o                         
   0  15   4         11.02         10.73         0.24 o                         
   1  15   4          8.99          9.00         0.24 o                         
   2  15   4          0.45          0.36         0.09 o                         
   3  15   4          0.03          0.02         0.09 o                         
   4  15   4          0.04          0.07         0.08 o                         
   5  15   4          0.00          0.00         0.06 o                         
  -5  16   4          0.04          0.05         0.05 o                         
  -4  16   4          0.00         -0.01         0.06 o                         
  -3  16   4          0.85          1.41         0.14 o                         
  -2  16   4          1.34          1.26         0.07 o                         
  -1  16   4          9.13          9.88         0.18 o                         
   0  16   4          0.19          0.28         0.05 o                         
   1  16   4          0.90          0.89         0.07 o                         
   2  16   4          2.03          1.88         0.13 o                         
   3  16   4          0.02          0.10         0.09 o                         
   4  16   4          0.07          0.06         0.07 o                         
   5  16   4          0.00          0.01         0.05 o                         
  -5  17   4          0.00          0.04         0.04 o                         
  -4  17   4          0.01          0.02         0.06 o                         
  -3  17   4          0.21          0.16         0.06 o                         
  -2  17   4          1.07          1.03         0.06 o                         
  -1  17   4          0.69          0.97         0.05 o                         
   0  17   4          0.25          0.38         0.05 o                         
   1  17   4          1.23          1.01         0.06 o                         
   2  17   4          0.36          0.23         0.06 o                         
   3  17   4          0.32          0.41         0.09 o                         
   4  17   4          0.00          0.03         0.06 o                         
  -5  18   4          0.08          0.08         0.04 o                         
  -4  18   4          0.03          0.04         0.05 o                         
  -3  18   4          0.09          0.20         0.06 o                         
  -2  18   4          1.15          1.11         0.06 o                         
  -1  18   4          1.24          1.41         0.05 o                         
   0  18   4          0.06          0.05         0.04 o                         
   1  18   4          0.29          0.21         0.05 o                         
   2  18   4          0.01          0.05         0.05 o                         
   3  18   4          0.01          0.04         0.08 o                         
   4  18   4          0.02          0.03         0.06 o                         
  -5  19   4          0.03          0.04         0.04 o                         
  -4  19   4          0.03          0.02         0.05 o                         
  -3  19   4          0.04          0.03         0.04 o                         
  -2  19   4          0.37          0.30         0.04 o                         
  -1  19   4          1.69          1.76         0.05 o                         
   0  19   4          0.32          0.28         0.04 o                         
   1  19   4          0.35          0.31         0.05 o                         
   2  19   4          0.00          0.05         0.05 o                         
   3  19   4          0.00          0.00         0.07 o                         
   4  19   4          0.08          0.09         0.06 o                         
  -4  20   4          0.05          0.04         0.05 o                         
  -3  20   4          0.04          0.03         0.04 o                         
  -2  20   4          0.61          0.63         0.04 o                         
  -1  20   4          0.00          0.05         0.03 o                         
   0  20   4          0.79          0.57         0.04 o                         
   1  20   4          0.12          0.15         0.04 o                         
   2  20   4          0.01          0.02         0.04 o                         
   3  20   4          0.07          0.04         0.07 o                         
   4  20   4          0.01          0.01         0.05 o                         
  -4  21   4          0.00          0.01         0.04 o                         
  -3  21   4          0.18          0.14         0.04 o                         
  -2  21   4          0.18          0.15         0.03 o                         
  -1  21   4          0.14          0.18         0.03 o                         
   0  21   4          0.23          0.16         0.04 o                         
   1  21   4          0.10          0.12         0.04 o                         
   2  21   4          0.00          0.04         0.04 o                         
   3  21   4          0.02          0.05         0.07 o                         
   4  21   4          0.00         -0.01         0.05 o                         
  -4  22   4          0.00          0.00         0.04 o                         
  -3  22   4          0.06          0.05         0.03 o                         
  -2  22   4          0.00          0.04         0.03 o                         
  -1  22   4          1.26          1.35         0.04 o                         
   0  22   4          0.04          0.05         0.03 o                         
   1  22   4          0.15          0.20         0.04 o                         
   2  22   4          0.01          0.01         0.03 o                         
   3  22   4          0.02          0.02         0.05 o                         
   4  22   4          0.00          0.01         0.05 o                         
  -4  23   4          0.11          0.13         0.04 o                         
  -3  23   4          0.13          0.13         0.02 o                         
  -2  23   4          0.18          0.17         0.03 o                         
  -1  23   4          0.02          0.04         0.02 o                         
   0  23   4          0.34          0.28         0.03 o                         
   1  23   4          1.19          1.09         0.05 o                         
   2  23   4          0.01          0.02         0.03 o                         
   3  23   4          0.00          0.00         0.04 o                         
  -4  24   4          0.00          0.00         0.03 o                         
  -3  24   4          0.03          0.03         0.02 o                         
  -2  24   4          0.01          0.02         0.02 o                         
  -1  24   4          0.91          1.02         0.04 o                         
   0  24   4          0.99          1.07         0.04 o                         
   1  24   4          0.07          0.12         0.03 o                         
   2  24   4          0.12          0.11         0.03 o                         
   3  24   4          0.00          0.02         0.03 o                         
  -3  25   4          0.00          0.01         0.02 o                         
  -2  25   4          0.04          0.04         0.02 o                         
  -1  25   4          0.11          0.12         0.02 o                         
   0  25   4          0.27          0.31         0.03 o                         
   1  25   4          0.01          0.02         0.03 o                         
   2  25   4          0.02          0.02         0.02 o                         
   3  25   4          0.00          0.01         0.03 o                         
  -3  26   4          0.00          0.00         0.02 o                         
  -2  26   4          0.01          0.02         0.02 o                         
  -1  26   4          0.01          0.00         0.02 o                         
   0  26   4          0.00          0.00         0.02 o                         
   1  26   4          0.42          0.39         0.03 o                         
   2  26   4          0.00          0.00         0.02 o                         
   3  26   4          0.03          0.04         0.02 o                         
  -3  27   4          0.01          0.01         0.01 o                         
  -2  27   4          0.01          0.02         0.02 o                         
  -1  27   4          0.36          0.32         0.02 o                         
   0  27   4          0.01          0.01         0.02 o                         
   1  27   4          0.03          0.03         0.02 o                         
   2  27   4          0.02          0.02         0.02 o                         
  -2  28   4          0.03          0.03         0.02 o                         
  -1  28   4          0.04          0.04         0.02 o                         
   0  28   4          0.00          0.01         0.02 o                         
   1  28   4          0.00          0.01         0.02 o                         
   2  28   4          0.01          0.01         0.02 o                         
  -2  29   4          0.15          0.12         0.02 o                         
  -1  29   4          0.02          0.03         0.02 o                         
   0  29   4          0.01          0.01         0.02 o                         
   1  29   4          0.00          0.01         0.02 o                         
   2  29   4          0.03          0.02         0.02 o                         
  -1  30   4          0.07          0.07         0.01 o                         
   0  30   4          0.00          0.00         0.01 o                         
   1  30   4          0.06          0.06         0.02 o                         
  -1  31   4          0.08          0.10         0.01 o                         
   0  31   4          0.00          0.00         0.01 o                         
  -5   0   5          0.26          0.15         0.09 o                         
  -3   0   5         47.26         49.86         2.82 o                         
  -1   0   5         32.21         27.15         0.72 o                         
   1   0   5         13.95         10.86         1.00 o                         
  -6   1   5          0.02          0.02         0.05 o                         
  -5   1   5          0.25          0.21         0.07 o                         
  -4   1   5          0.88          0.73         0.09 o                         
  -3   1   5         10.86         10.78         0.28 o                         
  -2   1   5          9.05          7.43         0.17 o                         
  -1   1   5          0.18          0.24         0.05 o                         
   0   1   5          5.16          4.22         0.31 o                         
   1   1   5          0.03          0.07         0.34 o                         
  -6   2   5          0.00          0.03         0.06 o                         
  -5   2   5          0.14          0.19         0.08 o                         
  -4   2   5          0.74          0.55         0.08 o                         
  -3   2   5          6.58          5.87         0.18 o                         
  -2   2   5          7.07          5.69         0.18 o                         
  -1   2   5          0.72          1.03         0.17 o                         
   0   2   5          4.68          4.90         0.37 o                         
   1   2   5         28.06         24.46         1.53 o                         
  -6   3   5          0.01          0.01         0.05 o                         
  -5   3   5          0.02          0.03         0.07 o                         
  -4   3   5          2.19          2.11         0.18 o                         
  -3   3   5          0.30          0.56         0.08 o                         
  -2   3   5          6.36          5.39         0.21 o                         
  -1   3   5         24.36         21.76         0.38 o                         
   0   3   5          4.03          3.22         0.14 o                         
   1   3   5          1.71          1.19         0.33 o                         
  -6   4   5          0.00          0.01         0.05 o                         
  -5   4   5          0.05          0.03         0.07 o                         
  -4   4   5          0.06          0.08         0.08 o                         
  -3   4   5          0.01          0.08         0.09 o                         
  -2   4   5          0.07          0.59         0.09 o                         
  -1   4   5         49.44         47.44         0.99 o                         
   0   4   5        131.67        151.97         6.53 o                         
   1   4   5          0.03          0.11         0.27 o                         
  -6   5   5          0.00          0.01         0.05 o                         
  -5   5   5          0.02          0.03         0.07 o                         
  -4   5   5          2.46          2.52         0.13 o                         
  -3   5   5          5.33          4.75         0.22 o                         
  -2   5   5          0.90          1.32         0.10 o                         
  -1   5   5          4.10          4.21         0.14 o                         
   0   5   5          0.69          0.48         0.10 o                         
   1   5   5          1.08          0.71         0.31 o                         
  -6   6   5          0.00          0.00         0.04 o                         
  -5   6   5          0.02          0.06         0.06 o                         
  -4   6   5          0.18          0.21         0.08 o                         
  -3   6   5          0.28          0.38         0.09 o                         
  -2   6   5          1.35          1.12         0.08 o                         
  -1   6   5          3.76          5.07         0.15 o                         
   0   6   5          4.17          5.60         0.27 o                         
   1   6   5         32.62         33.49         1.85 o                         
  -6   7   5          0.00          0.00         0.04 o                         
  -5   7   5          0.05          0.08         0.06 o                         
  -4   7   5          0.11          0.16         0.07 o                         
  -3   7   5          7.79          6.78         0.21 o                         
  -2   7   5          0.03          0.06         0.07 o                         
  -1   7   5          1.12          1.07         0.08 o                         
   0   7   5          0.01          0.77         0.11 o                         
   1   7   5          2.99          2.04         0.27 o                         
   2   7   5          0.08         -0.38         0.70 o                         
  -5   8   5          0.00          0.02         0.06 o                         
  -4   8   5          0.76          0.77         0.08 o                         
  -3   8   5          0.71          0.75         0.09 o                         
  -2   8   5          0.80          0.76         0.08 o                         
  -1   8   5          0.09          0.29         0.04 o                         
   0   8   5          0.01          1.24         0.17 o                         
   1   8   5          0.34          0.47         0.15 o                         
   2   8   5          1.48          1.06         0.49 o                         
  -5   9   5          0.02          0.04         0.05 o                         
  -4   9   5          1.73          1.73         0.11 o                         
  -3   9   5          3.11          2.56         0.12 o                         
  -2   9   5          0.02          0.17         0.08 o                         
  -1   9   5          0.92          0.88         0.04 o                         
   0   9   5          1.18          1.63         0.10 o                         
   1   9   5          0.33          0.33         0.10 o                         
   2   9   5          0.15          0.57         0.43 o                         
  -5  10   5          0.00          0.01         0.05 o                         
  -4  10   5          0.70          0.61         0.08 o                         
  -3  10   5          1.14          1.04         0.09 o                         
  -2  10   5         25.60         27.47         0.49 o                         
  -1  10   5          5.14          4.93         0.11 o                         
   0  10   5          0.05          0.34         0.06 o                         
   1  10   5          9.17          9.15         0.49 o                         
   2  10   5          2.80          1.65         0.19 o                         
   3  10   5          0.05         -0.06         1.06 o                         
  -5  11   5          0.01          0.04         0.05 o                         
  -4  11   5          0.01          0.08         0.07 o                         
  -3  11   5          0.20          0.29         0.08 o                         
  -2  11   5          2.11          2.24         0.09 o                         
  -1  11   5          7.15          7.51         0.15 o                         
   0  11   5          0.62          0.65         0.07 o                         
   1  11   5          0.18          0.24         0.13 o                         
   2  11   5          0.31          0.37         0.14 o                         
   3  11   5          0.05          0.15         0.12 o                         
  -5  12   5          0.03          0.04         0.05 o                         
  -4  12   5          0.12          0.17         0.07 o                         
  -3  12   5          1.50          1.30         0.09 o                         
  -2  12   5          0.56          0.57         0.07 o                         
  -1  12   5          0.71          0.98         0.06 o                         
   0  12   5          6.24          6.84         0.18 o                         
   1  12   5         33.37         35.60         1.16 o                         
   2  12   5          0.53          0.93         0.18 o                         
   3  12   5          0.39          0.54         0.14 o                         
   4  12   5          0.03          0.02         0.13 o                         
  -5  13   5          0.00          0.00         0.05 o                         
  -4  13   5          0.02          0.04         0.06 o                         
  -3  13   5          0.58          0.52         0.08 o                         
  -2  13   5          6.59          6.53         0.15 o                         
  -1  13   5          1.83          1.91         0.07 o                         
   0  13   5          0.17          0.20         0.06 o                         
   1  13   5          3.28          2.98         0.15 o                         
   2  13   5          0.05          0.11         0.11 o                         
   3  13   5          0.11          0.08         0.11 o                         
   4  13   5          0.00          0.06         0.09 o                         
   5  13   5          0.00          0.01         0.08 o                         
  -5  14   5          0.00          0.01         0.05 o                         
  -4  14   5          0.05          0.09         0.06 o                         
  -3  14   5          0.16          0.15         0.07 o                         
  -2  14   5          0.03          0.14         0.04 o                         
  -1  14   5          8.24          8.85         0.18 o                         
   0  14   5         16.03         17.22         0.45 o                         
   1  14   5         52.51         54.66         2.74 o                         
   2  14   5          1.35          1.42         0.13 o                         
   3  14   5          0.12          0.19         0.10 o                         
   4  14   5          0.05          0.04         0.08 o                         
   5  14   5          0.00          0.00         0.06 o                         
  -5  15   5          0.01          0.03         0.04 o                         
  -4  15   5          0.03          0.03         0.06 o                         
  -3  15   5          0.02          0.07         0.06 o                         
  -2  15   5          2.49          2.70         0.08 o                         
  -1  15   5          0.95          0.99         0.05 o                         
   0  15   5          0.02          0.35         0.07 o                         
   1  15   5          0.44          0.28         0.12 o                         
   2  15   5          1.49          1.41         0.13 o                         
   3  15   5          0.01          0.09         0.09 o                         
   4  15   5          0.00          0.00         0.07 o                         
  -5  16   5          0.01          0.02         0.04 o                         
  -4  16   5          0.14          0.12         0.05 o                         
  -3  16   5          0.04          0.10         0.06 o                         
  -2  16   5          1.63          1.54         0.06 o                         
  -1  16   5          1.92          1.92         0.06 o                         
   0  16   5          4.98          5.71         0.25 o                         
   1  16   5          0.03          0.10         0.06 o                         
   2  16   5          1.37          1.03         0.09 o                         
   3  16   5          0.37          0.38         0.09 o                         
   4  16   5          0.00          0.02         0.07 o                         
  -5  17   5          0.00          0.01         0.04 o                         
  -4  17   5          0.07          0.07         0.05 o                         
  -3  17   5          0.04          0.06         0.05 o                         
  -2  17   5          0.01          0.02         0.03 o                         
  -1  17   5          0.09          0.14         0.03 o                         
   0  17   5          0.84          1.35         0.07 o                         
   1  17   5          0.00          0.05         0.05 o                         
   2  17   5          0.31          0.24         0.06 o                         
   3  17   5          0.00          0.03         0.08 o                         
   4  17   5          0.04          0.08         0.06 o                         
  -5  18   5          0.01          0.01         0.04 o                         
  -4  18   5          0.20          0.19         0.05 o                         
  -3  18   5          0.07          0.07         0.05 o                         
  -2  18   5          0.35          0.30         0.03 o                         
  -1  18   5          3.17          3.53         0.09 o                         
   0  18   5          0.38          1.01         0.09 o                         
   1  18   5          0.01          0.05         0.05 o                         
   2  18   5          0.10          0.19         0.05 o                         
   3  18   5          0.01          0.05         0.08 o                         
   4  18   5          0.00          0.01         0.06 o                         
  -4  19   5          0.28          0.27         0.05 o                         
  -3  19   5          0.27          0.21         0.04 o                         
  -2  19   5          0.22          0.24         0.03 o                         
  -1  19   5          0.39          0.43         0.03 o                         
   0  19   5          1.97          2.17         0.11 o                         
   1  19   5          0.07          0.05         0.04 o                         
   2  19   5          0.06          0.08         0.05 o                         
   3  19   5          0.00          0.01         0.06 o                         
   4  19   5          0.00          0.00         0.05 o                         
  -4  20   5          0.00          0.03         0.04 o                         
  -3  20   5          0.09          0.12         0.03 o                         
  -2  20   5          0.17          0.18         0.03 o                         
  -1  20   5          1.10          1.32         0.04 o                         
   0  20   5          0.17          0.18         0.04 o                         
   1  20   5          0.55          0.55         0.05 o                         
   2  20   5          0.03          0.03         0.04 o                         
   3  20   5          0.00          0.02         0.06 o                         
   4  20   5          0.01          0.01         0.05 o                         
  -4  21   5          0.13          0.14         0.04 o                         
  -3  21   5          0.00          0.01         0.03 o                         
  -2  21   5          0.25          0.28         0.03 o                         
  -1  21   5          0.01          0.13         0.03 o                         
   0  21   5          0.00          0.01         0.03 o                         
   1  21   5          0.02          0.05         0.03 o                         
   2  21   5          0.01          0.03         0.04 o                         
   3  21   5          0.00          0.01         0.06 o                         
   4  21   5          0.00          0.00         0.04 o                         
  -4  22   5          0.00          0.01         0.04 o                         
  -3  22   5          0.05          0.04         0.02 o                         
  -2  22   5          0.09          0.07         0.02 o                         
  -1  22   5          0.01          0.08         0.03 o                         
   0  22   5          0.66          0.65         0.04 o                         
   1  22   5          0.01          0.04         0.03 o                         
   2  22   5          0.23          0.22         0.04 o                         
   3  22   5          0.00          0.00         0.04 o                         
  -4  23   5          0.01          0.02         0.03 o                         
  -3  23   5          0.39          0.35         0.03 o                         
  -2  23   5          0.28          0.28         0.03 o                         
  -1  23   5          0.25          0.28         0.03 o                         
   0  23   5          0.16          0.12         0.03 o                         
   1  23   5          0.01          0.03         0.03 o                         
   2  23   5          0.24          0.22         0.03 o                         
   3  23   5          0.00          0.02         0.04 o                         
  -3  24   5          0.00          0.00         0.02 o                         
  -2  24   5          0.13          0.14         0.02 o                         
  -1  24   5          0.01          0.04         0.02 o                         
   0  24   5          0.85          0.86         0.04 o                         
   1  24   5          0.79          0.69         0.04 o                         
   2  24   5          0.09          0.07         0.03 o                         
   3  24   5          0.02          0.02         0.03 o                         
  -3  25   5          0.21          0.20         0.02 o                         
  -2  25   5          0.00          0.01         0.02 o                         
  -1  25   5          0.03          0.02         0.02 o                         
   0  25   5          0.02          0.01         0.02 o                         
   1  25   5          0.01          0.03         0.03 o                         
   2  25   5          0.01          0.02         0.02 o                         
   3  25   5          0.02          0.02         0.02 o                         
  -3  26   5          0.24          0.18         0.02 o                         
  -2  26   5          0.00          0.01         0.02 o                         
  -1  26   5          0.04          0.07         0.02 o                         
   0  26   5          0.01          0.03         0.02 o                         
   1  26   5          0.00          0.02         0.02 o                         
   2  26   5          0.08          0.07         0.02 o                         
  -3  27   5          0.03          0.03         0.01 o                         
  -2  27   5          0.00          0.02         0.02 o                         
  -1  27   5          0.01          0.01         0.02 o                         
   0  27   5          0.25          0.21         0.02 o                         
   1  27   5          0.00          0.01         0.02 o                         
   2  27   5          0.03          0.03         0.02 o                         
  -2  28   5          0.24          0.23         0.02 o                         
  -1  28   5          0.02          0.04         0.02 o                         
   0  28   5          0.06          0.06         0.02 o                         
   1  28   5          0.00          0.02         0.02 o                         
   2  28   5          0.00          0.00         0.02 o                         
  -2  29   5          0.01          0.02         0.01 o                         
  -1  29   5          0.23          0.21         0.02 o                         
   0  29   5          0.01          0.01         0.02 o                         
   1  29   5          0.01          0.01         0.02 o                         
  -1  30   5          0.01          0.01         0.01 o                         
   0  30   5          0.11          0.09         0.02 o                         
   1  30   5          0.00          0.01         0.01 o                         
  -6   0   6          0.01          0.00         0.05 o                         
  -4   0   6          0.26          0.27         0.09 o                         
  -2   0   6         57.46         58.24         3.51 o                         
   0   0   6         23.57         14.61         1.15 o                         
  -6   1   6          0.01          0.00         0.04 o                         
  -5   1   6          0.13          0.28         0.07 o                         
  -4   1   6          1.69          2.01         0.11 o                         
  -3   1   6          3.30          3.14         0.11 o                         
  -2   1   6         75.68         73.34         2.95 o                         
  -1   1   6          2.86          2.64         0.10 o                         
   0   1   6          0.91          1.18         0.12 o                         
   1   1   6          1.53          1.13         0.31 o                         
  -6   2   6          0.00          0.01         0.04 o                         
  -5   2   6          0.07          0.12         0.05 o                         
  -4   2   6          0.09          0.06         0.06 o                         
  -3   2   6          0.06          0.20         0.06 o                         
  -2   2   6          5.92          5.77         0.13 o                         
  -1   2   6         14.65         13.78         0.27 o                         
   0   2   6          0.13          0.26         0.08 o                         
   1   2   6          1.27          1.04         0.31 o                         
  -6   3   6          0.00          0.01         0.04 o                         
  -5   3   6          0.10          0.08         0.05 o                         
  -4   3   6          0.46          0.58         0.06 o                         
  -3   3   6          8.30          8.89         0.21 o                         
  -2   3   6          0.52          0.84         0.06 o                         
  -1   3   6         13.96         12.99         0.24 o                         
   0   3   6         26.82         31.62         0.72 o                         
   1   3   6          0.50          0.24         0.30 o                         
  -6   4   6          0.00          0.00         0.04 o                         
  -5   4   6          0.01          0.07         0.06 o                         
  -4   4   6          0.18          0.18         0.06 o                         
  -3   4   6          0.18          0.18         0.07 o                         
  -2   4   6          1.80          2.33         0.08 o                         
  -1   4   6          0.95          0.99         0.06 o                         
   0   4   6         23.00         23.02         0.53 o                         
   1   4   6         28.40         29.58         1.67 o                         
   2   4   6          0.01          0.76         0.71 o                         
  -6   5   6          0.00          0.00         0.04 o                         
  -5   5   6          0.01          0.03         0.06 o                         
  -4   5   6          0.02          0.08         0.07 o                         
  -3   5   6          7.32          7.83         0.20 o                         
  -2   5   6         11.70         10.68         0.25 o                         
  -1   5   6          2.33          2.51         0.08 o                         
   0   5   6          0.61          0.79         0.12 o                         
   1   5   6          3.23          3.41         0.30 o                         
   2   5   6          0.04          0.17         0.51 o                         
  -5   6   6          0.02          0.04         0.05 o                         
  -4   6   6          0.09          0.12         0.07 o                         
  -3   6   6          2.16          2.03         0.11 o                         
  -2   6   6          0.17          0.34         0.07 o                         
  -1   6   6          3.91          3.57         0.10 o                         
   0   6   6          2.63          1.66         0.13 o                         
   1   6   6          0.13          0.28         0.21 o                         
   2   6   6          6.21          5.90         0.84 o                         
  -5   7   6          0.00          0.00         0.05 o                         
  -4   7   6          0.09          0.11         0.07 o                         
  -3   7   6          1.30          1.47         0.09 o                         
  -2   7   6         23.93         24.71         0.42 o                         
  -1   7   6          0.04          0.17         0.05 o                         
   0   7   6          0.01          0.11         0.07 o                         
   1   7   6          0.08          0.91         0.28 o                         
   2   7   6          0.01          0.19         0.59 o                         
  -5   8   6          0.01          0.02         0.05 o                         
  -4   8   6          0.01          0.08         0.07 o                         
  -3   8   6          0.19          0.18         0.08 o                         
  -2   8   6          0.79          1.18         0.07 o                         
  -1   8   6          0.96          1.26         0.06 o                         
   0   8   6          0.00          0.18         0.08 o                         
   1   8   6          0.47          0.34         0.21 o                         
   2   8   6          0.33          0.18         0.55 o                         
  -5   9   6          0.00          0.01         0.05 o                         
  -4   9   6          0.09          0.20         0.07 o                         
  -3   9   6          8.47          8.66         0.21 o                         
  -2   9   6          8.58          7.82         0.16 o                         
  -1   9   6          2.28          2.39         0.07 o                         
   0   9   6          0.03          1.16         0.08 o                         
   1   9   6          0.41          0.42         0.13 o                         
   2   9   6          0.41          0.33         0.41 o                         
  -5  10   6          0.00          0.00         0.05 o                         
  -4  10   6          0.00          0.04         0.06 o                         
  -3  10   6          0.71          0.82         0.08 o                         
  -2  10   6          0.83          1.13         0.07 o                         
  -1  10   6         30.57         32.82         0.57 o                         
   0  10   6          2.14          3.10         0.14 o                         
   1  10   6          0.01          0.37         0.11 o                         
   2  10   6          1.18          1.01         0.38 o                         
  -5  11   6          0.00          0.00         0.05 o                         
  -4  11   6          0.18          0.12         0.06 o                         
  -3  11   6          0.09          0.41         0.07 o                         
  -2  11   6          0.16          0.21         0.06 o                         
  -1  11   6          8.38          8.99         0.17 o                         
   0  11   6          6.49          5.72         0.20 o                         
   1  11   6          0.06          0.46         0.10 o                         
   2  11   6          0.01         -0.01         0.15 o                         
   3  11   6          0.00         -0.16         1.12 o                         
  -5  12   6          0.00          0.03         0.05 o                         
  -4  12   6          0.09          0.09         0.06 o                         
  -3  12   6          0.27          0.17         0.06 o                         
  -2  12   6          2.29          1.68         0.06 o                         
  -1  12   6          0.80          0.89         0.05 o                         
   0  12   6          0.01          0.07         0.06 o                         
   1  12   6          2.19          2.39         0.13 o                         
   2  12   6          7.25          6.48         0.37 o                         
   3  12   6          0.28          0.42         0.17 o                         
  -5  13   6          0.01          0.02         0.04 o                         
  -4  13   6          0.00          0.02         0.06 o                         
  -3  13   6          0.31          0.25         0.06 o                         
  -2  13   6          0.80          0.81         0.05 o                         
  -1  13   6          7.53          7.97         0.16 o                         
   0  13   6          0.37          0.62         0.08 o                         
   1  13   6          0.39          0.45         0.07 o                         
   2  13   6          0.55          0.79         0.25 o                         
   3  13   6          0.02          0.03         0.10 o                         
   4  13   6          0.00          0.01         0.11 o                         
  -5  14   6          0.02          0.03         0.04 o                         
  -4  14   6          0.01          0.03         0.06 o                         
  -3  14   6          0.24          0.25         0.06 o                         
  -2  14   6          0.58          0.42         0.04 o                         
  -1  14   6          0.01          0.26         0.04 o                         
   0  14   6          4.27          4.32         0.13 o                         
   1  14   6          4.22          4.21         0.15 o                         
   2  14   6         12.27         13.76         0.57 o                         
   3  14   6          0.38          0.30         0.10 o                         
   4  14   6          0.04          0.09         0.08 o                         
  -5  15   6          0.00          0.01         0.04 o                         
  -4  15   6          0.02          0.04         0.05 o                         
  -3  15   6          0.10          0.08         0.05 o                         
  -2  15   6          0.11          0.12         0.03 o                         
  -1  15   6          4.03          4.59         0.10 o                         
   0  15   6          1.81          1.80         0.07 o                         
   1  15   6          0.92          1.03         0.08 o                         
   2  15   6          0.21          0.14         0.08 o                         
   3  15   6          0.04          0.05         0.09 o                         
   4  15   6          0.00          0.03         0.07 o                         
  -5  16   6          0.00          0.00         0.04 o                         
  -4  16   6          0.07          0.05         0.05 o                         
  -3  16   6          0.26          0.23         0.05 o                         
  -2  16   6          0.19          0.16         0.03 o                         
  -1  16   6          0.89          0.90         0.04 o                         
   0  16   6          0.55          0.57         0.05 o                         
   1  16   6          0.87          0.97         0.14 o                         
   2  16   6          0.01          0.06         0.07 o                         
   3  16   6          0.52          0.69         0.13 o                         
   4  16   6          0.03          0.07         0.07 o                         
  -5  17   6          0.01          0.01         0.04 o                         
  -4  17   6          0.04          0.03         0.05 o                         
  -3  17   6          0.56          0.53         0.05 o                         
  -2  17   6          0.14          0.17         0.03 o                         
  -1  17   6          0.30          0.34         0.03 o                         
   0  17   6          0.32          0.65         0.07 o                         
   1  17   6          0.46          0.38         0.05 o                         
   2  17   6          0.04          0.03         0.05 o                         
   3  17   6          0.02         -0.02         0.07 o                         
   4  17   6          0.00          0.02         0.06 o                         
  -4  18   6          0.02          0.02         0.04 o                         
  -3  18   6          0.11          0.10         0.05 o                         
  -2  18   6          0.08          0.09         0.03 o                         
  -1  18   6          0.30          0.34         0.03 o                         
   0  18   6          2.72          3.25         0.09 o                         
   1  18   6          0.01          0.07         0.04 o                         
   2  18   6          0.00          0.02         0.05 o                         
   3  18   6          0.01          0.03         0.07 o                         
   4  18   6          0.00          0.08         0.05 o                         
  -4  19   6          0.06          0.08         0.04 o                         
  -3  19   6          1.07          0.92         0.05 o                         
  -2  19   6          0.87          0.81         0.05 o                         
  -1  19   6          0.64          0.66         0.03 o                         
   0  19   6          0.16          0.18         0.04 o                         
   1  19   6          0.73          0.69         0.05 o                         
   2  19   6          0.00          0.01         0.04 o                         
   3  19   6          0.00          0.01         0.06 o                         
   4  19   6          0.00          0.00         0.05 o                         
  -4  20   6          0.00          0.01         0.04 o                         
  -3  20   6          0.00          0.00         0.03 o                         
  -2  20   6          0.03          0.09         0.02 o                         
  -1  20   6          0.27          0.26         0.02 o                         
   0  20   6          0.66          0.75         0.05 o                         
   1  20   6          0.25          0.24         0.04 o                         
   2  20   6          0.16          0.15         0.04 o                         
   3  20   6          0.01          0.01         0.06 o                         
   4  20   6          0.00         -0.01         0.04 o                         
  -4  21   6          0.00          0.01         0.03 o                         
  -3  21   6          0.34          0.38         0.03 o                         
  -2  21   6          0.06          0.09         0.02 o                         
  -1  21   6          0.17          0.17         0.02 o                         
   0  21   6          0.06          0.05         0.03 o                         
   1  21   6          0.02          0.04         0.04 o                         
   2  21   6          0.00          0.03         0.03 o                         
   3  21   6          0.00          0.02         0.05 o                         
  -4  22   6          0.01          0.01         0.03 o                         
  -3  22   6          0.02          0.03         0.02 o                         
  -2  22   6          0.29          0.31         0.02 o                         
  -1  22   6          0.06          0.05         0.02 o                         
   0  22   6          0.10          0.10         0.03 o                         
   1  22   6          0.09          0.09         0.03 o                         
   2  22   6          0.00          0.05         0.03 o                         
   3  22   6          0.09          0.07         0.04 o                         
  -4  23   6          0.01          0.02         0.03 o                         
  -3  23   6          0.04          0.05         0.02 o                         
  -2  23   6          0.73          0.84         0.04 o                         
  -1  23   6          0.28          0.27         0.02 o                         
   0  23   6          0.11          0.10         0.03 o                         
   1  23   6          0.30          0.23         0.03 o                         
   2  23   6          0.02          0.02         0.03 o                         
   3  23   6          0.01          0.02         0.03 o                         
  -3  24   6          0.00          0.00         0.02 o                         
  -2  24   6          0.00          0.03         0.02 o                         
  -1  24   6          0.25          0.28         0.02 o                         
   0  24   6          0.04          0.03         0.02 o                         
   1  24   6          0.31          0.28         0.03 o                         
   2  24   6          0.22          0.26         0.03 o                         
   3  24   6          0.03          0.03         0.03 o                         
  -3  25   6          0.04          0.04         0.01 o                         
  -2  25   6          0.56          0.48         0.03 o                         
  -1  25   6          0.00          0.00         0.02 o                         
   0  25   6          0.00          0.01         0.02 o                         
   1  25   6          0.00          0.01         0.02 o                         
   2  25   6          0.01          0.01         0.02 o                         
  -3  26   6          0.00          0.00         0.01 o                         
  -2  26   6          0.16          0.13         0.02 o                         
  -1  26   6          0.04          0.04         0.02 o                         
   0  26   6          0.06          0.06         0.02 o                         
   1  26   6          0.03          0.03         0.02 o                         
   2  26   6          0.00          0.01         0.02 o                         
  -2  27   6          0.31          0.33         0.03 o                         
  -1  27   6          0.06          0.06         0.02 o                         
   0  27   6          0.00          0.01         0.02 o                         
   1  27   6          0.07          0.04         0.02 o                         
   2  27   6          0.00          0.00         0.02 o                         
  -2  28   6          0.18          0.24         0.02 o                         
  -1  28   6          0.32          0.30         0.02 o                         
   0  28   6          0.00          0.01         0.02 o                         
   1  28   6          0.05          0.05         0.02 o                         
  -1  29   6          0.00          0.01         0.01 o                         
   0  29   6          0.18          0.14         0.02 o                         
   1  29   6          0.00          0.00         0.01 o                         
  -5   0   7          0.03          0.06         0.06 o                         
  -3   0   7          0.00          0.28         0.08 o                         
  -1   0   7          7.86          9.20         0.39 o                         
   1   0   7          5.38          4.27         0.51 o                         
  -5   1   7          0.01          0.03         0.04 o                         
  -4   1   7          0.33          0.30         0.05 o                         
  -3   1   7          4.37          4.63         0.12 o                         
  -2   1   7          4.48          4.50         0.11 o                         
  -1   1   7        127.92        116.23         7.87 o                         
   0   1   7          0.15          0.20         0.12 o                         
   1   1   7          1.22          1.09         0.28 o                         
   2   1   7          0.28          0.50         0.76 o                         
  -5   2   7          0.00          0.02         0.04 o                         
  -4   2   7          0.95          0.87         0.05 o                         
  -3   2   7          0.27          0.34         0.05 o                         
  -2   2   7          1.51          1.56         0.06 o                         
  -1   2   7          0.07          0.41         0.06 o                         
   0   2   7          6.48          5.98         0.22 o                         
   1   2   7          0.98          0.99         0.30 o                         
   2   2   7          0.08          0.10         0.51 o                         
  -5   3   7          0.02          0.03         0.04 o                         
  -4   3   7          0.38          0.34         0.05 o                         
  -3   3   7          2.20          2.22         0.08 o                         
  -2   3   7         13.47         13.58         0.26 o                         
  -1   3   7          0.25          0.40         0.04 o                         
   0   3   7         12.09         11.35         0.31 o                         
   1   3   7          9.28          8.02         0.44 o                         
   2   3   7          0.69          0.99         0.58 o                         
  -5   4   7          0.00          0.02         0.04 o                         
  -4   4   7          0.00          0.04         0.05 o                         
  -3   4   7          0.12          0.18         0.05 o                         
  -2   4   7          0.33          0.41         0.05 o                         
  -1   4   7          9.52          9.29         0.22 o                         
   0   4   7          1.17          1.06         0.09 o                         
   1   4   7          3.39          2.97         0.29 o                         
   2   4   7          2.67          2.71         0.68 o                         
  -5   5   7          0.01          0.01         0.05 o                         
  -4   5   7          0.17          0.15         0.05 o                         
  -3   5   7          0.00          0.12         0.05 o                         
  -2   5   7          8.50          8.54         0.17 o                         
  -1   5   7          8.75          7.57         0.18 o                         
   0   5   7          1.60          1.70         0.10 o                         
   1   5   7          0.00          0.14         0.22 o                         
   2   5   7          0.86          1.28         0.59 o                         
  -5   6   7          0.02          0.04         0.05 o                         
  -4   6   7          0.10          0.13         0.06 o                         
  -3   6   7          0.31          0.30         0.04 o                         
  -2   6   7          7.27          6.93         0.13 o                         
  -1   6   7          0.05          0.12         0.06 o                         
   0   6   7          4.58          4.12         0.22 o                         
   1   6   7          0.50          0.53         0.21 o                         
   2   6   7          0.07          0.30         0.56 o                         
  -5   7   7          0.00          0.03         0.05 o                         
  -4   7   7          0.00          0.02         0.06 o                         
  -3   7   7          0.07          0.16         0.06 o                         
  -2   7   7          4.10          4.78         0.11 o                         
  -1   7   7         29.69         33.10         0.77 o                         
   0   7   7          0.00          0.05         0.07 o                         
   1   7   7          0.17          0.38         0.20 o                         
   2   7   7          0.06         -0.06         0.49 o                         
  -5   8   7          0.03          0.02         0.05 o                         
  -4   8   7          0.04          0.03         0.06 o                         
  -3   8   7          0.00          0.04         0.06 o                         
  -2   8   7          1.25          1.35         0.06 o                         
  -1   8   7          0.19          0.65         0.07 o                         
   0   8   7          1.19          1.22         0.09 o                         
   1   8   7          0.06          0.20         0.18 o                         
   2   8   7          0.26          0.12         0.41 o                         
  -5   9   7          0.04          0.02         0.05 o                         
  -4   9   7          0.00          0.06         0.06 o                         
  -3   9   7          0.22          0.19         0.06 o                         
  -2   9   7         14.78         16.63         0.29 o                         
  -1   9   7          9.08          9.15         0.19 o                         
   0   9   7          5.80          5.68         0.26 o                         
   1   9   7          0.11          0.20         0.11 o                         
   2   9   7          0.02          0.04         0.35 o                         
  -5  10   7          0.02          0.03         0.04 o                         
  -4  10   7          0.01          0.02         0.06 o                         
  -3  10   7          0.00          0.03         0.06 o                         
  -2  10   7          0.00          0.12         0.06 o                         
  -1  10   7          0.05          0.17         0.04 o                         
   0  10   7         11.71         11.65         0.37 o                         
   1  10   7          0.19          0.17         0.09 o                         
   2  10   7          0.00          0.04         0.32 o                         
  -5  11   7          0.02          0.02         0.04 o                         
  -4  11   7          0.00          0.02         0.05 o                         
  -3  11   7          0.89          0.78         0.06 o                         
  -2  11   7          0.59          0.72         0.05 o                         
  -1  11   7          1.49          1.68         0.06 o                         
   0  11   7          7.12          6.85         0.20 o                         
   1  11   7          1.90          1.97         0.23 o                         
   2  11   7          0.00          0.09         0.26 o                         
   3  11   7          0.04          0.14         1.13 o                         
  -5  12   7          0.08          0.11         0.04 o                         
  -4  12   7          0.03          0.04         0.05 o                         
  -3  12   7          0.07          0.09         0.05 o                         
  -2  12   7          0.10          0.08         0.03 o                         
  -1  12   7          1.37          1.39         0.05 o                         
   0  12   7          4.17          3.39         0.34 o                         
   1  12   7          0.25          0.46         0.07 o                         
   2  12   7          0.57          0.52         0.13 o                         
   3  12   7          0.74          1.23         0.66 o                         
  -5  13   7          0.25          0.27         0.05 o                         
  -4  13   7          0.04          0.04         0.05 o                         
  -3  13   7          0.06          0.06         0.05 o                         
  -2  13   7          1.21          1.14         0.05 o                         
  -1  13   7          0.49          0.76         0.04 o                         
   0  13   7          2.72          2.87         0.13 o                         
   1  13   7          0.07          0.12         0.06 o                         
   2  13   7          0.15          0.14         0.10 o                         
   3  13   7          0.71          0.99         0.40 o                         
  -5  14   7          0.10          0.11         0.04 o                         
  -4  14   7          0.03          0.04         0.05 o                         
  -3  14   7          0.02          0.03         0.05 o                         
  -2  14   7          0.44          0.56         0.03 o                         
  -1  14   7          0.54          0.52         0.04 o                         
   0  14   7          0.00          0.02         0.05 o                         
   1  14   7          1.07          1.14         0.10 o                         
   2  14   7          0.42          0.44         0.10 o                         
   3  14   7          1.32          1.32         0.19 o                         
   4  14   7          0.05          0.10         0.08 o                         
  -5  15   7          0.10          0.10         0.04 o                         
  -4  15   7          0.05          0.06         0.05 o                         
  -3  15   7          0.02          0.05         0.04 o                         
  -2  15   7          0.18          0.18         0.03 o                         
  -1  15   7          0.10          0.18         0.03 o                         
   0  15   7          2.40          2.16         0.08 o                         
   1  15   7          0.83          0.94         0.07 o                         
   2  15   7          0.48          0.43         0.09 o                         
   3  15   7          0.20          0.16         0.09 o                         
   4  15   7          0.01          0.04         0.10 o                         
  -5  16   7          0.00          0.00         0.04 o                         
  -4  16   7          0.00          0.02         0.04 o                         
  -3  16   7          0.38          0.33         0.04 o                         
  -2  16   7          0.15          0.33         0.03 o                         
  -1  16   7          0.30          0.28         0.03 o                         
   0  16   7          0.04          0.06         0.04 o                         
   1  16   7          0.00          0.05         0.05 o                         
   2  16   7          0.03          0.04         0.06 o                         
   3  16   7          0.00          0.01         0.07 o                         
   4  16   7          0.08          0.08         0.06 o                         
  -4  17   7          0.02          0.04         0.04 o                         
  -3  17   7          0.10          0.09         0.04 o                         
  -2  17   7          1.33          1.49         0.06 o                         
  -1  17   7          0.26          0.29         0.02 o                         
   0  17   7          0.70          0.70         0.05 o                         
   1  17   7          0.54          0.71         0.11 o                         
   2  17   7          0.14          0.08         0.05 o                         
   3  17   7          0.02          0.02         0.07 o                         
   4  17   7          0.00          0.01         0.06 o                         
  -4  18   7          0.02          0.01         0.04 o                         
  -3  18   7          0.00          0.01         0.03 o                         
  -2  18   7          0.05          0.19         0.03 o                         
  -1  18   7          0.05          0.08         0.02 o                         
   0  18   7          0.02          0.04         0.04 o                         
   1  18   7          0.86          0.63         0.07 o                         
   2  18   7          0.01          0.02         0.04 o                         
   3  18   7          0.00          0.02         0.06 o                         
   4  18   7          0.00          0.01         0.05 o                         
  -4  19   7          0.01          0.00         0.03 o                         
  -3  19   7          0.14          0.13         0.03 o                         
  -2  19   7          1.62          1.57         0.05 o                         
  -1  19   7          1.19          1.17         0.04 o                         
   0  19   7          0.73          0.73         0.05 o                         
   1  19   7          0.01          0.03         0.04 o                         
   2  19   7          0.08          0.08         0.04 o                         
   3  19   7          0.00          0.00         0.05 o                         
  -4  20   7          0.00          0.01         0.03 o                         
  -3  20   7          0.00          0.01         0.02 o                         
  -2  20   7          0.03          0.06         0.02 o                         
  -1  20   7          0.05          0.11         0.02 o                         
   0  20   7          0.15          0.11         0.03 o                         
   1  20   7          0.14          0.17         0.04 o                         
   2  20   7          0.11          0.10         0.04 o                         
   3  20   7          0.02          0.02         0.05 o                         
  -4  21   7          0.01          0.01         0.03 o                         
  -3  21   7          0.00          0.01         0.02 o                         
  -2  21   7          0.45          0.47         0.03 o                         
  -1  21   7          0.21          0.25         0.02 o                         
   0  21   7          0.06          0.03         0.03 o                         
   1  21   7          0.06          0.05         0.03 o                         
   2  21   7          0.02          0.01         0.03 o                         
   3  21   7          0.01          0.01         0.05 o                         
  -3  22   7          0.01          0.01         0.02 o                         
  -2  22   7          0.11          0.09         0.02 o                         
  -1  22   7          0.59          0.53         0.03 o                         
   0  22   7          0.02          0.09         0.03 o                         
   1  22   7          0.14          0.10         0.03 o                         
   2  22   7          0.00          0.01         0.03 o                         
   3  22   7          0.00          0.01         0.03 o                         
  -3  23   7          0.02          0.03         0.01 o                         
  -2  23   7          0.08          0.11         0.02 o                         
  -1  23   7          0.61          0.58         0.03 o                         
   0  23   7          0.12          0.08         0.02 o                         
   1  23   7          0.01          0.03         0.03 o                         
   2  23   7          0.13          0.13         0.03 o                         
   3  23   7          0.01          0.01         0.03 o                         
  -3  24   7          0.00          0.00         0.01 o                         
  -2  24   7          0.00          0.02         0.02 o                         
  -1  24   7          0.00          0.01         0.02 o                         
   0  24   7          0.24          0.21         0.02 o                         
   1  24   7          0.02          0.02         0.02 o                         
   2  24   7          0.04          0.04         0.02 o                         
  -3  25   7          0.08          0.08         0.01 o                         
  -2  25   7          0.03          0.05         0.01 o                         
  -1  25   7          0.66          0.61         0.04 o                         
   0  25   7          0.00          0.02         0.02 o                         
   1  25   7          0.01          0.02         0.02 o                         
   2  25   7          0.01          0.03         0.02 o                         
  -2  26   7          0.00          0.01         0.01 o                         
  -1  26   7          0.00          0.01         0.01 o                         
   0  26   7          0.09          0.07         0.02 o                         
   1  26   7          0.03          0.02         0.02 o                         
   2  26   7          0.01          0.01         0.02 o                         
  -2  27   7          0.20          0.19         0.01 o                         
  -1  27   7          0.59          0.55         0.04 o                         
   0  27   7          0.09          0.07         0.02 o                         
   1  27   7          0.01          0.01         0.02 o                         
  -1  28   7          0.04          0.03         0.01 o                         
   0  28   7          0.16          0.14         0.02 o                         
   1  28   7          0.00          0.01         0.02 o                         
  -4   0   8          0.04          0.08         0.05 o                         
  -2   0   8          0.58          0.86         0.16 o                         
   0   0   8          4.88          6.36         0.64 o                         
   2   0   8          0.51          0.82         0.55 o                         
  -5   1   8          0.00          0.01         0.03 o                         
  -4   1   8          0.01          0.02         0.04 o                         
  -3   1   8          0.15          0.20         0.04 o                         
  -2   1   8          3.90          4.38         0.11 o                         
  -1   1   8          1.87          2.12         0.08 o                         
   0   1   8         63.00         71.25         2.47 o                         
   1   1   8          1.06          1.83         0.49 o                         
   2   1   8          0.42          0.58         0.44 o                         
  -5   2   8          0.02          0.03         0.03 o                         
  -4   2   8          0.04          0.04         0.04 o                         
  -3   2   8          4.29          3.95         0.11 o                         
  -2   2   8          3.43          3.60         0.11 o                         
  -1   2   8          4.93          5.12         0.13 o                         
   0   2   8          2.53          2.33         0.18 o                         
   1   2   8          0.39          0.56         0.23 o                         
   2   2   8          0.61          0.58         0.44 o                         
  -5   3   8          0.07          0.07         0.03 o                         
  -4   3   8          0.08          0.06         0.04 o                         
  -3   3   8          0.34          0.49         0.04 o                         
  -2   3   8          2.80          3.09         0.08 o                         
  -1   3   8          8.60          8.75         0.19 o                         
   0   3   8          0.00          0.08         0.08 o                         
   1   3   8          4.54          4.83         0.36 o                         
   2   3   8          1.33          1.12         0.56 o                         
  -5   4   8          0.34          0.32         0.04 o                         
  -4   4   8          0.00          0.05         0.04 o                         
  -3   4   8          0.33          0.38         0.04 o                         
  -2   4   8          0.07          0.13         0.04 o                         
  -1   4   8          0.16          0.30         0.05 o                         
   0   4   8         10.19         13.40         0.34 o                         
   1   4   8          0.63          0.37         0.21 o                         
   2   4   8          0.17          0.35         0.49 o                         
  -5   5   8          0.00          0.03         0.04 o                         
  -4   5   8          0.01          0.03         0.04 o                         
  -3   5   8          0.72          0.69         0.04 o                         
  -2   5   8          0.14          0.13         0.03 o                         
  -1   5   8          2.61          2.97         0.09 o                         
   0   5   8          1.74          1.43         0.10 o                         
   1   5   8          0.35          0.25         0.20 o                         
   2   5   8          0.01         -0.10         0.45 o                         
  -5   6   8          0.13          0.11         0.03 o                         
  -4   6   8          0.16          0.18         0.04 o                         
  -3   6   8          0.14          0.23         0.04 o                         
  -2   6   8          0.65          0.56         0.03 o                         
  -1   6   8          7.83          7.57         0.17 o                         
   0   6   8          0.70          0.98         0.10 o                         
   1   6   8          2.16          1.63         0.27 o                         
   2   6   8          0.04          0.03         0.43 o                         
  -5   7   8          0.08          0.08         0.04 o                         
  -4   7   8          0.00          0.02         0.04 o                         
  -3   7   8          0.04          0.16         0.04 o                         
  -2   7   8          0.12          0.52         0.06 o                         
  -1   7   8          4.35          4.98         0.12 o                         
   0   7   8         14.22         14.10         0.46 o                         
   1   7   8          0.05          0.11         0.18 o                         
   2   7   8          0.03          0.11         0.39 o                         
  -5   8   8          0.12          0.12         0.04 o                         
  -4   8   8          0.04          0.09         0.05 o                         
  -3   8   8          0.07          0.09         0.04 o                         
  -2   8   8          0.18          0.21         0.03 o                         
  -1   8   8          6.28          7.38         0.17 o                         
   0   8   8          0.02          0.01         0.07 o                         
   1   8   8          1.05          0.78         0.18 o                         
   2   8   8          0.02          0.09         0.37 o                         
   3   8   8          0.04          0.37         1.84 o                         
  -5   9   8          0.04          0.04         0.04 o                         
  -4   9   8          0.36          0.32         0.05 o                         
  -3   9   8          0.00          0.03         0.04 o                         
  -2   9   8          0.19          0.30         0.03 o                         
  -1   9   8          8.21          9.77         0.21 o                         
   0   9   8          3.31          3.26         0.13 o                         
   1   9   8          3.30          2.97         0.19 o                         
   2   9   8          0.11          0.14         0.34 o                         
   3   9   8          0.00          0.29         0.68 o                         
  -5  10   8          0.06          0.07         0.04 o                         
  -4  10   8          0.07          0.09         0.05 o                         
  -3  10   8          0.01          0.05         0.04 o                         
  -2  10   8          0.12          0.15         0.02 o                         
  -1  10   8          0.80          1.12         0.07 o                         
   0  10   8          1.29          1.00         0.08 o                         
   1  10   8          1.40          1.20         0.11 o                         
   2  10   8          0.00         -0.03         0.27 o                         
   3  10   8          0.00          0.02         0.73 o                         
  -5  11   8          0.02          0.03         0.04 o                         
  -4  11   8          0.02          0.03         0.05 o                         
  -3  11   8          0.00          0.02         0.05 o                         
  -2  11   8          1.55          1.68         0.06 o                         
  -1  11   8          0.58          0.88         0.07 o                         
   0  11   8          1.28          1.38         0.08 o                         
   1  11   8          1.95          2.29         0.13 o                         
   2  11   8          0.19          0.15         0.25 o                         
   3  11   8          0.00          0.04         0.51 o                         
  -5  12   8          0.07          0.08         0.04 o                         
  -4  12   8          0.67          0.51         0.05 o                         
  -3  12   8          0.09          0.10         0.04 o                         
  -2  12   8          0.01          0.09         0.02 o                         
  -1  12   8          0.06          0.13         0.03 o                         
   0  12   8          0.24          0.20         0.05 o                         
   1  12   8          2.97          2.74         0.14 o                         
   2  12   8          0.12          0.13         0.23 o                         
   3  12   8          0.11          0.09         0.46 o                         
  -5  13   8          0.00          0.00         0.04 o                         
  -4  13   8          0.38          0.30         0.05 o                         
  -3  13   8          0.03          0.05         0.04 o                         
  -2  13   8          0.17          0.16         0.02 o                         
  -1  13   8          1.70          1.79         0.06 o                         
   0  13   8          0.17          0.28         0.05 o                         
   1  13   8          0.24          0.27         0.05 o                         
   2  13   8          0.02          0.07         0.20 o                         
   3  13   8          0.02          0.12         0.40 o                         
  -5  14   8          0.06          0.08         0.04 o                         
  -4  14   8          0.98          0.91         0.06 o                         
  -3  14   8          0.00          0.02         0.04 o                         
  -2  14   8          0.05          0.08         0.02 o                         
  -1  14   8          0.34          0.41         0.04 o                         
   0  14   8          0.21          0.23         0.04 o                         
   1  14   8          0.01          0.10         0.05 o                         
   2  14   8          0.19          0.14         0.11 o                         
   3  14   8          0.01          0.11         0.34 o                         
   4  14   8          0.06          0.48         1.08 o                         
  -4  15   8          0.17          0.15         0.04 o                         
  -3  15   8          0.24          0.19         0.04 o                         
  -2  15   8          0.00          0.03         0.02 o                         
  -1  15   8          0.12          0.13         0.03 o                         
   0  15   8          0.01          0.12         0.04 o                         
   1  15   8          0.56          0.50         0.05 o                         
   2  15   8          0.14          0.16         0.08 o                         
   3  15   8          0.09          0.08         0.11 o                         
   4  15   8          0.04          0.05         0.95 o                         
  -4  16   8          0.02          0.03         0.04 o                         
  -3  16   8          0.01          0.02         0.04 o                         
  -2  16   8          0.93          0.88         0.04 o                         
  -1  16   8          0.00          0.06         0.03 o                         
   0  16   8          0.15          0.11         0.04 o                         
   1  16   8          0.05          0.06         0.04 o                         
   2  16   8          0.04          0.05         0.05 o                         
   3  16   8          0.00          0.02         0.07 o                         
  -4  17   8          0.01          0.02         0.03 o                         
  -3  17   8          0.04          0.07         0.03 o                         
  -2  17   8          0.06          0.11         0.02 o                         
  -1  17   8          1.14          1.10         0.05 o                         
   0  17   8          0.21          0.39         0.05 o                         
   1  17   8          0.36          0.49         0.05 o                         
   2  17   8          0.18          0.19         0.05 o                         
   3  17   8          0.02          0.04         0.06 o                         
  -4  18   8          0.03          0.02         0.03 o                         
  -3  18   8          0.02          0.03         0.02 o                         
  -2  18   8          0.02          0.04         0.02 o                         
  -1  18   8          0.57          0.60         0.04 o                         
   0  18   8          0.01          0.04         0.03 o                         
   1  18   8          0.05          0.06         0.04 o                         
   2  18   8          0.11          0.10         0.04 o                         
   3  18   8          0.00          0.02         0.05 o                         
  -4  19   8          0.00         -0.01         0.03 o                         
  -3  19   8          0.02          0.02         0.02 o                         
  -2  19   8          0.17          0.21         0.02 o                         
  -1  19   8          0.87          0.77         0.04 o                         
   0  19   8          0.70          0.69         0.04 o                         
   1  19   8          0.34          0.31         0.04 o                         
   2  19   8          0.00          0.02         0.03 o                         
   3  19   8          0.00          0.02         0.05 o                         
  -4  20   8          0.03          0.04         0.03 o                         
  -3  20   8          0.01          0.02         0.02 o                         
  -2  20   8          0.00          0.03         0.02 o                         
  -1  20   8          0.07          0.08         0.02 o                         
   0  20   8          0.28          0.24         0.03 o                         
   1  20   8          0.04          0.07         0.03 o                         
   2  20   8          0.01          0.03         0.03 o                         
   3  20   8          0.02          0.04         0.05 o                         
  -3  21   8          0.02          0.03         0.02 o                         
  -2  21   8          0.00          0.01         0.02 o                         
  -1  21   8          0.31          0.28         0.02 o                         
   0  21   8          0.23          0.22         0.03 o                         
   1  21   8          0.01          0.02         0.03 o                         
   2  21   8          0.01          0.01         0.03 o                         
   3  21   8          0.00          0.00         0.04 o                         
  -3  22   8          0.00          0.01         0.01 o                         
  -2  22   8          0.00          0.00         0.01 o                         
  -1  22   8          0.16          0.18         0.02 o                         
   0  22   8          0.48          0.37         0.03 o                         
   1  22   8          0.01          0.01         0.03 o                         
   2  22   8          0.07          0.05         0.03 o                         
  -3  23   8          0.06          0.05         0.01 o                         
  -2  23   8          0.03          0.03         0.01 o                         
  -1  23   8          0.10          0.09         0.02 o                         
   0  23   8          0.20          0.23         0.03 o                         
   1  23   8          0.02          0.01         0.03 o                         
   2  23   8          0.00          0.01         0.02 o                         
  -3  24   8          0.10          0.09         0.01 o                         
  -2  24   8          0.02          0.02         0.01 o                         
  -1  24   8          0.02          0.05         0.01 o                         
   0  24   8          0.00          0.01         0.02 o                         
   1  24   8          0.14          0.12         0.02 o                         
   2  24   8          0.00          0.00         0.02 o                         
  -2  25   8          0.08          0.10         0.01 o                         
  -1  25   8          0.02          0.03         0.01 o                         
   0  25   8          0.36          0.38         0.04 o                         
   1  25   8          0.01          0.01         0.02 o                         
  -2  26   8          0.00          0.01         0.01 o                         
  -1  26   8          0.02          0.02         0.01 o                         
   0  26   8          0.08          0.14         0.02 o                         
   1  26   8          0.06          0.04         0.02 o                         
  -1  27   8          0.13          0.13         0.02 o                         
   0  27   8          0.40          0.43         0.08 o                         
  -5   0   9          0.00          0.01         0.04 o                         
  -3   0   9          0.01          0.46         0.10 o                         
  -1   0   9          0.69          0.88         0.06 o                         
   1   0   9          9.50         10.98         0.72 o                         
  -5   1   9          0.00          0.01         0.03 o                         
  -4   1   9          0.00          0.04         0.03 o                         
  -3   1   9          0.01          0.12         0.04 o                         
  -2   1   9          0.12          0.14         0.03 o                         
  -1   1   9          0.88          0.88         0.05 o                         
   0   1   9          0.19          0.21         0.10 o                         
   1   1   9         10.79          9.85         0.47 o                         
   2   1   9          0.43          0.52         0.36 o                         
  -5   2   9          0.01          0.02         0.03 o                         
  -4   2   9          0.09          0.10         0.03 o                         
  -3   2   9          0.21          0.22         0.04 o                         
  -2   2   9          6.84          7.29         0.15 o                         
  -1   2   9          5.54          5.76         0.17 o                         
   0   2   9          3.36          2.75         0.12 o                         
   1   2   9          2.68          2.90         0.28 o                         
   2   2   9          0.07          0.00         0.35 o                         
  -5   3   9          0.00          0.02         0.03 o                         
  -4   3   9          0.04          0.07         0.03 o                         
  -3   3   9          0.07          0.18         0.03 o                         
  -2   3   9          0.02          0.10         0.03 o                         
  -1   3   9          0.61          0.98         0.05 o                         
   0   3   9          2.11          2.02         0.10 o                         
   1   3   9          0.02          0.11         0.19 o                         
   2   3   9          0.81          0.98         0.36 o                         
  -5   4   9          0.00          0.03         0.03 o                         
  -4   4   9          1.20          1.08         0.05 o                         
  -3   4   9          0.09          0.20         0.03 o                         
  -2   4   9          1.65          1.43         0.05 o                         
  -1   4   9          0.75          0.83         0.04 o                         
   0   4   9          0.00          0.25         0.06 o                         
   1   4   9          3.78          3.22         0.24 o                         
   2   4   9          0.22          0.09         0.35 o                         
  -5   5   9          0.01          0.01         0.03 o                         
  -4   5   9          0.34          0.29         0.03 o                         
  -3   5   9          0.00          0.06         0.03 o                         
  -2   5   9          0.89          0.78         0.03 o                         
  -1   5   9          0.26          0.23         0.04 o                         
   0   5   9          0.06          0.17         0.06 o                         
   1   5   9          0.04          0.08         0.18 o                         
   2   5   9          0.03          0.02         0.33 o                         
   3   5   9          0.00         -0.01         1.55 o                         
  -5   6   9          0.04          0.05         0.03 o                         
  -4   6   9          0.49          0.48         0.04 o                         
  -3   6   9          0.51          0.52         0.04 o                         
  -2   6   9          0.01          0.04         0.02 o                         
  -1   6   9          0.44          0.48         0.05 o                         
   0   6   9          2.78          2.23         0.10 o                         
   1   6   9          0.73          0.86         0.19 o                         
   2   6   9          0.52          0.52         0.38 o                         
   3   6   9          0.00          0.14         0.74 o                         
  -5   7   9          0.02          0.02         0.03 o                         
  -4   7   9          0.28          0.24         0.03 o                         
  -3   7   9          0.04          0.08         0.03 o                         
  -2   7   9          0.17          0.16         0.02 o                         
  -1   7   9          0.35          0.53         0.05 o                         
   0   7   9          1.67          1.12         0.08 o                         
   1   7   9          2.81          2.99         0.22 o                         
   2   7   9          0.03          0.08         0.36 o                         
   3   7   9          0.00         -0.03         0.76 o                         
  -5   8   9          0.00          0.01         0.04 o                         
  -4   8   9          0.18          0.25         0.04 o                         
  -3   8   9          0.01          0.07         0.03 o                         
  -2   8   9          0.07          0.05         0.03 o                         
  -1   8   9          0.36          0.38         0.04 o                         
   0   8   9          5.47          6.12         0.25 o                         
   1   8   9          0.16          0.35         0.16 o                         
   2   8   9          0.50          0.44         0.35 o                         
   3   8   9          0.00          0.23         0.52 o                         
  -5   9   9          0.06          0.07         0.04 o                         
  -4   9   9          0.20          0.15         0.04 o                         
  -3   9   9          1.49          1.45         0.05 o                         
  -2   9   9          0.01          0.09         0.03 o                         
  -1   9   9          0.04          0.14         0.04 o                         
   0   9   9          1.13          0.90         0.08 o                         
   1   9   9          0.41          0.38         0.09 o                         
   2   9   9          0.71          0.62         0.29 o                         
   3   9   9          0.03          0.04         0.51 o                         
  -5  10   9          0.00          0.00         0.04 o                         
  -4  10   9          0.13          0.13         0.04 o                         
  -3  10   9          0.09          0.09         0.04 o                         
  -2  10   9          0.02          0.09         0.03 o                         
  -1  10   9          0.44          0.48         0.04 o                         
   0  10   9          1.05          1.10         0.08 o                         
   1  10   9          1.08          0.85         0.10 o                         
   2  10   9          0.03          0.05         0.28 o                         
   3  10   9          0.01         -0.03         0.52 o                         
  -5  11   9          0.00          0.01         0.03 o                         
  -4  11   9          0.24          0.22         0.04 o                         
  -3  11   9          0.00          0.02         0.03 o                         
  -2  11   9          0.00          0.01         0.01 o                         
  -1  11   9          0.83          0.88         0.05 o                         
   0  11   9          0.10          0.10         0.05 o                         
   1  11   9          0.28          0.28         0.07 o                         
   2  11   9          0.21          0.34         0.24 o                         
   3  11   9          0.00         -0.05         0.51 o                         
  -4  12   9          0.13          0.12         0.04 o                         
  -3  12   9          1.98          2.03         0.07 o                         
  -2  12   9          0.05          0.04         0.02 o                         
  -1  12   9          0.27          0.37         0.03 o                         
   0  12   9          0.35          0.46         0.06 o                         
   1  12   9          0.00          0.10         0.06 o                         
   2  12   9          0.77          0.73         0.22 o                         
   3  12   9          0.02          0.25         0.44 o                         
  -4  13   9          0.00          0.01         0.04 o                         
  -3  13   9          0.02          0.02         0.04 o                         
  -2  13   9          0.00          0.02         0.01 o                         
  -1  13   9          0.14          0.13         0.03 o                         
   0  13   9          0.93          0.77         0.09 o                         
   1  13   9          0.03          0.05         0.05 o                         
   2  13   9          0.00          0.08         0.19 o                         
   3  13   9          0.00          0.02         0.37 o                         
  -4  14   9          0.18          0.20         0.04 o                         
  -3  14   9          3.29          3.53         0.12 o                         
  -2  14   9          0.06          0.04         0.02 o                         
  -1  14   9          0.07          0.14         0.03 o                         
   0  14   9          0.11          0.28         0.04 o                         
   1  14   9          0.07          0.11         0.04 o                         
   2  14   9          0.01          0.02         0.17 o                         
   3  14   9          0.03          0.05         0.33 o                         
  -4  15   9          0.04          0.05         0.03 o                         
  -3  15   9          0.03          0.04         0.03 o                         
  -2  15   9          0.32          0.26         0.02 o                         
  -1  15   9          0.07          0.11         0.03 o                         
   0  15   9          0.02          0.04         0.03 o                         
   1  15   9          0.01          0.04         0.04 o                         
   2  15   9          0.05          0.04         0.08 o                         
   3  15   9          0.01         -0.01         0.29 o                         
  -4  16   9          0.23          0.24         0.03 o                         
  -3  16   9          0.08          0.09         0.03 o                         
  -2  16   9          0.16          0.18         0.02 o                         
  -1  16   9          0.96          0.93         0.04 o                         
   0  16   9          0.04          0.20         0.04 o                         
   1  16   9          0.02          0.03         0.03 o                         
   2  16   9          0.06          0.08         0.06 o                         
   3  16   9          0.02          0.04         0.08 o                         
  -4  17   9          0.00          0.01         0.03 o                         
  -3  17   9          0.07          0.06         0.02 o                         
  -2  17   9          0.04          0.06         0.02 o                         
  -1  17   9          0.00          0.02         0.03 o                         
   0  17   9          0.37          0.39         0.04 o                         
   1  17   9          0.08          0.12         0.03 o                         
   2  17   9          0.06          0.05         0.04 o                         
   3  17   9          0.02          0.02         0.05 o                         
  -4  18   9          0.01          0.00         0.03 o                         
  -3  18   9          0.06          0.05         0.02 o                         
  -2  18   9          0.02          0.05         0.01 o                         
  -1  18   9          0.06          0.09         0.03 o                         
   0  18   9          0.61          0.72         0.04 o                         
   1  18   9          0.00          0.04         0.03 o                         
   2  18   9          0.07          0.08         0.03 o                         
   3  18   9          0.00          0.02         0.05 o                         
  -3  19   9          0.00          0.01         0.02 o                         
  -2  19   9          0.01          0.02         0.01 o                         
  -1  19   9          0.10          0.10         0.02 o                         
   0  19   9          0.13          0.10         0.03 o                         
   1  19   9          0.18          0.21         0.03 o                         
   2  19   9          0.07          0.09         0.03 o                         
   3  19   9          0.00          0.00         0.05 o                         
  -3  20   9          0.08          0.09         0.01 o                         
  -2  20   9          0.02          0.02         0.01 o                         
  -1  20   9          0.01          0.03         0.02 o                         
   0  20   9          0.04          0.04         0.03 o                         
   1  20   9          0.29          0.25         0.03 o                         
   2  20   9          0.00          0.00         0.03 o                         
  -3  21   9          0.00          0.00         0.01 o                         
  -2  21   9          0.03          0.03         0.01 o                         
  -1  21   9          0.00          0.01         0.02 o                         
   0  21   9          0.12          0.13         0.03 o                         
   1  21   9          0.09          0.08         0.03 o                         
   2  21   9          0.00          0.01         0.02 o                         
  -3  22   9          0.00          0.01         0.01 o                         
  -2  22   9          0.03          0.03         0.01 o                         
  -1  22   9          0.00          0.01         0.01 o                         
   0  22   9          0.09          0.09         0.02 o                         
   1  22   9          0.16          0.14         0.03 o                         
   2  22   9          0.00          0.01         0.02 o                         
  -2  23   9          0.05          0.04         0.01 o                         
  -1  23   9          0.03          0.04         0.01 o                         
   0  23   9          0.07          0.05         0.02 o                         
   1  23   9          0.02          0.03         0.02 o                         
   2  23   9          0.00          0.00         0.02 o                         
  -2  24   9          0.19          0.17         0.01 o                         
  -1  24   9          0.03          0.02         0.01 o                         
   0  24   9          0.03          0.05         0.02 o                         
   1  24   9          0.00          0.01         0.02 o                         
  -2  25   9          0.02          0.03         0.01 o                         
  -1  25   9          0.03          0.03         0.01 o                         
   0  25   9          0.01          0.02         0.02 o                         
   1  25   9          0.09          0.08         0.02 o                         
  -1  26   9          0.00          0.00         0.01 o                         
   0  26   9          0.03          0.05         0.02 o                         
  -4   0  10          0.01          0.01         0.04 o                         
  -2   0  10          0.00          0.09         0.04 o                         
   0   0  10          0.12          0.10         0.13 o                         
   2   0  10          3.36          3.83         0.60 o                         
  -5   1  10          0.05          0.07         0.02 o                         
  -4   1  10          0.01          0.04         0.03 o                         
  -3   1  10          0.04          0.06         0.03 o                         
  -2   1  10          0.01          0.04         0.02 o                         
  -1   1  10          0.89          0.72         0.04 o                         
   0   1  10          0.02          0.53         0.10 o                         
   1   1  10          0.00          0.25         0.20 o                         
   2   1  10          0.62          0.85         0.32 o                         
  -5   2  10          0.01          0.01         0.02 o                         
  -4   2  10          0.03          0.03         0.03 o                         
  -3   2  10          0.17          0.18         0.03 o                         
  -2   2  10          0.47          0.38         0.03 o                         
  -1   2  10          3.56          3.80         0.10 o                         
   0   2  10          2.56          2.64         0.14 o                         
   1   2  10          0.91          0.80         0.21 o                         
   2   2  10          0.86          0.86         0.32 o                         
   3   2  10          0.10          0.89         0.76 o                         
  -5   3  10          0.02          0.02         0.02 o                         
  -4   3  10          0.05          0.12         0.03 o                         
  -3   3  10          0.01          0.20         0.03 o                         
  -2   3  10          0.01          0.06         0.02 o                         
  -1   3  10          0.93          0.85         0.04 o                         
   0   3  10          0.03          0.13         0.07 o                         
   1   3  10          0.19          0.23         0.19 o                         
   2   3  10          0.02          0.05         0.29 o                         
   3   3  10          0.06          0.26         0.73 o                         
  -5   4  10          0.00          0.00         0.02 o                         
  -4   4  10          0.00          0.07         0.03 o                         
  -3   4  10          1.63          1.47         0.05 o                         
  -2   4  10          0.21          0.35         0.02 o                         
  -1   4  10          1.99          1.98         0.08 o                         
   0   4  10          0.67          0.99         0.09 o                         
   1   4  10          0.06          0.07         0.17 o                         
   2   4  10          0.63          0.84         0.30 o                         
   3   4  10          0.05          0.07         0.80 o                         
  -5   5  10          0.00          0.01         0.02 o                         
  -4   5  10          0.03          0.07         0.03 o                         
  -3   5  10          2.31          2.11         0.07 o                         
  -2   5  10          0.00          0.07         0.02 o                         
  -1   5  10          0.21          0.30         0.03 o                         
   0   5  10          0.10          0.06         0.05 o                         
   1   5  10          0.04          0.08         0.16 o                         
   2   5  10          0.01          0.07         0.27 o                         
   3   5  10          0.00          0.58         0.53 o                         
  -5   6  10          0.01          0.00         0.02 o                         
  -4   6  10          0.08          0.10         0.02 o                         
  -3   6  10          0.66          0.65         0.04 o                         
  -2   6  10          0.68          0.61         0.03 o                         
  -1   6  10          0.07          0.10         0.04 o                         
   0   6  10          0.05          0.15         0.05 o                         
   1   6  10          0.34          0.47         0.16 o                         
   2   6  10          0.27          0.55         0.29 o                         
   3   6  10          0.07          0.13         0.51 o                         
  -5   7  10          0.00          0.01         0.02 o                         
  -4   7  10          0.08          0.09         0.02 o                         
  -3   7  10          0.46          0.41         0.03 o                         
  -2   7  10          0.32          0.22         0.02 o                         
  -1   7  10          0.22          0.22         0.04 o                         
   0   7  10          0.40          0.32         0.05 o                         
   1   7  10          0.25          0.27         0.15 o                         
   2   7  10          0.22          0.36         0.30 o                         
   3   7  10          0.00          0.03         0.54 o                         
  -5   8  10          0.06          0.06         0.03 o                         
  -4   8  10          0.00          0.01         0.02 o                         
  -3   8  10          0.04          0.10         0.02 o                         
  -2   8  10          0.06          0.07         0.01 o                         
  -1   8  10          0.06          0.08         0.04 o                         
   0   8  10          0.13          0.12         0.05 o                         
   1   8  10          1.69          1.75         0.17 o                         
   2   8  10          0.09          0.15         0.27 o                         
   3   8  10          0.13          0.17         0.50 o                         
  -4   9  10          0.16          0.14         0.03 o                         
  -3   9  10          0.46          0.39         0.03 o                         
  -2   9  10          2.75          2.54         0.06 o                         
  -1   9  10          0.01          0.07         0.04 o                         
   0   9  10          0.00          0.11         0.05 o                         
   1   9  10          0.00          0.03         0.08 o                         
   2   9  10          0.01          0.07         0.24 o                         
   3   9  10          0.06          0.25         0.52 o                         
  -4  10  10          0.01          0.00         0.02 o                         
  -3  10  10          0.15          0.13         0.02 o                         
  -2  10  10          0.02          0.08         0.03 o                         
  -1  10  10          0.02          0.13         0.04 o                         
   0  10  10          0.40          0.37         0.05 o                         
   1  10  10          0.33          0.28         0.08 o                         
   2  10  10          0.29          0.50         0.26 o                         
   3  10  10          0.00         -0.01         0.43 o                         
  -4  11  10          0.11          0.13         0.03 o                         
  -3  11  10          0.77          0.80         0.04 o                         
  -2  11  10          0.09          0.11         0.03 o                         
  -1  11  10          0.00          0.13         0.04 o                         
   0  11  10          0.08          0.16         0.05 o                         
   1  11  10          0.00          0.00         0.05 o                         
   2  11  10          0.01          0.04         0.23 o                         
   3  11  10          0.01          0.03         0.43 o                         
  -4  12  10          0.19          0.20         0.03 o                         
  -3  12  10          0.09          0.11         0.03 o                         
  -2  12  10          2.20          2.32         0.07 o                         
  -1  12  10          0.01          0.05         0.03 o                         
   0  12  10          0.34          0.33         0.05 o                         
   1  12  10          0.24          0.29         0.05 o                         
   2  12  10          0.01          0.06         0.20 o                         
   3  12  10          0.10          0.13         0.39 o                         
  -4  13  10          0.02          0.02         0.03 o                         
  -3  13  10          0.02          0.03         0.03 o                         
  -2  13  10          0.69          0.68         0.03 o                         
  -1  13  10          0.03          0.05         0.03 o                         
   0  13  10          0.03          0.04         0.04 o                         
   1  13  10          0.22          0.31         0.05 o                         
   2  13  10          0.00         -0.01         0.18 o                         
   3  13  10          0.01          0.09         0.34 o                         
  -4  14  10          0.06          0.06         0.03 o                         
  -3  14  10          0.22          0.24         0.03 o                         
  -2  14  10          4.21          4.32         0.12 o                         
  -1  14  10          0.17          0.13         0.02 o                         
   0  14  10          0.04          0.12         0.04 o                         
   1  14  10          0.01          0.04         0.04 o                         
   2  14  10          0.02          0.05         0.16 o                         
   3  14  10          0.00          0.03         0.28 o                         
  -4  15  10          0.05          0.05         0.03 o                         
  -3  15  10          0.30          0.30         0.03 o                         
  -2  15  10          0.13          0.15         0.01 o                         
  -1  15  10          0.09          0.10         0.02 o                         
   0  15  10          0.15          0.14         0.03 o                         
   1  15  10          0.00          0.03         0.03 o                         
   2  15  10          0.01          0.04         0.15 o                         
   3  15  10          0.00         -0.02         0.26 o                         
  -4  16  10          0.06          0.05         0.02 o                         
  -3  16  10          0.22          0.22         0.03 o                         
  -2  16  10          0.12          0.13         0.01 o                         
  -1  16  10          0.37          0.36         0.03 o                         
   0  16  10          0.38          0.35         0.03 o                         
   1  16  10          0.04          0.03         0.03 o                         
   2  16  10          0.00          0.01         0.07 o                         
   3  16  10          0.02          0.04         0.23 o                         
  -3  17  10          0.03          0.02         0.02 o                         
  -2  17  10          0.18          0.19         0.02 o                         
  -1  17  10          0.00          0.02         0.02 o                         
   0  17  10          0.05          0.03         0.03 o                         
   1  17  10          0.05          0.04         0.03 o                         
   2  17  10          0.01          0.01         0.04 o                         
  -3  18  10          0.00          0.01         0.02 o                         
  -2  18  10          0.04          0.05         0.01 o                         
  -1  18  10          0.01          0.04         0.02 o                         
   0  18  10          0.03          0.05         0.03 o                         
   1  18  10          0.22          0.19         0.03 o                         
   2  18  10          0.00          0.01         0.03 o                         
  -3  19  10          0.40          0.35         0.02 o                         
  -2  19  10          0.00          0.01         0.01 o                         
  -1  19  10          0.00          0.01         0.02 o                         
   0  19  10          0.03          0.03         0.02 o                         
   1  19  10          0.00          0.01         0.02 o                         
   2  19  10          0.02          0.01         0.03 o                         
  -3  20  10          0.04          0.03         0.01 o                         
  -2  20  10          0.09          0.08         0.01 o                         
  -1  20  10          0.02          0.02         0.02 o                         
   0  20  10          0.01          0.01         0.02 o                         
   1  20  10          0.01          0.01         0.02 o                         
   2  20  10          0.11          0.14         0.03 o                         
  -3  21  10          0.06          0.06         0.01 o                         
  -2  21  10          0.02          0.05         0.01 o                         
  -1  21  10          0.01          0.02         0.02 o                         
   0  21  10          0.00          0.01         0.02 o                         
   1  21  10          0.02          0.03         0.02 o                         
   2  21  10          0.01          0.02         0.02 o                         
  -2  22  10          0.00          0.01         0.01 o                         
  -1  22  10          0.08          0.09         0.02 o                         
   0  22  10          0.00          0.01         0.02 o                         
   1  22  10          0.02          0.02         0.02 o                         
  -2  23  10          0.03          0.02         0.01 o                         
  -1  23  10          0.00          0.01         0.01 o                         
   0  23  10          0.02          0.03         0.02 o                         
   1  23  10          0.02          0.01         0.02 o                         
  -1  24  10          0.15          0.12         0.02 o                         
   0  24  10          0.01          0.01         0.02 o                         
  -3   0  11          0.02          0.05         0.03 o                         
  -1   0  11          0.00          0.12         0.03 o                         
   1   0  11          0.00          0.05         0.26 o                         
   3   0  11          0.51          1.10         0.80 o                         
  -4   1  11          0.14          0.16         0.02 o                         
  -3   1  11          0.06          0.06         0.02 o                         
  -2   1  11          0.14          0.14         0.02 o                         
  -1   1  11          0.00          0.04         0.02 o                         
   0   1  11          0.75          0.66         0.09 o                         
   1   1  11          0.00          0.09         0.19 o                         
   2   1  11          0.00          0.05         0.24 o                         
   3   1  11          0.00         -0.10         0.49 o                         
  -4   2  11          0.04          0.05         0.02 o                         
  -3   2  11          0.01          0.02         0.02 o                         
  -2   2  11          0.10          0.10         0.02 o                         
  -1   2  11          0.40          0.33         0.03 o                         
   0   2  11          0.50          0.70         0.10 o                         
   1   2  11          0.43          0.49         0.18 o                         
   2   2  11          0.13          0.20         0.25 o                         
   3   2  11          0.13         -0.15         0.47 o                         
  -4   3  11          0.10          0.11         0.02 o                         
  -3   3  11          0.21          0.20         0.02 o                         
  -2   3  11          0.18          0.20         0.02 o                         
  -1   3  11          0.19          0.23         0.03 o                         
   0   3  11          1.17          0.81         0.08 o                         
   1   3  11          0.19          0.21         0.17 o                         
   2   3  11          0.00          0.06         0.24 o                         
   3   3  11          0.00          0.00         0.52 o                         
  -4   4  11          0.00          0.01         0.02 o                         
  -3   4  11          0.00          0.01         0.02 o                         
  -2   4  11          0.64          0.53         0.02 o                         
  -1   4  11          0.10          0.16         0.03 o                         
   0   4  11          0.76          0.71         0.06 o                         
   1   4  11          0.16          0.16         0.16 o                         
   2   4  11          0.04          0.00         0.24 o                         
   3   4  11          0.05          0.17         0.53 o                         
  -4   5  11          0.01          0.02         0.02 o                         
  -3   5  11          0.06          0.12         0.02 o                         
  -2   5  11          4.35          4.17         0.12 o                         
  -1   5  11          0.00          0.06         0.03 o                         
   0   5  11          0.01          0.13         0.05 o                         
   1   5  11          0.00          0.01         0.15 o                         
   2   5  11          0.01          0.04         0.26 o                         
   3   5  11          0.01          0.06         0.47 o                         
  -4   6  11          0.01          0.02         0.02 o                         
  -3   6  11          0.12          0.13         0.02 o                         
  -2   6  11          0.22          0.24         0.02 o                         
  -1   6  11          0.33          0.35         0.04 o                         
   0   6  11          0.13          0.14         0.04 o                         
   1   6  11          0.00          0.01         0.15 o                         
   2   6  11          0.01          0.04         0.25 o                         
   3   6  11          0.05          0.12         0.49 o                         
  -4   7  11          0.00          0.01         0.02 o                         
  -3   7  11          0.16          0.21         0.02 o                         
  -2   7  11          0.34          0.27         0.02 o                         
  -1   7  11          0.75          0.79         0.05 o                         
   0   7  11          0.11          0.05         0.04 o                         
   1   7  11          0.15          0.11         0.14 o                         
   2   7  11          0.01          0.06         0.25 o                         
   3   7  11          0.00          0.03         0.45 o                         
  -4   8  11          0.17          0.15         0.02 o                         
  -3   8  11          0.01          0.02         0.02 o                         
  -2   8  11          0.06          0.05         0.01 o                         
  -1   8  11          0.24          0.23         0.04 o                         
   0   8  11          0.05          0.16         0.04 o                         
   1   8  11          0.01          0.02         0.13 o                         
   2   8  11          0.24          0.28         0.23 o                         
   3   8  11          0.02         -0.01         0.43 o                         
  -4   9  11          0.03          0.02         0.02 o                         
  -3   9  11          0.22          0.21         0.02 o                         
  -2   9  11          0.44          0.34         0.02 o                         
  -1   9  11          2.18          2.02         0.07 o                         
   0   9  11          0.01          0.06         0.04 o                         
   1   9  11          0.00          0.02         0.07 o                         
   2   9  11          0.02          0.18         0.21 o                         
   3   9  11          0.00          0.02         0.39 o                         
  -4  10  11          0.01          0.02         0.02 o                         
  -3  10  11          0.01          0.02         0.02 o                         
  -2  10  11          0.08          0.08         0.01 o                         
  -1  10  11          0.03          0.03         0.03 o                         
   0  10  11          0.01          0.20         0.04 o                         
   1  10  11          0.13          0.10         0.06 o                         
   2  10  11          0.04          0.07         0.21 o                         
   3  10  11          0.03          0.03         0.37 o                         
  -4  11  11          0.16          0.15         0.02 o                         
  -3  11  11          0.41          0.42         0.02 o                         
  -2  11  11          1.02          1.10         0.04 o                         
  -1  11  11          0.22          0.33         0.04 o                         
   0  11  11          0.05          0.06         0.04 o                         
   1  11  11          0.01          0.02         0.06 o                         
   2  11  11          0.01          0.03         0.19 o                         
   3  11  11          0.00          0.04         0.34 o                         
  -4  12  11          0.02          0.03         0.02 o                         
  -3  12  11          0.12          0.12         0.02 o                         
  -2  12  11          0.02          0.02         0.02 o                         
  -1  12  11          0.81          0.87         0.05 o                         
   0  12  11          0.06          0.12         0.04 o                         
   1  12  11          0.13          0.12         0.04 o                         
   2  12  11          0.06          0.11         0.17 o                         
   3  12  11          0.00          0.03         0.31 o                         
  -4  13  11          0.08          0.08         0.02 o                         
  -3  13  11          0.05          0.06         0.02 o                         
  -2  13  11          0.07          0.08         0.02 o                         
  -1  13  11          2.18          2.13         0.09 o                         
   0  13  11          0.03          0.05         0.03 o                         
   1  13  11          0.00          0.02         0.04 o                         
   2  13  11          0.02          0.01         0.17 o                         
   3  13  11          0.00          0.00         0.27 o                         
  -4  14  11          0.00          0.00         0.02 o                         
  -3  14  11          0.03          0.03         0.02 o                         
  -2  14  11          0.08          0.10         0.02 o                         
  -1  14  11          1.95          1.79         0.07 o                         
   0  14  11          0.10          0.08         0.03 o                         
   1  14  11          0.01          0.02         0.03 o                         
   2  14  11          0.00          0.08         0.15 o                         
  -3  15  11          0.17          0.17         0.02 o                         
  -2  15  11          0.54          0.61         0.03 o                         
  -1  15  11          0.56          0.60         0.04 o                         
   0  15  11          0.00          0.01         0.03 o                         
   1  15  11          0.09          0.12         0.03 o                         
   2  15  11          0.00          0.00         0.13 o                         
  -3  16  11          0.04          0.04         0.02 o                         
  -2  16  11          0.05          0.06         0.01 o                         
  -1  16  11          0.08          0.09         0.02 o                         
   0  16  11          0.27          0.21         0.03 o                         
   1  16  11          0.05          0.06         0.03 o                         
   2  16  11          0.01          0.01         0.12 o                         
  -3  17  11          0.01          0.02         0.01 o                         
  -2  17  11          0.09          0.15         0.01 o                         
  -1  17  11          0.19          0.16         0.02 o                         
   0  17  11          0.01          0.02         0.02 o                         
   1  17  11          0.04          0.04         0.03 o                         
   2  17  11          0.00          0.02         0.04 o                         
  -3  18  11          0.06          0.04         0.01 o                         
  -2  18  11          0.04          0.05         0.01 o                         
  -1  18  11          0.00          0.01         0.02 o                         
   0  18  11          0.01          0.04         0.02 o                         
   1  18  11          0.01          0.01         0.02 o                         
   2  18  11          0.03          0.04         0.03 o                         
  -2  19  11          0.37          0.31         0.02 o                         
  -1  19  11          0.01          0.02         0.02 o                         
   0  19  11          0.00          0.01         0.02 o                         
   1  19  11          0.00          0.01         0.02 o                         
  -2  20  11          0.10          0.13         0.01 o                         
  -1  20  11          0.03          0.04         0.02 o                         
   0  20  11          0.00          0.01         0.02 o                         
   1  20  11          0.01          0.02         0.02 o                         
  -2  21  11          0.15          0.14         0.02 o                         
  -1  21  11          0.05          0.07         0.02 o                         
   0  21  11          0.00          0.00         0.02 o                         
   1  21  11          0.00          0.00         0.02 o                         
  -1  22  11          0.00          0.00         0.01 o                         
   0  22  11          0.06          0.06         0.02 o                         
  -4   0  12          0.30          0.28         0.04 o                         
  -2   0  12          0.01          0.03         0.02 o                         
   0   0  12          0.00          0.00         0.11 o                         
   2   0  12          0.00          0.01         0.31 o                         
  -4   1  12          0.50          0.57         0.05 o                         
  -3   1  12          0.15          0.18         0.02 o                         
  -2   1  12          0.09          0.08         0.02 o                         
  -1   1  12          0.17          0.21         0.02 o                         
   0   1  12          0.01          0.22         0.08 o                         
   1   1  12          0.21          0.24         0.17 o                         
   2   1  12          0.00          0.01         0.21 o                         
   3   1  12          0.00          0.03         0.37 o                         
  -4   2  12          0.00          0.02         0.02 o                         
  -3   2  12          0.08          0.05         0.02 o                         
  -2   2  12          0.03          0.03         0.02 o                         
  -1   2  12          0.00          0.02         0.02 o                         
   0   2  12          0.12          0.12         0.08 o                         
   1   2  12          0.00          0.08         0.17 o                         
   2   2  12          0.03          0.06         0.21 o                         
   3   2  12          0.01          0.02         0.39 o                         
  -4   3  12          0.08          0.09         0.02 o                         
  -3   3  12          0.27          0.29         0.02 o                         
  -2   3  12          0.32          0.31         0.02 o                         
  -1   3  12          0.19          0.18         0.02 o                         
   0   3  12          0.24          0.23         0.05 o                         
   1   3  12          0.45          0.48         0.16 o                         
   2   3  12          0.07          0.11         0.22 o                         
   3   3  12          0.00          0.00         0.38 o                         
  -4   4  12          0.03          0.04         0.02 o                         
  -3   4  12          0.01          0.02         0.02 o                         
  -2   4  12          0.00          0.02         0.02 o                         
  -1   4  12          0.01          0.05         0.03 o                         
   0   4  12          0.01          0.01         0.05 o                         
   1   4  12          0.09          0.19         0.15 o                         
   2   4  12          0.01          0.03         0.21 o                         
   3   4  12          0.01          0.03         0.37 o                         
  -4   5  12          0.02          0.02         0.02 o                         
  -3   5  12          0.05          0.06         0.02 o                         
  -2   5  12          0.04          0.06         0.02 o                         
  -1   5  12          3.01          2.97         0.09 o                         
   0   5  12          0.01          0.03         0.04 o                         
   1   5  12          0.07          0.14         0.14 o                         
   2   5  12          0.00         -0.01         0.22 o                         
   3   5  12          0.00         -0.02         0.40 o                         
  -4   6  12          0.01          0.02         0.02 o                         
  -3   6  12          0.00          0.01         0.02 o                         
  -2   6  12          0.12          0.08         0.01 o                         
  -1   6  12          0.00          0.03         0.03 o                         
   0   6  12          0.03          0.08         0.04 o                         
   1   6  12          0.05          0.09         0.13 o                         
   2   6  12          0.01          0.00         0.22 o                         
   3   6  12          0.00         -0.01         0.37 o                         
  -4   7  12          0.09          0.11         0.02 o                         
  -3   7  12          0.02          0.02         0.02 o                         
  -2   7  12          0.21          0.22         0.01 o                         
  -1   7  12          0.11          0.10         0.03 o                         
   0   7  12          0.65          0.65         0.06 o                         
   1   7  12          0.02          0.04         0.12 o                         
   2   7  12          0.02          0.01         0.20 o                         
   3   7  12          0.00         -0.02         0.36 o                         
  -4   8  12          0.01          0.03         0.02 o                         
  -3   8  12          0.20          0.17         0.02 o                         
  -2   8  12          0.02          0.02         0.01 o                         
  -1   8  12          0.25          0.19         0.03 o                         
   0   8  12          0.17          0.12         0.04 o                         
   1   8  12          0.03          0.01         0.12 o                         
   2   8  12          0.00          0.03         0.20 o                         
   3   8  12          0.02          0.02         0.33 o                         
  -4   9  12          0.02          0.03         0.02 o                         
  -3   9  12          0.11          0.08         0.01 o                         
  -2   9  12          0.15          0.12         0.01 o                         
  -1   9  12          0.14          0.13         0.03 o                         
   0   9  12          0.74          0.64         0.05 o                         
   1   9  12          0.00          0.01         0.11 o                         
   2   9  12          0.00          0.00         0.19 o                         
  -4  10  12          0.00          0.01         0.01 o                         
  -3  10  12          0.07          0.07         0.01 o                         
  -2  10  12          0.00          0.01         0.01 o                         
  -1  10  12          0.01          0.01         0.03 o                         
   0  10  12          0.09          0.06         0.03 o                         
   1  10  12          0.00         -0.01         0.05 o                         
   2  10  12          0.02          0.01         0.19 o                         
  -3  11  12          0.16          0.13         0.02 o                         
  -2  11  12          0.55          0.53         0.03 o                         
  -1  11  12          0.64          0.65         0.04 o                         
   0  11  12          0.17          0.33         0.05 o                         
   1  11  12          0.07          0.06         0.05 o                         
   2  11  12          0.02          0.07         0.16 o                         
  -3  12  12          0.20          0.20         0.02 o                         
  -2  12  12          0.01          0.02         0.02 o                         
  -1  12  12          0.00          0.01         0.03 o                         
   0  12  12          0.05          0.04         0.03 o                         
   1  12  12          0.03          0.03         0.04 o                         
   2  12  12          0.02          0.08         0.16 o                         
  -3  13  12          0.08          0.08         0.02 o                         
  -2  13  12          0.04          0.05         0.02 o                         
  -1  13  12          0.08          0.09         0.03 o                         
   0  13  12          1.68          1.52         0.13 o                         
   1  13  12          0.01          0.01         0.03 o                         
   2  13  12          0.00          0.05         0.15 o                         
  -3  14  12          0.00          0.00         0.01 o                         
  -2  14  12          0.00          0.01         0.02 o                         
  -1  14  12          0.00          0.02         0.02 o                         
   0  14  12          0.25          0.22         0.04 o                         
   1  14  12          0.02          0.02         0.03 o                         
   2  14  12          0.00          0.00         0.13 o                         
  -3  15  12          0.14          0.08         0.02 o                         
  -2  15  12          0.20          0.21         0.02 o                         
  -1  15  12          0.34          0.33         0.03 o                         
   0  15  12          0.48          0.45         0.05 o                         
   1  15  12          0.04          0.04         0.03 o                         
   2  15  12          0.02          0.06         0.12 o                         
  -3  16  12          0.04          0.03         0.01 o                         
  -2  16  12          0.00          0.02         0.01 o                         
  -1  16  12          0.00          0.02         0.02 o                         
   0  16  12          0.02          0.03         0.02 o                         
   1  16  12          0.06          0.06         0.03 o                         
  -2  17  12          0.06          0.06         0.01 o                         
  -1  17  12          0.10          0.12         0.02 o                         
   0  17  12          0.09          0.07         0.02 o                         
   1  17  12          0.02          0.01         0.02 o                         
  -2  18  12          0.05          0.09         0.02 o                         
  -1  18  12          0.07          0.08         0.02 o                         
   0  18  12          0.00          0.01         0.02 o                         
   1  18  12          0.00          0.01         0.02 o                         
  -2  19  12          0.00          0.01         0.01 o                         
  -1  19  12          0.12          0.10         0.02 o                         
   0  19  12          0.01          0.01         0.02 o                         
  -1  20  12          0.09          0.08         0.02 o                         
   0  20  12          0.00          0.00         0.02 o                         
  -3   0  13          1.22          1.09         0.09 o                         
  -1   0  13          0.00          0.02         0.02 o                         
   1   0  13          0.00         -0.02         0.21 o                         
  -4   1  13          0.02          0.02         0.01 o                         
  -3   1  13          0.39          0.31         0.02 o                         
  -2   1  13          0.08          0.13         0.02 o                         
  -1   1  13          0.05          0.08         0.02 o                         
   0   1  13          0.08          0.05         0.07 o                         
   1   1  13          0.01          0.02         0.14 o                         
   2   1  13          0.03          0.05         0.19 o                         
  -4   2  13          0.28          0.27         0.03 o                         
  -3   2  13          0.08          0.08         0.02 o                         
  -2   2  13          0.03          0.04         0.01 o                         
  -1   2  13          0.13          0.11         0.02 o                         
   0   2  13          0.01          0.04         0.07 o                         
   1   2  13          0.01          0.04         0.14 o                         
   2   2  13          0.01          0.07         0.19 o                         
  -3   3  13          0.15          0.14         0.01 o                         
  -2   3  13          0.37          0.37         0.03 o                         
  -1   3  13          0.17          0.16         0.02 o                         
   0   3  13          0.05          0.08         0.05 o                         
   1   3  13          0.09          0.13         0.14 o                         
   2   3  13          0.08          0.10         0.19 o                         
  -3   4  13          0.08          0.06         0.01 o                         
  -2   4  13          0.02          0.06         0.01 o                         
  -1   4  13          0.01          0.03         0.02 o                         
   0   4  13          0.04          0.07         0.04 o                         
   1   4  13          0.00          0.02         0.13 o                         
   2   4  13          0.00          0.01         0.19 o                         
  -3   5  13          0.00          0.01         0.01 o                         
  -2   5  13          0.07          0.07         0.01 o                         
  -1   5  13          0.01          0.03         0.02 o                         
   0   5  13          0.86          0.79         0.06 o                         
   1   5  13          0.01          0.01         0.12 o                         
   2   5  13          0.04          0.04         0.19 o                         
  -3   6  13          0.00          0.01         0.01 o                         
  -2   6  13          0.00          0.01         0.01 o                         
  -1   6  13          0.06          0.04         0.02 o                         
   0   6  13          0.05          0.10         0.03 o                         
   1   6  13          0.00          0.05         0.11 o                         
   2   6  13          0.01          0.01         0.18 o                         
  -3   7  13          0.12          0.10         0.01 o                         
  -2   7  13          0.07          0.05         0.01 o                         
  -1   7  13          0.20          0.22         0.03 o                         
   0   7  13          0.02          0.04         0.03 o                         
   1   7  13          0.24          0.32         0.11 o                         
   2   7  13          0.00          0.01         0.18 o                         
  -3   8  13          0.03          0.04         0.01 o                         
  -2   8  13          0.07          0.06         0.01 o                         
  -1   8  13          0.01          0.02         0.02 o                         
   0   8  13          0.17          0.20         0.03 o                         
   1   8  13          0.04          0.06         0.10 o                         
   2   8  13          0.01          0.02         0.18 o                         
  -3   9  13          0.05          0.06         0.01 o                         
  -2   9  13          0.14          0.14         0.01 o                         
  -1   9  13          0.06          0.08         0.02 o                         
   0   9  13          0.01          0.03         0.03 o                         
   1   9  13          0.10          0.12         0.10 o                         
   2   9  13          0.00          0.06         0.17 o                         
  -3  10  13          0.01          0.01         0.01 o                         
  -2  10  13          0.17          0.12         0.02 o                         
  -1  10  13          0.03          0.07         0.02 o                         
   0  10  13          0.00          0.01         0.03 o                         
   1  10  13          0.05          0.04         0.05 o                         
   2  10  13          0.00          0.00         0.16 o                         
  -3  11  13          0.01          0.01         0.01 o                         
  -2  11  13          0.03          0.03         0.01 o                         
  -1  11  13          0.29          0.27         0.03 o                         
   0  11  13          0.21          0.16         0.03 o                         
   1  11  13          0.06          0.06         0.04 o                         
   2  11  13          0.03          0.02         0.15 o                         
  -3  12  13          0.02          0.02         0.01 o                         
  -2  12  13          0.35          0.36         0.03 o                         
  -1  12  13          0.01          0.02         0.02 o                         
   0  12  13          0.00          0.00         0.02 o                         
   1  12  13          0.01          0.02         0.03 o                         
  -2  13  13          0.02          0.02         0.02 o                         
  -1  13  13          0.01          0.02         0.02 o                         
   0  13  13          0.03          0.04         0.02 o                         
   1  13  13          0.51          0.56         0.08 o                         
  -2  14  13          0.00          0.01         0.01 o                         
  -1  14  13          0.00          0.01         0.02 o                         
   0  14  13          0.01          0.01         0.02 o                         
   1  14  13          0.00          0.02         0.03 o                         
  -2  15  13          0.08          0.07         0.01 o                         
  -1  15  13          0.10          0.10         0.02 o                         
   0  15  13          0.09          0.09         0.02 o                         
   1  15  13          0.16          0.18         0.03 o                         
  -2  16  13          0.07          0.06         0.01 o                         
  -1  16  13          0.03          0.04         0.02 o                         
   0  16  13          0.03          0.04         0.02 o                         
  -1  17  13          0.05          0.06         0.02 o                         
   0  17  13          0.06          0.05         0.02 o                         
  -2   0  14          1.66          1.48         0.23 o                         
   0   0  14          0.00          0.00         0.08 o                         
  -3   1  14          0.10          0.13         0.01 o                         
  -2   1  14          0.04          0.05         0.01 o                         
  -1   1  14          0.02          0.03         0.01 o                         
   0   1  14          0.01          0.07         0.06 o                         
   1   1  14          0.01          0.02         0.13 o                         
  -3   2  14          0.31          0.33         0.02 o                         
  -2   2  14          0.20          0.11         0.01 o                         
  -1   2  14          0.00          0.02         0.02 o                         
   0   2  14          0.12          0.12         0.06 o                         
   1   2  14          0.01          0.04         0.12 o                         
  -3   3  14          0.00          0.01         0.01 o                         
  -2   3  14          0.16          0.13         0.02 o                         
  -1   3  14          0.21          0.19         0.02 o                         
   0   3  14          0.03          0.04         0.04 o                         
   1   3  14          0.00         -0.01         0.12 o                         
  -3   4  14          0.01          0.00         0.01 o                         
  -2   4  14          0.08          0.06         0.01 o                         
  -1   4  14          0.04          0.04         0.02 o                         
   0   4  14          0.00          0.02         0.03 o                         
   1   4  14          0.03          0.06         0.11 o                         
  -3   5  14          0.13          0.10         0.01 o                         
  -2   5  14          0.00          0.01         0.01 o                         
  -1   5  14          0.04          0.04         0.02 o                         
   0   5  14          0.00          0.01         0.03 o                         
   1   5  14          0.11          0.16         0.11 o                         
  -3   6  14          0.02          0.02         0.01 o                         
  -2   6  14          0.01          0.04         0.01 o                         
  -1   6  14          0.01          0.02         0.02 o                         
   0   6  14          0.01          0.00         0.03 o                         
   1   6  14          0.03          0.07         0.10 o                         
  -2   7  14          0.06          0.05         0.01 o                         
  -1   7  14          0.08          0.06         0.02 o                         
   0   7  14          0.10          0.10         0.02 o                         
   1   7  14          0.00          0.02         0.09 o                         
  -2   8  14          0.04          0.06         0.01 o                         
  -1   8  14          0.00          0.02         0.02 o                         
   0   8  14          0.00          0.03         0.02 o                         
   1   8  14          0.04          0.04         0.09 o                         
  -2   9  14          0.04          0.04         0.01 o                         
  -1   9  14          0.07          0.06         0.02 o                         
   0   9  14          0.02          0.03         0.02 o                         
   1   9  14          0.00          0.02         0.08 o                         
  -2  10  14          0.06          0.05         0.01 o                         
  -1  10  14          0.15          0.12         0.02 o                         
   0  10  14          0.03          0.05         0.02 o                         
   1  10  14          0.00          0.01         0.04 o                         
  -2  11  14          0.00          0.01         0.01 o                         
  -1  11  14          0.01          0.02         0.02 o                         
   0  11  14          0.06          0.05         0.02 o                         
  -1  12  14          0.22          0.21         0.03 o                         
   0  12  14          0.01          0.01         0.02 o                         
  -1  13  14          0.00          0.01         0.02 o                         
   0  13  14          0.00          0.01         0.02 o                         
  -1   0  15          0.88          0.66         0.11 o                         
  -2   1  15          0.15          0.12         0.01 o                         
  -1   1  15          0.04          0.03         0.01 o                         
   0   1  15          0.01          0.02         0.05 o                         
  -2   2  15          0.14          0.15         0.02 o                         
  -1   2  15          0.16          0.14         0.02 o                         
   0   2  15          0.02          0.02         0.05 o                         
  -2   3  15          0.00          0.01         0.01 o                         
  -1   3  15          0.09          0.08         0.01 o                         
   0   3  15          0.04          0.06         0.03 o                         
  -2   4  15          0.00          0.01         0.01 o                         
  -1   4  15          0.03          0.02         0.02 o                         
   0   4  15          0.03          0.03         0.03 o                         
  -1   5  15          0.00          0.01         0.01 o                         
   0   5  15          0.01          0.01         0.03 o                         
  -1   6  15          0.03          0.04         0.02 o                         
   0   6  15          0.00          0.02         0.02 o                         
  -1   7  15          0.01          0.01         0.01 o                         
                                                                                
