# Supplementary material for: Semi-automated MicroED system unveils multiple polymorphs in fish-derived guanine crystals
Source: Acta Crystallogr C Struct Chem. 2026 Jun 22;82(Pt 7):310–23. doi: 10.1107/S2053229626006236 (PMC13330800; doi:10.1107/S2053229626006236)
Supplement: Supplementary file 8 [file c-82-00310-2531593_syng_ph2sup8.hkl]

data_2531593_syng_ph2                                                           
_shelx_title ' syn_acidic_a.res in P2(1)/n'                                     
_shelx_refln_list_code          4                                               
_shelx_F_calc_maximum       72.56                                               
_exptl_crystal_F_000       120.84                                               
_reflns_d_resolution_high  0.5600                                               
                                                                                
loop_                                                                           
 _space_group_symop_operation_xyz                                               
 'x, y, z'                                                                      
 '-x+1/2, y+1/2, -z+1/2'                                                        
 '-x, -y, -z'                                                                   
 'x-1/2, -y-1/2, z-1/2'                                                         
                                                                                
_cell_length_a     3.6227                                                       
_cell_length_b    11.3187                                                       
_cell_length_c    16.6512                                                       
_cell_angle_alpha  90.000                                                       
_cell_angle_beta   96.087                                                       
_cell_angle_gamma  90.000                                                       
                                                                                
_shelx_F_squared_multiplier     1.000                                           
                                                                                
loop_                                                                           
 _refln_index_h                                                                 
 _refln_index_k                                                                 
 _refln_index_l                                                                 
 _refln_F_squared_calc                                                          
 _refln_F_squared_meas                                                          
 _refln_F_squared_sigma                                                         
 _refln_observed_status                                                         
   2   0   0         45.40         42.01         1.30 o                         
   4   0   0          0.47          0.84         0.12 o                         
   6   0   0          0.45          0.49         0.11 o                         
   1   1   0        210.98        178.48         4.16 o                         
   2   1   0          4.60          4.22         0.20 o                         
   3   1   0          0.62          1.42         0.16 o                         
   4   1   0          1.38          1.16         0.08 o                         
   5   1   0          0.48          0.50         0.08 o                         
   6   1   0          0.03          0.15         0.07 o                         
   0   2   0         49.46         62.72         2.43 o                         
   1   2   0        238.96        200.56         5.72 o                         
   2   2   0         35.33         51.38         1.08 o                         
   3   2   0          1.72          2.43         0.15 o                         
   4   2   0          0.12          0.47         0.09 o                         
   5   2   0          2.19          1.49         0.11 o                         
   6   2   0          0.87          0.66         0.09 o                         
   1   3   0         19.35         19.78         0.42 o                         
   2   3   0          0.78          2.33         0.28 o                         
   3   3   0          1.06          0.94         0.08 o                         
   4   3   0          3.11          2.75         0.15 o                         
   5   3   0          0.51          0.48         0.09 o                         
   6   3   0          0.27          0.28         0.09 o                         
   0   4   0          2.54         10.57         0.31 o                         
   1   4   0          2.42          2.88         0.18 o                         
   2   4   0          3.90          7.15         0.22 o                         
   3   4   0          0.57          1.35         0.19 o                         
   4   4   0          1.62          1.61         0.09 o                         
   5   4   0          0.38          0.42         0.08 o                         
   6   4   0          0.41          0.36         0.09 o                         
   1   5   0         40.03         39.10         0.99 o                         
   2   5   0          0.97          1.74         0.17 o                         
   3   5   0          1.04          1.27         0.11 o                         
   4   5   0          1.60          1.09         0.09 o                         
   5   5   0          1.82          1.36         0.09 o                         
   6   5   0          0.27          0.25         0.06 o                         
   0   6   0        133.28        112.30         5.39 o                         
   1   6   0         98.87        109.49         2.06 o                         
   2   6   0         14.22         16.47         0.38 o                         
   3   6   0          1.47          1.16         0.09 o                         
   4   6   0          2.09          2.42         0.10 o                         
   5   6   0          0.13          0.40         0.08 o                         
   6   6   0          0.14          0.12         0.08 o                         
   1   7   0          0.51          1.45         0.14 o                         
   2   7   0          2.27          2.72         0.19 o                         
   3   7   0          0.00          0.55         0.08 o                         
   4   7   0          4.03          3.33         0.13 o                         
   5   7   0          1.06          0.96         0.09 o                         
   6   7   0          0.16          0.14         0.08 o                         
   0   8   0         21.03         30.48         0.95 o                         
   1   8   0         18.81         18.96         0.40 o                         
   2   8   0         18.48         17.63         0.46 o                         
   3   8   0          0.26          1.23         0.17 o                         
   4   8   0          0.66          0.69         0.09 o                         
   5   8   0          0.27          0.31         0.10 o                         
   1   9   0         57.95         56.98         1.32 o                         
   2   9   0          8.56          7.79         0.34 o                         
   3   9   0          1.19          1.26         0.12 o                         
   4   9   0          0.48          0.46         0.09 o                         
   5   9   0          0.01          0.15         0.09 o                         
   0  10   0         11.18          9.02         0.44 o                         
   1  10   0         31.55         31.90         0.64 o                         
   2  10   0         13.90         13.99         0.37 o                         
   3  10   0          0.32          0.83         0.11 o                         
   4  10   0          0.20          0.27         0.10 o                         
   5  10   0          0.26          0.28         0.09 o                         
   1  11   0          0.44          1.53         0.20 o                         
   2  11   0          4.77          4.89         0.25 o                         
   3  11   0          0.98          1.06         0.12 o                         
   4  11   0          0.20          0.34         0.10 o                         
   5  11   0          0.00          0.10         0.09 o                         
   0  12   0          3.27          5.94         0.27 o                         
   1  12   0          0.37          0.76         0.13 o                         
   2  12   0          1.02          0.72         0.12 o                         
   3  12   0          0.12          0.55         0.11 o                         
   4  12   0          0.06          0.21         0.11 o                         
   5  12   0          0.49          0.40         0.10 o                         
   1  13   0          0.23          0.53         0.06 o                         
   2  13   0          0.43          0.76         0.09 o                         
   3  13   0          0.59          0.71         0.11 o                         
   4  13   0          0.08          0.19         0.11 o                         
   0  14   0          1.63          1.52         0.22 o                         
   1  14   0          0.11          0.56         0.09 o                         
   2  14   0          0.07          0.61         0.09 o                         
   3  14   0          0.23          0.49         0.11 o                         
   4  14   0          0.27          0.29         0.11 o                         
   1  15   0          1.61          1.60         0.11 o                         
   2  15   0          1.40          1.38         0.14 o                         
   3  15   0          0.11          0.34         0.10 o                         
   4  15   0          0.06          0.11         0.12 o                         
   0  16   0          0.55          0.77         0.22 o                         
   1  16   0          2.01          1.71         0.10 o                         
   2  16   0          0.35          0.58         0.07 o                         
   3  16   0          0.16          0.50         0.09 o                         
   1  17   0          0.58          0.59         0.09 o                         
   2  17   0          0.30          0.38         0.07 o                         
   3  17   0          0.97          1.05         0.09 o                         
   0  18   0          0.08          0.37         0.11 o                         
   1  18   0          0.00          0.31         0.08 o                         
   2  18   0          0.09          0.25         0.07 o                         
   1  19   0          0.00          0.16         0.08 o                         
   2  19   0          0.21          0.17         0.08 o                         
   0  20   0          0.01          0.13         0.12 o                         
  -5   0   1          1.29          0.84         0.11 o                         
  -3   0   1          0.92          1.41         0.16 o                         
  -1   0   1        194.88        149.74         6.07 o                         
   1   0   1        416.09        284.71        15.86 o                         
   3   0   1          9.43          8.08         0.39 o                         
   5   0   1          2.47          1.86         0.14 o                         
  -6   1   1          0.01          0.08         0.07 o                         
  -5   1   1          0.60          0.70         0.07 o                         
  -4   1   1          3.00          3.05         0.11 o                         
  -3   1   1          1.28          1.40         0.09 o                         
  -2   1   1          3.32          4.28         0.28 o                         
  -1   1   1         28.61         36.85         0.91 o                         
   0   1   1        338.75        151.38         9.43 o                         
   1   1   1         21.55         30.52         1.05 o                         
   2   1   1          4.26          5.09         0.16 o                         
   3   1   1         19.99         18.60         0.41 o                         
   4   1   1          0.52          0.74         0.08 o                         
   5   1   1          4.11          3.20         0.13 o                         
   6   1   1          0.17          0.27         0.08 o                         
  -6   2   1          0.12          0.15         0.07 o                         
  -5   2   1          0.00          0.22         0.07 o                         
  -4   2   1          5.19          5.19         0.18 o                         
  -3   2   1          1.50          1.81         0.10 o                         
  -2   2   1         16.19         18.13         0.59 o                         
  -1   2   1         40.94         46.01         1.02 o                         
   0   2   1          0.60          3.30         0.21 o                         
   1   2   1        220.51        216.49         5.38 o                         
   2   2   1         38.36         38.95         0.80 o                         
   3   2   1          6.04          6.54         0.28 o                         
   4   2   1          3.21          2.65         0.13 o                         
   5   2   1          1.09          1.07         0.11 o                         
   6   2   1          1.12          0.93         0.10 o                         
  -6   3   1          0.17          0.20         0.09 o                         
  -5   3   1          0.65          0.74         0.09 o                         
  -4   3   1          0.52          0.43         0.08 o                         
  -3   3   1         29.09         30.97         0.62 o                         
  -2   3   1         14.02         12.40         0.30 o                         
  -1   3   1          3.35          3.99         0.22 o                         
   0   3   1         75.04         83.35         2.29 o                         
   1   3   1         52.16         45.23         1.16 o                         
   2   3   1         19.95         18.98         0.46 o                         
   3   3   1          0.21          0.81         0.10 o                         
   4   3   1          0.73          0.82         0.10 o                         
   5   3   1          0.01          0.32         0.10 o                         
   6   3   1          0.10          0.17         0.10 o                         
  -6   4   1          0.36          0.22         0.07 o                         
  -5   4   1          0.55          0.58         0.08 o                         
  -4   4   1          0.12          0.65         0.08 o                         
  -3   4   1         22.36         22.08         0.48 o                         
  -2   4   1          2.27          2.57         0.15 o                         
  -1   4   1         59.73         70.85         1.66 o                         
   0   4   1         44.38         50.46         1.38 o                         
   1   4   1          2.14          2.82         0.37 o                         
   2   4   1         26.72         32.60         0.69 o                         
   3   4   1          2.07          1.90         0.10 o                         
   4   4   1          0.98          0.69         0.09 o                         
   5   4   1          0.85          0.92         0.10 o                         
   6   4   1          0.11          0.18         0.10 o                         
  -6   5   1          0.00          0.10         0.07 o                         
  -5   5   1          0.07          0.27         0.07 o                         
  -4   5   1          0.76          1.27         0.12 o                         
  -3   5   1          1.28          1.03         0.08 o                         
  -2   5   1          1.12          2.48         0.22 o                         
  -1   5   1         10.31          8.84         0.29 o                         
   0   5   1          7.78         11.43         0.35 o                         
   1   5   1         77.79         77.48         2.85 o                         
   2   5   1         29.29         28.15         0.58 o                         
   3   5   1          0.80          1.75         0.17 o                         
   4   5   1          2.55          1.81         0.10 o                         
   5   5   1          0.22          0.38         0.09 o                         
   6   5   1          0.32          0.28         0.09 o                         
  -6   6   1          0.11          0.11         0.08 o                         
  -5   6   1          0.10          0.24         0.08 o                         
  -4   6   1          0.50          0.73         0.08 o                         
  -3   6   1          1.28          1.31         0.08 o                         
  -2   6   1         56.12         65.52         1.28 o                         
  -1   6   1         62.75         64.51         1.32 o                         
   0   6   1          6.94          4.21         0.26 o                         
   1   6   1          9.61          8.14         0.38 o                         
   2   6   1          2.61          1.57         0.09 o                         
   3   6   1          1.90          1.97         0.20 o                         
   4   6   1          6.15          5.74         0.19 o                         
   5   6   1          0.54          0.45         0.09 o                         
   6   6   1          0.30          0.29         0.09 o                         
  -6   7   1          0.02          0.07         0.08 o                         
  -5   7   1          2.69          1.90         0.17 o                         
  -4   7   1          0.25          0.59         0.09 o                         
  -3   7   1          0.70          0.95         0.09 o                         
  -2   7   1          0.39          1.63         0.17 o                         
  -1   7   1          1.88          2.28         0.16 o                         
   0   7   1         21.20         14.64         0.42 o                         
   1   7   1          8.66         10.91         0.35 o                         
   2   7   1          0.03          1.20         0.25 o                         
   3   7   1          8.61          8.34         0.22 o                         
   4   7   1          0.43          0.58         0.09 o                         
   5   7   1          1.21          0.96         0.10 o                         
   6   7   1          0.02          0.08         0.09 o                         
  -5   8   1          0.00          0.17         0.08 o                         
  -4   8   1          2.90          2.09         0.11 o                         
  -3   8   1          0.99          2.29         0.18 o                         
  -2   8   1          4.05          3.96         0.20 o                         
  -1   8   1          6.95          8.26         0.28 o                         
   0   8   1         28.76         29.83         0.63 o                         
   1   8   1         21.86         21.99         0.67 o                         
   2   8   1          1.21          1.55         0.12 o                         
   3   8   1          3.89          3.80         0.15 o                         
   4   8   1         11.65         10.65         0.35 o                         
   5   8   1          0.03          0.16         0.09 o                         
  -5   9   1          0.00          0.12         0.08 o                         
  -4   9   1          2.26          1.93         0.11 o                         
  -3   9   1          0.23          0.60         0.11 o                         
  -2   9   1         36.58         40.98         1.06 o                         
  -1   9   1          9.16          9.05         0.26 o                         
   0   9   1          8.75          9.68         0.27 o                         
   1   9   1          7.15          6.71         0.24 o                         
   2   9   1          9.86          9.87         0.33 o                         
   3   9   1          0.51          0.61         0.09 o                         
   4   9   1          0.24          0.41         0.09 o                         
   5   9   1          0.18          0.39         0.09 o                         
  -5  10   1          0.01          0.11         0.09 o                         
  -4  10   1          0.03          0.29         0.10 o                         
  -3  10   1          1.98          2.67         0.15 o                         
  -2  10   1          0.66          1.53         0.21 o                         
  -1  10   1         18.86         19.73         0.42 o                         
   0  10   1          1.63          1.86         0.16 o                         
   1  10   1         32.73         29.50         0.86 o                         
   2  10   1          2.63          3.00         0.17 o                         
   3  10   1          0.29          0.54         0.11 o                         
   4  10   1          0.16          0.35         0.09 o                         
   5  10   1          0.00          0.18         0.09 o                         
  -5  11   1          0.12          0.26         0.09 o                         
  -4  11   1          0.24          0.32         0.11 o                         
  -3  11   1          5.86          5.49         0.19 o                         
  -2  11   1          5.47          5.48         0.25 o                         
  -1  11   1          2.00          2.26         0.11 o                         
   0  11   1          2.64          3.44         0.19 o                         
   1  11   1          3.01          4.07         0.18 o                         
   2  11   1          4.13          3.64         0.22 o                         
   3  11   1          0.15          0.40         0.11 o                         
   4  11   1          0.00          0.15         0.09 o                         
   5  11   1          0.00          0.11         0.09 o                         
  -5  12   1          0.05          0.14         0.10 o                         
  -4  12   1          0.13          0.38         0.11 o                         
  -3  12   1          0.02          0.38         0.10 o                         
  -2  12   1          0.02          0.57         0.11 o                         
  -1  12   1          0.25          0.60         0.08 o                         
   0  12   1          0.20          0.89         0.08 o                         
   1  12   1          0.00          1.16         0.13 o                         
   2  12   1          0.00          0.70         0.09 o                         
   3  12   1          0.14          0.49         0.12 o                         
   4  12   1          0.03          0.22         0.10 o                         
   5  12   1          0.04          0.12         0.10 o                         
  -4  13   1          0.07          0.12         0.11 o                         
  -3  13   1          0.01          0.19         0.09 o                         
  -2  13   1          0.05          0.48         0.09 o                         
  -1  13   1          0.05          0.56         0.08 o                         
   0  13   1          1.07          1.27         0.08 o                         
   1  13   1          3.09          2.68         0.13 o                         
   2  13   1          0.12          0.75         0.09 o                         
   3  13   1          0.69          0.59         0.11 o                         
   4  13   1          0.81          0.95         0.13 o                         
  -4  14   1          0.00          0.09         0.11 o                         
  -3  14   1          0.20          0.46         0.09 o                         
  -2  14   1          0.53          0.48         0.09 o                         
  -1  14   1          0.01          0.40         0.08 o                         
   0  14   1          4.62          4.65         0.18 o                         
   1  14   1          0.05          0.90         0.11 o                         
   2  14   1          0.24          0.63         0.09 o                         
   3  14   1          0.92          0.78         0.12 o                         
   4  14   1          0.43          0.34         0.12 o                         
  -4  15   1          0.10          0.08         0.11 o                         
  -3  15   1          1.18          1.25         0.11 o                         
  -2  15   1          0.03          0.38         0.07 o                         
  -1  15   1          0.07          0.38         0.09 o                         
   0  15   1          1.18          1.78         0.10 o                         
   1  15   1          0.30          0.66         0.09 o                         
   2  15   1          0.00          0.27         0.07 o                         
   3  15   1          1.69          1.65         0.13 o                         
   4  15   1          0.28          0.39         0.13 o                         
  -3  16   1          0.01          0.10         0.07 o                         
  -2  16   1          0.39          0.27         0.08 o                         
  -1  16   1          1.25          0.67         0.09 o                         
   0  16   1          0.05          0.35         0.08 o                         
   1  16   1          0.55          0.86         0.10 o                         
   2  16   1          3.67          2.82         0.11 o                         
   3  16   1          0.61          0.77         0.11 o                         
  -3  17   1          1.41          1.13         0.11 o                         
  -2  17   1          0.01          0.19         0.07 o                         
  -1  17   1          0.14          0.18         0.09 o                         
   0  17   1          0.92          0.60         0.08 o                         
   1  17   1          0.00          0.37         0.09 o                         
   2  17   1          1.13          1.10         0.08 o                         
   3  17   1          0.21          0.31         0.10 o                         
  -2  18   1          0.35          0.28         0.08 o                         
  -1  18   1          0.26          0.42         0.09 o                         
   0  18   1          0.10          0.22         0.08 o                         
   1  18   1          0.12          0.28         0.09 o                         
   2  18   1          0.02          0.25         0.07 o                         
  -2  19   1          0.00          0.06         0.08 o                         
  -1  19   1          1.19          0.74         0.09 o                         
   0  19   1          0.05          0.27         0.08 o                         
   1  19   1          0.13          0.18         0.09 o                         
   2  19   1          0.82          0.59         0.07 o                         
   0  20   1          0.44          0.35         0.09 o                         
  -6   0   2          1.26          1.09         0.11 o                         
  -4   0   2          0.60          0.54         0.09 o                         
  -2   0   2        183.53        186.06         6.57 o                         
   0   0   2        254.64        144.72        21.21 o                         
   2   0   2          9.80         17.18         0.66 o                         
   4   0   2          2.49          1.86         0.13 o                         
   6   0   2          0.01          0.18         0.10 o                         
  -6   1   2          0.93          0.74         0.07 o                         
  -5   1   2          0.07          0.27         0.07 o                         
  -4   1   2          4.10          3.65         0.12 o                         
  -3   1   2          2.56          3.61         0.13 o                         
  -2   1   2         69.06         74.03         1.47 o                         
  -1   1   2        933.35        604.07        20.55 o                         
   0   1   2          2.70          4.77         0.66 o                         
   1   1   2         61.69         74.28         1.92 o                         
   2   1   2          1.44          4.19         0.47 o                         
   3   1   2         10.40         10.62         0.37 o                         
   4   1   2          1.45          1.41         0.10 o                         
   5   1   2          0.24          0.50         0.07 o                         
   6   1   2          1.07          0.79         0.08 o                         
  -6   2   2          0.21          0.25         0.06 o                         
  -5   2   2          0.58          0.47         0.08 o                         
  -4   2   2          2.08          1.92         0.10 o                         
  -3   2   2          5.80          4.46         0.21 o                         
  -2   2   2         35.24         39.89         0.74 o                         
  -1   2   2          0.52          0.94         0.11 o                         
   0   2   2         14.01         27.78         1.28 o                         
   1   2   2         13.58         17.73         0.90 o                         
   2   2   2         27.67         33.85         1.89 o                         
   3   2   2         14.10         15.07         0.57 o                         
   4   2   2          0.12          0.43         0.10 o                         
   5   2   2          0.15          0.28         0.10 o                         
   6   2   2          0.14          0.30         0.09 o                         
  -6   3   2          0.05          0.11         0.09 o                         
  -5   3   2          0.79          0.47         0.09 o                         
  -4   3   2          0.21          0.62         0.08 o                         
  -3   3   2          2.95          3.19         0.17 o                         
  -2   3   2          3.34          1.89         0.12 o                         
  -1   3   2         23.95         22.70         0.64 o                         
   0   3   2         51.07         54.45         2.14 o                         
   1   3   2        127.35        139.62         5.67 o                         
   2   3   2         45.67         38.17         1.89 o                         
   3   3   2          0.17          0.56         0.09 o                         
   4   3   2          2.90          2.43         0.13 o                         
   5   3   2          0.85          1.07         0.11 o                         
   6   3   2          0.22          0.24         0.10 o                         
  -6   4   2          0.31          0.28         0.09 o                         
  -5   4   2          0.36          0.27         0.08 o                         
  -4   4   2          0.37          0.56         0.08 o                         
  -3   4   2          5.22          4.75         0.15 o                         
  -2   4   2          0.09          0.83         0.08 o                         
  -1   4   2          1.59          2.76         0.19 o                         
   0   4   2         89.31         76.37         1.97 o                         
   1   4   2          0.01          1.55         0.27 o                         
   2   4   2         77.38         65.63         2.29 o                         
   3   4   2          1.57          3.05         0.23 o                         
   4   4   2          1.97          2.11         0.12 o                         
   5   4   2          0.93          0.71         0.11 o                         
   6   4   2          0.00          0.10         0.11 o                         
  -6   5   2          0.01          0.09         0.07 o                         
  -5   5   2          0.65          0.50         0.08 o                         
  -4   5   2          0.13          0.33         0.08 o                         
  -3   5   2          7.96          7.73         0.22 o                         
  -2   5   2          8.98          7.24         0.19 o                         
  -1   5   2          0.37          2.04         0.45 o                         
   0   5   2        115.88        116.80         2.53 o                         
   1   5   2          1.34          1.50         0.28 o                         
   2   5   2          5.97          4.80         0.37 o                         
   3   5   2          0.55          0.74         0.09 o                         
   4   5   2          0.75          0.91         0.10 o                         
   5   5   2          0.33          0.39         0.10 o                         
   6   5   2          0.01          0.12         0.10 o                         
  -6   6   2          0.20          0.19         0.08 o                         
  -5   6   2          2.41          1.90         0.10 o                         
  -4   6   2          0.07          0.31         0.08 o                         
  -3   6   2          1.73          1.34         0.12 o                         
  -2   6   2          1.33          1.17         0.12 o                         
  -1   6   2         13.96         13.39         0.56 o                         
   0   6   2        144.49        130.30         4.80 o                         
   1   6   2         82.09         84.42         2.87 o                         
   2   6   2          2.25          3.66         0.25 o                         
   3   6   2          4.06          3.54         0.14 o                         
   4   6   2          0.15          0.56         0.09 o                         
   5   6   2          0.22          0.31         0.10 o                         
   6   6   2          0.04          0.11         0.11 o                         
  -6   7   2          0.36          0.41         0.09 o                         
  -5   7   2          0.30          0.38         0.08 o                         
  -4   7   2          1.78          1.84         0.10 o                         
  -3   7   2          0.52          1.19         0.12 o                         
  -2   7   2          0.48          0.71         0.10 o                         
  -1   7   2          2.57          2.29         0.43 o                         
   0   7   2         10.11         13.07         0.33 o                         
   1   7   2          0.45          1.45         0.19 o                         
   2   7   2          2.25          3.99         0.46 o                         
   3   7   2          1.44          1.83         0.11 o                         
   4   7   2          4.37          3.22         0.13 o                         
   5   7   2          0.04          0.12         0.09 o                         
  -5   8   2          2.97          2.17         0.11 o                         
  -4   8   2          1.78          1.94         0.10 o                         
  -3   8   2          0.03          0.62         0.10 o                         
  -2   8   2         28.07         30.61         0.66 o                         
  -1   8   2         25.55         22.32         0.87 o                         
   0   8   2          5.39          5.05         0.16 o                         
   1   8   2          4.89          4.52         0.39 o                         
   2   8   2          1.89          2.87         0.27 o                         
   3   8   2         10.06          7.50         0.29 o                         
   4   8   2          0.35          0.52         0.09 o                         
   5   8   2          0.00          0.19         0.09 o                         
  -5   9   2          0.29          0.43         0.08 o                         
  -4   9   2          0.41          0.44         0.09 o                         
  -3   9   2          7.24          5.33         0.25 o                         
  -2   9   2          2.11          2.14         0.15 o                         
  -1   9   2          1.52          2.40         0.36 o                         
   0   9   2         16.20         17.99         0.42 o                         
   1   9   2         61.02         70.00         1.61 o                         
   2   9   2          0.47          1.31         0.18 o                         
   3   9   2          2.69          2.41         0.11 o                         
   4   9   2          0.14          0.49         0.09 o                         
   5   9   2          0.06          0.19         0.09 o                         
  -5  10   2          0.02          0.12         0.09 o                         
  -4  10   2          0.01          0.42         0.10 o                         
  -3  10   2          0.04          0.33         0.11 o                         
  -2  10   2          7.12          6.19         0.23 o                         
  -1  10   2          3.05          3.00         0.19 o                         
   0  10   2         23.56         21.92         0.55 o                         
   1  10   2          4.52          3.83         0.17 o                         
   2  10   2          6.16          6.69         0.21 o                         
   3  10   2          0.06          0.44         0.12 o                         
   4  10   2          0.00          0.21         0.08 o                         
   5  10   2          0.58          0.49         0.10 o                         
  -5  11   2          0.02          0.13         0.09 o                         
  -4  11   2          0.05          0.27         0.11 o                         
  -3  11   2          1.87          1.95         0.13 o                         
  -2  11   2          3.63          3.15         0.19 o                         
  -1  11   2          1.53          1.58         0.21 o                         
   0  11   2          4.75          3.76         0.14 o                         
   1  11   2          7.31          6.26         0.26 o                         
   2  11   2          8.07          7.58         0.36 o                         
   3  11   2          0.66          0.60         0.12 o                         
   4  11   2          0.54          0.81         0.09 o                         
   5  11   2          0.09          0.20         0.09 o                         
  -5  12   2          0.00          0.11         0.10 o                         
  -4  12   2          0.02          0.27         0.11 o                         
  -3  12   2          0.17          0.68         0.10 o                         
  -2  12   2          0.26          0.57         0.09 o                         
  -1  12   2          1.35          1.99         0.13 o                         
   0  12   2          0.15          0.85         0.12 o                         
   1  12   2          0.14          0.61         0.10 o                         
   2  12   2          1.42          1.94         0.23 o                         
   3  12   2          0.17          0.57         0.08 o                         
   4  12   2          0.06          0.21         0.08 o                         
   5  12   2          0.00          0.26         0.09 o                         
  -4  13   2          0.49          0.36         0.11 o                         
  -3  13   2          0.02          0.25         0.09 o                         
  -2  13   2          1.71          1.94         0.11 o                         
  -1  13   2          1.11          1.22         0.15 o                         
   0  13   2          0.13          0.49         0.07 o                         
   1  13   2          0.06          0.53         0.10 o                         
   2  13   2          0.00          0.96         0.12 o                         
   3  13   2          0.10          0.47         0.09 o                         
   4  13   2          0.14          0.35         0.08 o                         
  -4  14   2          0.54          0.54         0.11 o                         
  -3  14   2          0.08          0.23         0.09 o                         
  -2  14   2          0.04          0.44         0.09 o                         
  -1  14   2          4.62          4.47         0.21 o                         
   0  14   2          0.16          0.55         0.08 o                         
   1  14   2          0.43          0.81         0.11 o                         
   2  14   2          1.03          0.86         0.10 o                         
   3  14   2          0.07          0.33         0.11 o                         
   4  14   2          0.34          0.30         0.12 o                         
  -4  15   2          0.66          0.81         0.11 o                         
  -3  15   2          0.05          0.23         0.08 o                         
  -2  15   2          0.51          0.41         0.09 o                         
  -1  15   2          1.10          0.95         0.10 o                         
   0  15   2          0.02          0.33         0.07 o                         
   1  15   2          0.02          0.60         0.10 o                         
   2  15   2          1.02          1.21         0.11 o                         
   3  15   2          0.12          0.21         0.09 o                         
   4  15   2          0.04          0.14         0.12 o                         
  -3  16   2          1.09          1.19         0.10 o                         
  -2  16   2          0.45          0.64         0.09 o                         
  -1  16   2          0.01          0.50         0.09 o                         
   0  16   2          1.38          1.14         0.09 o                         
   1  16   2          0.49          0.58         0.09 o                         
   2  16   2          0.00          0.29         0.08 o                         
   3  16   2          0.51          0.43         0.10 o                         
  -3  17   2          1.03          0.70         0.08 o                         
  -2  17   2          0.01          0.24         0.08 o                         
  -1  17   2          0.50          0.62         0.09 o                         
   0  17   2          0.36          0.37         0.08 o                         
   1  17   2          0.02          0.21         0.09 o                         
   2  17   2          2.16          1.78         0.11 o                         
   3  17   2          0.04          0.15         0.10 o                         
  -2  18   2          0.20          0.26         0.08 o                         
  -1  18   2          0.04          0.34         0.09 o                         
   0  18   2          0.09          0.21         0.08 o                         
   1  18   2          1.06          0.89         0.10 o                         
   2  18   2          0.29          0.43         0.08 o                         
  -2  19   2          0.04          0.09         0.09 o                         
  -1  19   2          0.06          0.23         0.09 o                         
   0  19   2          1.28          1.10         0.09 o                         
   1  19   2          0.08          0.19         0.09 o                         
   2  19   2          0.40          0.44         0.08 o                         
   0  20   2          0.01          0.12         0.09 o                         
  -5   0   3          0.44          0.29         0.09 o                         
  -3   0   3          5.75          8.95         0.28 o                         
  -1   0   3       5264.99       1931.27       120.41 o                         
   1   0   3         28.87         28.35         2.09 o                         
   3   0   3          0.23          2.23         0.44 o                         
   5   0   3          1.42          1.29         0.13 o                         
  -6   1   3          0.04          0.09         0.07 o                         
  -5   1   3          0.03          0.19         0.06 o                         
  -4   1   3          0.32          0.61         0.07 o                         
  -3   1   3          0.58          1.11         0.12 o                         
  -2   1   3         44.64         56.81         1.25 o                         
  -1   1   3        122.61        134.77         2.84 o                         
   0   1   3        323.51        319.40        18.54 o                         
   1   1   3         12.52         13.80         0.51 o                         
   2   1   3          0.59          1.07         0.12 o                         
   3   1   3         12.22         10.78         0.59 o                         
   4   1   3          3.10          3.44         0.17 o                         
   5   1   3          0.19          0.53         0.07 o                         
   6   1   3          0.00          0.10         0.08 o                         
  -6   2   3          0.37          0.33         0.06 o                         
  -5   2   3          0.05          0.25         0.07 o                         
  -4   2   3          1.77          2.48         0.12 o                         
  -3   2   3         10.10          9.98         0.33 o                         
  -2   2   3         42.72         45.98         1.06 o                         
  -1   2   3          0.08          1.03         0.25 o                         
   0   2   3         58.35         75.43         3.39 o                         
   1   2   3          7.70          7.36         0.49 o                         
   2   2   3          2.35          3.13         0.15 o                         
   3   2   3          0.01          2.46         0.37 o                         
   4   2   3         10.28          8.41         0.25 o                         
   5   2   3          2.12          1.58         0.12 o                         
   6   2   3          0.18          0.16         0.09 o                         
  -6   3   3          0.08          0.11         0.08 o                         
  -5   3   3          1.29          0.97         0.09 o                         
  -4   3   3          0.28          0.65         0.09 o                         
  -3   3   3          0.17          0.72         0.08 o                         
  -2   3   3          0.27          1.08         0.15 o                         
  -1   3   3          0.12          0.96         0.12 o                         
   0   3   3         78.06         63.38         2.42 o                         
   1   3   3          3.15          2.05         0.43 o                         
   2   3   3          4.07          3.77         0.24 o                         
   3   3   3          3.89          3.44         0.20 o                         
   4   3   3          3.65          3.64         0.15 o                         
   5   3   3          0.81          0.82         0.11 o                         
   6   3   3          0.05          0.16         0.10 o                         
  -6   4   3          0.22          0.21         0.08 o                         
  -5   4   3          0.07          0.24         0.08 o                         
  -4   4   3          0.43          0.61         0.08 o                         
  -3   4   3          3.05          2.43         0.12 o                         
  -2   4   3          3.01          3.90         0.20 o                         
  -1   4   3          0.59          2.65         0.30 o                         
   0   4   3         27.29         29.14         0.89 o                         
   1   4   3          1.03          1.56         0.21 o                         
   2   4   3          6.44          4.90         0.29 o                         
   3   4   3          9.91          8.34         0.50 o                         
   4   4   3          0.16          0.54         0.10 o                         
   5   4   3          1.24          1.37         0.12 o                         
   6   4   3          0.27          0.27         0.11 o                         
  -6   5   3          0.30          0.23         0.08 o                         
  -5   5   3          0.40          0.40         0.08 o                         
  -4   5   3          0.48          0.74         0.08 o                         
  -3   5   3          0.14          0.70         0.10 o                         
  -2   5   3         18.24         16.29         0.47 o                         
  -1   5   3          0.07          1.96         0.33 o                         
   0   5   3         30.87         41.03         0.99 o                         
   1   5   3          4.55          5.10         0.68 o                         
   2   5   3          2.22          1.19         0.21 o                         
   3   5   3          4.96          4.48         0.28 o                         
   4   5   3          7.31          5.72         0.19 o                         
   5   5   3          1.39          1.06         0.12 o                         
   6   5   3          0.11          0.08         0.11 o                         
  -6   6   3          0.00          0.15         0.09 o                         
  -5   6   3          0.38          0.39         0.08 o                         
  -4   6   3          0.69          0.83         0.10 o                         
  -3   6   3          1.69          1.71         0.11 o                         
  -2   6   3         33.56         32.01         0.67 o                         
  -1   6   3        132.14        133.62         4.52 o                         
   0   6   3         33.36         28.00         0.84 o                         
   1   6   3         13.84         16.10         0.70 o                         
   2   6   3          1.35          2.50         0.28 o                         
   3   6   3          8.12          9.12         0.40 o                         
   4   6   3          1.72          2.16         0.13 o                         
   5   6   3          0.44          0.44         0.11 o                         
   6   6   3          0.01          0.09         0.11 o                         
  -6   7   3          0.33          0.33         0.08 o                         
  -5   7   3          0.51          0.64         0.08 o                         
  -4   7   3          0.00          0.55         0.08 o                         
  -3   7   3          3.66          4.54         0.14 o                         
  -2   7   3          6.30          5.94         0.26 o                         
  -1   7   3          1.14          1.67         0.17 o                         
   0   7   3          7.99          7.14         0.69 o                         
   1   7   3          0.30          1.35         0.14 o                         
   2   7   3          0.65          0.64         0.14 o                         
   3   7   3         20.31         19.50         0.65 o                         
   4   7   3          2.24          2.39         0.13 o                         
   5   7   3          0.58          0.58         0.10 o                         
  -5   8   3          0.17          0.16         0.08 o                         
  -4   8   3          0.00          0.43         0.08 o                         
  -3   8   3         11.45         13.31         0.32 o                         
  -2   8   3         18.74         18.18         0.58 o                         
  -1   8   3          1.49          2.14         0.27 o                         
   0   8   3         10.36          6.82         0.41 o                         
   1   8   3         37.13         40.53         1.09 o                         
   2   8   3          2.41          2.79         0.21 o                         
   3   8   3          0.72          0.90         0.11 o                         
   4   8   3          0.78          0.82         0.10 o                         
   5   8   3          0.18          0.16         0.10 o                         
  -5   9   3          0.21          0.20         0.08 o                         
  -4   9   3          0.67          0.74         0.09 o                         
  -3   9   3          5.22          4.64         0.17 o                         
  -2   9   3         25.85         25.52         0.60 o                         
  -1   9   3         11.44          9.50         0.28 o                         
   0   9   3         56.61         46.79         1.15 o                         
   1   9   3          6.71          5.53         0.40 o                         
   2   9   3          1.01          1.82         0.13 o                         
   3   9   3          0.45          0.94         0.13 o                         
   4   9   3          0.03          0.20         0.09 o                         
   5   9   3          0.00          0.16         0.10 o                         
  -5  10   3          0.28          0.21         0.08 o                         
  -4  10   3          0.04          0.43         0.09 o                         
  -3  10   3          7.20          6.59         0.21 o                         
  -2  10   3         15.47         16.03         0.41 o                         
  -1  10   3         11.03         12.23         0.33 o                         
   0  10   3         59.75         53.12         1.33 o                         
   1  10   3         21.67         21.71         0.58 o                         
   2  10   3          2.32          2.02         0.25 o                         
   3  10   3          0.01          0.69         0.12 o                         
   4  10   3          0.38          0.34         0.09 o                         
   5  10   3          0.12          0.12         0.09 o                         
  -5  11   3          0.06          0.15         0.09 o                         
  -4  11   3          0.28          0.32         0.10 o                         
  -3  11   3          2.36          1.66         0.12 o                         
  -2  11   3          0.23          1.26         0.23 o                         
  -1  11   3          0.22          0.69         0.10 o                         
   0  11   3          0.73          0.69         0.10 o                         
   1  11   3          5.60          6.15         0.27 o                         
   2  11   3          1.13          1.00         0.10 o                         
   3  11   3          0.42          0.78         0.13 o                         
   4  11   3          0.00          0.26         0.08 o                         
   5  11   3          0.44          0.38         0.10 o                         
  -5  12   3          0.01          0.07         0.10 o                         
  -4  12   3          0.12          0.21         0.10 o                         
  -3  12   3          0.22          0.36         0.10 o                         
  -2  12   3          1.00          1.49         0.13 o                         
  -1  12   3          2.91          2.83         0.13 o                         
   0  12   3          0.36          0.78         0.10 o                         
   1  12   3          2.81          2.91         0.24 o                         
   2  12   3          0.22          0.60         0.10 o                         
   3  12   3          0.13          0.57         0.13 o                         
   4  12   3          1.14          0.97         0.08 o                         
   5  12   3          0.12          0.20         0.09 o                         
  -4  13   3          0.24          0.24         0.11 o                         
  -3  13   3          0.01          0.29         0.09 o                         
  -2  13   3          0.14          0.35         0.08 o                         
  -1  13   3          0.74          0.87         0.09 o                         
   0  13   3          0.48          1.25         0.11 o                         
   1  13   3          1.31          2.38         0.21 o                         
   2  13   3          1.40          2.23         0.17 o                         
   3  13   3          0.00          0.49         0.07 o                         
   4  13   3          0.09          0.39         0.08 o                         
  -4  14   3          0.03          0.12         0.10 o                         
  -3  14   3          0.05          0.57         0.10 o                         
  -2  14   3          0.25          0.40         0.08 o                         
  -1  14   3          1.90          2.39         0.15 o                         
   0  14   3          0.01          0.59         0.08 o                         
   1  14   3          0.02          0.35         0.10 o                         
   2  14   3          0.73          1.15         0.15 o                         
   3  14   3          1.28          1.28         0.10 o                         
   4  14   3          0.26          0.40         0.13 o                         
  -4  15   3          0.06          0.07         0.10 o                         
  -3  15   3          0.76          0.42         0.09 o                         
  -2  15   3          1.88          1.66         0.10 o                         
  -1  15   3          0.32          0.77         0.10 o                         
   0  15   3          0.42          0.79         0.10 o                         
   1  15   3          2.62          2.04         0.13 o                         
   2  15   3          0.07          0.39         0.10 o                         
   3  15   3          0.07          0.30         0.08 o                         
   4  15   3          0.00          0.05         0.13 o                         
  -3  16   3          0.19          0.47         0.09 o                         
  -2  16   3          0.63          0.54         0.09 o                         
  -1  16   3          0.54          0.71         0.09 o                         
   0  16   3          2.80          2.31         0.12 o                         
   1  16   3          0.69          0.95         0.11 o                         
   2  16   3          1.56          1.46         0.12 o                         
   3  16   3          0.21          0.33         0.09 o                         
  -3  17   3          0.18          0.29         0.09 o                         
  -2  17   3          0.17          0.23         0.08 o                         
  -1  17   3          0.04          0.14         0.08 o                         
   0  17   3          0.71          0.64         0.08 o                         
   1  17   3          0.21          0.44         0.10 o                         
   2  17   3          1.22          1.24         0.11 o                         
   3  17   3          0.05          0.14         0.09 o                         
  -2  18   3          0.07          0.14         0.08 o                         
  -1  18   3          0.07          0.17         0.09 o                         
   0  18   3          0.20          0.21         0.08 o                         
   1  18   3          0.08          0.20         0.10 o                         
   2  18   3          0.96          0.62         0.10 o                         
  -2  19   3          0.05          0.04         0.10 o                         
  -1  19   3          0.01          0.08         0.09 o                         
   0  19   3          0.06          0.14         0.08 o                         
   1  19   3          0.37          0.33         0.10 o                         
   2  19   3          0.01          0.10         0.09 o                         
   0  20   3          0.41          0.31         0.09 o                         
  -6   0   4          0.43          0.40         0.09 o                         
  -4   0   4          0.05          1.37         0.17 o                         
  -2   0   4         20.56         23.64         1.63 o                         
   0   0   4        327.98        179.65        13.84 o                         
   2   0   4         62.37         74.70         2.61 o                         
   4   0   4          1.49          1.65         0.23 o                         
   6   0   4          0.00          0.22         0.12 o                         
  -6   1   4          0.15          0.22         0.06 o                         
  -5   1   4          0.78          0.87         0.08 o                         
  -4   1   4          0.26          1.11         0.23 o                         
  -3   1   4          3.55          3.42         0.17 o                         
  -2   1   4          5.01          4.65         0.23 o                         
  -1   1   4        107.90        132.60         4.79 o                         
   0   1   4          0.23          2.44         0.44 o                         
   1   1   4        106.54        109.61         3.48 o                         
   2   1   4         75.06         80.63         2.51 o                         
   3   1   4          4.48          2.89         0.15 o                         
   4   1   4         12.53          9.73         0.35 o                         
   5   1   4          0.01          0.17         0.08 o                         
   6   1   4          0.02          0.20         0.06 o                         
  -6   2   4          0.04          0.10         0.07 o                         
  -5   2   4          1.41          1.72         0.09 o                         
  -4   2   4          0.01          0.54         0.08 o                         
  -3   2   4          2.42          2.06         0.12 o                         
  -2   2   4          9.13         46.73         0.94 o                         
  -1   2   4          1.05          0.83         0.19 o                         
   0   2   4        240.60        260.58        12.64 o                         
   1   2   4        106.83        113.38         4.02 o                         
   2   2   4         12.34         14.03         0.43 o                         
   3   2   4         10.01          8.54         0.31 o                         
   4   2   4          3.86          3.50         0.17 o                         
   5   2   4          4.46          3.59         0.16 o                         
   6   2   4          0.01          0.06         0.09 o                         
  -6   3   4          0.12          0.11         0.08 o                         
  -5   3   4          0.41          0.33         0.08 o                         
  -4   3   4          8.10          6.35         0.23 o                         
  -3   3   4          0.55          0.53         0.08 o                         
  -2   3   4          0.73          1.60         0.21 o                         
  -1   3   4         19.48         19.10         1.12 o                         
   0   3   4          1.25          8.65         2.81 o                         
   1   3   4         28.72         19.45         0.81 o                         
   2   3   4          4.16          5.69         0.36 o                         
   3   3   4          0.00          0.99         0.13 o                         
   4   3   4          0.10          0.66         0.12 o                         
   5   3   4          0.53          0.55         0.12 o                         
   6   3   4          0.01          0.08         0.11 o                         
  -6   4   4          0.19          0.17         0.08 o                         
  -5   4   4          0.00          0.21         0.08 o                         
  -4   4   4          5.22          3.79         0.14 o                         
  -3   4   4          1.65          1.51         0.09 o                         
  -2   4   4         18.03         15.44         0.52 o                         
  -1   4   4         20.23         17.03         0.83 o                         
   0   4   4         16.40         25.79         1.00 o                         
   1   4   4         59.65         63.52         3.37 o                         
   2   4   4          7.57          7.09         0.35 o                         
   3   4   4          2.22          1.91         0.19 o                         
   4   4   4          1.19          1.32         0.13 o                         
   5   4   4          0.59          0.55         0.11 o                         
   6   4   4          0.01          0.12         0.11 o                         
  -6   5   4          0.00          0.04         0.08 o                         
  -5   5   4          0.24          0.35         0.08 o                         
  -4   5   4          0.46          0.37         0.08 o                         
  -3   5   4          0.27          0.86         0.09 o                         
  -2   5   4          7.32          7.48         0.23 o                         
  -1   5   4         87.84         92.53         2.19 o                         
   0   5   4         38.95         33.93         1.30 o                         
   1   5   4        105.63        105.94         7.18 o                         
   2   5   4          0.04          0.77         0.16 o                         
   3   5   4          7.32          6.25         0.22 o                         
   4   5   4          1.54          1.73         0.15 o                         
   5   5   4          0.62          0.61         0.12 o                         
   6   5   4          0.00          0.28         0.12 o                         
  -6   6   4          0.03          0.07         0.08 o                         
  -5   6   4          0.05          0.21         0.08 o                         
  -4   6   4          0.91          0.61         0.08 o                         
  -3   6   4         17.56         15.18         0.45 o                         
  -2   6   4         14.60         14.49         0.39 o                         
  -1   6   4          2.18          3.97         0.34 o                         
   0   6   4         14.74         14.00         0.53 o                         
   1   6   4          4.54          5.18         0.75 o                         
   2   6   4         11.48          7.76         0.35 o                         
   3   6   4         10.55         11.71         0.65 o                         
   4   6   4          0.67          1.13         0.12 o                         
   5   6   4          0.29          0.25         0.11 o                         
  -6   7   4          1.04          0.78         0.09 o                         
  -5   7   4          0.05          0.18         0.08 o                         
  -4   7   4          0.39          0.37         0.07 o                         
  -3   7   4          0.86          2.24         0.14 o                         
  -2   7   4          0.11          1.88         0.28 o                         
  -1   7   4          0.20          1.45         0.19 o                         
   0   7   4         27.58         24.87         0.66 o                         
   1   7   4          1.22          1.46         0.20 o                         
   2   7   4         27.45         31.53         1.01 o                         
   3   7   4          0.73          1.28         0.13 o                         
   4   7   4          2.69          3.29         0.25 o                         
   5   7   4          0.01          0.23         0.11 o                         
  -5   8   4          0.44          0.52         0.08 o                         
  -4   8   4          0.34          0.57         0.08 o                         
  -3   8   4          2.16          2.17         0.14 o                         
  -2   8   4          2.76          3.65         0.28 o                         
  -1   8   4         12.71         12.24         0.45 o                         
   0   8   4          3.27          3.83         0.31 o                         
   1   8   4          4.08          3.57         0.23 o                         
   2   8   4          4.89          6.23         0.29 o                         
   3   8   4         30.73         32.30         0.90 o                         
   4   8   4          0.05          0.50         0.11 o                         
   5   8   4          0.04          0.11         0.10 o                         
  -5   9   4          1.01          0.78         0.09 o                         
  -4   9   4          0.17          0.35         0.07 o                         
  -3   9   4          8.20          6.49         0.25 o                         
  -2   9   4          0.34          0.96         0.23 o                         
  -1   9   4          2.42          2.70         0.24 o                         
   0   9   4          3.46          4.17         0.23 o                         
   1   9   4          1.39          1.93         0.27 o                         
   2   9   4          0.29          0.59         0.16 o                         
   3   9   4          0.02          0.23         0.12 o                         
   4   9   4          1.33          1.20         0.12 o                         
   5   9   4          0.08          0.20         0.10 o                         
  -5  10   4          0.01          0.12         0.08 o                         
  -4  10   4          0.31          0.81         0.08 o                         
  -3  10   4          0.03          0.60         0.11 o                         
  -2  10   4          8.80          6.45         0.44 o                         
  -1  10   4          0.05          0.79         0.12 o                         
   0  10   4         54.44         61.01         1.39 o                         
   1  10   4         11.58         13.22         0.49 o                         
   2  10   4          1.11          1.03         0.21 o                         
   3  10   4          0.65          0.78         0.15 o                         
   4  10   4          0.06          0.30         0.10 o                         
   5  10   4          0.22          0.32         0.10 o                         
  -5  11   4          0.05          0.16         0.08 o                         
  -4  11   4          1.76          1.28         0.09 o                         
  -3  11   4          2.61          2.53         0.13 o                         
  -2  11   4          0.16          0.89         0.10 o                         
  -1  11   4          2.33          2.23         0.20 o                         
   0  11   4          0.49          0.75         0.11 o                         
   1  11   4          4.83          5.30         0.51 o                         
   2  11   4          0.58          1.07         0.12 o                         
   3  11   4          0.04          0.24         0.13 o                         
   4  11   4          0.19          0.43         0.10 o                         
   5  11   4          0.08          0.09         0.10 o                         
  -5  12   4          0.10          0.19         0.08 o                         
  -4  12   4          0.11          0.50         0.11 o                         
  -3  12   4          0.01          0.68         0.11 o                         
  -2  12   4          0.09          0.48         0.10 o                         
  -1  12   4          0.13          0.63         0.10 o                         
   0  12   4          0.19          0.74         0.11 o                         
   1  12   4          0.36          0.82         0.16 o                         
   2  12   4          0.40          1.15         0.17 o                         
   3  12   4          0.06          0.34         0.13 o                         
   4  12   4          0.15          0.55         0.10 o                         
   5  12   4          0.06          0.09         0.10 o                         
  -4  13   4          0.02          0.22         0.11 o                         
  -3  13   4          0.01          0.13         0.07 o                         
  -2  13   4          0.26          1.00         0.12 o                         
  -1  13   4          0.06          0.48         0.09 o                         
   0  13   4          3.95          5.00         0.20 o                         
   1  13   4          0.01          0.85         0.14 o                         
   2  13   4          0.74          0.89         0.12 o                         
   3  13   4          1.82          1.50         0.11 o                         
   4  13   4          0.15          0.31         0.10 o                         
  -4  14   4          0.00          0.15         0.11 o                         
  -3  14   4          0.29          0.31         0.08 o                         
  -2  14   4          0.16          0.41         0.08 o                         
  -1  14   4          2.37          2.49         0.13 o                         
   0  14   4          0.34          0.54         0.10 o                         
   1  14   4          0.46          0.84         0.12 o                         
   2  14   4          1.07          0.70         0.12 o                         
   3  14   4          1.05          0.79         0.09 o                         
   4  14   4          0.01          0.19         0.13 o                         
  -4  15   4          0.59          0.45         0.10 o                         
  -3  15   4          0.06          0.19         0.08 o                         
  -2  15   4          0.19          0.53         0.09 o                         
  -1  15   4          0.24          0.42         0.09 o                         
   0  15   4          0.04          0.29         0.09 o                         
   1  15   4          0.07          0.79         0.11 o                         
   2  15   4          2.49          2.98         0.21 o                         
   3  15   4          0.47          0.41         0.09 o                         
   4  15   4          0.02          0.15         0.13 o                         
  -3  16   4          0.16          0.26         0.08 o                         
  -2  16   4          0.70          0.49         0.09 o                         
  -1  16   4          0.08          0.35         0.09 o                         
   0  16   4          0.49          0.24         0.09 o                         
   1  16   4          6.74          5.25         0.26 o                         
   2  16   4          0.64          1.12         0.13 o                         
   3  16   4          0.02          0.11         0.09 o                         
  -3  17   4          0.03          0.12         0.08 o                         
  -2  17   4          0.06          0.20         0.08 o                         
  -1  17   4          1.16          1.02         0.10 o                         
   0  17   4          0.01          0.22         0.08 o                         
   1  17   4          0.52          0.40         0.11 o                         
   2  17   4          0.31          0.51         0.12 o                         
   3  17   4          0.01          0.11         0.09 o                         
  -2  18   4          0.29          0.33         0.09 o                         
  -1  18   4          0.24          0.23         0.09 o                         
   0  18   4          0.01          0.15         0.08 o                         
   1  18   4          0.01          0.17         0.10 o                         
   2  18   4          0.10          0.23         0.10 o                         
  -2  19   4          0.80          0.72         0.11 o                         
  -1  19   4          0.03          0.13         0.08 o                         
   0  19   4          0.06          0.10         0.08 o                         
   1  19   4          0.86          0.70         0.11 o                         
   0  20   4          0.06          0.13         0.10 o                         
  -5   0   5          0.00          0.32         0.10 o                         
  -3   0   5         21.77         23.39         0.94 o                         
  -1   0   5        362.75        347.24        40.51 o                         
   1   0   5          4.57          8.67         1.56 o                         
   3   0   5          0.95          1.91         0.24 o                         
   5   0   5          0.37          0.83         0.18 o                         
  -6   1   5          0.01          0.10         0.07 o                         
  -5   1   5          0.56          0.46         0.08 o                         
  -4   1   5          0.89          0.80         0.08 o                         
  -3   1   5         33.03         35.15         0.75 o                         
  -2   1   5        386.86        395.58        12.41 o                         
  -1   1   5          1.74          4.04         0.73 o                         
   0   1   5         63.93         60.28         5.46 o                         
   1   1   5          2.79          3.41         0.39 o                         
   2   1   5         15.79         14.60         0.67 o                         
   3   1   5          1.52          2.00         0.15 o                         
   4   1   5          3.28          3.13         0.20 o                         
   5   1   5          2.73          1.77         0.15 o                         
   6   1   5          0.06          0.11         0.11 o                         
  -6   2   5          0.04          0.14         0.07 o                         
  -5   2   5          0.50          0.89         0.11 o                         
  -4   2   5          1.17          0.89         0.09 o                         
  -3   2   5          5.65          5.38         0.25 o                         
  -2   2   5         19.70         21.88         0.86 o                         
  -1   2   5         31.77         34.11         1.23 o                         
   0   2   5         71.21         74.88         4.56 o                         
   1   2   5         39.81         42.70         2.01 o                         
   2   2   5          8.72          8.51         0.37 o                         
   3   2   5          0.10          1.08         0.18 o                         
   4   2   5          0.03          0.75         0.16 o                         
   5   2   5          0.09          0.41         0.13 o                         
   6   2   5          0.00          0.19         0.12 o                         
  -6   3   5          0.37          0.22         0.08 o                         
  -5   3   5          0.15          0.32         0.08 o                         
  -4   3   5          0.14          0.62         0.08 o                         
  -3   3   5          0.42          0.94         0.12 o                         
  -2   3   5          4.67          4.69         0.28 o                         
  -1   3   5         38.27         32.38         1.90 o                         
   0   3   5        187.84        210.27        10.07 o                         
   1   3   5         42.49         50.60         1.91 o                         
   2   3   5          0.64          2.44         0.26 o                         
   3   3   5         10.74          9.29         0.33 o                         
   4   3   5          3.88          3.46         0.17 o                         
   5   3   5          0.57          1.25         0.16 o                         
   6   3   5          0.04          0.08         0.12 o                         
  -6   4   5          0.11          0.05         0.08 o                         
  -5   4   5          0.05          0.19         0.08 o                         
  -4   4   5          1.82          1.79         0.10 o                         
  -3   4   5          0.12          0.94         0.14 o                         
  -2   4   5          5.62          5.49         0.26 o                         
  -1   4   5         24.01         26.19         0.98 o                         
   0   4   5         49.75         60.73         2.98 o                         
   1   4   5        129.78        151.66        10.20 o                         
   2   4   5          1.20          1.83         0.19 o                         
   3   4   5          8.58          7.04         0.34 o                         
   4   4   5          1.03          0.96         0.14 o                         
   5   4   5          0.03          0.43         0.12 o                         
   6   4   5          0.00          0.07         0.12 o                         
  -6   5   5          0.09          0.08         0.08 o                         
  -5   5   5          0.01          0.12         0.08 o                         
  -4   5   5          0.98          1.25         0.09 o                         
  -3   5   5          1.03          1.64         0.12 o                         
  -2   5   5          8.86          8.11         0.32 o                         
  -1   5   5         87.32         85.63         2.94 o                         
   0   5   5          8.72         17.16         0.85 o                         
   1   5   5          3.23          3.74         0.96 o                         
   2   5   5          0.88          1.20         0.18 o                         
   3   5   5          4.10          4.05         0.22 o                         
   4   5   5          2.74          1.89         0.15 o                         
   5   5   5          0.22          0.54         0.12 o                         
   6   5   5          0.37          0.29         0.13 o                         
  -6   6   5          0.67          0.52         0.09 o                         
  -5   6   5          0.00          0.14         0.08 o                         
  -4   6   5          0.50          0.82         0.12 o                         
  -3   6   5          1.61          1.87         0.13 o                         
  -2   6   5          0.90          1.73         0.24 o                         
  -1   6   5         29.39         28.76         1.08 o                         
   0   6   5         86.10         86.55         4.11 o                         
   1   6   5          0.58          2.08         0.41 o                         
   2   6   5         26.46         23.19         1.02 o                         
   3   6   5          0.16          0.94         0.16 o                         
   4   6   5          0.47          0.52         0.13 o                         
   5   6   5          0.08          0.28         0.13 o                         
  -6   7   5          0.15          0.18         0.08 o                         
  -5   7   5          0.26          0.23         0.08 o                         
  -4   7   5          0.09          0.54         0.10 o                         
  -3   7   5          4.69          3.46         0.17 o                         
  -2   7   5          1.33          1.44         0.16 o                         
  -1   7   5          6.92          7.33         0.38 o                         
   0   7   5          3.46          4.63         0.28 o                         
   1   7   5          3.06          2.99         0.47 o                         
   2   7   5          3.59          4.14         0.45 o                         
   3   7   5          3.18          4.18         0.53 o                         
   4   7   5          0.02          0.25         0.12 o                         
   5   7   5          0.11          0.38         0.12 o                         
  -5   8   5          0.71          0.61         0.08 o                         
  -4   8   5          0.61          0.80         0.08 o                         
  -3   8   5          8.02          5.82         0.20 o                         
  -2   8   5          6.71          5.29         0.18 o                         
  -1   8   5         24.48         22.04         0.81 o                         
   0   8   5          0.10          1.05         0.16 o                         
   1   8   5         12.40         12.41         0.55 o                         
   2   8   5         20.84         19.18         0.68 o                         
   3   8   5          3.04          3.16         0.22 o                         
   4   8   5          0.01          0.41         0.12 o                         
   5   8   5          0.33          0.57         0.12 o                         
  -5   9   5          0.12          0.13         0.07 o                         
  -4   9   5          3.61          3.03         0.13 o                         
  -3   9   5          1.25          1.10         0.10 o                         
  -2   9   5          0.60          1.19         0.11 o                         
  -1   9   5         20.59         19.82         0.63 o                         
   0   9   5         63.36         71.56         1.98 o                         
   1   9   5          0.55          1.06         0.18 o                         
   2   9   5          1.81          1.62         0.19 o                         
   3   9   5          1.44          1.52         0.19 o                         
   4   9   5          0.04          0.24         0.12 o                         
   5   9   5          0.03          0.30         0.12 o                         
  -5  10   5          0.00          0.07         0.07 o                         
  -4  10   5          0.05          0.36         0.06 o                         
  -3  10   5          0.98          1.35         0.12 o                         
  -2  10   5          0.00          1.05         0.15 o                         
  -1  10   5         24.11         25.77         0.80 o                         
   0  10   5          1.54          1.56         0.20 o                         
   1  10   5          7.47          7.30         0.29 o                         
   2  10   5          0.00          1.15         0.41 o                         
   3  10   5          0.00          0.55         0.16 o                         
   4  10   5          0.87          0.68         0.12 o                         
   5  10   5          0.05          0.29         0.11 o                         
  -5  11   5          0.00          0.06         0.07 o                         
  -4  11   5          0.54          0.50         0.07 o                         
  -3  11   5          2.85          2.09         0.13 o                         
  -2  11   5          0.36          0.83         0.11 o                         
  -1  11   5          8.92          7.96         0.37 o                         
   0  11   5          7.54          6.73         0.33 o                         
   1  11   5          5.23          4.02         0.24 o                         
   2  11   5          1.33          0.96         0.14 o                         
   3  11   5          1.57          1.66         0.28 o                         
   4  11   5          0.17          0.33         0.12 o                         
   5  11   5          1.40          0.91         0.12 o                         
  -5  12   5          0.01          0.04         0.07 o                         
  -4  12   5          0.12          0.24         0.10 o                         
  -3  12   5          0.39          0.64         0.07 o                         
  -2  12   5          0.26          0.40         0.08 o                         
  -1  12   5          0.24          0.74         0.12 o                         
   0  12   5          2.76          3.31         0.23 o                         
   1  12   5          3.77          3.21         0.31 o                         
   2  12   5          0.12          0.28         0.12 o                         
   3  12   5          0.01          0.26         0.16 o                         
   4  12   5          0.00          0.07         0.11 o                         
  -4  13   5          0.00          0.13         0.11 o                         
  -3  13   5          0.32          0.44         0.07 o                         
  -2  13   5          1.19          1.17         0.09 o                         
  -1  13   5          0.14          0.31         0.09 o                         
   0  13   5          0.19          1.27         0.13 o                         
   1  13   5          0.27          0.71         0.17 o                         
   2  13   5          0.09          0.51         0.12 o                         
   3  13   5          0.70          0.86         0.14 o                         
   4  13   5          0.44          0.41         0.13 o                         
  -4  14   5          0.06          0.21         0.09 o                         
  -3  14   5          0.33          0.59         0.08 o                         
  -2  14   5          1.89          1.49         0.10 o                         
  -1  14   5          0.02          0.30         0.09 o                         
   0  14   5          0.08          0.13         0.10 o                         
   1  14   5          2.85          2.56         0.16 o                         
   2  14   5          0.40          0.72         0.13 o                         
   3  14   5          0.45          0.63         0.12 o                         
   4  14   5          0.11          0.16         0.13 o                         
  -4  15   5          0.05          0.14         0.09 o                         
  -3  15   5          0.33          0.32         0.08 o                         
  -2  15   5          0.78          0.73         0.09 o                         
  -1  15   5          0.29          0.60         0.09 o                         
   0  15   5          0.05          0.50         0.10 o                         
   1  15   5          0.17          0.75         0.12 o                         
   2  15   5          0.04          0.36         0.12 o                         
   3  15   5          0.01          0.17         0.10 o                         
   4  15   5          0.01          0.19         0.14 o                         
  -3  16   5          0.15          0.14         0.08 o                         
  -2  16   5          0.12          0.19         0.08 o                         
  -1  16   5          0.55          0.39         0.09 o                         
   0  16   5          0.55          3.69         0.31 o                         
   1  16   5          0.01          0.21         0.11 o                         
   2  16   5          0.55          0.54         0.12 o                         
   3  16   5          0.07          0.17         0.09 o                         
  -3  17   5          0.01          0.19         0.08 o                         
  -2  17   5          0.12          0.21         0.08 o                         
  -1  17   5          0.40          0.41         0.09 o                         
   0  17   5          0.02          0.16         0.09 o                         
   1  17   5          1.98          1.49         0.13 o                         
   2  17   5          0.02          0.11         0.11 o                         
   3  17   5          0.03          0.18         0.09 o                         
  -2  18   5          0.01          0.05         0.08 o                         
  -1  18   5          0.00          0.11         0.09 o                         
   0  18   5          1.55          1.03         0.10 o                         
   1  18   5          0.51          0.69         0.12 o                         
   2  18   5          0.04          0.20         0.11 o                         
  -2  19   5          0.05          0.12         0.10 o                         
  -1  19   5          0.83          0.79         0.11 o                         
   0  19   5          0.22          0.18         0.09 o                         
   1  19   5          0.62          0.84         0.13 o                         
  -6   0   6          0.19          0.46         0.15 o                         
  -4   0   6          1.48          1.62         0.17 o                         
  -2   0   6        886.28        265.89         8.72 o                         
   0   0   6         73.65        101.88         6.89 o                         
   2   0   6          4.57          3.57         0.41 o                         
   4   0   6          2.05          2.27         0.25 o                         
   6   0   6          0.02          0.16         0.18 o                         
  -6   1   6          0.02          0.15         0.07 o                         
  -5   1   6          0.01          0.18         0.08 o                         
  -4   1   6          0.01          0.52         0.08 o                         
  -3   1   6         18.33         21.48         0.58 o                         
  -2   1   6         56.84         62.70         1.57 o                         
  -1   1   6          2.64          4.96         0.88 o                         
   0   1   6         58.44         49.17         5.02 o                         
   1   1   6          0.14          0.44         0.17 o                         
   2   1   6         36.32         34.91         1.53 o                         
   3   1   6          8.98          8.12         0.29 o                         
   4   1   6          0.95          1.11         0.15 o                         
   5   1   6          0.02          0.16         0.13 o                         
   6   1   6          0.02          0.17         0.13 o                         
  -6   2   6          0.00          0.09         0.08 o                         
  -5   2   6          0.75          0.80         0.09 o                         
  -4   2   6          2.73          3.49         0.13 o                         
  -3   2   6          8.99          8.05         0.30 o                         
  -2   2   6          0.24          1.07         0.16 o                         
  -1   2   6          8.94         15.51         3.08 o                         
   0   2   6          2.93         27.79         1.38 o                         
   1   2   6          1.67          3.78         0.49 o                         
   2   2   6          6.02          6.93         0.58 o                         
   3   2   6         32.95         31.37         1.38 o                         
   4   2   6          2.96          2.48         0.17 o                         
   5   2   6          0.18          0.25         0.13 o                         
   6   2   6          0.02          0.17         0.13 o                         
  -6   3   6          0.36          0.45         0.08 o                         
  -5   3   6          0.15          0.25         0.08 o                         
  -4   3   6          0.32          1.40         0.20 o                         
  -3   3   6          1.78          1.63         0.16 o                         
  -2   3   6         13.48         11.69         0.33 o                         
  -1   3   6        100.08        143.67         6.99 o                         
   0   3   6         42.36         36.26         4.55 o                         
   1   3   6          3.00          3.99         0.45 o                         
   2   3   6          5.10          4.18         0.26 o                         
   3   3   6         19.08         17.78         0.64 o                         
   4   3   6          2.18          2.34         0.19 o                         
   5   3   6          0.24          0.43         0.13 o                         
   6   3   6          0.00          0.20         0.13 o                         
  -6   4   6          0.01          0.10         0.08 o                         
  -5   4   6          0.19          0.23         0.08 o                         
  -4   4   6          0.89          1.14         0.10 o                         
  -3   4   6          0.63          1.03         0.16 o                         
  -2   4   6          1.90          2.60         0.30 o                         
  -1   4   6          7.98          4.76         0.46 o                         
   0   4   6          3.89          2.73         0.34 o                         
   1   4   6          3.61          3.05         0.41 o                         
   2   4   6         25.18         25.11         1.17 o                         
   3   4   6          0.58          0.71         0.17 o                         
   4   4   6          2.63          3.11         0.20 o                         
   5   4   6          0.72          0.72         0.13 o                         
   6   4   6          0.15          0.20         0.14 o                         
  -6   5   6          0.09          0.15         0.08 o                         
  -5   5   6          0.21          0.41         0.08 o                         
  -4   5   6          0.31          0.68         0.09 o                         
  -3   5   6          3.58          2.96         0.24 o                         
  -2   5   6         10.24          7.52         0.44 o                         
  -1   5   6         34.23         33.59         2.07 o                         
   0   5   6          6.82          5.90         0.72 o                         
   1   5   6         18.18         14.31         1.08 o                         
   2   5   6          5.50          6.41         0.59 o                         
   3   5   6         19.20         19.02         0.63 o                         
   4   5   6          4.86          3.95         0.21 o                         
   5   5   6          0.41          0.35         0.13 o                         
  -6   6   6          0.07          0.12         0.08 o                         
  -5   6   6          0.34          0.49         0.08 o                         
  -4   6   6          0.31          0.64         0.08 o                         
  -3   6   6          8.01          8.14         0.25 o                         
  -2   6   6         23.54         18.82         0.76 o                         
  -1   6   6          2.69          3.06         0.19 o                         
   0   6   6         20.61         11.43         0.79 o                         
   1   6   6          6.65          7.00         0.41 o                         
   2   6   6         25.96         28.24         1.06 o                         
   3   6   6          6.60          6.99         0.33 o                         
   4   6   6          0.73          0.73         0.15 o                         
   5   6   6          0.00          0.20         0.13 o                         
  -6   7   6          0.05          0.10         0.08 o                         
  -5   7   6          0.00          0.18         0.08 o                         
  -4   7   6          2.80          2.73         0.12 o                         
  -3   7   6          2.06          1.98         0.16 o                         
  -2   7   6          0.26          0.66         0.13 o                         
  -1   7   6          0.23          0.89         0.16 o                         
   0   7   6          9.45         12.44         0.68 o                         
   1   7   6         20.86         15.71         1.19 o                         
   2   7   6         59.54         71.53         4.03 o                         
   3   7   6          2.20          2.05         0.22 o                         
   4   7   6          1.53          1.16         0.16 o                         
   5   7   6          0.00          0.05         0.12 o                         
  -5   8   6          0.01          0.19         0.07 o                         
  -4   8   6          3.68          3.21         0.13 o                         
  -3   8   6          7.11          6.73         0.21 o                         
  -2   8   6          0.04          1.44         0.24 o                         
  -1   8   6          0.76          1.79         0.20 o                         
   0   8   6         16.23         14.74         0.91 o                         
   1   8   6          7.72          9.11         0.78 o                         
   2   8   6          0.15          0.91         0.22 o                         
   3   8   6          0.93          1.34         0.19 o                         
   4   8   6          0.28          0.39         0.15 o                         
   5   8   6          0.39          0.32         0.13 o                         
  -5   9   6          0.18          0.30         0.07 o                         
  -4   9   6          2.17          1.24         0.09 o                         
  -3   9   6          9.72          8.89         0.31 o                         
  -2   9   6         10.91          7.25         0.28 o                         
  -1   9   6          8.38          6.21         0.24 o                         
   0   9   6          9.42          7.70         0.38 o                         
   1   9   6          1.50          2.10         0.19 o                         
   2   9   6          0.11          0.78         0.18 o                         
   3   9   6          0.21          0.84         0.18 o                         
   4   9   6          0.00          0.30         0.14 o                         
   5   9   6          0.05          0.17         0.12 o                         
  -5  10   6          0.11          0.24         0.07 o                         
  -4  10   6          2.51          2.08         0.10 o                         
  -3  10   6          2.96          2.42         0.18 o                         
  -2  10   6          4.19          2.74         0.16 o                         
  -1  10   6         35.48         29.05         1.18 o                         
   0  10   6         12.53         11.86         0.45 o                         
   1  10   6          6.49          4.35         0.24 o                         
   2  10   6          0.33          0.72         0.33 o                         
   3  10   6          0.15          0.39         0.17 o                         
   4  10   6          0.20          0.30         0.14 o                         
   5  10   6          0.58          0.41         0.12 o                         
  -5  11   6          0.03          0.15         0.06 o                         
  -4  11   6          0.97          0.92         0.10 o                         
  -3  11   6          0.02          0.48         0.12 o                         
  -2  11   6          0.06          0.61         0.09 o                         
  -1  11   6          0.73          0.98         0.14 o                         
   0  11   6          0.24          1.02         0.17 o                         
   1  11   6          0.33          2.03         0.41 o                         
   2  11   6          0.86          1.33         0.19 o                         
   3  11   6          0.02          0.37         0.17 o                         
   4  11   6          1.73          1.37         0.17 o                         
   5  11   6          0.20          0.24         0.13 o                         
  -5  12   6          0.06          0.10         0.08 o                         
  -4  12   6          0.00          0.25         0.10 o                         
  -3  12   6          0.30          0.50         0.09 o                         
  -2  12   6          0.78          1.54         0.12 o                         
  -1  12   6          0.13          1.12         0.15 o                         
   0  12   6          3.11          2.44         0.17 o                         
   1  12   6          0.07          0.84         0.15 o                         
   2  12   6          0.04          0.43         0.19 o                         
   3  12   6          1.67          1.43         0.24 o                         
   4  12   6          0.36          0.48         0.15 o                         
  -4  13   6          0.01          0.13         0.11 o                         
  -3  13   6          0.13          0.46         0.08 o                         
  -2  13   6          0.63          0.45         0.08 o                         
  -1  13   6          0.15          0.78         0.11 o                         
   0  13   6          0.72          0.58         0.13 o                         
   1  13   6          1.59          1.53         0.16 o                         
   2  13   6          0.79          0.74         0.14 o                         
   3  13   6          0.20          0.47         0.17 o                         
   4  13   6          0.01          0.20         0.15 o                         
  -4  14   6          0.04          0.29         0.12 o                         
  -3  14   6          0.15          0.18         0.08 o                         
  -2  14   6          0.78          0.84         0.09 o                         
  -1  14   6          0.07          0.58         0.10 o                         
   0  14   6          0.17          0.41         0.12 o                         
   1  14   6          1.72          1.91         0.22 o                         
   2  14   6          2.90          2.65         0.18 o                         
   3  14   6          0.30          0.24         0.14 o                         
   4  14   6          0.04          0.02         0.15 o                         
  -4  15   6          0.35          0.33         0.06 o                         
  -3  15   6          0.94          0.58         0.11 o                         
  -2  15   6          0.60          0.66         0.09 o                         
  -1  15   6          0.02          0.21         0.09 o                         
   0  15   6          3.75          2.63         0.16 o                         
   1  15   6          0.03          0.49         0.13 o                         
   2  15   6          0.06          0.08         0.12 o                         
   3  15   6          0.00          0.20         0.25 o                         
  -3  16   6          0.11          0.16         0.07 o                         
  -2  16   6          0.20          0.28         0.09 o                         
  -1  16   6          2.38          1.49         0.12 o                         
   0  16   6          0.63          0.58         0.11 o                         
   1  16   6          3.92          3.03         0.21 o                         
   2  16   6          0.20          0.30         0.12 o                         
   3  16   6          0.11          0.07         0.11 o                         
  -3  17   6          0.01          0.12         0.07 o                         
  -2  17   6          0.10          0.24         0.09 o                         
  -1  17   6          0.32          0.31         0.10 o                         
   0  17   6          0.08          0.37         0.11 o                         
   1  17   6          0.90          0.81         0.12 o                         
   2  17   6          0.08          0.23         0.12 o                         
   3  17   6          0.32          0.33         0.11 o                         
  -2  18   6          0.05          0.15         0.08 o                         
  -1  18   6          0.39          0.34         0.09 o                         
   0  18   6          0.01          0.11         0.10 o                         
   1  18   6          0.89          0.58         0.12 o                         
   2  18   6          0.48          0.51         0.12 o                         
  -1  19   6          0.19          0.32         0.10 o                         
   0  19   6          0.37          2.82         0.40 o                         
   1  19   6          0.00          0.10         0.11 o                         
  -5   0   7          0.01          0.23         0.11 o                         
  -3   0   7          1.31          2.79         0.57 o                         
  -1   0   7        221.74        191.07        11.16 o                         
   1   0   7        270.55        224.66        24.25 o                         
   3   0   7          0.66          1.70         0.26 o                         
   5   0   7          0.01          0.23         0.19 o                         
  -6   1   7          0.14          0.17         0.08 o                         
  -5   1   7          0.08          0.13         0.08 o                         
  -4   1   7          0.66          0.79         0.11 o                         
  -3   1   7          3.52          2.82         0.16 o                         
  -2   1   7          0.11          1.15         0.13 o                         
  -1   1   7         24.47         25.75         1.86 o                         
   0   1   7         75.98         63.90         8.58 o                         
   1   1   7         86.42         85.24         3.79 o                         
   2   1   7          8.72          7.22         0.49 o                         
   3   1   7         25.23         22.91         1.10 o                         
   4   1   7          0.55          0.80         0.17 o                         
   5   1   7          0.12          0.25         0.13 o                         
   6   1   7          0.14          0.15         0.15 o                         
  -6   2   7          0.28          0.41         0.08 o                         
  -5   2   7          0.07          0.20         0.08 o                         
  -4   2   7          0.00          0.68         0.15 o                         
  -3   2   7          0.06          0.52         0.11 o                         
  -2   2   7          2.28          2.17         0.19 o                         
  -1   2   7          5.35          7.14         1.37 o                         
   0   2   7         16.93         22.82         1.38 o                         
   1   2   7         33.33         33.18         2.30 o                         
   2   2   7         24.41         20.76         0.75 o                         
   3   2   7          8.88          6.74         0.46 o                         
   4   2   7         13.30         12.39         0.41 o                         
   5   2   7          0.06          0.15         0.13 o                         
   6   2   7          0.13          0.15         0.15 o                         
  -6   3   7          0.16          0.16         0.08 o                         
  -5   3   7          2.20          1.80         0.11 o                         
  -4   3   7          0.04          0.68         0.09 o                         
  -3   3   7          0.24          1.27         0.12 o                         
  -2   3   7          6.24          7.31         0.38 o                         
  -1   3   7          0.21          0.98         0.29 o                         
   0   3   7         38.95         36.14         3.02 o                         
   1   3   7          5.64          5.99         1.05 o                         
   2   3   7          1.40          1.99         0.32 o                         
   3   3   7          0.49          1.25         0.25 o                         
   4   3   7          1.13          1.57         0.17 o                         
   5   3   7          0.00          0.22         0.14 o                         
   6   3   7          0.04          0.02         0.14 o                         
  -6   4   7          0.00          0.08         0.08 o                         
  -5   4   7          0.95          0.72         0.09 o                         
  -4   4   7          0.53          0.63         0.09 o                         
  -3   4   7          2.52          3.12         0.24 o                         
  -2   4   7          3.53          3.32         0.43 o                         
  -1   4   7         12.85         14.47         2.25 o                         
   0   4   7          2.41          5.23         0.41 o                         
   1   4   7          5.97          5.84         0.37 o                         
   2   4   7          1.14          2.45         0.33 o                         
   3   4   7          0.22          0.83         0.20 o                         
   4   4   7          1.79          1.48         0.19 o                         
   5   4   7          0.00          0.27         0.14 o                         
  -6   5   7          0.04          0.12         0.08 o                         
  -5   5   7          0.05          0.11         0.08 o                         
  -4   5   7          0.16          0.39         0.09 o                         
  -3   5   7          0.73          1.02         0.13 o                         
  -2   5   7         43.20         44.78         1.33 o                         
  -1   5   7         45.95         55.27         4.92 o                         
   0   5   7         91.06        112.36         4.69 o                         
   1   5   7          1.88          2.30         0.45 o                         
   2   5   7         11.71         11.44         0.50 o                         
   3   5   7          4.55          3.10         0.26 o                         
   4   5   7          0.78          0.66         0.17 o                         
   5   5   7          0.04          0.22         0.14 o                         
  -6   6   7          0.00          0.06         0.08 o                         
  -5   6   7          0.37          0.27         0.08 o                         
  -4   6   7          2.68          2.17         0.12 o                         
  -3   6   7          3.05          3.01         0.15 o                         
  -2   6   7          3.86          4.32         0.34 o                         
  -1   6   7          0.00          3.48         0.62 o                         
   0   6   7         13.81         12.89         0.94 o                         
   1   6   7          8.79          9.34         0.60 o                         
   2   6   7         10.96          9.46         0.43 o                         
   3   6   7          0.02          0.96         0.22 o                         
   4   6   7          0.01          0.52         0.17 o                         
   5   6   7          0.10          0.25         0.15 o                         
  -6   7   7          0.00          0.03         0.08 o                         
  -5   7   7          0.24          0.25         0.08 o                         
  -4   7   7          0.61          0.96         0.09 o                         
  -3   7   7          0.07          0.71         0.11 o                         
  -2   7   7          0.59          2.03         0.35 o                         
  -1   7   7         24.70         25.69         1.18 o                         
   0   7   7          3.10          8.19         0.40 o                         
   1   7   7         34.95         38.58         1.56 o                         
   2   7   7          0.33          0.67         0.20 o                         
   3   7   7          3.97          4.35         0.40 o                         
   4   7   7          0.01          0.35         0.18 o                         
   5   7   7          0.72          0.87         0.16 o                         
  -5   8   7          0.10          0.34         0.08 o                         
  -4   8   7          0.49          0.87         0.09 o                         
  -3   8   7          0.22          0.66         0.11 o                         
  -2   8   7          2.54          3.60         0.24 o                         
  -1   8   7          0.86          1.09         0.15 o                         
   0   8   7          6.06          4.23         0.43 o                         
   1   8   7          0.20          1.67         0.49 o                         
   2   8   7         43.73         42.10         1.83 o                         
   3   8   7          0.83          0.71         0.20 o                         
   4   8   7          0.09          0.41         0.17 o                         
   5   8   7          1.26          1.03         0.16 o                         
  -5   9   7          0.05          0.19         0.07 o                         
  -4   9   7          1.35          1.59         0.10 o                         
  -3   9   7          0.02          0.32         0.13 o                         
  -2   9   7          2.82          3.21         0.18 o                         
  -1   9   7          4.86          4.74         0.29 o                         
   0   9   7          0.04          0.75         0.16 o                         
   1   9   7          0.39          1.91         0.35 o                         
   2   9   7          3.26          2.10         0.28 o                         
   3   9   7          3.88          3.41         0.25 o                         
   4   9   7          0.38          0.22         0.17 o                         
   5   9   7          0.03          0.22         0.15 o                         
  -5  10   7          0.02          0.17         0.07 o                         
  -4  10   7          0.00          0.18         0.08 o                         
  -3  10   7          2.13          1.27         0.14 o                         
  -2  10   7          0.05          1.51         0.26 o                         
  -1  10   7         35.67         32.62         1.03 o                         
   0  10   7          8.48          9.08         0.37 o                         
   1  10   7          1.31          1.13         0.18 o                         
   2  10   7          2.60          2.36         0.43 o                         
   3  10   7          0.42          0.53         0.18 o                         
   4  10   7          0.06          0.20         0.17 o                         
   5  10   7          0.00          0.10         0.14 o                         
  -5  11   7          0.30          0.32         0.06 o                         
  -4  11   7          0.93          1.00         0.07 o                         
  -3  11   7          0.34          0.58         0.12 o                         
  -2  11   7          1.46          2.02         0.16 o                         
  -1  11   7          1.72          1.57         0.19 o                         
   0  11   7          2.03          2.03         0.17 o                         
   1  11   7          0.24          0.93         0.16 o                         
   2  11   7          0.13          0.47         0.18 o                         
   3  11   7          1.16          0.90         0.18 o                         
   4  11   7          0.22          0.61         0.17 o                         
   5  11   7          0.40          0.28         0.15 o                         
  -5  12   7          0.15          0.24         0.07 o                         
  -4  12   7          0.01          0.14         0.09 o                         
  -3  12   7          0.04          0.35         0.08 o                         
  -2  12   7          0.22          0.36         0.09 o                         
  -1  12   7          0.09          0.42         0.11 o                         
   0  12   7          0.33          1.44         0.21 o                         
   1  12   7          1.16          1.90         0.23 o                         
   2  12   7          0.01          0.80         0.30 o                         
   3  12   7          0.49          0.87         0.18 o                         
   4  12   7          0.36          0.31         0.17 o                         
  -4  13   7          0.01          0.31         0.09 o                         
  -3  13   7          0.44          0.56         0.07 o                         
  -2  13   7          0.01          0.12         0.09 o                         
  -1  13   7          1.08          1.02         0.12 o                         
   0  13   7          0.00          0.49         0.13 o                         
   1  13   7          0.16          0.76         0.15 o                         
   2  13   7          2.99          2.17         0.19 o                         
   3  13   7          0.10          0.21         0.17 o                         
   4  13   7          0.32          0.37         0.16 o                         
  -4  14   7          0.11          0.13         0.12 o                         
  -3  14   7          0.16          0.19         0.09 o                         
  -2  14   7          0.76          0.83         0.10 o                         
  -1  14   7          0.70          1.29         0.15 o                         
   0  14   7          0.54          0.63         0.13 o                         
   1  14   7          1.24          1.54         0.16 o                         
   2  14   7          1.32          0.94         0.16 o                         
   3  14   7          0.01          0.12         0.17 o                         
   4  14   7          0.00          0.11         0.17 o                         
  -4  15   7          0.02          0.11         0.16 o                         
  -3  15   7          0.14          0.27         0.14 o                         
  -2  15   7          0.05          0.40         0.09 o                         
  -1  15   7          0.01          0.49         0.11 o                         
   0  15   7          0.56          0.51         0.13 o                         
   1  15   7          2.01          2.74         0.18 o                         
   2  15   7          0.52          0.47         0.14 o                         
   3  15   7          0.01          0.17         0.15 o                         
  -3  16   7          0.29          0.28         0.07 o                         
  -2  16   7          0.01          0.08         0.09 o                         
  -1  16   7          0.45          1.12         0.19 o                         
   0  16   7          7.40          5.18         0.28 o                         
   1  16   7          0.36          0.43         0.13 o                         
   2  16   7          0.01          0.16         0.13 o                         
   3  16   7          0.26          0.24         0.15 o                         
  -3  17   7          0.02          0.10         0.07 o                         
  -2  17   7          0.76          0.39         0.09 o                         
  -1  17   7          0.02          0.15         0.10 o                         
   0  17   7          0.07          0.39         0.12 o                         
   1  17   7          0.23          0.30         0.13 o                         
   2  17   7          0.11          0.13         0.12 o                         
  -2  18   7          0.35          0.33         0.09 o                         
  -1  18   7          0.01          0.07         0.09 o                         
   0  18   7          0.01          0.13         0.10 o                         
   1  18   7          0.01          0.70         0.17 o                         
   2  18   7          0.40          0.43         0.12 o                         
  -1  19   7          0.00          0.14         0.11 o                         
   0  19   7          0.55          0.36         0.12 o                         
   1  19   7          0.00          0.09         0.11 o                         
  -6   0   8          0.02          0.08         0.11 o                         
  -4   0   8          4.04          6.08         0.26 o                         
  -2   0   8         38.74         45.45         2.64 o                         
   0   0   8          2.04         38.20         7.01 o                         
   2   0   8          0.01          0.31         0.29 o                         
   4   0   8          1.96          1.96         0.29 o                         
   6   0   8          0.83          0.61         0.26 o                         
  -6   1   8          0.05          0.09         0.08 o                         
  -5   1   8          0.33          0.49         0.09 o                         
  -4   1   8         10.21          8.10         0.27 o                         
  -3   1   8         88.15        105.55         2.47 o                         
  -2   1   8          4.36          3.45         0.20 o                         
  -1   1   8          0.60          2.29         0.61 o                         
   0   1   8         17.23         11.56         1.17 o                         
   1   1   8          0.31          2.97         0.46 o                         
   2   1   8          0.03          4.86         1.04 o                         
   3   1   8         13.72         11.14         0.59 o                         
   4   1   8          4.49          4.43         0.30 o                         
   5   1   8          0.08          0.15         0.16 o                         
   6   1   8          0.41          0.34         0.18 o                         
  -6   2   8          0.13          0.11         0.08 o                         
  -5   2   8          0.13          0.25         0.09 o                         
  -4   2   8          0.02          0.63         0.13 o                         
  -3   2   8          8.18          6.99         0.49 o                         
  -2   2   8          0.07          1.38         0.19 o                         
  -1   2   8          0.71          2.13         0.37 o                         
   0   2   8         85.20         82.39        10.08 o                         
   1   2   8          6.26          3.99         0.33 o                         
   2   2   8          0.00          1.07         0.36 o                         
   3   2   8          0.40          0.95         0.18 o                         
   4   2   8          0.03          0.31         0.17 o                         
   5   2   8          0.01          0.13         0.16 o                         
  -6   3   8          0.07          0.04         0.08 o                         
  -5   3   8          0.00          0.21         0.09 o                         
  -4   3   8          0.08          0.90         0.11 o                         
  -3   3   8          1.15          0.90         0.13 o                         
  -2   3   8          1.88          2.80         0.20 o                         
  -1   3   8         58.00         47.38         5.44 o                         
   0   3   8         48.21         40.28         3.78 o                         
   1   3   8          4.63          4.29         0.38 o                         
   2   3   8         32.27         30.63         1.47 o                         
   3   3   8         13.25         10.92         0.53 o                         
   4   3   8          1.29          1.49         0.20 o                         
   5   3   8          0.10          0.32         0.16 o                         
  -6   4   8          0.01          0.05         0.08 o                         
  -5   4   8          0.37          0.34         0.09 o                         
  -4   4   8          0.01          0.44         0.10 o                         
  -3   4   8          0.10          0.96         0.13 o                         
  -2   4   8          3.55          2.80         0.21 o                         
  -1   4   8          5.48          6.92         1.10 o                         
   0   4   8         98.72         88.13         4.59 o                         
   1   4   8          8.89          7.90         0.85 o                         
   2   4   8         31.80         37.87         1.41 o                         
   3   4   8          0.36          1.07         0.26 o                         
   4   4   8          0.32          0.33         0.19 o                         
   5   4   8          0.02          0.16         0.17 o                         
  -6   5   8          0.00          0.05         0.08 o                         
  -5   5   8          0.06          0.16         0.09 o                         
  -4   5   8          0.23          0.62         0.13 o                         
  -3   5   8          6.22          5.79         0.22 o                         
  -2   5   8         15.26         15.25         0.74 o                         
  -1   5   8          2.85          3.38         0.56 o                         
   0   5   8          4.05          3.50         0.46 o                         
   1   5   8          8.52          9.53         1.62 o                         
   2   5   8         14.50         13.14         0.60 o                         
   3   5   8          7.83          6.22         0.40 o                         
   4   5   8          1.16          1.02         0.20 o                         
   5   5   8          0.81          0.69         0.17 o                         
  -6   6   8          0.00          0.04         0.08 o                         
  -5   6   8          0.22          0.26         0.09 o                         
  -4   6   8          0.42          0.87         0.10 o                         
  -3   6   8          0.28          0.63         0.12 o                         
  -2   6   8         10.19         11.44         0.71 o                         
  -1   6   8          9.19          8.41         0.49 o                         
   0   6   8          1.48          3.30         0.55 o                         
   1   6   8         48.18         50.44         3.60 o                         
   2   6   8          0.15          0.50         0.21 o                         
   3   6   8          0.93          1.20         0.22 o                         
   4   6   8          0.32          0.60         0.19 o                         
   5   6   8          0.24          0.25         0.17 o                         
  -5   7   8          0.00          0.20         0.08 o                         
  -4   7   8          3.52          3.31         0.22 o                         
  -3   7   8          1.14          1.64         0.15 o                         
  -2   7   8          0.55          1.61         0.20 o                         
  -1   7   8         12.92          9.16         1.47 o                         
   0   7   8          2.50          3.95         0.84 o                         
   1   7   8          0.76          0.92         0.26 o                         
   2   7   8          0.30          1.45         0.23 o                         
   3   7   8          0.00          0.61         0.20 o                         
   4   7   8          0.08          0.42         0.20 o                         
   5   7   8          0.03          0.30         0.16 o                         
  -5   8   8          0.66          0.53         0.08 o                         
  -4   8   8          1.91          2.05         0.17 o                         
  -3   8   8          1.03          1.41         0.15 o                         
  -2   8   8          8.02          5.77         0.30 o                         
  -1   8   8          0.34          1.19         0.26 o                         
   0   8   8          4.76          3.49         0.28 o                         
   1   8   8         18.03         17.20         1.31 o                         
   2   8   8          5.55          5.70         0.48 o                         
   3   8   8          0.15          0.37         0.20 o                         
   4   8   8          1.24          1.11         0.20 o                         
   5   8   8          0.04          0.18         0.16 o                         
  -5   9   8          1.31          1.03         0.09 o                         
  -4   9   8          0.60          0.99         0.11 o                         
  -3   9   8          0.72          0.72         0.14 o                         
  -2   9   8         14.63         14.85         1.15 o                         
  -1   9   8         41.90         42.00         1.93 o                         
   0   9   8          0.11          0.58         0.16 o                         
   1   9   8          0.98          2.52         0.27 o                         
   2   9   8          3.02          2.15         0.28 o                         
   3   9   8          0.00          0.48         0.20 o                         
   4   9   8          0.02          0.32         0.19 o                         
   5   9   8          1.36          1.07         0.18 o                         
  -5  10   8          0.09          0.16         0.07 o                         
  -4  10   8          0.02          0.38         0.09 o                         
  -3  10   8          0.15          0.51         0.13 o                         
  -2  10   8         10.03         10.10         0.49 o                         
  -1  10   8          2.73          2.83         0.22 o                         
   0  10   8          8.12          6.36         0.32 o                         
   1  10   8          0.10          0.46         0.18 o                         
   2  10   8          0.03          0.76         0.58 o                         
   3  10   8          0.38          0.44         0.20 o                         
   4  10   8          0.03          0.18         0.18 o                         
   5  10   8          0.07          0.17         0.17 o                         
  -5  11   8          0.08          0.18         0.07 o                         
  -4  11   8          1.24          1.05         0.10 o                         
  -3  11   8          0.09          0.24         0.13 o                         
  -2  11   8          8.97          6.56         0.38 o                         
  -1  11   8          5.23          4.08         0.30 o                         
   0  11   8          2.10          1.80         0.32 o                         
   1  11   8          1.04          1.49         0.19 o                         
   2  11   8          2.40          1.60         0.25 o                         
   3  11   8          0.32          0.39         0.18 o                         
   4  11   8          3.68          2.72         0.23 o                         
  -5  12   8          0.05          0.12         0.07 o                         
  -4  12   8          0.32          0.29         0.07 o                         
  -3  12   8          0.09          0.21         0.08 o                         
  -2  12   8          0.01          0.53         0.10 o                         
  -1  12   8          2.17          1.36         0.14 o                         
   0  12   8          4.17          2.83         0.20 o                         
   1  12   8          0.77          0.83         0.17 o                         
   2  12   8          0.05          0.44         0.22 o                         
   3  12   8          0.09          0.30         0.18 o                         
   4  12   8          0.29          0.40         0.18 o                         
  -4  13   8          0.00          0.16         0.12 o                         
  -3  13   8          0.72          0.93         0.08 o                         
  -2  13   8          0.09          0.27         0.10 o                         
  -1  13   8          0.67          1.40         0.15 o                         
   0  13   8          1.21          0.94         0.14 o                         
   1  13   8          0.00          0.59         0.18 o                         
   2  13   8          1.62          1.56         0.19 o                         
   3  13   8          0.77          0.65         0.18 o                         
   4  13   8          0.62          0.45         0.17 o                         
  -4  14   8          0.27          0.22         0.12 o                         
  -3  14   8          0.40          0.53         0.09 o                         
  -2  14   8          0.00          0.15         0.09 o                         
  -1  14   8          0.03          0.41         0.11 o                         
   0  14   8          2.20          1.92         0.16 o                         
   1  14   8          0.36          0.55         0.15 o                         
   2  14   8          0.38          0.50         0.16 o                         
   3  14   8          0.43          0.25         0.17 o                         
   4  14   8          0.40          0.30         0.18 o                         
  -4  15   8          0.13          0.12         0.06 o                         
  -3  15   8          0.37          0.40         0.09 o                         
  -2  15   8          0.48          0.84         0.13 o                         
  -1  15   8          0.44          0.79         0.12 o                         
   0  15   8          0.30          0.30         0.13 o                         
   1  15   8          0.03          0.74         0.54 o                         
   2  15   8          0.02          0.16         0.14 o                         
   3  15   8          0.04          0.26         0.43 o                         
  -3  16   8          0.26          0.19         0.08 o                         
  -2  16   8          0.19          0.21         0.09 o                         
  -1  16   8          0.33          0.46         0.11 o                         
   0  16   8          0.04          0.49         0.13 o                         
   1  16   8          0.36          0.36         0.14 o                         
   2  16   8          0.02          0.16         0.14 o                         
   3  16   8          0.04          0.16         0.16 o                         
  -3  17   8          0.01          0.04         0.07 o                         
  -2  17   8          0.23          0.16         0.09 o                         
  -1  17   8          0.04          0.21         0.10 o                         
   0  17   8          0.88          0.56         0.13 o                         
   1  17   8          0.23          0.29         0.13 o                         
   2  17   8          0.01          0.15         0.14 o                         
  -2  18   8          0.02          0.08         0.09 o                         
  -1  18   8          1.54          1.25         0.12 o                         
   0  18   8          0.57          0.43         0.12 o                         
   1  18   8          0.10          0.21         0.12 o                         
   2  18   8          0.05          0.12         0.13 o                         
  -1  19   8          0.26          0.31         0.12 o                         
   0  19   8          0.63          0.61         0.13 o                         
   1  19   8          0.39          0.50         0.15 o                         
  -5   0   9          0.36          0.56         0.13 o                         
  -3   0   9        111.98         15.76         1.06 o                         
  -1   0   9         99.02        108.65        10.65 o                         
   1   0   9          3.96          5.42         0.48 o                         
   3   0   9          0.46          0.94         0.33 o                         
   5   0   9          0.11          0.36         0.25 o                         
  -6   1   9          0.00          0.11         0.08 o                         
  -5   1   9          0.00          0.13         0.09 o                         
  -4   1   9          3.20          3.27         0.18 o                         
  -3   1   9         21.10         17.71         0.68 o                         
  -2   1   9          2.21          2.05         0.35 o                         
  -1   1   9          9.58         10.44         0.61 o                         
   0   1   9         41.20         29.47         3.22 o                         
   1   1   9         63.66         56.97         2.20 o                         
   2   1   9         20.41         19.11         1.11 o                         
   3   1   9          2.96          5.23         0.57 o                         
   4   1   9          0.07          0.51         0.13 o                         
   5   1   9          0.05          0.40         0.12 o                         
  -6   2   9          0.24          0.28         0.08 o                         
  -5   2   9          0.60          0.44         0.09 o                         
  -4   2   9          1.39          1.74         0.13 o                         
  -3   2   9          0.49          0.93         0.14 o                         
  -2   2   9          1.57          1.65         0.19 o                         
  -1   2   9          4.09          2.97         0.35 o                         
   0   2   9         27.87         23.26         2.09 o                         
   1   2   9         48.46         46.79         2.52 o                         
   2   2   9         56.16         59.16         3.27 o                         
   3   2   9          1.42          1.54         0.19 o                         
   4   2   9          0.07          0.33         0.20 o                         
   5   2   9          0.06          0.25         0.14 o                         
  -6   3   9          0.07          0.09         0.08 o                         
  -5   3   9          0.10          0.29         0.09 o                         
  -4   3   9          1.05          0.97         0.12 o                         
  -3   3   9          1.56          1.55         0.18 o                         
  -2   3   9         21.87         23.50         1.63 o                         
  -1   3   9          1.98          3.03         0.73 o                         
   0   3   9          8.19          5.01         0.53 o                         
   1   3   9          4.04          5.02         0.65 o                         
   2   3   9         63.80         61.58         5.84 o                         
   3   3   9          3.89          4.38         0.36 o                         
   4   3   9          0.36          0.54         0.20 o                         
   5   3   9          0.01          0.28         0.19 o                         
  -6   4   9          0.09          0.11         0.08 o                         
  -5   4   9          0.18          0.21         0.09 o                         
  -4   4   9          0.07          0.43         0.11 o                         
  -3   4   9          2.46          2.96         0.16 o                         
  -2   4   9          0.03          0.84         0.18 o                         
  -1   4   9         14.39         15.11         1.20 o                         
   0   4   9          2.29          4.09         1.25 o                         
   1   4   9         30.29         35.44         2.44 o                         
   2   4   9          9.46          6.81         0.60 o                         
   3   4   9          4.05          4.82         0.40 o                         
   4   4   9          1.22          1.13         0.22 o                         
   5   4   9          0.20          0.18         0.19 o                         
  -6   5   9          0.07          0.08         0.08 o                         
  -5   5   9          0.15          0.24         0.09 o                         
  -4   5   9          0.94          1.28         0.12 o                         
  -3   5   9          2.07          1.48         0.15 o                         
  -2   5   9          5.42          5.56         0.52 o                         
  -1   5   9          0.02          1.67         0.83 o                         
   0   5   9         11.32         11.30         0.80 o                         
   1   5   9         15.62         16.35         1.19 o                         
   2   5   9         21.66         25.48         1.90 o                         
   3   5   9         11.74         10.63         0.78 o                         
   4   5   9          1.12          0.68         0.22 o                         
   5   5   9          0.00          0.15         0.18 o                         
  -6   6   9          0.13          0.08         0.09 o                         
  -5   6   9          0.06          0.22         0.09 o                         
  -4   6   9          1.56          1.25         0.12 o                         
  -3   6   9          1.33          1.19         0.15 o                         
  -2   6   9          0.06          1.24         0.42 o                         
  -1   6   9         20.13         19.58         1.37 o                         
   0   6   9         16.69         15.67         1.19 o                         
   1   6   9         58.11         72.44         4.57 o                         
   2   6   9         11.73         14.65         0.92 o                         
   3   6   9          0.64          1.21         0.34 o                         
   4   6   9          0.25          0.57         0.20 o                         
   5   6   9          0.00          0.17         0.19 o                         
  -5   7   9          1.18          1.08         0.10 o                         
  -4   7   9          0.92          0.87         0.11 o                         
  -3   7   9          0.09          0.60         0.14 o                         
  -2   7   9          2.02          2.01         0.25 o                         
  -1   7   9          7.50          9.48         0.68 o                         
   0   7   9         14.92         13.45         0.89 o                         
   1   7   9         94.00         98.71         6.67 o                         
   2   7   9          1.84          2.12         0.27 o                         
   3   7   9          2.84          1.82         0.25 o                         
   4   7   9          0.07          0.33         0.21 o                         
   5   7   9          0.19          0.31         0.19 o                         
  -5   8   9          0.85          0.79         0.09 o                         
  -4   8   9          2.00          1.30         0.12 o                         
  -3   8   9          0.03          1.00         0.20 o                         
  -2   8   9          0.01          0.79         0.18 o                         
  -1   8   9          0.74          1.81         0.28 o                         
   0   8   9          6.89          9.10         0.51 o                         
   1   8   9          0.17          0.90         0.24 o                         
   2   8   9          0.42          1.79         0.30 o                         
   3   8   9          0.38          0.86         0.22 o                         
   4   8   9          1.27          1.16         0.22 o                         
   5   8   9          0.01          0.10         0.19 o                         
  -5   9   9          0.74          0.44         0.09 o                         
  -4   9   9          2.19          1.79         0.13 o                         
  -3   9   9          6.50          5.17         0.22 o                         
  -2   9   9          0.64          0.99         0.18 o                         
  -1   9   9          2.26          3.14         0.28 o                         
   0   9   9          0.37          1.00         0.26 o                         
   1   9   9          1.41          1.59         0.25 o                         
   2   9   9          0.28          0.57         0.21 o                         
   3   9   9          0.01          0.38         0.21 o                         
   4   9   9          0.02          0.20         0.20 o                         
   5   9   9          0.02          0.16         0.19 o                         
  -5  10   9          0.63          0.53         0.08 o                         
  -4  10   9          0.32          0.24         0.10 o                         
  -3  10   9          0.75          0.59         0.14 o                         
  -2  10   9         10.63          6.94         0.38 o                         
  -1  10   9          2.62          3.31         0.32 o                         
   0  10   9          8.67          6.44         0.55 o                         
   1  10   9          0.81          1.27         0.22 o                         
   2  10   9          0.02          0.38         0.47 o                         
   3  10   9          0.19          0.43         0.21 o                         
   4  10   9          0.79          0.82         0.21 o                         
   5  10   9          0.06          0.10         0.19 o                         
  -5  11   9          0.28          0.22         0.08 o                         
  -4  11   9          0.00          0.15         0.11 o                         
  -3  11   9          0.04          0.22         0.14 o                         
  -2  11   9          0.40          0.98         0.17 o                         
  -1  11   9          0.00          0.87         0.20 o                         
   0  11   9          0.01          2.21         0.52 o                         
   1  11   9          0.09          0.76         0.24 o                         
   2  11   9          0.20          0.53         0.21 o                         
   3  11   9          3.33          3.02         0.28 o                         
   4  11   9          0.34          0.29         0.19 o                         
  -5  12   9          0.01          0.09         0.07 o                         
  -4  12   9          0.01          0.05         0.12 o                         
  -3  12   9          0.10          0.19         0.13 o                         
  -2  12   9          1.01          1.33         0.14 o                         
  -1  12   9          1.39          0.97         0.14 o                         
   0  12   9          0.01          0.40         0.15 o                         
   1  12   9          0.00          0.59         0.19 o                         
   2  12   9          1.30          1.61         0.22 o                         
   3  12   9          0.91          0.74         0.20 o                         
   4  12   9          0.89          0.66         0.19 o                         
  -4  13   9          0.05          0.06         0.13 o                         
  -3  13   9          0.39          0.32         0.12 o                         
  -2  13   9          0.24          0.40         0.11 o                         
  -1  13   9          0.47          0.86         0.13 o                         
   0  13   9          2.24          2.27         0.22 o                         
   1  13   9          2.28          1.56         0.19 o                         
   2  13   9          0.13          0.35         0.18 o                         
   3  13   9          0.02          0.24         0.19 o                         
   4  13   9          0.06          0.10         0.19 o                         
  -4  14   9          0.03          0.05         0.13 o                         
  -3  14   9          0.19          0.22         0.09 o                         
  -2  14   9          0.20          0.40         0.11 o                         
  -1  14   9          0.26          0.51         0.12 o                         
   0  14   9          2.16          2.07         0.18 o                         
   1  14   9          3.25          2.07         0.21 o                         
   2  14   9          0.14          0.37         0.17 o                         
   3  14   9          0.43          0.29         0.18 o                         
   4  14   9          0.03          0.08         0.19 o                         
  -4  15   9          0.34          0.30         0.10 o                         
  -3  15   9          0.41          0.38         0.09 o                         
  -2  15   9          0.18          0.34         0.10 o                         
  -1  15   9          3.94          3.56         0.27 o                         
   0  15   9          0.11          0.14         0.13 o                         
   1  15   9          0.03          0.25         0.15 o                         
   2  15   9          0.01          0.20         0.16 o                         
   3  15   9          0.62          0.57         0.28 o                         
  -3  16   9          0.02          0.16         0.08 o                         
  -2  16   9          1.17          0.97         0.11 o                         
  -1  16   9          0.31          0.67         0.12 o                         
   0  16   9          4.24          3.06         0.22 o                         
   1  16   9          0.07          0.24         0.14 o                         
   2  16   9          0.12          0.28         0.15 o                         
   3  16   9          0.00          0.02         0.20 o                         
  -3  17   9          0.04          0.11         0.08 o                         
  -2  17   9          0.07          0.18         0.09 o                         
  -1  17   9          0.00          0.19         0.11 o                         
   0  17   9          0.24          0.31         0.13 o                         
   1  17   9          0.16          0.14         0.14 o                         
   2  17   9          0.56          0.48         0.15 o                         
  -2  18   9          0.28          0.13         0.09 o                         
  -1  18   9          0.02          0.13         0.10 o                         
   0  18   9          0.61          0.70         0.13 o                         
   1  18   9          0.28          0.45         0.14 o                         
  -1  19   9          0.13          0.17         0.13 o                         
   0  19   9          0.03          0.11         0.14 o                         
  -6   0  10          0.01          0.30         0.12 o                         
  -4   0  10          2.35          1.83         0.19 o                         
  -2   0  10         14.83         22.21         1.96 o                         
   0   0  10         97.62        134.98        31.88 o                         
   2   0  10         34.80         37.48         2.62 o                         
   4   0  10          0.22          1.21         0.36 o                         
  -6   1  10          0.02          0.08         0.09 o                         
  -5   1  10          0.16          0.50         0.10 o                         
  -4   1  10          1.76          1.29         0.13 o                         
  -3   1  10          1.32          1.62         0.20 o                         
  -2   1  10         15.10         11.36         0.82 o                         
  -1   1  10         21.99         25.68         2.47 o                         
   0   1  10         27.66         29.16         3.48 o                         
   1   1  10          4.58          6.19         0.80 o                         
   2   1  10         27.43         26.74         1.79 o                         
   3   1  10          3.82          3.64         0.24 o                         
   4   1  10          0.62          0.95         0.19 o                         
   5   1  10          0.57          0.83         0.16 o                         
  -6   2  10          0.03          0.10         0.09 o                         
  -5   2  10          0.16          0.73         0.11 o                         
  -4   2  10          0.48          0.63         0.12 o                         
  -3   2  10          0.00          0.62         0.15 o                         
  -2   2  10          0.01          0.69         0.19 o                         
  -1   2  10         19.01         14.39         1.70 o                         
   0   2  10          1.18          5.06         1.36 o                         
   1   2  10          4.77          5.63         0.72 o                         
   2   2  10          5.36          5.13         0.41 o                         
   3   2  10         29.07         29.75         1.31 o                         
   4   2  10          0.20          0.32         0.15 o                         
   5   2  10          0.59          0.58         0.16 o                         
  -6   3  10          0.49          0.37         0.09 o                         
  -5   3  10          0.04          0.29         0.10 o                         
  -4   3  10          0.26          1.35         0.17 o                         
  -3   3  10          1.68          1.79         0.16 o                         
  -2   3  10          0.64          0.73         0.29 o                         
  -1   3  10         19.98         18.32         1.65 o                         
   0   3  10          0.68          1.10         0.27 o                         
   1   3  10          2.12          2.94         0.54 o                         
   2   3  10          0.23          1.09         0.27 o                         
   3   3  10          0.72          1.30         0.26 o                         
   4   3  10          0.00          0.35         0.21 o                         
   5   3  10          0.11          0.21         0.20 o                         
  -6   4  10          0.13          0.11         0.09 o                         
  -5   4  10          0.27          0.32         0.10 o                         
  -4   4  10          0.09          0.56         0.12 o                         
  -3   4  10          2.34          1.51         0.16 o                         
  -2   4  10          6.70          9.43         0.70 o                         
  -1   4  10         10.91          9.12         1.53 o                         
   0   4  10          1.64          1.58         0.52 o                         
   1   4  10         11.30          8.68         0.59 o                         
   2   4  10          1.27          1.91         0.38 o                         
   3   4  10          2.39          2.85         0.29 o                         
   4   4  10          0.16          0.51         0.22 o                         
   5   4  10          0.01          0.37         0.20 o                         
  -6   5  10          0.00          0.05         0.09 o                         
  -5   5  10          0.03          0.18         0.10 o                         
  -4   5  10          0.11          0.40         0.12 o                         
  -3   5  10         12.31          9.75         0.50 o                         
  -2   5  10         23.11         20.37         1.17 o                         
  -1   5  10         34.27         31.14         5.06 o                         
   0   5  10          6.79          7.15         1.14 o                         
   1   5  10          8.36          8.63         1.51 o                         
   2   5  10          6.48          5.33         0.63 o                         
   3   5  10          0.54          0.70         0.25 o                         
   4   5  10          0.26          0.52         0.23 o                         
   5   5  10          0.62          0.55         0.21 o                         
  -5   6  10          0.23          0.31         0.10 o                         
  -4   6  10          0.15          0.43         0.12 o                         
  -3   6  10          0.70          1.77         0.23 o                         
  -2   6  10          0.98          2.22         0.32 o                         
  -1   6  10          0.99          1.82         0.35 o                         
   0   6  10         18.29         15.76         1.74 o                         
   1   6  10          0.60          1.78         0.37 o                         
   2   6  10          0.48          0.59         0.24 o                         
   3   6  10          0.92          1.51         0.30 o                         
   4   6  10          0.25          0.62         0.23 o                         
   5   6  10          0.22          0.38         0.21 o                         
  -5   7  10          0.22          0.41         0.10 o                         
  -4   7  10          0.14          0.29         0.11 o                         
  -3   7  10          0.46          0.87         0.16 o                         
  -2   7  10          8.71          7.40         0.43 o                         
  -1   7  10         11.06         12.42         0.79 o                         
   0   7  10         20.64         22.07         1.44 o                         
   1   7  10          0.01          1.09         0.27 o                         
   2   7  10          2.89          3.35         0.32 o                         
   3   7  10          0.13          0.10         0.22 o                         
   4   7  10          0.87          1.37         0.24 o                         
   5   7  10          0.01          0.11         0.20 o                         
  -5   8  10          0.04          0.31         0.10 o                         
  -4   8  10          0.14          0.33         0.11 o                         
  -3   8  10          0.09          0.63         0.15 o                         
  -2   8  10          2.36          2.19         0.24 o                         
  -1   8  10          0.94          1.52         0.40 o                         
   0   8  10          1.02          1.20         0.26 o                         
   1   8  10         32.64         38.62         2.67 o                         
   2   8  10          4.47          4.87         0.44 o                         
   3   8  10          0.21          0.69         0.22 o                         
   4   8  10          3.39          2.95         0.37 o                         
   5   8  10          0.06          0.17         0.20 o                         
  -5   9  10          0.15          0.34         0.09 o                         
  -4   9  10          0.01          0.17         0.12 o                         
  -3   9  10          2.04          2.44         0.18 o                         
  -2   9  10          3.18          2.49         0.26 o                         
  -1   9  10          0.05          0.78         0.22 o                         
   0   9  10          3.71          2.65         0.29 o                         
   1   9  10         11.67          9.55         0.91 o                         
   2   9  10          5.62          4.99         0.35 o                         
   3   9  10          1.05          0.93         0.23 o                         
   4   9  10          0.10          0.43         0.22 o                         
   5   9  10          0.08          0.26         0.21 o                         
  -5  10  10          0.02          0.18         0.09 o                         
  -4  10  10          0.51          0.37         0.13 o                         
  -3  10  10          0.97          1.67         0.19 o                         
  -2  10  10         17.76         17.61         0.94 o                         
  -1  10  10          8.35          8.03         0.45 o                         
   0  10  10          1.94          1.71         0.23 o                         
   1  10  10          2.44          1.40         0.24 o                         
   2  10  10          0.83          0.86         0.44 o                         
   3  10  10          0.14          0.34         0.21 o                         
   4  10  10          0.08          0.15         0.21 o                         
  -5  11  10          0.29          0.27         0.09 o                         
  -4  11  10          0.16          0.15         0.12 o                         
  -3  11  10          0.99          1.62         0.17 o                         
  -2  11  10          1.46          1.03         0.17 o                         
  -1  11  10          0.28          1.24         0.31 o                         
   0  11  10          0.00          0.65         0.18 o                         
   1  11  10          0.23          0.54         0.22 o                         
   2  11  10          2.77          2.39         0.33 o                         
   3  11  10          0.33          0.32         0.22 o                         
   4  11  10          0.61          0.64         0.21 o                         
  -4  12  10          0.03          0.17         0.13 o                         
  -3  12  10          0.55          0.70         0.15 o                         
  -2  12  10          0.04          0.48         0.14 o                         
  -1  12  10          1.35          1.26         0.24 o                         
   0  12  10          0.98          0.73         0.18 o                         
   1  12  10          0.10          0.48         0.19 o                         
   2  12  10          0.95          0.80         0.22 o                         
   3  12  10          1.15          0.87         0.22 o                         
   4  12  10          0.05          0.14         0.20 o                         
  -4  13  10          0.26          0.25         0.13 o                         
  -3  13  10          0.00          0.18         0.12 o                         
  -2  13  10          0.01          0.33         0.13 o                         
  -1  13  10          0.00          0.58         0.14 o                         
   0  13  10          0.00          0.22         0.16 o                         
   1  13  10          3.62          2.63         0.28 o                         
   2  13  10          0.12          0.32         0.20 o                         
   3  13  10          1.03          1.01         0.21 o                         
   4  13  10          0.06          0.09         0.20 o                         
  -4  14  10          0.11          0.13         0.13 o                         
  -3  14  10          0.09          0.17         0.10 o                         
  -2  14  10          0.11          0.24         0.12 o                         
  -1  14  10          0.60          0.69         0.14 o                         
   0  14  10          0.42          0.45         0.15 o                         
   1  14  10          0.92          0.65         0.24 o                         
   2  14  10          0.11          0.25         0.19 o                         
   3  14  10          0.00          0.10         0.18 o                         
  -3  15  10          0.01          0.11         0.10 o                         
  -2  15  10          0.03          0.25         0.11 o                         
  -1  15  10          0.96          0.88         0.14 o                         
   0  15  10          1.04          1.48         0.16 o                         
   1  15  10          0.36          0.59         0.17 o                         
   2  15  10          0.01          0.16         0.17 o                         
   3  15  10          1.17          0.78         0.19 o                         
  -3  16  10          0.00          0.13         0.09 o                         
  -2  16  10          0.17          0.16         0.11 o                         
  -1  16  10          4.12          2.84         0.21 o                         
   0  16  10          0.22          0.35         0.14 o                         
   1  16  10          0.00          0.16         0.15 o                         
   2  16  10          0.26          0.29         0.17 o                         
   3  16  10          0.01          0.11         0.20 o                         
  -2  17  10          0.04          0.17         0.10 o                         
  -1  17  10          0.01          0.11         0.12 o                         
   0  17  10          0.07          0.27         0.14 o                         
   1  17  10          0.42          0.39         0.15 o                         
   2  17  10          0.03          0.19         0.16 o                         
  -2  18  10          0.05          0.08         0.13 o                         
  -1  18  10          0.05          0.13         0.11 o                         
   0  18  10          0.01          0.12         0.13 o                         
   1  18  10          0.24          0.23         0.14 o                         
   0  19  10          0.00          0.08         0.16 o                         
  -5   0  11          0.71          1.39         0.18 o                         
  -3   0  11          2.92          3.08         0.30 o                         
  -1   0  11          2.09          2.58         0.34 o                         
   1   0  11          1.28          1.39         0.28 o                         
   3   0  11          4.32          5.00         0.53 o                         
   5   0  11          1.09          0.81         0.33 o                         
  -6   1  11          0.12          0.14         0.09 o                         
  -5   1  11          2.62          1.85         0.12 o                         
  -4   1  11         21.19         18.94         0.75 o                         
  -3   1  11          0.89          1.73         0.27 o                         
  -2   1  11          5.81          3.64         0.55 o                         
  -1   1  11          1.82          3.31         0.74 o                         
   0   1  11          9.87          4.66         0.81 o                         
   1   1  11          0.84          1.44         0.28 o                         
   2   1  11         14.51         15.21         1.19 o                         
   3   1  11          3.61          3.29         0.29 o                         
   4   1  11          0.02          0.68         0.14 o                         
   5   1  11          1.48          1.48         0.19 o                         
  -6   2  11          0.01          0.01         0.09 o                         
  -5   2  11          0.23          0.48         0.11 o                         
  -4   2  11          3.51          3.77         0.30 o                         
  -3   2  11          0.62          0.71         0.15 o                         
  -2   2  11          0.92          0.96         0.22 o                         
  -1   2  11         38.07         39.42         3.08 o                         
   0   2  11          0.51          1.57         0.50 o                         
   1   2  11          2.44          1.81         0.34 o                         
   2   2  11          2.97          3.14         0.35 o                         
   3   2  11          1.07          1.22         0.24 o                         
   4   2  11          0.04          0.73         0.17 o                         
   5   2  11          0.09          0.16         0.14 o                         
  -6   3  11          0.01          0.08         0.09 o                         
  -5   3  11          0.00          0.19         0.11 o                         
  -4   3  11          0.11          0.19         0.13 o                         
  -3   3  11          1.48          1.95         0.17 o                         
  -2   3  11         12.67          9.74         0.91 o                         
  -1   3  11          0.63          0.32         0.18 o                         
   0   3  11          0.06          1.18         0.27 o                         
   1   3  11         14.46         17.20         1.18 o                         
   2   3  11         24.52         23.96         1.60 o                         
   3   3  11          1.71          2.15         0.26 o                         
   4   3  11          0.16          0.56         0.22 o                         
   5   3  11          0.20          0.51         0.23 o                         
  -6   4  11          0.05          0.10         0.10 o                         
  -5   4  11          0.01          0.26         0.11 o                         
  -4   4  11          0.68          0.70         0.13 o                         
  -3   4  11          0.20          0.81         0.16 o                         
  -2   4  11          0.67          1.15         0.36 o                         
  -1   4  11         33.29         41.55         2.39 o                         
   0   4  11          5.81          7.83         2.20 o                         
   1   4  11         67.65         74.67         3.85 o                         
   2   4  11          0.11          0.63         0.26 o                         
   3   4  11          1.36          1.67         0.29 o                         
   4   4  11          0.17          0.71         0.24 o                         
   5   4  11          0.22          0.28         0.23 o                         
  -6   5  11          0.00          0.03         0.10 o                         
  -5   5  11          0.04          0.14         0.10 o                         
  -4   5  11          1.40          1.13         0.14 o                         
  -3   5  11          4.98          4.91         0.31 o                         
  -2   5  11          4.58          4.71         0.56 o                         
  -1   5  11          0.28          0.87         0.68 o                         
   0   5  11         40.13         53.84         3.87 o                         
   1   5  11          8.20         11.62         0.94 o                         
   2   5  11         12.51         12.92         0.83 o                         
   3   5  11          2.36          3.00         0.32 o                         
   4   5  11          1.15          0.79         0.25 o                         
   5   5  11          0.09          0.25         0.23 o                         
  -5   6  11          0.11          0.21         0.10 o                         
  -4   6  11          0.08          0.37         0.13 o                         
  -3   6  11          1.36          2.13         0.21 o                         
  -2   6  11          0.01          0.80         0.25 o                         
  -1   6  11          4.48          6.86         0.98 o                         
   0   6  11         48.22         58.44         4.65 o                         
   1   6  11          1.75          3.18         1.04 o                         
   2   6  11          2.34          2.64         0.48 o                         
   3   6  11          1.25          1.66         0.28 o                         
   4   6  11          0.57          0.69         0.24 o                         
   5   6  11          0.50          0.48         0.23 o                         
  -5   7  11          1.47          1.14         0.12 o                         
  -4   7  11          0.22          0.56         0.13 o                         
  -3   7  11          0.00          0.38         0.17 o                         
  -2   7  11          1.00          0.77         0.25 o                         
  -1   7  11          2.63          2.76         0.43 o                         
   0   7  11          5.10          4.51         1.37 o                         
   1   7  11          0.42          1.60         0.55 o                         
   2   7  11          0.39          0.50         0.25 o                         
   3   7  11          0.03          0.66         0.24 o                         
   4   7  11          0.01          0.35         0.23 o                         
   5   7  11          0.09          0.20         0.23 o                         
  -5   8  11          0.27          0.42         0.10 o                         
  -4   8  11          0.01          0.31         0.13 o                         
  -3   8  11          2.03          1.84         0.19 o                         
  -2   8  11          1.02          1.15         0.24 o                         
  -1   8  11          1.32          3.17         0.59 o                         
   0   8  11          4.56          4.72         0.38 o                         
   1   8  11          4.87          4.38         0.37 o                         
   2   8  11          0.80          1.59         0.28 o                         
   3   8  11          2.45          3.03         0.30 o                         
   4   8  11          0.61          0.63         0.23 o                         
   5   8  11          0.05          0.28         0.22 o                         
  -5   9  11          0.21          0.31         0.10 o                         
  -4   9  11          0.27          0.26         0.14 o                         
  -3   9  11          4.81          4.26         0.37 o                         
  -2   9  11          8.67          6.65         0.47 o                         
  -1   9  11          0.03          0.33         0.27 o                         
   0   9  11          0.37          0.61         0.29 o                         
   1   9  11          4.56          3.81         0.42 o                         
   2   9  11          0.02          0.45         0.24 o                         
   3   9  11          0.01          0.79         0.25 o                         
   4   9  11          2.22          1.52         0.26 o                         
  -5  10  11          0.01          0.12         0.10 o                         
  -4  10  11          0.26          0.28         0.14 o                         
  -3  10  11          2.61          2.79         0.21 o                         
  -2  10  11          1.44          1.15         0.21 o                         
  -1  10  11          4.00          3.24         0.42 o                         
   0  10  11          0.42          0.52         0.24 o                         
   1  10  11          0.10          1.08         0.30 o                         
   2  10  11          0.03          0.43         0.30 o                         
   3  10  11          0.00          0.14         0.23 o                         
   4  10  11          0.00          0.21         0.22 o                         
  -5  11  11          0.29          0.26         0.10 o                         
  -4  11  11          0.01          0.13         0.14 o                         
  -3  11  11          3.17          1.89         0.18 o                         
  -2  11  11          2.36          1.62         0.21 o                         
  -1  11  11          0.23          0.83         0.20 o                         
   0  11  11          0.25          0.60         0.30 o                         
   1  11  11          3.95          2.47         0.33 o                         
   2  11  11          0.62          0.87         0.24 o                         
   3  11  11          6.33          5.05         0.35 o                         
   4  11  11          0.13          0.18         0.22 o                         
  -4  12  11          0.01          0.12         0.13 o                         
  -3  12  11          0.00          0.33         0.16 o                         
  -2  12  11          1.06          0.63         0.17 o                         
  -1  12  11          1.58          1.89         0.21 o                         
   0  12  11          1.60          0.97         0.20 o                         
   1  12  11          0.55          0.87         0.22 o                         
   2  12  11          0.57          0.73         0.23 o                         
   3  12  11          0.71          0.62         0.22 o                         
   4  12  11          0.08          0.39         0.22 o                         
  -4  13  11          0.23          0.28         0.14 o                         
  -3  13  11          0.00          0.23         0.15 o                         
  -2  13  11          0.43          0.45         0.14 o                         
  -1  13  11          0.73          0.47         0.16 o                         
   0  13  11          0.00          0.37         0.16 o                         
   1  13  11          2.26          1.62         0.23 o                         
   2  13  11          0.95          0.75         0.21 o                         
   3  13  11          0.75          1.42         0.33 o                         
   4  13  11          0.03          0.15         0.23 o                         
  -4  14  11          0.03          0.15         0.14 o                         
  -3  14  11          0.04          0.23         0.14 o                         
  -2  14  11          0.06          0.26         0.13 o                         
  -1  14  11          0.88          0.84         0.15 o                         
   0  14  11          0.10          0.07         0.17 o                         
   1  14  11          0.25          0.28         0.18 o                         
   2  14  11          0.95          0.78         0.21 o                         
   3  14  11          0.36          0.41         0.19 o                         
  -3  15  11          0.32          0.22         0.11 o                         
  -2  15  11          0.40          0.38         0.12 o                         
  -1  15  11          1.39          1.20         0.15 o                         
   0  15  11          0.07          0.29         0.15 o                         
   1  15  11          0.08          0.28         0.34 o                         
   2  15  11          0.08          0.21         0.19 o                         
   3  15  11          0.01          0.15         0.23 o                         
  -3  16  11          0.04          0.12         0.10 o                         
  -2  16  11          0.20          0.22         0.12 o                         
  -1  16  11          0.02          0.06         0.13 o                         
   0  16  11          0.14          0.17         0.15 o                         
   1  16  11          0.00          0.15         0.17 o                         
   2  16  11          0.25          0.33         0.18 o                         
  -2  17  11          0.09          0.14         0.11 o                         
  -1  17  11          0.23          0.37         0.13 o                         
   0  17  11          0.48          0.43         0.14 o                         
   1  17  11          0.02          0.18         0.15 o                         
   2  17  11          0.19          0.35         0.28 o                         
  -1  18  11          0.38          0.41         0.15 o                         
   0  18  11          0.07          0.20         0.17 o                         
   1  18  11          0.00          0.05         0.17 o                         
  -6   0  12          0.07          0.32         0.13 o                         
  -4   0  12          9.58          0.66         0.24 o                         
  -2   0  12         13.87         15.99         1.59 o                         
   0   0  12         35.91         24.54        10.23 o                         
   2   0  12          0.07          0.37         0.25 o                         
   4   0  12          0.16          0.68         0.39 o                         
  -6   1  12          0.00          0.09         0.09 o                         
  -5   1  12          0.43          0.63         0.11 o                         
  -4   1  12          4.94          4.32         0.27 o                         
  -3   1  12          0.41          0.79         0.15 o                         
  -2   1  12          1.49          1.32         0.23 o                         
  -1   1  12         31.89         30.37         2.44 o                         
   0   1  12         27.51         27.88         3.85 o                         
   1   1  12          9.36          7.97         0.79 o                         
   2   1  12          6.37          6.25         0.40 o                         
   3   1  12          0.06          0.35         0.16 o                         
   4   1  12          0.10          0.25         0.15 o                         
   5   1  12          0.39          0.39         0.16 o                         
  -6   2  12          0.11          0.11         0.10 o                         
  -5   2  12          0.10          0.22         0.11 o                         
  -4   2  12          0.06          0.26         0.14 o                         
  -3   2  12          0.26          0.68         0.17 o                         
  -2   2  12          0.32          2.61         0.63 o                         
  -1   2  12          1.52          2.52         0.45 o                         
   0   2  12         27.24         30.04         2.86 o                         
   1   2  12         76.18         79.37         3.60 o                         
   2   2  12          0.15          0.27         0.21 o                         
   3   2  12          0.07          0.23         0.19 o                         
   4   2  12          0.23          0.40         0.17 o                         
   5   2  12          0.51          0.70         0.15 o                         
  -6   3  12          0.02          0.13         0.10 o                         
  -5   3  12          0.26          0.44         0.12 o                         
  -4   3  12          0.14          0.44         0.14 o                         
  -3   3  12          2.61          3.11         0.51 o                         
  -2   3  12          0.34          0.37         0.23 o                         
  -1   3  12          3.46          4.49         0.36 o                         
   0   3  12         11.79         16.53         1.28 o                         
   1   3  12         87.92         99.65         5.94 o                         
   2   3  12          5.72          4.33         0.45 o                         
   3   3  12          0.08          0.65         0.23 o                         
   4   3  12          0.01          0.10         0.21 o                         
   5   3  12          0.30          0.19         0.20 o                         
  -6   4  12          0.03          0.06         0.10 o                         
  -5   4  12          0.02          0.19         0.12 o                         
  -4   4  12          1.34          1.24         0.15 o                         
  -3   4  12          0.50          1.02         0.19 o                         
  -2   4  12          8.42          7.36         0.54 o                         
  -1   4  12          2.09          1.36         0.37 o                         
   0   4  12         10.18          4.95         0.59 o                         
   1   4  12          6.10          6.00         0.48 o                         
   2   4  12          3.84          3.75         0.38 o                         
   3   4  12          1.41          1.17         0.29 o                         
   4   4  12          0.25          0.41         0.26 o                         
   5   4  12          0.81          1.02         0.26 o                         
  -5   5  12          0.15          0.25         0.11 o                         
  -4   5  12          0.30          0.34         0.14 o                         
  -3   5  12          1.63          1.49         0.20 o                         
  -2   5  12          0.02          0.14         0.27 o                         
  -1   5  12          8.01          5.57         1.09 o                         
   0   5  12          8.49          9.62         0.95 o                         
   1   5  12          8.30          8.88         0.97 o                         
   2   5  12         13.70         11.18         0.73 o                         
   3   5  12          2.01          1.79         0.34 o                         
   4   5  12          0.00          0.89         0.31 o                         
   5   5  12          1.05          0.83         0.26 o                         
  -5   6  12          0.19          0.31         0.12 o                         
  -4   6  12          0.02          0.34         0.15 o                         
  -3   6  12          1.72          1.22         0.20 o                         
  -2   6  12          1.76          0.86         0.29 o                         
  -1   6  12          4.59          4.82         0.75 o                         
   0   6  12         28.43         44.03         3.70 o                         
   1   6  12         14.59         14.81         1.58 o                         
   2   6  12          0.00          0.40         0.26 o                         
   3   6  12          1.00          0.86         0.27 o                         
   4   6  12          0.02          0.14         0.25 o                         
   5   6  12          0.00          0.25         0.25 o                         
  -5   7  12          0.22          0.34         0.11 o                         
  -4   7  12          0.02          0.21         0.15 o                         
  -3   7  12          0.37          0.41         0.20 o                         
  -2   7  12          2.55          2.57         0.31 o                         
  -1   7  12         11.37          9.26         0.80 o                         
   0   7  12         60.16         72.77         9.97 o                         
   1   7  12          0.21          0.97         0.46 o                         
   2   7  12          2.64          2.23         0.32 o                         
   3   7  12          0.56          1.32         0.28 o                         
   4   7  12          0.39          0.67         0.26 o                         
   5   7  12          0.03          0.13         0.24 o                         
  -5   8  12          0.43          0.36         0.11 o                         
  -4   8  12          0.26          0.36         0.14 o                         
  -3   8  12          0.00          0.53         0.18 o                         
  -2   8  12          0.73          0.93         0.27 o                         
  -1   8  12          5.07          7.34         0.80 o                         
   0   8  12          8.87          9.73         0.93 o                         
   1   8  12          0.11          1.25         0.38 o                         
   2   8  12          0.12          0.86         0.29 o                         
   3   8  12          2.53          2.54         0.31 o                         
   4   8  12          0.01          0.13         0.24 o                         
   5   8  12          0.00          0.21         0.24 o                         
  -5   9  12          0.42          0.43         0.11 o                         
  -4   9  12          1.76          1.41         0.16 o                         
  -3   9  12          0.14          0.75         0.18 o                         
  -2   9  12          1.09          1.24         0.25 o                         
  -1   9  12          1.15          1.12         0.27 o                         
   0   9  12          3.30          3.76         0.61 o                         
   1   9  12          0.62          1.24         0.70 o                         
   2   9  12          0.02          0.92         0.28 o                         
   3   9  12          0.64          1.05         0.27 o                         
   4   9  12          0.01          0.16         0.23 o                         
  -5  10  12          0.02          0.25         0.11 o                         
  -4  10  12          0.16          0.20         0.15 o                         
  -3  10  12          2.97          1.96         0.20 o                         
  -2  10  12          0.62          1.02         0.23 o                         
  -1  10  12          1.24          0.88         0.28 o                         
   0  10  12          0.02          0.36         0.26 o                         
   1  10  12          1.65          3.21         0.75 o                         
   2  10  12          0.09          0.38         0.33 o                         
   3  10  12          0.55          1.03         0.25 o                         
   4  10  12          0.01          0.07         0.23 o                         
  -5  11  12          0.00          0.01         0.11 o                         
  -4  11  12          0.08          0.23         0.15 o                         
  -3  11  12          0.13          0.31         0.16 o                         
  -2  11  12          0.25          0.47         0.21 o                         
  -1  11  12          0.34          0.52         0.23 o                         
   0  11  12          0.03          0.79         0.26 o                         
   1  11  12          0.30          0.67         0.26 o                         
   2  11  12          3.25          1.87         0.29 o                         
   3  11  12          0.43          0.41         0.25 o                         
   4  11  12          1.03          0.93         0.24 o                         
  -4  12  12          0.00          0.16         0.14 o                         
  -3  12  12          0.57          0.26         0.18 o                         
  -2  12  12          0.39          0.56         0.18 o                         
  -1  12  12          0.13          0.51         0.20 o                         
   0  12  12          0.43          0.63         0.22 o                         
   1  12  12          0.09          0.36         0.24 o                         
   2  12  12          1.35          0.89         0.26 o                         
   3  12  12          1.01          0.63         0.24 o                         
   4  12  12          0.07          0.12         0.23 o                         
  -4  13  12          0.10          0.12         0.14 o                         
  -3  13  12          0.12          0.35         0.17 o                         
  -2  13  12          0.05          0.41         0.17 o                         
  -1  13  12          1.56          1.65         0.24 o                         
   0  13  12          3.15          1.93         0.23 o                         
   1  13  12          0.00          0.60         0.22 o                         
   2  13  12          0.07          0.25         0.25 o                         
   3  13  12          0.19          0.34         0.23 o                         
  -4  14  12          0.04          0.12         0.14 o                         
  -3  14  12          0.08          0.24         0.16 o                         
  -2  14  12          0.50          0.69         0.15 o                         
  -1  14  12          1.35          1.29         0.21 o                         
   0  14  12          2.97          2.44         0.24 o                         
   1  14  12          0.00          0.14         0.20 o                         
   2  14  12          1.67          0.94         0.23 o                         
   3  14  12          0.07          0.07         0.20 o                         
  -3  15  12          0.27          0.26         0.14 o                         
  -2  15  12          2.69          2.31         0.18 o                         
  -1  15  12          0.22          0.40         0.16 o                         
   0  15  12          0.02          0.21         0.17 o                         
   1  15  12          0.02          0.21         0.19 o                         
   2  15  12          0.50          0.37         0.20 o                         
   3  15  12          0.07          0.18         0.35 o                         
  -3  16  12          0.35          0.26         0.13 o                         
  -2  16  12          0.17          0.26         0.13 o                         
  -1  16  12          2.64          2.31         0.19 o                         
   0  16  12          0.02          0.07         0.16 o                         
   1  16  12          0.11          0.31         0.31 o                         
   2  16  12          0.02          0.21         0.19 o                         
  -2  17  12          0.04          0.16         0.12 o                         
  -1  17  12          0.01          0.06         0.13 o                         
   0  17  12          0.18          0.17         0.15 o                         
   1  17  12          0.64          0.35         0.17 o                         
   2  17  12          0.40          0.28         0.18 o                         
  -1  18  12          0.25          0.25         0.15 o                         
   0  18  12          0.06          0.14         0.17 o                         
   1  18  12          0.20          0.26         0.20 o                         
  -5   0  13          1.40          1.49         0.22 o                         
  -3   0  13          1.79          3.33         0.73 o                         
  -1   0  13         36.42         40.37         2.88 o                         
   1   0  13         72.50         77.62         6.64 o                         
   3   0  13          0.88          0.94         0.30 o                         
   5   0  13          0.93          0.71         0.37 o                         
  -6   1  13          0.05          0.14         0.11 o                         
  -5   1  13          0.72          0.64         0.12 o                         
  -4   1  13          0.20          0.37         0.14 o                         
  -3   1  13          2.60          1.13         0.18 o                         
  -2   1  13         21.20         20.89         1.33 o                         
  -1   1  13         10.32         10.18         0.73 o                         
   0   1  13         17.02         14.90         2.14 o                         
   1   1  13          6.11          4.90         0.52 o                         
   2   1  13         12.13         13.27         1.16 o                         
   3   1  13          1.64          2.66         0.54 o                         
   4   1  13          1.39          1.31         0.19 o                         
   5   1  13          0.08          0.20         0.17 o                         
  -6   2  13          0.15          0.12         0.11 o                         
  -5   2  13          0.46          1.25         0.21 o                         
  -4   2  13          0.01          0.16         0.14 o                         
  -3   2  13          0.82          0.74         0.18 o                         
  -2   2  13          1.88          0.96         0.25 o                         
  -1   2  13          0.24          1.70         0.89 o                         
   0   2  13          0.59          1.11         0.76 o                         
   1   2  13          1.40          2.15         0.59 o                         
   2   2  13         34.77         37.81         2.72 o                         
   3   2  13          0.16          0.41         0.19 o                         
   4   2  13          2.00          1.90         0.22 o                         
   5   2  13          0.02          0.19         0.15 o                         
  -6   3  13          0.00          0.08         0.11 o                         
  -5   3  13          0.07          0.53         0.13 o                         
  -4   3  13          0.26          0.56         0.15 o                         
  -3   3  13          0.08          0.31         0.18 o                         
  -2   3  13          2.16          3.10         0.88 o                         
  -1   3  13          9.56          7.88         1.19 o                         
   0   3  13          1.35          3.70         1.00 o                         
   1   3  13          2.18          2.03         0.33 o                         
   2   3  13          0.00          0.63         0.23 o                         
   3   3  13          0.00          0.82         0.21 o                         
   4   3  13          0.16          0.76         0.21 o                         
   5   3  13          0.61          0.54         0.22 o                         
  -5   4  13          0.01          0.22         0.12 o                         
  -4   4  13          1.57          1.23         0.16 o                         
  -3   4  13          1.41          2.75         0.53 o                         
  -2   4  13          1.25          1.53         0.29 o                         
  -1   4  13          0.11          2.10         0.68 o                         
   0   4  13          6.68         10.24         0.94 o                         
   1   4  13          7.40          7.94         1.13 o                         
   2   4  13          2.13          1.49         0.31 o                         
   3   4  13          0.56          2.26         0.62 o                         
   4   4  13          0.19          0.16         0.28 o                         
   5   4  13          0.00          0.20         0.26 o                         
  -5   5  13          0.06          0.15         0.12 o                         
  -4   5  13          2.66          2.10         0.18 o                         
  -3   5  13          3.99          3.03         0.25 o                         
  -2   5  13         14.66         16.18         1.89 o                         
  -1   5  13          0.09          3.18         1.06 o                         
   0   5  13         11.58         14.08         2.15 o                         
   1   5  13          9.90          8.82         0.70 o                         
   2   5  13          0.58          0.95         0.31 o                         
   3   5  13          0.86          0.87         0.31 o                         
   4   5  13          1.56          1.56         0.32 o                         
   5   5  13          0.29          0.57         0.26 o                         
  -5   6  13          0.00          0.24         0.12 o                         
  -4   6  13          0.14          0.95         0.17 o                         
  -3   6  13          0.22          0.67         0.21 o                         
  -2   6  13          0.05          0.56         0.38 o                         
  -1   6  13          4.01          9.80         2.34 o                         
   0   6  13          0.38          1.29         0.64 o                         
   1   6  13          3.44          4.27         1.17 o                         
   2   6  13          3.36          3.64         0.64 o                         
   3   6  13          0.49          0.67         0.28 o                         
   4   6  13          0.42          0.76         0.28 o                         
   5   6  13          0.71          0.59         0.27 o                         
  -5   7  13          0.05          0.11         0.12 o                         
  -4   7  13          0.14          0.44         0.17 o                         
  -3   7  13          1.03          0.91         0.21 o                         
  -2   7  13          2.62          1.17         0.35 o                         
  -1   7  13          7.13          8.00         0.79 o                         
   0   7  13          1.76          0.90         0.56 o                         
   1   7  13          0.78          1.65         0.46 o                         
   2   7  13          2.22          1.75         0.33 o                         
   3   7  13          0.40          0.36         0.27 o                         
   4   7  13          0.09          0.14         0.26 o                         
   5   7  13          0.04          0.16         0.27 o                         
  -5   8  13          0.07          0.08         0.14 o                         
  -4   8  13          0.00          0.41         0.17 o                         
  -3   8  13          1.92          1.50         0.22 o                         
  -2   8  13          0.06          0.48         0.29 o                         
  -1   8  13          0.01          1.97         0.58 o                         
   0   8  13         10.12          7.35         0.64 o                         
   1   8  13          5.15          5.49         0.45 o                         
   2   8  13          0.50          0.94         0.29 o                         
   3   8  13          5.85          4.95         0.40 o                         
   4   8  13          0.04          0.20         0.26 o                         
  -5   9  13          0.01          0.07         0.12 o                         
  -4   9  13          0.70          0.92         0.16 o                         
  -3   9  13          1.11          0.50         0.20 o                         
  -2   9  13          0.80          1.63         0.40 o                         
  -1   9  13          1.94          2.78         0.58 o                         
   0   9  13          8.53          5.89         0.54 o                         
   1   9  13          1.86          1.64         0.32 o                         
   2   9  13          1.94          3.63         0.45 o                         
   3   9  13          0.09          0.16         0.28 o                         
   4   9  13          0.27          0.38         0.25 o                         
  -5  10  13          0.10          0.07         0.13 o                         
  -4  10  13          0.81          0.76         0.16 o                         
  -3  10  13          5.69          4.51         0.25 o                         
  -2  10  13          2.13          1.53         0.26 o                         
  -1  10  13          0.52          1.49         0.37 o                         
   0  10  13          2.59          3.09         0.34 o                         
   1  10  13          1.30          0.82         0.30 o                         
   2  10  13          1.65          2.02         0.32 o                         
   3  10  13          0.51          0.60         0.27 o                         
   4  10  13          0.20          0.30         0.26 o                         
  -4  11  13          0.48          0.57         0.16 o                         
  -3  11  13          1.00          1.02         0.20 o                         
  -2  11  13          0.02          0.52         0.23 o                         
  -1  11  13          0.32          0.61         0.27 o                         
   0  11  13          0.11          0.33         0.26 o                         
   1  11  13          1.85          2.06         0.32 o                         
   2  11  13          0.29          0.23         0.27 o                         
   3  11  13          0.66          0.58         0.26 o                         
   4  11  13          0.18          0.24         0.24 o                         
  -4  12  13          0.36          0.42         0.16 o                         
  -3  12  13          0.01          0.23         0.19 o                         
  -2  12  13          0.77          0.68         0.22 o                         
  -1  12  13          0.67          0.72         0.24 o                         
   0  12  13          0.64          0.74         0.29 o                         
   1  12  13          1.18          1.44         0.28 o                         
   2  12  13          2.28          1.38         0.28 o                         
   3  12  13          0.22          0.37         0.26 o                         
   4  12  13          0.32          0.29         0.25 o                         
  -4  13  13          0.00          0.12         0.14 o                         
  -3  13  13          0.03          0.24         0.18 o                         
  -2  13  13          0.04          0.37         0.19 o                         
  -1  13  13          0.00          0.13         0.19 o                         
   0  13  13          2.04          1.20         0.25 o                         
   1  13  13          0.38          0.26         0.25 o                         
   2  13  13          1.90          1.12         0.26 o                         
   3  13  13          0.00          0.08         0.24 o                         
  -3  14  13          0.00          0.16         0.18 o                         
  -2  14  13          0.32          0.48         0.24 o                         
  -1  14  13          0.14          0.34         0.19 o                         
   0  14  13          0.18          0.23         0.20 o                         
   1  14  13          0.36          0.62         0.23 o                         
   2  14  13          0.00          0.14         0.23 o                         
   3  14  13          1.43          1.13         0.24 o                         
  -3  15  13          0.02          0.07         0.16 o                         
  -2  15  13          0.55          0.41         0.15 o                         
  -1  15  13          0.36          0.80         0.17 o                         
   0  15  13          0.06          0.06         0.22 o                         
   1  15  13          0.08          0.35         0.20 o                         
   2  15  13          1.21          0.57         0.21 o                         
  -3  16  13          0.07          0.18         0.15 o                         
  -2  16  13          1.33          1.07         0.15 o                         
  -1  16  13          0.05          0.06         0.16 o                         
   0  16  13          0.00          0.18         0.17 o                         
   1  16  13          0.16          0.35         0.19 o                         
   2  16  13          0.07          0.19         0.19 o                         
  -2  17  13          0.07          0.16         0.17 o                         
  -1  17  13          0.00          0.22         0.16 o                         
   0  17  13          0.46          0.31         0.17 o                         
   1  17  13          0.00          0.21         0.18 o                         
  -1  18  13          0.07          0.36         0.20 o                         
   0  18  13          0.07          0.18         0.67 o                         
  -4   0  14          0.29          0.74         0.21 o                         
  -2   0  14          1.98          1.19         0.30 o                         
   0   0  14         15.31         20.51        13.50 o                         
   2   0  14          2.66          3.65         0.38 o                         
   4   0  14          0.46          0.41         0.43 o                         
  -5   1  14          4.01          3.58         0.26 o                         
  -4   1  14          0.38          0.46         0.14 o                         
  -3   1  14          1.13          1.09         0.20 o                         
  -2   1  14          1.29          1.89         0.44 o                         
  -1   1  14          0.23          0.89         0.23 o                         
   0   1  14          5.09          3.61         0.81 o                         
   1   1  14         10.78         10.95         0.78 o                         
   2   1  14          1.22          0.66         0.21 o                         
   3   1  14          0.00          0.28         0.18 o                         
   4   1  14          3.47          3.14         0.27 o                         
   5   1  14          0.13          0.36         0.18 o                         
  -5   2  14          1.30          1.07         0.14 o                         
  -4   2  14          0.24          0.26         0.14 o                         
  -3   2  14          0.12          0.27         0.18 o                         
  -2   2  14          2.74          1.77         0.28 o                         
  -1   2  14          5.41          4.08         0.37 o                         
   0   2  14         19.42         23.85         1.71 o                         
   1   2  14          1.27          1.52         0.27 o                         
   2   2  14          4.02          4.16         0.41 o                         
   3   2  14          0.15          1.97         0.45 o                         
   4   2  14          0.21          0.57         0.21 o                         
   5   2  14          0.15          0.42         0.16 o                         
  -5   3  14          0.01          0.29         0.14 o                         
  -4   3  14          0.23          0.35         0.16 o                         
  -3   3  14          0.94          1.28         0.26 o                         
  -2   3  14          0.58          0.65         0.25 o                         
  -1   3  14          0.13          0.84         0.31 o                         
   0   3  14         11.33          9.20         0.61 o                         
   1   3  14         29.07         30.63         1.91 o                         
   2   3  14          2.47          2.34         0.30 o                         
   3   3  14          0.26          0.86         0.22 o                         
   4   3  14          0.55          0.82         0.22 o                         
   5   3  14          1.05          0.97         0.22 o                         
  -5   4  14          0.37          0.23         0.13 o                         
  -4   4  14          0.02          0.24         0.16 o                         
  -3   4  14          0.75          1.08         0.22 o                         
  -2   4  14          7.65          5.87         0.77 o                         
  -1   4  14          1.91          1.72         0.33 o                         
   0   4  14         60.53         83.57         4.50 o                         
   1   4  14          4.81          4.63         0.49 o                         
   2   4  14          2.26          3.49         0.68 o                         
   3   4  14          0.80          0.89         0.27 o                         
   4   4  14          0.69          0.37         0.27 o                         
   5   4  14          0.00          0.10         0.26 o                         
  -5   5  14          0.17          0.27         0.13 o                         
  -4   5  14          0.74          0.82         0.18 o                         
  -3   5  14          1.14          1.73         0.24 o                         
  -2   5  14          0.00          1.97         1.73 o                         
  -1   5  14         26.76         24.03         1.82 o                         
   0   5  14          8.88          6.09         1.02 o                         
   1   5  14          6.64          6.48         1.38 o                         
   2   5  14          3.26          2.21         0.37 o                         
   3   5  14          0.89          1.16         0.32 o                         
   4   5  14          0.16          0.41         0.30 o                         
   5   5  14          0.27          0.18         0.30 o                         
  -5   6  14          0.01          0.07         0.13 o                         
  -4   6  14          0.07          0.44         0.18 o                         
  -3   6  14          0.22          0.54         0.21 o                         
  -2   6  14          1.90          1.04         0.42 o                         
  -1   6  14         35.14         43.63         4.17 o                         
   0   6  14          0.06          1.00         0.69 o                         
   1   6  14          5.70          5.31         0.87 o                         
   2   6  14          1.95          1.37         0.33 o                         
   3   6  14          0.97          1.15         0.31 o                         
   4   6  14          0.51          0.53         0.29 o                         
   5   6  14          0.64          0.66         0.31 o                         
  -5   7  14          0.06          0.13         0.13 o                         
  -4   7  14          0.09          0.38         0.18 o                         
  -3   7  14          0.24          0.42         0.22 o                         
  -2   7  14          1.11          0.66         0.43 o                         
  -1   7  14          0.63          0.17         0.62 o                         
   0   7  14          1.97          3.73         0.58 o                         
   1   7  14          0.13          0.82         0.40 o                         
   2   7  14          0.68          1.20         0.33 o                         
   3   7  14          0.00          0.32         0.28 o                         
   4   7  14          0.03          0.33         0.29 o                         
  -5   8  14          0.03          0.19         0.13 o                         
  -4   8  14          0.42          0.47         0.18 o                         
  -3   8  14          0.59          0.82         0.23 o                         
  -2   8  14          1.35          2.27         0.41 o                         
  -1   8  14          0.21          0.51         0.41 o                         
   0   8  14          5.13          5.19         0.59 o                         
   1   8  14          0.88          0.42         0.34 o                         
   2   8  14          1.72          1.86         0.34 o                         
   3   8  14          2.03          1.18         0.32 o                         
   4   8  14          0.07          0.15         0.27 o                         
  -5   9  14          0.11          0.09         0.13 o                         
  -4   9  14          1.47          0.95         0.18 o                         
  -3   9  14          1.54          1.42         0.24 o                         
  -2   9  14          0.06          0.41         0.32 o                         
  -1   9  14          0.07          0.56         0.35 o                         
   0   9  14          1.47          1.26         0.39 o                         
   1   9  14          0.01          1.26         0.46 o                         
   2   9  14          0.02          0.23         0.31 o                         
   3   9  14          1.88          1.68         0.32 o                         
   4   9  14          0.13          0.35         0.27 o                         
  -5  10  14          0.15          0.17         0.14 o                         
  -4  10  14          0.55          0.67         0.17 o                         
  -3  10  14          0.39          0.39         0.21 o                         
  -2  10  14          0.65          0.43         0.29 o                         
  -1  10  14          0.05          0.32         0.31 o                         
   0  10  14          0.03          0.32         0.31 o                         
   1  10  14          0.29          0.58         0.31 o                         
   2  10  14          0.21          1.78         0.66 o                         
   3  10  14          0.11          0.30         0.28 o                         
   4  10  14          0.28          0.30         0.26 o                         
  -4  11  14          0.86          0.65         0.16 o                         
  -3  11  14          0.82          0.68         0.21 o                         
  -2  11  14          0.46          0.46         0.26 o                         
  -1  11  14          0.00          0.24         0.30 o                         
   0  11  14          1.88          1.36         0.33 o                         
   1  11  14          1.14          1.15         0.31 o                         
   2  11  14          6.16          5.31         0.53 o                         
   3  11  14          0.23          0.36         0.27 o                         
   4  11  14          0.12          0.29         0.27 o                         
  -4  12  14          0.00          0.06         0.15 o                         
  -3  12  14          0.40          0.43         0.21 o                         
  -2  12  14          0.11          0.56         0.23 o                         
  -1  12  14          0.99          1.31         0.28 o                         
   0  12  14          0.68          1.03         0.30 o                         
   1  12  14          0.97          1.49         0.30 o                         
   2  12  14          1.21          1.23         0.30 o                         
   3  12  14          0.21          0.49         0.28 o                         
  -4  13  14          0.02          0.11         0.15 o                         
  -3  13  14          0.34          0.35         0.19 o                         
  -2  13  14          0.40          0.37         0.21 o                         
  -1  13  14          0.08          0.38         0.24 o                         
   0  13  14          0.93          1.06         0.28 o                         
   1  13  14          0.57          0.93         0.28 o                         
   2  13  14          0.61          0.65         0.26 o                         
   3  13  14          0.08          0.39         0.25 o                         
  -3  14  14          0.07          0.25         0.19 o                         
  -2  14  14          0.24          0.19         0.18 o                         
  -1  14  14          0.00          0.17         0.21 o                         
   0  14  14          0.29          0.26         0.23 o                         
   1  14  14          1.26          0.88         0.27 o                         
   2  14  14          0.19          0.74         0.25 o                         
   3  14  14          0.72          0.39         0.24 o                         
  -3  15  14          0.31          0.19         0.18 o                         
  -2  15  14          1.59          1.09         0.18 o                         
  -1  15  14          0.18          0.35         0.19 o                         
   0  15  14          0.10          0.09         0.21 o                         
   1  15  14          0.01          0.29         0.23 o                         
   2  15  14          0.06          0.08         0.23 o                         
  -2  16  14          0.00          0.02         0.15 o                         
  -1  16  14          0.05          0.14         0.22 o                         
   0  16  14          0.02          0.00         0.18 o                         
   1  16  14          0.55          0.47         0.21 o                         
   2  16  14          0.03          0.15         0.20 o                         
  -2  17  14          0.01          0.06         0.19 o                         
  -1  17  14          0.34          0.42         0.36 o                         
   0  17  14          0.02          0.24         0.18 o                         
   1  17  14          0.15          0.13         0.19 o                         
  -5   0  15          0.66          0.16         0.19 o                         
  -3   0  15          6.31          7.03         0.77 o                         
  -1   0  15          4.80          4.94         0.63 o                         
   1   0  15          8.12          9.68         1.00 o                         
   3   0  15          0.09          0.57         0.29 o                         
   5   0  15          0.09          0.37         0.41 o                         
  -5   1  15          0.88          0.82         0.14 o                         
  -4   1  15          0.06          0.21         0.14 o                         
  -3   1  15          0.29          0.40         0.19 o                         
  -2   1  15          6.48          5.19         0.52 o                         
  -1   1  15          1.64          1.54         0.23 o                         
   0   1  15          1.45          2.33         0.43 o                         
   1   1  15         10.38         10.88         0.90 o                         
   2   1  15          0.08          0.65         0.31 o                         
   3   1  15          0.23          0.50         0.20 o                         
   4   1  15          1.17          1.23         0.19 o                         
   5   1  15          0.11          0.22         0.18 o                         
  -5   2  15          0.02          0.18         0.13 o                         
  -4   2  15          0.16          0.33         0.16 o                         
  -3   2  15          0.00          0.89         0.23 o                         
  -2   2  15          1.61          1.76         0.30 o                         
  -1   2  15         22.66         19.93         3.36 o                         
   0   2  15         23.34         26.01         1.60 o                         
   1   2  15          1.87          3.01         0.50 o                         
   2   2  15          0.03          1.11         0.30 o                         
   3   2  15          0.66          1.07         0.22 o                         
   4   2  15          0.55          0.56         0.19 o                         
   5   2  15          0.16          0.27         0.16 o                         
  -5   3  15          0.00          0.13         0.14 o                         
  -4   3  15          0.17          0.25         0.16 o                         
  -3   3  15          0.25          0.43         0.22 o                         
  -2   3  15          0.26          0.76         0.26 o                         
  -1   3  15          1.82          1.33         0.21 o                         
   0   3  15         50.06         45.13         5.53 o                         
   1   3  15          9.89         10.37         0.75 o                         
   2   3  15          0.13          0.46         0.23 o                         
   3   3  15          0.00          0.31         0.22 o                         
   4   3  15          0.34          0.55         0.22 o                         
   5   3  15          0.10          0.14         0.20 o                         
  -5   4  15          0.49          0.51         0.15 o                         
  -4   4  15          0.10          0.23         0.17 o                         
  -3   4  15          3.45          2.49         0.28 o                         
  -2   4  15          0.00          0.16         0.24 o                         
  -1   4  15          1.95          2.69         0.49 o                         
   0   4  15          9.59          6.96         0.55 o                         
   1   4  15          2.69          3.00         0.39 o                         
   2   4  15          0.22          0.59         0.25 o                         
   3   4  15          0.37          0.48         0.25 o                         
   4   4  15          2.85          3.19         0.32 o                         
   5   4  15          0.03          0.12         0.27 o                         
  -5   5  15          0.02          0.10         0.14 o                         
  -4   5  15          0.49          0.55         0.18 o                         
  -3   5  15          0.07          0.34         0.22 o                         
  -2   5  15          4.79          5.19         0.89 o                         
  -1   5  15          0.23          0.96         0.72 o                         
   0   5  15          1.26          1.58         0.50 o                         
   1   5  15          4.82          3.05         0.44 o                         
   2   5  15          2.74          2.62         0.36 o                         
   3   5  15          0.04          0.44         0.31 o                         
   4   5  15          1.80          1.60         0.35 o                         
  -5   6  15          0.02          0.24         0.14 o                         
  -4   6  15          1.01          0.81         0.20 o                         
  -3   6  15          0.39          1.05         0.32 o                         
  -2   6  15          2.92          2.03         0.46 o                         
  -1   6  15         19.37         25.83         4.14 o                         
   0   6  15          3.25          4.50         0.83 o                         
   1   6  15          0.00          1.21         0.82 o                         
   2   6  15          2.12          1.98         0.36 o                         
   3   6  15          0.27          0.54         0.32 o                         
   4   6  15          0.01          0.32         0.30 o                         
  -5   7  15          0.00          0.13         0.15 o                         
  -4   7  15          0.00          0.11         0.19 o                         
  -3   7  15          0.82          0.97         0.26 o                         
  -2   7  15          7.43          9.39         1.38 o                         
  -1   7  15         17.16         19.30         3.27 o                         
   0   7  15          1.25          0.84         0.80 o                         
   1   7  15          1.31          0.95         0.43 o                         
   2   7  15          1.40          1.37         0.42 o                         
   3   7  15          0.45          0.53         0.31 o                         
   4   7  15          0.01          0.16         0.29 o                         
  -5   8  15          0.17          0.19         0.15 o                         
  -4   8  15          0.00          0.21         0.19 o                         
  -3   8  15          0.07          0.58         0.25 o                         
  -2   8  15          1.56          2.08         0.52 o                         
  -1   8  15          5.79          5.16         0.69 o                         
   0   8  15          0.58          0.36         0.50 o                         
   1   8  15          0.55          0.80         0.39 o                         
   2   8  15          2.79          2.62         0.39 o                         
   3   8  15          0.06          0.19         0.30 o                         
   4   8  15          0.06          0.43         0.30 o                         
  -5   9  15          0.28          0.26         0.17 o                         
  -4   9  15          0.43          0.53         0.19 o                         
  -3   9  15          0.55          0.82         0.25 o                         
  -2   9  15          0.40          0.50         0.45 o                         
  -1   9  15          3.89          3.34         0.55 o                         
   0   9  15          1.29          1.21         0.45 o                         
   1   9  15          0.05          0.29         0.37 o                         
   2   9  15          2.17          1.60         0.37 o                         
   3   9  15          0.00          0.09         0.31 o                         
   4   9  15          0.49          0.27         0.29 o                         
  -4  10  15          0.49          0.37         0.18 o                         
  -3  10  15          0.04          0.31         0.22 o                         
  -2  10  15          0.19          0.48         0.30 o                         
  -1  10  15          0.05          0.53         0.35 o                         
   0  10  15          1.61          1.15         0.38 o                         
   1  10  15          0.02          0.48         0.35 o                         
   2  10  15          0.22          0.18         0.34 o                         
   3  10  15          0.01          0.65         0.30 o                         
   4  10  15          0.10          0.20         0.28 o                         
  -4  11  15          0.06          0.17         0.16 o                         
  -3  11  15          0.39          0.45         0.22 o                         
  -2  11  15          0.48          0.35         0.29 o                         
  -1  11  15          0.02          0.41         0.31 o                         
   0  11  15          0.31          0.27         0.37 o                         
   1  11  15          1.65          2.99         0.94 o                         
   2  11  15          0.31          0.74         0.35 o                         
   3  11  15          1.41          1.19         0.31 o                         
  -4  12  15          0.24          0.23         0.16 o                         
  -3  12  15          0.02          0.42         0.16 o                         
  -2  12  15          0.04          0.22         0.25 o                         
  -1  12  15          0.66          0.44         0.31 o                         
   0  12  15          0.01          0.22         0.30 o                         
   1  12  15          1.16          0.99         0.31 o                         
   2  12  15          1.23          0.82         0.48 o                         
   3  12  15          0.01          0.13         0.28 o                         
  -4  13  15          0.05          0.11         0.16 o                         
  -3  13  15          0.02          0.07         0.20 o                         
  -2  13  15          0.65          0.33         0.24 o                         
  -1  13  15          2.33          2.63         1.69 o                         
   0  13  15          0.01          0.12         0.29 o                         
   1  13  15          0.17          1.01         0.33 o                         
   2  13  15          0.41          0.66         0.29 o                         
   3  13  15          0.19          0.41         0.29 o                         
  -3  14  15          0.30          0.39         0.19 o                         
  -2  14  15          0.67          0.67         0.21 o                         
  -1  14  15          1.19          0.86         0.27 o                         
   0  14  15          0.00          0.24         0.27 o                         
   1  14  15          2.70          1.74         0.31 o                         
   2  14  15          0.03          0.02         0.26 o                         
  -3  15  15          1.32          1.05         0.21 o                         
  -2  15  15          0.21          0.19         0.21 o                         
  -1  15  15          0.01          0.09         0.21 o                         
   0  15  15          0.04          0.14         0.23 o                         
   1  15  15          0.11          0.21         0.27 o                         
   2  15  15          0.17          0.28         0.25 o                         
  -2  16  15          0.86          0.63         0.20 o                         
  -1  16  15          0.09          0.20         0.19 o                         
   0  16  15          0.08          0.00         0.21 o                         
   1  16  15          0.02          0.13         0.21 o                         
  -1  17  15          0.10          0.07         0.24 o                         
   0  17  15          0.46          0.22         0.24 o                         
  -4   0  16          0.26          1.45         0.37 o                         
  -2   0  16         10.74          7.33         0.82 o                         
   0   0  16         40.73         64.52        30.02 o                         
   2   0  16          1.21          1.19         0.41 o                         
   4   0  16          0.91          1.03         0.31 o                         
  -5   1  16          0.01          0.34         0.13 o                         
  -4   1  16          0.48          0.35         0.15 o                         
  -3   1  16          4.27          3.31         0.43 o                         
  -2   1  16          0.47          0.94         0.21 o                         
  -1   1  16          0.53          0.98         0.25 o                         
   0   1  16          0.76          1.56         0.44 o                         
   1   1  16          6.37          4.54         0.35 o                         
   2   1  16          2.96          1.97         0.59 o                         
   3   1  16          2.07          1.80         0.23 o                         
   4   1  16          0.41          0.40         0.18 o                         
   5   1  16          0.23          0.24         0.21 o                         
  -5   2  16          0.01          0.13         0.14 o                         
  -4   2  16          0.60          0.45         0.16 o                         
  -3   2  16          0.03          0.22         0.21 o                         
  -2   2  16          0.51          0.35         0.25 o                         
  -1   2  16          0.40          1.61         0.24 o                         
   0   2  16          0.18          0.19         0.45 o                         
   1   2  16         17.78         17.69         1.20 o                         
   2   2  16          0.01          0.18         0.20 o                         
   3   2  16          4.53          3.76         0.30 o                         
   4   2  16          0.07          0.17         0.19 o                         
   5   2  16          0.00          0.04         0.17 o                         
  -5   3  16          0.04          0.12         0.15 o                         
  -4   3  16          0.01          0.10         0.18 o                         
  -3   3  16          0.32          0.76         0.27 o                         
  -2   3  16          0.52          0.91         0.25 o                         
  -1   3  16          0.65          1.51         0.33 o                         
   0   3  16          0.45          1.64         0.41 o                         
   1   3  16          2.69          2.33         0.29 o                         
   2   3  16          0.27          0.82         0.26 o                         
   3   3  16          0.11          0.22         0.23 o                         
   4   3  16          0.75          0.79         0.23 o                         
  -5   4  16          0.59          0.61         0.15 o                         
  -4   4  16          0.21          0.40         0.18 o                         
  -3   4  16          0.00          0.20         0.25 o                         
  -2   4  16          0.73          0.90         0.26 o                         
  -1   4  16          0.93          0.46         0.25 o                         
   0   4  16         10.72         10.23         0.67 o                         
   1   4  16          1.67          3.39         0.64 o                         
   2   4  16          0.87          0.55         0.26 o                         
   3   4  16          0.84          0.66         0.26 o                         
   4   4  16          0.08          0.20         0.24 o                         
  -5   5  16          0.39          0.42         0.15 o                         
  -4   5  16          0.85          0.93         0.20 o                         
  -3   5  16          3.63          3.11         0.69 o                         
  -2   5  16          1.05          0.83         0.33 o                         
  -1   5  16          3.86          2.43         1.37 o                         
   0   5  16          0.91          1.83         0.42 o                         
   1   5  16          0.13          0.87         0.65 o                         
   2   5  16          0.82          0.89         0.28 o                         
   3   5  16          2.24          1.92         0.34 o                         
   4   5  16          0.48          0.69         0.31 o                         
  -5   6  16          0.02          0.21         0.15 o                         
  -4   6  16          0.06          0.08         0.19 o                         
  -3   6  16          0.00          0.16         0.24 o                         
  -2   6  16          0.06          3.46         0.61 o                         
  -1   6  16          0.63          0.99         0.63 o                         
   0   6  16          6.45          8.79         0.93 o                         
   1   6  16          3.41          3.66         0.76 o                         
   2   6  16          0.92          0.94         0.35 o                         
   3   6  16          0.58          0.59         0.33 o                         
   4   6  16          0.82          0.57         0.35 o                         
  -5   7  16          0.06          0.25         0.16 o                         
  -4   7  16          0.03          0.29         0.20 o                         
  -3   7  16          1.22          1.02         0.28 o                         
  -2   7  16          0.91          1.33         0.52 o                         
  -1   7  16          0.09         -0.21         1.00 o                         
   0   7  16          0.26          0.39         0.63 o                         
   1   7  16          3.70          4.48         1.52 o                         
   2   7  16          0.00          0.63         0.32 o                         
   3   7  16          0.18          0.28         0.35 o                         
   4   7  16          0.37          0.40         0.32 o                         
  -5   8  16          0.01          0.12         0.17 o                         
  -4   8  16          0.69          0.58         0.21 o                         
  -3   8  16          0.03          0.34         0.26 o                         
  -2   8  16          0.17          0.37         0.54 o                         
  -1   8  16          0.97          2.21         0.72 o                         
   0   8  16          1.94          1.29         0.55 o                         
   1   8  16          0.52          1.31         0.44 o                         
   2   8  16          6.34          6.68         0.57 o                         
   3   8  16          0.01          0.38         0.33 o                         
   4   8  16          0.02          0.01         0.31 o                         
  -4   9  16          0.41          0.29         0.19 o                         
  -3   9  16          0.22          0.16         0.26 o                         
  -2   9  16          1.32          1.57         0.58 o                         
  -1   9  16          6.52          5.89         0.67 o                         
   0   9  16          0.28          0.81         0.48 o                         
   1   9  16          0.82          1.32         0.44 o                         
   2   9  16          0.03          0.13         0.37 o                         
   3   9  16          0.49          0.50         0.33 o                         
   4   9  16          0.06          0.36         0.29 o                         
  -4  10  16          1.27          1.34         0.21 o                         
  -3  10  16          0.27          0.31         0.24 o                         
  -2  10  16          0.00          0.39         0.41 o                         
  -1  10  16          2.16          2.48         0.46 o                         
   0  10  16          0.99          1.29         0.45 o                         
   1  10  16          4.09          4.06         0.49 o                         
   2  10  16          0.97          1.11         0.37 o                         
   3  10  16          0.02          0.36         0.32 o                         
   4  10  16          0.01          0.19         0.32 o                         
  -4  11  16          0.29          0.37         0.18 o                         
  -3  11  16          0.00          0.06         0.23 o                         
  -2  11  16          0.09          0.22         0.27 o                         
  -1  11  16          0.00          0.35         0.36 o                         
   0  11  16          1.34          2.35         0.40 o                         
   1  11  16          0.16          0.31         0.36 o                         
   2  11  16          0.27          0.52         0.34 o                         
   3  11  16          0.17          0.55         0.33 o                         
  -4  12  16          0.03          0.16         0.14 o                         
  -3  12  16          0.22          0.35         0.22 o                         
  -2  12  16          0.26          0.34         0.31 o                         
  -1  12  16          0.98          1.02         0.53 o                         
   0  12  16          1.18          1.19         0.35 o                         
   1  12  16          2.73          3.73         0.81 o                         
   2  12  16          0.49          0.65         0.39 o                         
   3  12  16          0.37          0.29         0.32 o                         
  -3  13  16          0.01          0.15         0.21 o                         
  -2  13  16          0.00          0.16         0.26 o                         
  -1  13  16          1.15          0.93         0.33 o                         
   0  13  16          0.49          0.31         0.33 o                         
   1  13  16          2.58          2.41         0.36 o                         
   2  13  16          0.17          0.46         0.32 o                         
   3  13  16          0.11          0.09         0.32 o                         
  -3  14  16          0.08          0.11         0.25 o                         
  -2  14  16          0.03          0.17         0.22 o                         
  -1  14  16          0.00          0.30         0.28 o                         
   0  14  16          0.56          0.79         0.31 o                         
   1  14  16          0.00          0.38         0.33 o                         
   2  14  16          1.51          1.20         0.71 o                         
  -2  15  16          0.11          0.17         0.20 o                         
  -1  15  16          0.03          0.09         0.24 o                         
   0  15  16          0.23          0.39         0.26 o                         
   1  15  16          0.81          0.35         0.30 o                         
   2  15  16          0.34          0.38         0.28 o                         
  -2  16  16          0.00          0.10         0.22 o                         
  -1  16  16          0.01          0.06         0.24 o                         
   0  16  16          0.07          0.16         0.24 o                         
   1  16  16          0.22          0.09         0.25 o                         
  -5   0  17          0.01          0.14         0.20 o                         
  -3   0  17          0.73          0.96         0.30 o                         
  -1   0  17          0.44          0.98         0.59 o                         
   1   0  17          3.82          3.59         0.37 o                         
   3   0  17          0.11          0.38         0.31 o                         
  -5   1  17          0.13          0.13         0.13 o                         
  -4   1  17          0.31          0.37         0.16 o                         
  -3   1  17          0.52          0.62         0.21 o                         
  -2   1  17          0.10          1.59         0.40 o                         
  -1   1  17          4.51          2.78         0.52 o                         
   0   1  17          3.29          3.88         0.68 o                         
   1   1  17          0.09          1.09         0.35 o                         
   2   1  17          0.01          0.43         0.20 o                         
   3   1  17          5.01          4.06         0.46 o                         
   4   1  17          0.24          0.41         0.19 o                         
  -5   2  17          0.06          0.10         0.14 o                         
  -4   2  17          0.05          0.06         0.16 o                         
  -3   2  17          0.31          1.10         0.40 o                         
  -2   2  17          0.95          0.82         0.25 o                         
  -1   2  17          7.88          8.07         0.56 o                         
   0   2  17          3.94          3.65         0.32 o                         
   1   2  17          1.68          1.44         0.26 o                         
   2   2  17          0.05          0.18         0.21 o                         
   3   2  17          0.48          0.70         0.22 o                         
   4   2  17          0.52          0.85         0.21 o                         
  -5   3  17          0.03          0.10         0.15 o                         
  -4   3  17          0.00          0.30         0.19 o                         
  -3   3  17          0.30          0.28         0.24 o                         
  -2   3  17          0.44          0.73         0.24 o                         
  -1   3  17          5.41          7.07         0.69 o                         
   0   3  17         17.72         20.66         1.65 o                         
   1   3  17          2.79          3.42         0.51 o                         
   2   3  17          0.45          0.44         0.23 o                         
   3   3  17          1.41          1.69         0.27 o                         
   4   3  17          0.99          1.11         0.24 o                         
  -5   4  17          0.01          0.12         0.16 o                         
  -4   4  17          0.11          0.07         0.19 o                         
  -3   4  17          1.97          2.04         0.31 o                         
  -2   4  17          0.74          0.97         0.25 o                         
  -1   4  17         33.24         36.36         4.73 o                         
   0   4  17          0.46          0.49         0.19 o                         
   1   4  17          2.20          3.42         0.67 o                         
   2   4  17          0.89          1.36         0.27 o                         
   3   4  17          1.44          0.95         0.27 o                         
   4   4  17          0.03          0.10         0.23 o                         
  -5   5  17          0.06          0.10         0.15 o                         
  -4   5  17          0.27          0.28         0.20 o                         
  -3   5  17          0.00          0.38         0.26 o                         
  -2   5  17         11.27          9.88         0.73 o                         
  -1   5  17          5.61          9.30         3.43 o                         
   0   5  17          0.90          1.56         0.35 o                         
   1   5  17          2.18          2.44         0.80 o                         
   2   5  17          0.23          0.40         0.28 o                         
   3   5  17          0.09          0.47         0.31 o                         
   4   5  17          0.29          0.24         0.29 o                         
  -5   6  17          0.00          0.18         0.17 o                         
  -4   6  17          0.23          0.41         0.20 o                         
  -3   6  17          2.11          2.06         0.30 o                         
  -2   6  17          9.91          8.56         1.00 o                         
  -1   6  17          0.85          2.90         0.61 o                         
   0   6  17          2.85          1.95         0.59 o                         
   1   6  17          3.78          2.64         0.41 o                         
   2   6  17          1.45          1.05         0.38 o                         
   3   6  17          0.25          0.27         0.32 o                         
   4   6  17          1.67          1.01         0.35 o                         
  -5   7  17          0.08          0.13         0.17 o                         
  -4   7  17          0.04          0.23         0.20 o                         
  -3   7  17          0.26          0.31         0.29 o                         
  -2   7  17          0.00          1.21         0.57 o                         
  -1   7  17          1.29          2.60         1.27 o                         
   0   7  17          0.02          1.54         0.71 o                         
   1   7  17          1.85          1.22         0.85 o                         
   2   7  17          0.00          0.39         0.33 o                         
   3   7  17          0.00          0.38         0.34 o                         
   4   7  17          0.07          0.07         0.33 o                         
  -5   8  17          0.03          0.19         0.20 o                         
  -4   8  17          0.16          0.12         0.22 o                         
  -3   8  17          0.16          0.54         0.29 o                         
  -2   8  17          0.27          0.34         0.63 o                         
  -1   8  17          0.28          0.27         0.82 o                         
   0   8  17          0.78          0.61         0.58 o                         
   1   8  17          1.06          1.51         0.48 o                         
   2   8  17          3.17          1.84         0.41 o                         
   3   8  17          0.05          0.29         0.33 o                         
   4   8  17          0.70          0.71         0.33 o                         
  -4   9  17          0.20          0.21         0.20 o                         
  -3   9  17          0.08          0.20         0.26 o                         
  -2   9  17          0.05          0.24         0.61 o                         
  -1   9  17          0.05          0.49         0.55 o                         
   0   9  17          0.02          0.04         0.53 o                         
   1   9  17          0.13          0.35         0.45 o                         
   2   9  17          0.65          0.68         0.39 o                         
   3   9  17          0.10          0.80         0.35 o                         
   4   9  17          0.21          0.33         0.35 o                         
  -4  10  17          0.15          0.28         0.21 o                         
  -3  10  17          0.09          0.09         0.27 o                         
  -2  10  17          0.26          0.40         0.51 o                         
  -1  10  17          0.10          0.49         0.46 o                         
   0  10  17          0.96          0.98         0.51 o                         
   1  10  17          0.46          0.47         0.45 o                         
   2  10  17          0.40          0.82         0.39 o                         
   3  10  17          0.77          0.74         0.35 o                         
  -4  11  17          0.28          0.13         0.20 o                         
  -3  11  17          0.20          0.18         0.25 o                         
  -2  11  17          0.01          0.12         0.43 o                         
  -1  11  17          0.39          0.73         0.42 o                         
   0  11  17          1.08          1.50         0.46 o                         
   1  11  17          3.39          2.18         0.45 o                         
   2  11  17          0.20          0.42         0.36 o                         
   3  11  17          0.09          1.11         0.38 o                         
  -4  12  17          0.04          0.18         0.18 o                         
  -3  12  17          0.01          0.14         0.23 o                         
  -2  12  17          0.89          0.78         0.33 o                         
  -1  12  17          0.59          1.20         0.39 o                         
   0  12  17          1.72          1.42         0.40 o                         
   1  12  17          1.07          0.98         0.39 o                         
   2  12  17          0.38          0.38         0.35 o                         
   3  12  17          0.28          0.53         0.37 o                         
  -3  13  17          0.13          0.15         0.23 o                         
  -2  13  17          0.11          0.92         0.27 o                         
  -1  13  17          0.08          0.15         0.34 o                         
   0  13  17          0.12          0.61         0.34 o                         
   1  13  17          0.46          0.34         0.34 o                         
   2  13  17          0.10          0.39         0.58 o                         
  -3  14  17          0.01          0.10         0.20 o                         
  -2  14  17          0.05          0.17         0.25 o                         
  -1  14  17          0.09          0.12         0.32 o                         
   0  14  17          1.15          0.94         0.34 o                         
   1  14  17          0.01          0.20         0.32 o                         
   2  14  17          0.72          0.40         0.33 o                         
  -2  15  17          0.17          0.30         0.24 o                         
  -1  15  17          0.06          0.09         0.26 o                         
   0  15  17          0.02          0.40         0.31 o                         
   1  15  17          0.13          0.31         0.31 o                         
  -1  16  17          0.06          0.17         0.31 o                         
   0  16  17          0.48          0.42         0.37 o                         
  -4   0  18          2.18          2.77         0.48 o                         
  -2   0  18          0.41          0.77         0.30 o                         
   0   0  18         12.97         16.58        13.06 o                         
   2   0  18          0.00          0.16         0.24 o                         
   4   0  18          0.02          0.12         0.30 o                         
  -5   1  18          0.03          0.12         0.14 o                         
  -4   1  18          0.02          0.10         0.17 o                         
  -3   1  18          2.98          2.91         0.31 o                         
  -2   1  18          0.11          0.29         0.19 o                         
  -1   1  18          0.87          1.39         0.29 o                         
   0   1  18          4.37          3.97         0.59 o                         
   1   1  18          0.03          0.17         0.21 o                         
   2   1  18          0.30          0.45         0.21 o                         
   3   1  18          1.53          1.38         0.23 o                         
   4   1  18          0.06          0.24         0.18 o                         
  -5   2  18          0.05          0.08         0.15 o                         
  -4   2  18          0.05          0.15         0.16 o                         
  -3   2  18          0.42          0.81         0.24 o                         
  -2   2  18          7.87          8.85         0.93 o                         
  -1   2  18          3.69          3.27         0.45 o                         
   0   2  18          2.95          3.98         0.75 o                         
   1   2  18          0.13          0.33         0.21 o                         
   2   2  18          1.37          1.79         0.26 o                         
   3   2  18          0.24          0.35         0.22 o                         
   4   2  18          0.60          0.56         0.21 o                         
  -5   3  18          0.00          0.02         0.15 o                         
  -4   3  18          0.00          0.05         0.19 o                         
  -3   3  18          0.05          0.54         0.43 o                         
  -2   3  18          2.73          2.70         0.38 o                         
  -1   3  18         20.20         20.50         2.33 o                         
   0   3  18          1.47          0.77         0.39 o                         
   1   3  18          0.22          1.36         0.59 o                         
   2   3  18          0.00          0.80         0.26 o                         
   3   3  18          0.26          0.73         0.26 o                         
   4   3  18          0.11          0.36         0.23 o                         
  -5   4  18          0.02          0.02         0.17 o                         
  -4   4  18          0.97          0.70         0.21 o                         
  -3   4  18          0.06          0.16         0.28 o                         
  -2   4  18          0.19          0.53         0.44 o                         
  -1   4  18          3.66          4.35         1.73 o                         
   0   4  18          1.73          1.77         0.32 o                         
   1   4  18          0.08          0.69         0.41 o                         
   2   4  18          0.70          1.01         0.27 o                         
   3   4  18          6.22          5.76         0.53 o                         
   4   4  18          0.11          0.09         0.24 o                         
  -5   5  18          0.11          0.16         0.17 o                         
  -4   5  18          0.02          0.04         0.20 o                         
  -3   5  18          1.05          1.34         0.29 o                         
  -2   5  18          0.32          0.79         0.28 o                         
  -1   5  18          0.92          1.05         0.62 o                         
   0   5  18          2.94          3.20         0.40 o                         
   1   5  18          1.13          1.09         0.35 o                         
   2   5  18          0.62          0.88         0.29 o                         
   3   5  18          1.61          1.45         0.32 o                         
   4   5  18          0.71          0.85         0.32 o                         
  -5   6  18          0.32          0.33         0.18 o                         
  -4   6  18          0.04          0.07         0.20 o                         
  -3   6  18          1.11          0.89         0.31 o                         
  -2   6  18          7.35          7.50         0.88 o                         
  -1   6  18          0.15         -0.08         0.54 o                         
   0   6  18          0.08          0.04         0.44 o                         
   1   6  18          1.62          1.35         0.32 o                         
   2   6  18          0.90          1.12         0.33 o                         
   3   6  18          0.07          0.12         0.36 o                         
   4   6  18          0.22          0.20         0.35 o                         
  -5   7  18          0.02          0.06         0.19 o                         
  -4   7  18          0.17          0.24         0.22 o                         
  -3   7  18          1.60          1.16         0.33 o                         
  -2   7  18          2.86          2.44         0.55 o                         
  -1   7  18          0.15          0.33         0.89 o                         
   0   7  18          0.55          1.28         0.85 o                         
   1   7  18          3.86          3.77         1.17 o                         
   2   7  18          0.28          0.38         0.35 o                         
   3   7  18          0.01          0.22         0.34 o                         
   4   7  18          0.04          0.12         0.36 o                         
  -4   8  18          0.01         -0.01         0.21 o                         
  -3   8  18          0.48          0.72         0.35 o                         
  -2   8  18          2.74          1.86         0.80 o                         
  -1   8  18          0.48          3.17         1.42 o                         
   0   8  18          0.85          1.37         0.69 o                         
   1   8  18          1.38          1.85         0.78 o                         
   2   8  18          0.10          0.53         0.37 o                         
   3   8  18          0.25          0.39         0.33 o                         
   4   8  18          0.16          0.30         0.41 o                         
  -4   9  18          0.18          0.22         0.22 o                         
  -3   9  18          0.33          0.46         0.29 o                         
  -2   9  18          1.18          1.06         0.81 o                         
  -1   9  18          0.18          0.68         0.72 o                         
   0   9  18          0.52          0.95         0.58 o                         
   1   9  18          4.26          4.48         0.73 o                         
   2   9  18          0.01          0.13         0.40 o                         
   3   9  18          0.42          0.24         0.34 o                         
  -4  10  18          0.00          0.09         0.21 o                         
  -3  10  18          0.00          0.11         0.29 o                         
  -2  10  18          0.20          0.34         0.62 o                         
  -1  10  18          0.88          0.78         0.51 o                         
   0  10  18          0.12          0.47         0.52 o                         
   1  10  18          0.03          0.31         0.46 o                         
   2  10  18          0.08          0.47         0.43 o                         
   3  10  18          0.31          0.44         0.35 o                         
  -4  11  18          0.14          0.05         0.23 o                         
  -3  11  18          0.23          0.18         0.27 o                         
  -2  11  18          0.24          0.65         0.48 o                         
  -1  11  18          0.19          1.06         0.48 o                         
   0  11  18          0.01          0.21         0.49 o                         
   1  11  18          0.11          0.02         0.44 o                         
   2  11  18          1.23          1.15         0.42 o                         
   3  11  18          0.20          0.09         0.37 o                         
  -3  12  18          0.01          0.06         0.24 o                         
  -2  12  18          0.59          0.63         0.60 o                         
  -1  12  18          0.07          0.11         0.42 o                         
   0  12  18          0.50          0.21         0.44 o                         
   1  12  18          1.29          1.48         0.43 o                         
   2  12  18          0.00          0.03         0.38 o                         
  -3  13  18          0.26          0.12         0.23 o                         
  -2  13  18          0.66          0.28         0.34 o                         
  -1  13  18          0.17          0.52         0.38 o                         
   0  13  18          0.11         -0.01         0.39 o                         
   1  13  18          0.38          0.50         0.37 o                         
   2  13  18          0.60          0.66         0.45 o                         
  -2  14  18          0.37          0.24         0.28 o                         
  -1  14  18          0.00          0.06         0.35 o                         
   0  14  18          2.54          1.53         0.39 o                         
   1  14  18          0.00          0.05         0.34 o                         
   2  14  18          0.64          0.47         0.37 o                         
  -2  15  18          0.00          0.07         0.28 o                         
  -1  15  18          0.00          0.17         0.36 o                         
   0  15  18          0.01          0.05         0.34 o                         
   1  15  18          0.15          0.12         0.33 o                         
   0  16  18          0.02          0.05         0.38 o                         
  -5   0  19          0.03          0.15         0.20 o                         
  -3   0  19          0.78          0.98         0.29 o                         
  -1   0  19         26.33         23.40         7.35 o                         
   1   0  19          3.35          3.28         0.35 o                         
   3   0  19          0.58          0.64         0.32 o                         
  -5   1  19          0.06          0.10         0.14 o                         
  -4   1  19          0.82          0.78         0.19 o                         
  -3   1  19          0.01          0.04         0.20 o                         
  -2   1  19          0.01          0.20         0.20 o                         
  -1   1  19          0.07          0.19         0.26 o                         
   0   1  19          2.71          2.51         0.46 o                         
   1   1  19          2.39          2.05         0.25 o                         
   2   1  19          1.20          0.95         0.23 o                         
   3   1  19          0.93          1.07         0.28 o                         
   4   1  19          0.87          0.85         0.21 o                         
  -5   2  19          0.18          0.13         0.15 o                         
  -4   2  19          0.00          0.17         0.18 o                         
  -3   2  19          0.06          0.10         0.23 o                         
  -2   2  19          0.21          0.67         0.26 o                         
  -1   2  19          1.42          2.34         0.49 o                         
   0   2  19         10.02         11.41         1.27 o                         
   1   2  19          0.00          0.25         0.21 o                         
   2   2  19          7.81          7.20         0.54 o                         
   3   2  19          0.08          0.27         0.22 o                         
   4   2  19          0.12          0.23         0.21 o                         
  -5   3  19          0.00          0.03         0.16 o                         
  -4   3  19          0.06          0.14         0.22 o                         
  -3   3  19          0.00          0.19         0.26 o                         
  -2   3  19          2.05          1.56         0.29 o                         
  -1   3  19          0.78          1.15         0.39 o                         
   0   3  19          4.37          3.83         1.28 o                         
   1   3  19          0.79          1.11         0.25 o                         
   2   3  19          0.06          0.43         0.25 o                         
   3   3  19          0.43          0.51         0.24 o                         
   4   3  19          0.38          0.41         0.24 o                         
  -5   4  19          0.01          0.04         0.18 o                         
  -4   4  19          0.01          0.10         0.21 o                         
  -3   4  19          0.53          0.81         0.30 o                         
  -2   4  19          1.87          2.45         0.33 o                         
  -1   4  19          5.74          4.98         1.27 o                         
   0   4  19          0.19          0.89         0.20 o                         
   1   4  19          0.42          0.58         0.44 o                         
   2   4  19          0.91          0.87         0.28 o                         
   3   4  19          0.39          1.02         0.30 o                         
   4   4  19          0.48          1.07         0.29 o                         
  -5   5  19          0.13          0.17         0.20 o                         
  -4   5  19          1.07          0.85         0.23 o                         
  -3   5  19          0.77          0.43         0.29 o                         
  -2   5  19          2.12          1.76         0.31 o                         
  -1   5  19          0.01          0.16         0.40 o                         
   0   5  19          0.10          0.44         0.26 o                         
   1   5  19          0.73          0.44         0.29 o                         
   2   5  19          1.72          1.31         0.31 o                         
   3   5  19          0.40          0.48         0.28 o                         
   4   5  19          0.52          0.46         0.29 o                         
  -5   6  19          0.02          0.08         0.20 o                         
  -4   6  19          0.02          0.13         0.22 o                         
  -3   6  19          0.00          0.57         0.31 o                         
  -2   6  19          1.23          1.29         0.38 o                         
  -1   6  19          1.22          1.45         0.59 o                         
   0   6  19          2.78          1.80         0.46 o                         
   1   6  19          0.32          0.45         0.28 o                         
   2   6  19          0.36          0.52         0.31 o                         
   3   6  19          0.50          0.12         0.33 o                         
   4   6  19          1.39          1.21         0.47 o                         
  -4   7  19          0.22          0.37         0.22 o                         
  -3   7  19          0.02          0.15         0.36 o                         
  -2   7  19          0.06          0.37         0.42 o                         
  -1   7  19          0.07          2.02         1.40 o                         
   0   7  19          4.81          4.21         0.88 o                         
   1   7  19          0.20          0.34         0.42 o                         
   2   7  19          0.17          0.35         0.38 o                         
   3   7  19          1.42          0.99         0.39 o                         
  -4   8  19          0.05          0.13         0.23 o                         
  -3   8  19          0.01          0.16         0.36 o                         
  -2   8  19          0.02          0.14         0.73 o                         
  -1   8  19          1.72          2.95         1.19 o                         
   0   8  19          0.64          0.57         0.73 o                         
   1   8  19          2.78          4.39         1.62 o                         
   2   8  19          0.00          0.36         0.38 o                         
   3   8  19          0.02          0.16         0.34 o                         
  -4   9  19          0.03          0.08         0.23 o                         
  -3   9  19          0.27          0.22         0.36 o                         
  -2   9  19          2.33          1.48         0.99 o                         
  -1   9  19          0.06          1.03         0.87 o                         
   0   9  19          0.16         -0.01         0.65 o                         
   1   9  19          0.00          0.37         0.50 o                         
   2   9  19          0.51          0.64         0.44 o                         
   3   9  19          0.00          0.28         0.36 o                         
  -4  10  19          0.03          0.03         0.23 o                         
  -3  10  19          0.01          0.10         0.30 o                         
  -2  10  19          0.53          0.51         0.79 o                         
  -1  10  19          0.16          0.32         0.60 o                         
   0  10  19          2.63          2.55         0.65 o                         
   1  10  19          0.68          0.64         0.56 o                         
   2  10  19          0.06          0.11         0.44 o                         
   3  10  19          0.10          0.16         0.37 o                         
  -3  11  19          0.07          0.12         0.29 o                         
  -2  11  19          0.02          0.11         0.55 o                         
  -1  11  19          0.31          0.93         0.50 o                         
   0  11  19          0.03          0.77         0.56 o                         
   1  11  19          0.01          0.72         0.49 o                         
   2  11  19          0.08          0.24         0.44 o                         
   3  11  19          0.40          0.66         0.45 o                         
  -3  12  19          0.06          0.11         0.27 o                         
  -2  12  19          0.30          1.58         0.55 o                         
  -1  12  19          0.61          0.72         0.48 o                         
   0  12  19          1.37          0.88         0.51 o                         
   1  12  19          0.47          0.28         0.45 o                         
   2  12  19          0.21          0.26         0.41 o                         
  -3  13  19          0.01          0.09         0.23 o                         
  -2  13  19          0.37          0.35         0.31 o                         
  -1  13  19          0.62          0.44         0.45 o                         
   0  13  19          2.16          2.54         0.49 o                         
   1  13  19          0.51          0.56         0.42 o                         
   2  13  19          0.03          0.07         0.37 o                         
  -2  14  19          0.02          0.02         0.32 o                         
  -1  14  19          0.26          0.36         0.39 o                         
   0  14  19          0.00          0.25         0.38 o                         
   1  14  19          1.12          1.35         0.41 o                         
  -1  15  19          0.34          0.25         0.44 o                         
   0  15  19          0.26          0.23         0.45 o                         
  -4   0  20          0.41          0.78         0.27 o                         
  -2   0  20          0.01          1.15         0.61 o                         
   0   0  20          1.02          2.16         0.97 o                         
   2   0  20          1.66          2.15         0.40 o                         
   4   0  20          1.47          1.46         0.37 o                         
  -5   1  20          0.13          0.15         0.15 o                         
  -4   1  20          0.13          0.10         0.18 o                         
  -3   1  20          0.02          0.71         0.29 o                         
  -2   1  20          0.85          0.92         0.23 o                         
  -1   1  20          0.55          1.69         0.36 o                         
   0   1  20          0.34          0.60         0.27 o                         
   1   1  20          0.33          0.52         0.21 o                         
   2   1  20          3.76          2.28         0.37 o                         
   3   1  20          0.37          0.54         0.22 o                         
   4   1  20          0.00          0.23         0.20 o                         
  -5   2  20          0.00          0.03         0.17 o                         
  -4   2  20          0.00          0.25         0.19 o                         
  -3   2  20          0.33          0.50         0.25 o                         
  -2   2  20          3.85          3.52         0.32 o                         
  -1   2  20          1.21          1.62         0.36 o                         
   0   2  20          0.65          0.75         0.49 o                         
   1   2  20          0.06          0.32         0.22 o                         
   2   2  20          0.60          0.53         0.24 o                         
   3   2  20          0.81          1.21         0.24 o                         
   4   2  20          0.96          0.72         0.22 o                         
  -5   3  20          0.01          0.04         0.20 o                         
  -4   3  20          0.21          0.40         0.24 o                         
  -3   3  20          0.60          1.74         0.44 o                         
  -2   3  20          0.24          0.23         0.25 o                         
  -1   3  20          4.85          3.90         0.66 o                         
   0   3  20          0.11          0.96         0.47 o                         
   1   3  20          0.56          0.23         0.25 o                         
   2   3  20          1.97          1.75         0.27 o                         
   3   3  20          0.39          0.41         0.24 o                         
   4   3  20          0.38          0.54         0.25 o                         
  -5   4  20          0.02          0.13         0.22 o                         
  -4   4  20          0.45          0.39         0.23 o                         
  -3   4  20          0.87          0.75         0.29 o                         
  -2   4  20         11.10         12.21         1.04 o                         
  -1   4  20          0.12          0.67         0.22 o                         
   0   4  20          1.18          0.57         0.19 o                         
   1   4  20          1.15          1.19         0.29 o                         
   2   4  20          1.77          1.51         0.30 o                         
   3   4  20          0.12          0.33         0.27 o                         
   4   4  20          0.48          0.40         0.35 o                         
  -4   5  20          0.05          0.13         0.23 o                         
  -3   5  20          3.97          3.27         0.47 o                         
  -2   5  20          0.81          0.51         0.27 o                         
  -1   5  20          0.29          0.81         0.49 o                         
   0   5  20          0.01          0.32         0.23 o                         
   1   5  20          0.11          1.91         0.41 o                         
   2   5  20          0.01          0.14         0.27 o                         
   3   5  20          0.35          0.60         0.29 o                         
   4   5  20          0.07          0.52         0.39 o                         
  -4   6  20          0.93          0.70         0.24 o                         
  -3   6  20          2.26          2.18         0.37 o                         
  -2   6  20          0.17          0.69         0.33 o                         
  -1   6  20          1.64          1.51         0.60 o                         
   0   6  20          2.11          1.77         0.45 o                         
   1   6  20          0.83          0.87         0.30 o                         
   2   6  20          0.02          0.25         0.31 o                         
   3   6  20          2.50          1.88         0.38 o                         
  -4   7  20          0.07          0.09         0.23 o                         
  -3   7  20          0.00          0.21         0.32 o                         
  -2   7  20          0.18          0.30         0.39 o                         
  -1   7  20          0.11          0.40         0.63 o                         
   0   7  20          2.02          1.28         0.63 o                         
   1   7  20          0.30          0.35         0.36 o                         
   2   7  20          0.05          0.38         0.34 o                         
   3   7  20          0.22          0.26         0.37 o                         
  -4   8  20          0.02          0.17         0.25 o                         
  -3   8  20          0.27          0.16         0.38 o                         
  -2   8  20          0.00          0.03         0.63 o                         
  -1   8  20          0.24          0.33         1.30 o                         
   0   8  20          0.02          0.87         1.03 o                         
   1   8  20          2.57          2.25         1.33 o                         
   2   8  20          0.05          0.46         0.40 o                         
   3   8  20          1.00          1.05         0.38 o                         
  -4   9  20          0.05          0.00         0.26 o                         
  -3   9  20          0.08          0.19         0.46 o                         
  -2   9  20          0.00         -0.03         1.06 o                         
  -1   9  20          0.08          0.49         1.00 o                         
   0   9  20          0.05         -0.02         0.67 o                         
   1   9  20          0.09          0.71         0.55 o                         
   2   9  20          0.00          0.16         0.43 o                         
   3   9  20          0.09          0.17         0.36 o                         
  -4  10  20          0.00          0.17         0.26 o                         
  -3  10  20          0.13          0.20         0.35 o                         
  -2  10  20          0.03          0.50         0.93 o                         
  -1  10  20          0.31          0.29         0.75 o                         
   0  10  20          0.81          1.06         0.65 o                         
   1  10  20          0.58          0.42         0.58 o                         
   2  10  20          1.29          0.92         0.47 o                         
   3  10  20          0.07          0.40         0.41 o                         
  -3  11  20          0.02          0.22         0.31 o                         
  -2  11  20          0.12          0.19         0.68 o                         
  -1  11  20          0.56          0.50         0.54 o                         
   0  11  20          1.68          1.86         0.65 o                         
   1  11  20          0.12          0.39         0.55 o                         
   2  11  20          0.11          0.37         0.47 o                         
  -3  12  20          0.36          0.28         0.32 o                         
  -2  12  20          0.19          0.12         0.50 o                         
  -1  12  20          1.16          0.91         0.53 o                         
   0  12  20          0.54          0.51         0.57 o                         
   1  12  20          0.64          0.57         0.53 o                         
   2  12  20          0.23          0.48         0.46 o                         
  -2  13  20          0.00          0.14         0.38 o                         
  -1  13  20          0.01          0.12         0.48 o                         
   0  13  20          0.48          0.51         0.48 o                         
   1  13  20          0.10          0.18         0.45 o                         
  -2  14  20          0.04          0.06         0.32 o                         
  -1  14  20          0.61          0.52         0.48 o                         
   0  14  20          0.00          0.24         0.45 o                         
   1  14  20          0.36          0.17         0.41 o                         
  -5   0  21          0.60          0.45         0.30 o                         
  -3   0  21          0.16          1.11         0.43 o                         
  -1   0  21          3.99          4.76         0.63 o                         
   1   0  21          0.48          0.86         0.28 o                         
   3   0  21          0.03          0.51         0.50 o                         
  -5   1  21          0.00         -0.01         0.19 o                         
  -4   1  21          0.68          0.50         0.19 o                         
  -3   1  21          0.04          0.11         0.20 o                         
  -2   1  21          2.07          2.52         0.32 o                         
  -1   1  21          2.19          1.80         0.35 o                         
   0   1  21          0.13          0.58         0.25 o                         
   1   1  21          0.56          0.58         0.22 o                         
   2   1  21          1.24          1.15         0.24 o                         
   3   1  21          0.00          0.30         0.22 o                         
   4   1  21          0.05          0.14         0.29 o                         
  -4   2  21          0.04          0.21         0.19 o                         
  -3   2  21          1.13          1.93         0.53 o                         
  -2   2  21          0.86          0.74         0.23 o                         
  -1   2  21          0.33          0.38         0.41 o                         
   0   2  21          1.38          1.75         0.52 o                         
   1   2  21          2.46          2.67         0.57 o                         
   2   2  21          0.03          0.19         0.23 o                         
   3   2  21          0.91          0.83         0.24 o                         
   4   2  21          0.72          0.93         0.33 o                         
  -4   3  21          0.00          0.18         0.23 o                         
  -3   3  21          0.62          0.27         0.28 o                         
  -2   3  21          4.24          5.80         0.48 o                         
  -1   3  21          0.90          0.76         0.19 o                         
   0   3  21          0.21          0.62         0.17 o                         
   1   3  21          0.07          0.77         0.49 o                         
   2   3  21          0.23          0.76         0.45 o                         
   3   3  21          0.11          0.38         0.24 o                         
  -4   4  21          0.01          0.07         0.24 o                         
  -3   4  21          0.04         -0.03         0.27 o                         
  -2   4  21          0.05          0.77         0.63 o                         
  -1   4  21          0.83          0.87         0.25 o                         
   0   4  21          0.00          0.68         0.18 o                         
   1   4  21          0.87          1.41         0.62 o                         
   2   4  21          8.75          7.87         1.00 o                         
   3   4  21          0.13          0.37         0.25 o                         
  -4   5  21          0.21          0.27         0.25 o                         
  -3   5  21          0.02          0.06         0.27 o                         
  -2   5  21          1.05          1.08         0.27 o                         
  -1   5  21          0.18          0.23         0.32 o                         
   0   5  21          0.50          0.47         0.21 o                         
   1   5  21          0.88          0.73         0.57 o                         
   2   5  21          0.46          0.87         0.28 o                         
   3   5  21          0.53          0.38         0.29 o                         
  -4   6  21          0.22          0.13         0.24 o                         
  -3   6  21          1.84          1.12         0.35 o                         
  -2   6  21          0.00          0.06         0.31 o                         
  -1   6  21          0.01          0.08         1.12 o                         
   0   6  21          0.25          0.22         0.35 o                         
   1   6  21          0.66          0.46         0.27 o                         
   2   6  21          0.15          0.37         0.29 o                         
   3   6  21          0.24          0.32         0.32 o                         
  -4   7  21          0.34          0.26         0.23 o                         
  -3   7  21          0.16          0.25         0.36 o                         
  -2   7  21          0.17          0.29         0.38 o                         
  -1   7  21          0.10          0.17         0.59 o                         
   0   7  21          2.77          1.93         0.56 o                         
   1   7  21          0.04          0.57         0.33 o                         
   2   7  21          0.04          0.54         0.34 o                         
   3   7  21          0.06          0.19         0.35 o                         
  -4   8  21          0.10          0.15         0.27 o                         
  -3   8  21          1.13          1.50         0.44 o                         
  -2   8  21          0.17          0.23         0.54 o                         
  -1   8  21          0.26          0.92         0.81 o                         
   0   8  21          0.41          1.29         0.79 o                         
   1   8  21          0.19          0.10         0.50 o                         
   2   8  21          0.21          1.02         0.40 o                         
   3   8  21          0.28          0.29         0.38 o                         
  -4   9  21          0.13          0.10         0.26 o                         
  -3   9  21          0.33          0.28         0.48 o                         
  -2   9  21          0.07         -0.41         1.20 o                         
  -1   9  21          0.39          0.68         1.13 o                         
   0   9  21          3.00          2.57         0.82 o                         
   1   9  21          0.00          0.09         0.56 o                         
   2   9  21          0.15          0.18         0.43 o                         
   3   9  21          0.01          0.15         0.38 o                         
  -3  10  21          0.27          0.21         0.54 o                         
  -2  10  21          0.41          0.91         1.13 o                         
  -1  10  21          0.04          0.45         0.93 o                         
   0  10  21          0.06          0.15         0.66 o                         
   1  10  21          0.16          0.50         0.63 o                         
   2  10  21          0.46          0.59         0.50 o                         
  -3  11  21          0.12          0.21         0.53 o                         
  -2  11  21          0.06          0.43         0.82 o                         
  -1  11  21          0.16          0.25         0.62 o                         
   0  11  21          0.02          0.08         0.64 o                         
   1  11  21          0.44          0.43         0.59 o                         
   2  11  21          0.18          0.15         0.49 o                         
  -2  12  21          0.10          0.39         0.74 o                         
  -1  12  21          0.04          0.15         0.54 o                         
   0  12  21          0.86          1.16         0.63 o                         
   1  12  21          0.02          0.09         0.57 o                         
  -2  13  21          0.15          0.23         0.45 o                         
  -1  13  21          0.11          0.21         0.52 o                         
   0  13  21          0.29          0.20         0.58 o                         
   1  13  21          0.76          0.62         0.51 o                         
  -1  14  21          1.67          1.49         0.56 o                         
   0  14  21          0.03          0.43         0.61 o                         
  -4   0  22          0.06          0.10         0.26 o                         
  -2   0  22          4.83          4.85         0.53 o                         
   0   0  22          1.00          1.48         1.88 o                         
   2   0  22          0.13          0.45         0.28 o                         
  -4   1  22          0.00          0.02         0.19 o                         
  -3   1  22          0.01          0.20         0.21 o                         
  -2   1  22          0.37          0.55         0.25 o                         
  -1   1  22          1.89          1.58         0.44 o                         
   0   1  22          0.63          0.49         0.25 o                         
   1   1  22          0.01          0.18         0.21 o                         
   2   1  22          1.24          1.94         0.34 o                         
   3   1  22          1.85          1.18         0.28 o                         
  -4   2  22          0.05          0.12         0.20 o                         
  -3   2  22          0.04          0.13         0.24 o                         
  -2   2  22          0.63          0.82         0.23 o                         
  -1   2  22          1.34          1.79         0.43 o                         
   0   2  22          0.26          0.48         0.24 o                         
   1   2  22          6.48          5.00         0.56 o                         
   2   2  22          0.05          0.31         0.22 o                         
   3   2  22          0.34          0.47         0.24 o                         
  -4   3  22          0.02          0.17         0.23 o                         
  -3   3  22          1.46          1.30         0.29 o                         
  -2   3  22          0.12          0.26         0.25 o                         
  -1   3  22          2.39          4.02         2.27 o                         
   0   3  22          0.31          0.26         0.17 o                         
   1   3  22          0.05          0.47         0.23 o                         
   2   3  22          0.02          0.26         0.24 o                         
   3   3  22          0.01          0.25         0.24 o                         
  -4   4  22          0.23          0.57         0.27 o                         
  -3   4  22          0.57          1.06         0.36 o                         
  -2   4  22          2.17          3.93         1.39 o                         
  -1   4  22          0.06          0.61         0.12 o                         
   0   4  22          0.10          0.71         0.30 o                         
   1   4  22          1.00          1.17         0.34 o                         
   2   4  22          0.51          0.60         0.28 o                         
   3   4  22          0.78          0.70         0.27 o                         
  -4   5  22          0.34          0.26         0.27 o                         
  -3   5  22          1.06          1.85         0.35 o                         
  -2   5  22          0.01          0.36         0.24 o                         
  -1   5  22          0.31          0.54         0.31 o                         
   0   5  22          0.85          0.65         0.20 o                         
   1   5  22          0.88          1.23         0.40 o                         
   2   5  22          0.09          0.28         0.28 o                         
   3   5  22          0.52          0.56         0.29 o                         
  -4   6  22          0.03          0.04         0.25 o                         
  -3   6  22          0.49          0.62         0.32 o                         
  -2   6  22          0.41          0.53         0.28 o                         
  -1   6  22          0.39          0.42         1.26 o                         
   0   6  22          0.42          0.72         0.42 o                         
   1   6  22          0.25          0.61         0.30 o                         
   2   6  22          0.22          0.26         0.31 o                         
   3   6  22          2.53          2.03         0.42 o                         
  -4   7  22          0.01          0.05         0.27 o                         
  -3   7  22          0.08          0.33         0.34 o                         
  -2   7  22          0.01          0.23         0.35 o                         
  -1   7  22          4.49          4.62         1.12 o                         
   0   7  22          0.29          0.55         0.48 o                         
   1   7  22          0.18          0.47         0.46 o                         
   2   7  22          2.65          2.02         0.38 o                         
   3   7  22          0.01          0.18         0.39 o                         
  -4   8  22          0.00          0.15         0.26 o                         
  -3   8  22          0.02          0.12         0.40 o                         
  -2   8  22          0.32          0.43         0.51 o                         
  -1   8  22          0.31          0.56         0.74 o                         
   0   8  22          1.32          2.00         0.83 o                         
   1   8  22          0.03          0.46         0.72 o                         
   2   8  22          0.00          0.14         0.37 o                         
  -3   9  22          0.46          0.54         0.49 o                         
  -2   9  22          0.29          0.10         0.97 o                         
  -1   9  22          0.01          0.33         1.25 o                         
   0   9  22          0.09         -0.02         0.86 o                         
   1   9  22          0.30          0.42         0.57 o                         
   2   9  22          0.03          0.20         0.43 o                         
  -3  10  22          0.17          0.38         0.56 o                         
  -2  10  22          0.02         -0.34         1.45 o                         
  -1  10  22          1.47          1.30         1.13 o                         
   0  10  22          0.34          0.32         0.70 o                         
   1  10  22          0.11          0.65         0.60 o                         
   2  10  22          0.16          0.05         0.49 o                         
  -3  11  22          0.01          0.05         0.62 o                         
  -2  11  22          0.00          0.31         1.04 o                         
  -1  11  22          0.00          0.04         0.74 o                         
   0  11  22          0.02          0.27         0.67 o                         
   1  11  22          0.00          0.06         0.64 o                         
   2  11  22          0.30          0.34         0.58 o                         
  -2  12  22          0.28          0.79         0.82 o                         
  -1  12  22          0.67          0.62         0.59 o                         
   0  12  22          0.28          0.15         0.68 o                         
   1  12  22          0.11          0.50         0.67 o                         
  -1  13  22          1.10          1.05         0.59 o                         
   0  13  22          0.59          0.57         0.63 o                         
  -3   0  23          0.14          0.37         0.30 o                         
  -1   0  23          0.02          3.43         0.80 o                         
   1   0  23          2.21          2.32         0.35 o                         
   3   0  23          0.83          0.62         0.27 o                         
  -4   1  23          0.01          0.13         0.20 o                         
  -3   1  23          0.16          0.19         0.21 o                         
  -2   1  23          0.49          0.52         0.24 o                         
  -1   1  23          0.08          0.18         0.26 o                         
   0   1  23          0.01          0.15         0.25 o                         
   1   1  23          1.89          2.18         0.31 o                         
   2   1  23          0.63          0.74         0.22 o                         
   3   1  23          0.05          0.19         0.38 o                         
  -4   2  23          0.07          0.19         0.21 o                         
  -3   2  23          1.32          1.33         0.25 o                         
  -2   2  23          0.13          0.25         0.22 o                         
  -1   2  23          0.26          0.75         0.34 o                         
   0   2  23          0.18          0.84         0.70 o                         
   1   2  23          0.43          0.54         0.24 o                         
   2   2  23          0.55          0.59         0.24 o                         
   3   2  23          1.16          0.97         0.25 o                         
  -4   3  23          0.25          0.47         0.24 o                         
  -3   3  23          0.06          0.31         0.28 o                         
  -2   3  23          1.33          2.07         1.07 o                         
  -1   3  23          0.24          0.53         0.28 o                         
   0   3  23          1.11          0.71         0.20 o                         
   1   3  23          3.12          2.56         0.39 o                         
   2   3  23          0.01          0.39         0.24 o                         
   3   3  23          0.55          0.70         0.25 o                         
  -4   4  23          0.51          0.53         0.28 o                         
  -3   4  23          2.76          2.94         0.37 o                         
  -2   4  23          0.04          0.31         0.22 o                         
  -1   4  23          0.41          1.64         1.00 o                         
   0   4  23          1.31          0.95         0.19 o                         
   1   4  23          1.36          1.19         0.43 o                         
   2   4  23          0.17          0.36         0.26 o                         
   3   4  23          0.43          0.37         0.33 o                         
  -4   5  23          0.94          0.42         0.31 o                         
  -3   5  23          0.27          0.44         0.30 o                         
  -2   5  23          0.01          0.23         0.22 o                         
  -1   5  23          0.00          0.18         0.27 o                         
   0   5  23          0.00          0.18         0.19 o                         
   1   5  23          0.16          0.17         0.52 o                         
   2   5  23          0.34          0.14         0.28 o                         
   3   5  23          0.03          0.31         0.32 o                         
  -4   6  23          0.39          0.55         0.33 o                         
  -3   6  23          0.01          0.03         0.29 o                         
  -2   6  23          0.76          0.80         0.29 o                         
  -1   6  23          0.43          0.37         0.53 o                         
   0   6  23          0.16          0.93         0.38 o                         
   1   6  23          0.03          0.44         0.39 o                         
   2   6  23          2.18          2.22         0.35 o                         
   3   6  23          0.39          0.47         0.38 o                         
  -3   7  23          0.00          0.12         0.33 o                         
  -2   7  23          0.00          0.46         0.35 o                         
  -1   7  23          0.86          0.95         0.60 o                         
   0   7  23          0.21          0.31         0.45 o                         
   1   7  23          0.10          0.49         0.31 o                         
   2   7  23          0.35          0.42         0.31 o                         
  -3   8  23          0.00          0.21         0.40 o                         
  -2   8  23          0.04          0.16         0.45 o                         
  -1   8  23          0.30          0.74         0.70 o                         
   0   8  23          0.98          0.41         0.68 o                         
   1   8  23          0.08          0.60         0.44 o                         
   2   8  23          0.79          1.07         0.38 o                         
  -3   9  23          0.04          0.77         0.50 o                         
  -2   9  23          0.03          0.25         0.86 o                         
  -1   9  23          0.10          0.70         1.00 o                         
   0   9  23          0.06          0.42         1.05 o                         
   1   9  23          0.09          0.16         0.57 o                         
   2   9  23          0.02          0.38         0.43 o                         
  -3  10  23          0.00          0.06         0.77 o                         
  -2  10  23          0.01          0.08         1.69 o                         
  -1  10  23          0.80          1.15         1.24 o                         
   0  10  23          0.49          0.36         0.77 o                         
   1  10  23          1.24          1.17         0.65 o                         
   2  10  23          0.15          0.41         0.54 o                         
  -2  11  23          0.17          0.08         1.30 o                         
  -1  11  23          0.35          0.31         0.93 o                         
   0  11  23          0.06          0.33         0.71 o                         
   1  11  23          0.08          0.33         0.66 o                         
  -1  12  23          0.16          0.27         0.65 o                         
   0  12  23          0.72          0.84         0.71 o                         
  -4   0  24          0.01          0.35         0.27 o                         
  -2   0  24          2.49          2.38         0.45 o                         
   0   0  24          0.02          0.30         0.83 o                         
   2   0  24          0.42          0.67         0.28 o                         
  -4   1  24          0.05          0.00         0.21 o                         
  -3   1  24          1.26          1.18         0.23 o                         
  -2   1  24          0.70          0.48         0.25 o                         
  -1   1  24          0.32          0.44         0.25 o                         
   0   1  24          0.68          0.46         0.40 o                         
   1   1  24          0.61          0.70         0.23 o                         
   2   1  24          0.12          0.30         0.21 o                         
   3   1  24          0.25          0.43         0.29 o                         
  -4   2  24          0.10          0.36         0.24 o                         
  -3   2  24          0.02         -0.01         0.21 o                         
  -2   2  24          0.11          0.24         0.23 o                         
  -1   2  24          0.52          1.29         0.87 o                         
   0   2  24          1.09          0.93         0.35 o                         
   1   2  24          0.12          0.57         0.24 o                         
   2   2  24          0.43          0.58         0.25 o                         
   3   2  24          0.92          0.80         0.30 o                         
  -4   3  24          0.11          0.33         0.29 o                         
  -3   3  24          0.51          0.97         0.30 o                         
  -2   3  24          0.38          0.41         0.22 o                         
  -1   3  24          0.04          0.41         0.28 o                         
   0   3  24          0.26          0.90         0.43 o                         
   1   3  24          0.22          0.14         0.24 o                         
   2   3  24          0.09          0.40         0.27 o                         
   3   3  24          0.00          0.05         0.30 o                         
  -4   4  24          0.04          0.38         0.60 o                         
  -3   4  24          0.01          0.06         0.29 o                         
  -2   4  24          0.46          0.57         0.23 o                         
  -1   4  24          0.17          0.13         0.47 o                         
   0   4  24          0.86          1.41         0.23 o                         
   1   4  24          5.58          5.18         0.81 o                         
   2   4  24          0.05          0.17         0.26 o                         
   3   4  24          0.08          0.45         0.33 o                         
  -4   5  24          0.00          0.31         0.39 o                         
  -3   5  24          0.50          0.45         0.29 o                         
  -2   5  24          0.01          0.05         0.21 o                         
  -1   5  24          0.18          0.25         0.24 o                         
   0   5  24          0.67          0.94         0.39 o                         
   1   5  24          0.01          0.25         0.74 o                         
   2   5  24          0.21          0.21         0.29 o                         
  -3   6  24          0.03          0.17         0.29 o                         
  -2   6  24          0.25          0.26         0.27 o                         
  -1   6  24          0.08          0.22         0.51 o                         
   0   6  24          0.68          0.72         0.27 o                         
   1   6  24          0.37          0.74         0.28 o                         
   2   6  24          0.24          0.08         0.29 o                         
  -3   7  24          0.07          0.08         0.33 o                         
  -2   7  24          0.01          0.24         0.35 o                         
  -1   7  24          1.25          0.48         0.57 o                         
   0   7  24          0.00          0.25         0.42 o                         
   1   7  24          0.04          0.12         0.27 o                         
   2   7  24          0.49          0.38         0.31 o                         
  -3   8  24          0.01          0.08         0.38 o                         
  -2   8  24          0.33          0.38         0.43 o                         
  -1   8  24          0.01          0.30         0.62 o                         
   0   8  24          0.01         -0.03         0.53 o                         
   1   8  24          0.04          0.23         0.62 o                         
   2   8  24          0.27          0.50         0.36 o                         
  -3   9  24          0.03          0.36         0.57 o                         
  -2   9  24          0.21          0.10         0.72 o                         
  -1   9  24          1.26          0.80         1.00 o                         
   0   9  24          0.00          0.36         0.93 o                         
   1   9  24          0.02          0.07         0.55 o                         
  -2  10  24          0.02         -0.33         1.89 o                         
  -1  10  24          0.03          0.24         1.33 o                         
   0  10  24          0.08         -0.11         0.87 o                         
   1  10  24          0.53          0.70         0.63 o                         
  -2  11  24          0.22          1.89         1.96 o                         
  -1  11  24          0.00          0.23         1.14 o                         
   0  11  24          0.04          0.28         0.73 o                         
  -3   0  25          0.53          0.51         0.31 o                         
  -1   0  25          0.24          3.16         1.54 o                         
   1   0  25          0.02          1.14         0.40 o                         
  -4   1  25          0.02          0.16         0.21 o                         
  -3   1  25          0.11          0.11         0.21 o                         
  -2   1  25          0.20          0.24         0.25 o                         
  -1   1  25          0.29          0.27         0.25 o                         
   0   1  25          0.02          0.12         0.25 o                         
   1   1  25          0.72          0.73         0.23 o                         
   2   1  25          1.96          1.48         0.24 o                         
  -4   2  25          0.00          0.08         0.23 o                         
  -3   2  25          0.19          0.40         0.22 o                         
  -2   2  25          0.08          0.46         0.25 o                         
  -1   2  25          0.17          0.77         0.35 o                         
   0   2  25          3.73          2.63         1.05 o                         
   1   2  25          0.00          0.21         0.24 o                         
   2   2  25          0.37          0.57         0.24 o                         
  -3   3  25          0.10          0.13         0.27 o                         
  -2   3  25          1.08          1.26         0.42 o                         
  -1   3  25          0.82          0.72         0.47 o                         
   0   3  25          0.00          0.20         0.20 o                         
   1   3  25          0.00          0.12         0.23 o                         
   2   3  25          0.20          0.15         0.25 o                         
  -3   4  25          0.53          0.58         0.30 o                         
  -2   4  25          0.03          0.39         0.22 o                         
  -1   4  25          0.01          0.15         0.46 o                         
   0   4  25          0.39          0.61         0.15 o                         
   1   4  25          0.23          0.57         0.37 o                         
   2   4  25          0.82          1.25         0.28 o                         
  -3   5  25          0.01          0.05         0.52 o                         
  -2   5  25          0.12          0.06         0.22 o                         
  -1   5  25          0.08          0.06         0.41 o                         
   0   5  25          0.08          0.01         0.18 o                         
   1   5  25          0.01          0.16         0.26 o                         
   2   5  25          0.30          0.43         0.30 o                         
  -3   6  25          0.06          0.12         0.29 o                         
  -2   6  25          0.00          0.26         0.27 o                         
  -1   6  25          0.27          0.05         0.42 o                         
   0   6  25          0.07          0.38         0.23 o                         
   1   6  25          0.08          0.11         0.26 o                         
   2   6  25          2.56          2.05         0.36 o                         
  -3   7  25          0.01          0.09         0.31 o                         
  -2   7  25          1.45          1.06         0.37 o                         
  -1   7  25          0.21          0.42         0.45 o                         
   0   7  25          0.00          0.12         0.38 o                         
   1   7  25          2.69          1.81         0.48 o                         
   2   7  25          0.15          0.17         0.35 o                         
  -2   8  25          0.12          0.09         0.84 o                         
  -1   8  25          0.43          1.01         0.62 o                         
   0   8  25          0.09          0.40         0.50 o                         
   1   8  25          0.05          0.14         0.36 o                         
  -2   9  25          0.06          0.20         0.64 o                         
  -1   9  25          0.04          0.36         0.80 o                         
   0   9  25          0.30          0.85         0.91 o                         
   1   9  25          0.21          0.31         0.53 o                         
  -1  10  25          0.07          0.12         1.52 o                         
   0  10  25          0.05          0.16         1.05 o                         
  -2   0  26          0.11          0.61         0.31 o                         
   0   0  26          2.47          2.45         2.24 o                         
   2   0  26          0.29          0.57         0.27 o                         
  -3   1  26          0.31          0.37         0.22 o                         
  -2   1  26          0.01          0.06         0.24 o                         
  -1   1  26          0.06          0.28         0.26 o                         
   0   1  26          0.46          0.30         0.38 o                         
   1   1  26          0.50          0.84         0.23 o                         
   2   1  26          0.21          0.20         0.21 o                         
  -3   2  26          0.04          0.12         0.21 o                         
  -2   2  26          0.00          0.08         0.25 o                         
  -1   2  26          0.00          0.18         0.31 o                         
   0   2  26          0.62          0.73         0.32 o                         
   1   2  26          0.33          0.53         0.25 o                         
   2   2  26          0.77          0.69         0.24 o                         
  -3   3  26          0.29          0.20         0.26 o                         
  -2   3  26          0.08          0.20         0.22 o                         
  -1   3  26          1.04          0.54         0.43 o                         
   0   3  26          2.39          2.47         0.99 o                         
   1   3  26          0.04          0.08         0.23 o                         
   2   3  26          0.53          0.40         0.26 o                         
  -3   4  26          0.02          0.08         0.27 o                         
  -2   4  26          0.16          0.32         0.21 o                         
  -1   4  26          0.22          0.76         0.56 o                         
   0   4  26          0.52          0.88         0.36 o                         
   1   4  26          0.32          0.68         0.26 o                         
   2   4  26          0.18          0.09         0.26 o                         
  -3   5  26          0.01          0.08         0.27 o                         
  -2   5  26          0.01          0.25         0.21 o                         
  -1   5  26          0.00          0.15         0.51 o                         
   0   5  26          0.30          0.72         0.30 o                         
   1   5  26          0.28          0.20         0.70 o                         
   2   5  26          0.02          0.18         0.33 o                         
  -3   6  26          0.16          0.21         0.28 o                         
  -2   6  26          0.14          0.35         0.25 o                         
  -1   6  26          0.05          0.33         0.49 o                         
   0   6  26          0.00          0.21         0.22 o                         
   1   6  26          1.26          1.34         0.30 o                         
  -2   7  26          0.20          0.35         0.33 o                         
  -1   7  26          0.20          0.13         0.53 o                         
   0   7  26          0.05          0.32         0.33 o                         
   1   7  26          0.44          2.00         0.83 o                         
  -2   8  26          0.23          0.41         0.86 o                         
  -1   8  26          0.24          0.29         0.49 o                         
   0   8  26          0.01         -0.02         0.48 o                         
   1   8  26          0.29          0.26         0.36 o                         
  -1   9  26          0.12          0.15         0.71 o                         
   0   9  26          0.23          0.48         0.76 o                         
  -3   0  27          0.74          0.89         0.34 o                         
  -1   0  27          0.00          0.44         0.38 o                         
   1   0  27          0.67          1.00         0.32 o                         
  -3   1  27          0.10          0.07         0.22 o                         
  -2   1  27          0.04          0.12         0.23 o                         
  -1   1  27          0.29          0.32         0.26 o                         
   0   1  27          0.02          0.17         0.25 o                         
   1   1  27          0.38          0.72         0.23 o                         
   2   1  27          0.41          0.43         0.24 o                         
  -3   2  27          0.00          0.03         0.20 o                         
  -2   2  27          0.32          0.23         0.24 o                         
  -1   2  27          0.51          0.48         0.34 o                         
   0   2  27          0.19          0.37         0.27 o                         
   1   2  27          0.04          0.18         0.25 o                         
  -3   3  27          0.04          0.12         0.23 o                         
  -2   3  27          0.01          0.30         0.22 o                         
  -1   3  27          0.04          0.27         0.51 o                         
   0   3  27          0.14          0.17         0.29 o                         
   1   3  27          0.01          0.32         0.25 o                         
  -2   4  27          0.04          0.21         0.19 o                         
  -1   4  27          0.49          0.45         0.42 o                         
   0   4  27          2.53          2.46         0.36 o                         
   1   4  27          0.00          0.12         0.25 o                         
  -2   5  27          0.01          0.09         0.20 o                         
  -1   5  27          0.64          0.61         0.48 o                         
   0   5  27          0.19          0.34         0.19 o                         
   1   5  27          0.00          0.31         0.27 o                         
  -2   6  27          0.00          0.02         0.30 o                         
  -1   6  27          0.19         -0.22         0.52 o                         
   0   6  27          0.32          0.46         0.22 o                         
   1   6  27          0.13          0.04         0.26 o                         
  -2   7  27          0.67          0.65         0.31 o                         
  -1   7  27          0.01          0.00         0.52 o                         
   0   7  27          0.12          0.15         0.31 o                         
  -1   8  27          0.00          0.00         0.57 o                         
   0   8  27          0.02          0.29         0.47 o                         
  -2   0  28          0.17          0.20         0.34 o                         
   0   0  28          0.11          0.26         0.35 o                         
  -2   1  28          0.05          0.10         0.24 o                         
  -1   1  28          0.25          0.42         0.27 o                         
   0   1  28          0.34          0.34         0.25 o                         
   1   1  28          1.49          1.09         0.25 o                         
  -2   2  28          0.00          0.08         0.26 o                         
  -1   2  28          2.04          2.08         0.71 o                         
   0   2  28          0.09          0.18         0.28 o                         
   1   2  28          0.10          0.06         0.33 o                         
  -2   3  28          0.34          0.26         0.25 o                         
  -1   3  28          0.01          0.09         0.40 o                         
   0   3  28          0.08          0.02         0.73 o                         
   1   3  28          0.58          0.51         0.26 o                         
  -2   4  28          0.00          0.01         0.19 o                         
  -1   4  28          0.00          0.05         0.44 o                         
   0   4  28          0.04          0.16         0.20 o                         
   1   4  28          0.69          0.82         0.41 o                         
  -2   5  28          0.01          0.29         0.23 o                         
  -1   5  28          0.00          0.06         0.50 o                         
   0   5  28          0.04          0.16         0.19 o                         
  -1   6  28          0.00          0.29         0.40 o                         
   0   6  28          0.01          0.25         0.20 o                         
  -1   0  29          0.74          1.24         1.02 o                         
  -2   1  29          0.02          0.03         0.25 o                         
  -1   1  29          0.03          0.32         0.27 o                         
   0   1  29          0.11          0.08         0.43 o                         
  -1   2  29          0.29          0.21         0.30 o                         
   0   2  29          0.03          0.16         0.28 o                         
  -1   3  29          0.91          0.42         0.53 o                         
   0   3  29          0.03          0.17         0.26 o                         
  -1   4  29          0.12          0.26         0.45 o                         
                                                                                
