# Supplementary material for: Semi-automated MicroED system unveils multiple polymorphs in fish-derived guanine crystals
Source: Acta Crystallogr C Struct Chem. 2026 Jun 22;82(Pt 7):310–23. doi: 10.1107/S2053229626006236 (PMC13330800; doi:10.1107/S2053229626006236)
Supplement: Supplementary file 9 [file c-82-00310-2531601_synga_ph10sup9.hkl]

data_2531601_synga_ph10                                                         
_shelx_title ' syn_basic_alpha_a.res in P2(1)/c'                                
_shelx_refln_list_code          4                                               
_shelx_F_calc_maximum       72.40                                               
_exptl_crystal_F_000       112.91                                               
_reflns_d_resolution_high  0.5501                                               
                                                                                
loop_                                                                           
 _space_group_symop_operation_xyz                                               
 'x, y, z'                                                                      
 '-x, y+1/2, -z+1/2'                                                            
 '-x, -y, -z'                                                                   
 'x, -y-1/2, z-1/2'                                                             
                                                                                
_cell_length_a     3.6114                                                       
_cell_length_b     9.8783                                                       
_cell_length_c    16.6536                                                       
_cell_angle_alpha  90.000                                                       
_cell_angle_beta   95.693                                                       
_cell_angle_gamma  90.000                                                       
                                                                                
_shelx_F_squared_multiplier     1.000                                           
                                                                                
loop_                                                                           
 _refln_index_h                                                                 
 _refln_index_k                                                                 
 _refln_index_l                                                                 
 _refln_F_squared_calc                                                          
 _refln_F_squared_meas                                                          
 _refln_F_squared_sigma                                                         
 _refln_observed_status                                                         
   1   0   0        217.50        204.39        11.15 o                         
   2   0   0         56.14         76.05         3.91 o                         
   3   0   0          9.84         15.13         1.63 o                         
   4   0   0          0.48          1.61         0.48 o                         
   5   0   0          0.63          0.70         0.30 o                         
   6   0   0          0.53          0.37         0.31 o                         
   1   1   0        730.31        608.81        27.06 o                         
   2   1   0          5.00          3.95         0.63 o                         
   3   1   0          0.50          0.97         0.21 o                         
   4   1   0          0.04          1.09         0.28 o                         
   5   1   0          0.07          0.25         0.21 o                         
   6   1   0          0.22          0.22         0.21 o                         
   0   2   0        215.44        200.68         6.70 o                         
   1   2   0          4.83          4.93         0.60 o                         
   2   2   0         20.57         64.16         2.40 o                         
   3   2   0          2.90          2.72         0.27 o                         
   4   2   0          0.79          1.03         0.20 o                         
   5   2   0          0.34          0.45         0.21 o                         
   6   2   0          0.00          0.05         0.21 o                         
   1   3   0          1.85          1.99         0.14 o                         
   2   3   0          2.72          3.15         0.22 o                         
   3   3   0          4.28          3.07         0.23 o                         
   4   3   0          1.56          1.11         0.20 o                         
   5   3   0          0.06          0.20         0.20 o                         
   6   3   0          0.08          0.07         0.20 o                         
   0   4   0         37.31         63.56         2.08 o                         
   1   4   0         13.66         10.41         0.30 o                         
   2   4   0          0.08          0.52         0.13 o                         
   3   4   0         10.62         10.43         0.50 o                         
   4   4   0          1.33          1.08         0.20 o                         
   5   4   0          0.09          0.37         0.20 o                         
   6   4   0          0.00          0.02         0.20 o                         
   1   5   0          0.99          1.50         0.17 o                         
   2   5   0         47.59         49.27         1.39 o                         
   3   5   0          0.92          1.52         0.15 o                         
   4   5   0          1.29          1.04         0.18 o                         
   5   5   0          0.00          0.19         0.19 o                         
   6   5   0          0.00          0.06         0.20 o                         
   0   6   0         31.73         29.04         0.93 o                         
   1   6   0          5.00          3.99         0.15 o                         
   2   6   0         11.20         11.52         0.46 o                         
   3   6   0          4.43          3.64         0.29 o                         
   4   6   0          0.00          0.26         0.14 o                         
   5   6   0          0.00          0.23         0.17 o                         
   6   6   0          0.01          0.09         0.20 o                         
   1   7   0         33.45         36.84         1.01 o                         
   2   7   0          0.76          0.80         0.13 o                         
   3   7   0          0.35          0.68         0.13 o                         
   4   7   0          0.76          0.71         0.15 o                         
   5   7   0          0.14          0.20         0.15 o                         
   6   7   0          0.02          0.06         0.22 o                         
   0   8   0         39.71         34.96         1.12 o                         
   1   8   0          2.18          2.79         0.26 o                         
   2   8   0          0.25          0.61         0.14 o                         
   3   8   0          1.13          1.41         0.15 o                         
   4   8   0          0.75          0.60         0.23 o                         
   5   8   0          0.06          0.14         0.14 o                         
   1   9   0          2.35          3.75         0.30 o                         
   2   9   0          0.73          0.98         0.17 o                         
   3   9   0          2.89          2.31         0.17 o                         
   4   9   0          0.08          0.13         0.12 o                         
   5   9   0          0.00          0.03         0.14 o                         
   0  10   0          1.31          2.70         0.21 o                         
   1  10   0          4.89          4.90         0.22 o                         
   2  10   0          1.10          1.03         0.11 o                         
   3  10   0          0.00          0.12         0.12 o                         
   4  10   0          0.03          0.15         0.12 o                         
   5  10   0          0.27          0.17         0.13 o                         
   1  11   0          6.91          7.41         0.34 o                         
   2  11   0          1.55          1.30         0.12 o                         
   3  11   0          0.17          0.22         0.13 o                         
   4  11   0          0.01          0.15         0.11 o                         
   5  11   0          0.06          0.07         0.12 o                         
   0  12   0          0.01          0.33         0.13 o                         
   1  12   0          0.21          0.55         0.06 o                         
   2  12   0          0.00          0.37         0.10 o                         
   3  12   0          2.70          2.31         0.15 o                         
   4  12   0          0.28          0.24         0.12 o                         
   1  13   0          0.08          0.30         0.07 o                         
   2  13   0          0.38          0.43         0.09 o                         
   3  13   0          0.82          0.66         0.11 o                         
   4  13   0          0.03          0.12         0.13 o                         
   0  14   0          0.00          0.25         0.12 o                         
   1  14   0          0.07          0.18         0.06 o                         
   2  14   0          0.25          0.30         0.08 o                         
   3  14   0          0.03          0.08         0.11 o                         
   4  14   0          0.14          0.11         0.08 o                         
   1  15   0          0.00          0.08         0.06 o                         
   2  15   0          0.00          0.18         0.07 o                         
   3  15   0          0.02          0.04         0.10 o                         
   0  16   0          5.94          5.38         0.24 o                         
   1  16   0          0.29          0.31         0.09 o                         
   2  16   0          0.25          0.34         0.07 o                         
   1  17   0          1.99          1.87         0.11 o                         
   2  17   0          0.03          0.10         0.07 o                         
  -6   1   1          0.07          0.09         0.20 o                         
  -5   1   1          0.33          0.35         0.20 o                         
  -4   1   1          0.80          1.12         0.19 o                         
  -3   1   1          0.16          0.45         0.16 o                         
  -2   1   1          4.67          3.90         0.34 o                         
  -1   1   1         47.71         55.64         1.48 o                         
   0   1   1         14.17         21.21         0.92 o                         
   1   1   1        149.81        196.98         7.32 o                         
   2   1   1         10.84          9.15         0.79 o                         
   3   1   1          0.73          1.36         0.22 o                         
   4   1   1          0.06          0.26         0.21 o                         
   5   1   1          0.05          0.27         0.22 o                         
   6   1   1          0.11          0.07         0.22 o                         
  -6   2   1          0.01          0.03         0.19 o                         
  -5   2   1          0.22          0.25         0.19 o                         
  -4   2   1          0.03          0.24         0.17 o                         
  -3   2   1          1.62          2.50         0.32 o                         
  -2   2   1          6.31          5.65         0.53 o                         
  -1   2   1        211.79        220.69        10.55 o                         
   0   2   1        103.32        110.20         3.56 o                         
   1   2   1         19.26         21.17         2.41 o                         
   2   2   1         54.42         57.63         2.06 o                         
   3   2   1          5.92          3.72         0.34 o                         
   4   2   1          0.06          0.39         0.21 o                         
   5   2   1          0.01          0.13         0.23 o                         
   6   2   1          0.05          0.08         0.22 o                         
  -6   3   1          0.01         -0.01         0.19 o                         
  -5   3   1          0.00          0.07         0.18 o                         
  -4   3   1          0.00          0.35         0.18 o                         
  -3   3   1          0.70          0.67         0.16 o                         
  -2   3   1         20.92         20.55         0.61 o                         
  -1   3   1        202.28        200.68         5.77 o                         
   0   3   1         72.91         87.10         1.89 o                         
   1   3   1          8.46          8.07         0.60 o                         
   2   3   1         55.79         49.36         1.77 o                         
   3   3   1          2.73          2.59         0.24 o                         
   4   3   1          0.02          0.54         0.22 o                         
   5   3   1          0.00          0.22         0.23 o                         
   6   3   1          0.00          0.01         0.22 o                         
  -6   4   1          0.01          0.05         0.18 o                         
  -5   4   1          0.06          0.10         0.18 o                         
  -4   4   1          0.23          0.33         0.17 o                         
  -3   4   1         13.78         17.32         0.85 o                         
  -2   4   1         36.78         37.49         1.38 o                         
  -1   4   1         24.57         20.29         0.70 o                         
   0   4   1          0.02          0.37         0.06 o                         
   1   4   1          2.64          2.70         0.28 o                         
   2   4   1          7.61          5.67         0.52 o                         
   3   4   1         13.49         12.20         0.72 o                         
   4   4   1          3.07          3.92         0.28 o                         
   5   4   1          0.05          0.28         0.23 o                         
   6   4   1          0.00          0.06         0.22 o                         
  -6   5   1          0.11          0.11         0.18 o                         
  -5   5   1          0.49          0.36         0.18 o                         
  -4   5   1          0.11          0.42         0.15 o                         
  -3   5   1          0.87          1.27         0.13 o                         
  -2   5   1          5.89          6.84         0.37 o                         
  -1   5   1         15.82         12.68         0.63 o                         
   0   5   1         14.12         12.85         0.32 o                         
   1   5   1          5.60          5.08         0.26 o                         
   2   5   1          0.18          0.93         0.21 o                         
   3   5   1          2.15          2.13         0.18 o                         
   4   5   1          0.12          0.75         0.19 o                         
   5   5   1          0.06          0.11         0.21 o                         
   6   5   1          0.10          0.16         0.21 o                         
  -6   6   1          0.01          0.06         0.18 o                         
  -5   6   1          0.01          0.07         0.16 o                         
  -4   6   1          0.01          0.18         0.14 o                         
  -3   6   1          0.26          0.92         0.20 o                         
  -2   6   1          0.42          0.55         0.12 o                         
  -1   6   1         43.77         46.64         1.07 o                         
   0   6   1          0.16          0.30         0.07 o                         
   1   6   1          4.11          3.27         0.14 o                         
   2   6   1         23.89         21.42         0.79 o                         
   3   6   1          0.06          0.35         0.14 o                         
   4   6   1          0.00          0.33         0.17 o                         
   5   6   1          0.01          0.22         0.20 o                         
   6   6   1          0.03          0.04         0.21 o                         
  -6   7   1          0.00          0.04         0.18 o                         
  -5   7   1          0.10          0.20         0.14 o                         
  -4   7   1          0.94          0.74         0.14 o                         
  -3   7   1          5.81          5.88         0.25 o                         
  -2   7   1          2.51          2.13         0.14 o                         
  -1   7   1         15.25         14.12         0.36 o                         
   0   7   1          6.75          5.73         0.18 o                         
   1   7   1          1.57          2.18         0.22 o                         
   2   7   1          6.14          5.72         0.23 o                         
   3   7   1          3.97          3.54         0.19 o                         
   4   7   1          1.47          1.38         0.17 o                         
   5   7   1          0.15          0.20         0.17 o                         
  -5   8   1          1.77          1.70         0.15 o                         
  -4   8   1          0.04          0.17         0.13 o                         
  -3   8   1          4.87          5.04         0.21 o                         
  -2   8   1         12.93         11.63         0.45 o                         
  -1   8   1          0.58          1.49         0.17 o                         
   0   8   1        163.06        191.29         4.84 o                         
   1   8   1        111.43        127.32         3.18 o                         
   2   8   1          1.33          1.44         0.13 o                         
   3   8   1          3.46          3.46         0.18 o                         
   4   8   1          0.41          0.60         0.15 o                         
   5   8   1          0.11          0.15         0.15 o                         
  -5   9   1          0.05          0.08         0.12 o                         
  -4   9   1          1.62          1.84         0.15 o                         
  -3   9   1          1.32          1.09         0.14 o                         
  -2   9   1          0.03          0.27         0.11 o                         
  -1   9   1         26.14         27.06         0.63 o                         
   0   9   1          3.49          3.38         0.13 o                         
   1   9   1          9.84          9.14         0.42 o                         
   2   9   1         20.48         18.72         0.65 o                         
   3   9   1          0.88          1.04         0.14 o                         
   4   9   1          0.59          0.57         0.13 o                         
   5   9   1          0.12          0.23         0.15 o                         
  -5  10   1          0.03          0.05         0.12 o                         
  -4  10   1          0.08          0.21         0.12 o                         
  -3  10   1          0.03          0.65         0.12 o                         
  -2  10   1          0.00          0.15         0.10 o                         
  -1  10   1          8.24          7.80         0.39 o                         
   0  10   1          4.54          4.11         0.15 o                         
   1  10   1          3.66          4.05         0.27 o                         
   2  10   1          7.18          6.62         0.22 o                         
   3  10   1          0.00          0.14         0.14 o                         
   4  10   1          0.00          0.13         0.12 o                         
   5  10   1          0.05          0.12         0.13 o                         
  -5  11   1          0.00          0.01         0.12 o                         
  -4  11   1          0.02          0.10         0.08 o                         
  -3  11   1          0.26          0.28         0.12 o                         
  -2  11   1          0.69          0.74         0.09 o                         
  -1  11   1          0.00          0.43         0.11 o                         
   0  11   1          0.06          0.47         0.10 o                         
   1  11   1          0.04          0.48         0.09 o                         
   2  11   1          0.10          0.30         0.11 o                         
   3  11   1          0.18          0.20         0.13 o                         
   4  11   1          0.21          0.38         0.12 o                         
   5  11   1          0.04          0.04         0.13 o                         
  -4  12   1          0.01          0.09         0.08 o                         
  -3  12   1          0.06          0.19         0.09 o                         
  -2  12   1          0.11          0.57         0.08 o                         
  -1  12   1          0.18          0.47         0.07 o                         
   0  12   1          0.07          0.17         0.08 o                         
   1  12   1          0.19          0.52         0.06 o                         
   2  12   1          0.50          0.40         0.08 o                         
   3  12   1          0.01          0.11         0.12 o                         
   4  12   1          0.00          0.15         0.12 o                         
  -4  13   1          0.44          0.37         0.13 o                         
  -3  13   1          0.34          0.27         0.11 o                         
  -2  13   1          2.67          2.25         0.16 o                         
  -1  13   1          0.29          0.43         0.07 o                         
   0  13   1          0.36          0.30         0.08 o                         
   1  13   1          0.05          0.35         0.08 o                         
   2  13   1          0.22          0.23         0.11 o                         
   3  13   1          0.40          0.26         0.11 o                         
   4  13   1          0.13          0.13         0.14 o                         
  -4  14   1          0.03          0.08         0.12 o                         
  -3  14   1          0.42          0.31         0.10 o                         
  -2  14   1          0.05          0.21         0.06 o                         
  -1  14   1          2.16          1.98         0.11 o                         
   0  14   1          0.34          0.30         0.08 o                         
   1  14   1          0.03          0.23         0.06 o                         
   2  14   1          2.01          1.69         0.11 o                         
   3  14   1          0.00          0.12         0.06 o                         
   4  14   1          0.12          0.09         0.14 o                         
  -3  15   1          0.01          0.05         0.10 o                         
  -2  15   1          0.03          0.23         0.06 o                         
  -1  15   1          0.89          0.71         0.08 o                         
   0  15   1          0.38          0.36         0.09 o                         
   1  15   1          0.00          0.09         0.05 o                         
   2  15   1          0.37          0.73         0.11 o                         
   3  15   1          0.12          0.15         0.07 o                         
  -2  16   1          0.02          0.04         0.06 o                         
  -1  16   1          0.45          0.45         0.08 o                         
   0  16   1          1.35          1.05         0.09 o                         
   1  16   1          0.51          0.39         0.09 o                         
   2  16   1          0.24          0.22         0.07 o                         
  -2  17   1          0.43          0.40         0.07 o                         
  -1  17   1          0.04          0.06         0.08 o                         
   0  17   1          0.22          0.23         0.09 o                         
   1  17   1          0.17          0.19         0.09 o                         
   2  17   1          0.03          0.05         0.05 o                         
  -6   0   2          0.16          0.28         0.27 o                         
  -5   0   2          3.92          3.08         0.32 o                         
  -4   0   2          3.43          2.38         0.27 o                         
  -3   0   2          0.37          0.91         0.37 o                         
  -2   0   2         20.67         23.27         1.04 o                         
  -1   0   2         55.20         57.25         2.67 o                         
   0   0   2         36.49         40.98         1.92 o                         
   1   0   2       5241.33       3659.54       449.02 o                         
   2   0   2        143.61        169.96        11.69 o                         
   3   0   2         24.71         38.11         7.67 o                         
   4   0   2          1.99          1.85         0.39 o                         
   5   0   2          0.10          0.05         0.35 o                         
   6   0   2          0.11          0.15         0.33 o                         
  -6   1   2          0.08          0.21         0.19 o                         
  -5   1   2          1.26          1.12         0.19 o                         
  -4   1   2          2.35          1.66         0.18 o                         
  -3   1   2          0.53          0.91         0.16 o                         
  -2   1   2          7.89          6.61         0.24 o                         
  -1   1   2         78.69         80.26         1.77 o                         
   0   1   2        334.72        275.57        15.25 o                         
   1   1   2         19.10         25.44         1.97 o                         
   2   1   2        308.01        397.55        20.96 o                         
   3   1   2          2.02          3.86         0.46 o                         
   4   1   2          0.00          0.78         0.53 o                         
   5   1   2          0.01          0.14         0.24 o                         
   6   1   2          0.00          0.03         0.24 o                         
  -6   2   2          0.20          0.33         0.18 o                         
  -5   2   2          0.01          0.14         0.18 o                         
  -4   2   2          2.95          2.14         0.19 o                         
  -3   2   2          3.90          4.08         0.36 o                         
  -2   2   2          1.30          1.31         0.19 o                         
  -1   2   2         77.62         84.48         2.66 o                         
   0   2   2         11.34         21.73         1.04 o                         
   1   2   2         88.08        113.43        10.27 o                         
   2   2   2         15.89          9.80         0.51 o                         
   3   2   2          3.10          2.94         0.32 o                         
   4   2   2          1.19          1.10         0.27 o                         
   5   2   2          0.10          0.31         0.25 o                         
   6   2   2          0.02          0.07         0.24 o                         
  -6   3   2          0.11          0.22         0.17 o                         
  -5   3   2          0.36          0.33         0.17 o                         
  -4   3   2          0.18          0.39         0.16 o                         
  -3   3   2          1.72          1.15         0.15 o                         
  -2   3   2         12.43         10.51         0.36 o                         
  -1   3   2          0.33          0.82         0.12 o                         
   0   3   2         14.31         14.37         0.35 o                         
   1   3   2          1.47          1.70         0.27 o                         
   2   3   2          0.35          1.36         0.23 o                         
   3   3   2          2.21          2.39         0.33 o                         
   4   3   2          0.93          1.21         0.26 o                         
   5   3   2          0.56          0.65         0.26 o                         
   6   3   2          0.01          0.11         0.24 o                         
  -6   4   2          0.02          0.09         0.17 o                         
  -5   4   2          0.01          0.07         0.17 o                         
  -4   4   2          1.22          1.51         0.17 o                         
  -3   4   2          2.80          2.23         0.15 o                         
  -2   4   2         33.92         26.95         0.96 o                         
  -1   4   2          0.03          0.96         0.13 o                         
   0   4   2         73.90         81.95         1.73 o                         
   1   4   2         10.36          9.85         0.77 o                         
   2   4   2          0.03          0.68         0.16 o                         
   3   4   2          0.02          0.09         0.21 o                         
   4   4   2          2.14          2.15         0.27 o                         
   5   4   2          0.40          0.50         0.25 o                         
   6   4   2          0.00          0.10         0.25 o                         
  -6   5   2          0.23          0.23         0.17 o                         
  -5   5   2          0.00          0.10         0.17 o                         
  -4   5   2          0.08          0.43         0.13 o                         
  -3   5   2          1.91          1.67         0.13 o                         
  -2   5   2          3.96          4.76         0.23 o                         
  -1   5   2        161.82        173.70         4.81 o                         
   0   5   2          7.41          5.51         0.24 o                         
   1   5   2          2.14          2.16         0.24 o                         
   2   5   2          3.29          3.21         0.22 o                         
   3   5   2          5.78          4.85         0.42 o                         
   4   5   2          0.10          0.47         0.23 o                         
   5   5   2          0.52          0.63         0.24 o                         
   6   5   2          0.01          0.03         0.23 o                         
  -6   6   2          0.08          0.08         0.17 o                         
  -5   6   2          0.07          0.17         0.15 o                         
  -4   6   2          0.17          0.36         0.13 o                         
  -3   6   2          0.81          1.17         0.12 o                         
  -2   6   2          4.66          5.98         0.20 o                         
  -1   6   2         41.36         41.81         0.94 o                         
   0   6   2          1.82          2.93         0.17 o                         
   1   6   2         15.28         14.24         0.54 o                         
   2   6   2          3.70          3.82         0.51 o                         
   3   6   2          1.08          1.64         0.73 o                         
   4   6   2          1.47          1.37         0.20 o                         
   5   6   2          0.07          0.16         0.21 o                         
   6   6   2          0.01          0.05         0.24 o                         
  -6   7   2          0.01          0.02         0.17 o                         
  -5   7   2          0.00          0.10         0.13 o                         
  -4   7   2          0.18          0.18         0.12 o                         
  -3   7   2          0.59          0.70         0.12 o                         
  -2   7   2          2.17          2.17         0.13 o                         
  -1   7   2          1.39          1.71         0.15 o                         
   0   7   2         16.22         14.21         0.36 o                         
   1   7   2          3.59          4.17         0.29 o                         
   2   7   2         26.61         28.10         0.81 o                         
   3   7   2          0.06          0.40         0.14 o                         
   4   7   2          0.01          0.19         0.17 o                         
   5   7   2          0.36          0.36         0.20 o                         
  -5   8   2          0.06          0.11         0.12 o                         
  -4   8   2          0.08          0.27         0.12 o                         
  -3   8   2          1.81          1.51         0.14 o                         
  -2   8   2          1.79          1.38         0.18 o                         
  -1   8   2          2.83          2.88         0.14 o                         
   0   8   2          3.62          3.18         0.14 o                         
   1   8   2         26.46         25.80         0.95 o                         
   2   8   2          0.59          0.84         0.16 o                         
   3   8   2          0.06          0.19         0.11 o                         
   4   8   2          0.34          0.36         0.16 o                         
   5   8   2          0.17          0.19         0.18 o                         
  -5   9   2          0.29          0.27         0.12 o                         
  -4   9   2          0.03          0.23         0.12 o                         
  -3   9   2          0.59          0.49         0.13 o                         
  -2   9   2          7.01          5.90         0.24 o                         
  -1   9   2          0.82          0.82         0.13 o                         
   0   9   2          2.74          2.83         0.14 o                         
   1   9   2          1.95          2.15         0.19 o                         
   2   9   2          1.54          1.81         0.19 o                         
   3   9   2          0.39          0.35         0.10 o                         
   4   9   2          0.76          0.74         0.14 o                         
   5   9   2          0.00          0.05         0.16 o                         
  -5  10   2          0.01          0.02         0.11 o                         
  -4  10   2          0.56          0.36         0.11 o                         
  -3  10   2          0.65          0.70         0.11 o                         
  -2  10   2          0.15          0.59         0.10 o                         
  -1  10   2          1.36          1.67         0.12 o                         
   0  10   2          6.28          5.85         0.18 o                         
   1  10   2          0.71          1.69         0.23 o                         
   2  10   2          1.25          1.13         0.11 o                         
   3  10   2          0.32          0.38         0.15 o                         
   4  10   2          0.00          0.05         0.12 o                         
   5  10   2          0.02          0.10         0.14 o                         
  -5  11   2          0.00          0.09         0.12 o                         
  -4  11   2          0.28          0.29         0.10 o                         
  -3  11   2          0.00          0.54         0.11 o                         
  -2  11   2          0.13          0.23         0.08 o                         
  -1  11   2          3.81          3.64         0.23 o                         
   0  11   2         12.87         12.54         0.33 o                         
   1  11   2          0.87          1.10         0.10 o                         
   2  11   2          1.64          1.98         0.13 o                         
   3  11   2          0.18          0.35         0.14 o                         
   4  11   2          0.06          0.23         0.11 o                         
   5  11   2          0.00          0.06         0.13 o                         
  -4  12   2          0.20          0.15         0.09 o                         
  -3  12   2          0.28          0.31         0.07 o                         
  -2  12   2          3.89          3.71         0.17 o                         
  -1  12   2          0.24          0.38         0.07 o                         
   0  12   2          0.93          0.87         0.09 o                         
   1  12   2          0.02          0.30         0.09 o                         
   2  12   2          0.01          0.16         0.09 o                         
   3  12   2          0.09          0.17         0.13 o                         
   4  12   2          1.06          1.05         0.13 o                         
  -4  13   2          0.10          0.13         0.09 o                         
  -3  13   2          0.06          0.08         0.09 o                         
  -2  13   2          1.58          1.52         0.10 o                         
  -1  13   2          1.40          1.38         0.12 o                         
   0  13   2          0.29          0.41         0.09 o                         
   1  13   2          0.00          0.22         0.09 o                         
   2  13   2          0.03          0.50         0.10 o                         
   3  13   2          0.02          0.08         0.10 o                         
   4  13   2          0.26          0.22         0.10 o                         
  -4  14   2          0.01          0.09         0.09 o                         
  -3  14   2          0.33          0.28         0.10 o                         
  -2  14   2          0.03          0.11         0.06 o                         
  -1  14   2          0.22          0.26         0.09 o                         
   0  14   2          0.08          0.08         0.08 o                         
   1  14   2          0.01          0.15         0.05 o                         
   2  14   2          0.03          0.12         0.10 o                         
   3  14   2          0.13          0.10         0.11 o                         
   4  14   2          0.06          0.07         0.15 o                         
  -3  15   2          0.25          0.23         0.09 o                         
  -2  15   2          0.04          0.09         0.06 o                         
  -1  15   2          0.01          0.07         0.07 o                         
   0  15   2          0.08          0.08         0.08 o                         
   1  15   2          0.03          0.11         0.09 o                         
   2  15   2          0.04          0.12         0.10 o                         
   3  15   2          0.01          0.09         0.09 o                         
  -2  16   2          0.06          0.15         0.06 o                         
  -1  16   2          0.23          0.26         0.07 o                         
   0  16   2          0.09          0.11         0.08 o                         
   1  16   2          4.36          3.42         0.14 o                         
   2  16   2          0.39          0.29         0.09 o                         
  -2  17   2          0.12          0.13         0.07 o                         
  -1  17   2          0.02          0.04         0.08 o                         
   0  17   2          1.23          1.10         0.10 o                         
   1  17   2          0.00          0.05         0.09 o                         
   2  17   2          1.71          1.92         0.14 o                         
  -6   1   3          0.04          0.14         0.17 o                         
  -5   1   3          0.07          0.41         0.17 o                         
  -4   1   3          0.33          0.61         0.15 o                         
  -3   1   3          7.32          6.65         0.42 o                         
  -2   1   3          0.63          1.40         0.29 o                         
  -1   1   3         22.97         20.41         0.62 o                         
   0   1   3         76.29         81.81         4.00 o                         
   1   1   3          6.89          6.69         2.37 o                         
   2   1   3        119.65        137.07         5.66 o                         
   3   1   3          2.79          2.09         0.33 o                         
   4   1   3          0.20          0.51         0.27 o                         
   5   1   3          0.03          0.14         0.26 o                         
   6   1   3          0.00          0.05         0.26 o                         
  -6   2   3          0.02          0.07         0.17 o                         
  -5   2   3          0.01          0.15         0.16 o                         
  -4   2   3          0.36          0.72         0.16 o                         
  -3   2   3          0.70          0.84         0.18 o                         
  -2   2   3          9.36          8.31         0.56 o                         
  -1   2   3          0.06          0.96         0.10 o                         
   0   2   3        151.78        169.88         5.73 o                         
   1   2   3         59.48         58.41         2.85 o                         
   2   2   3          0.66          2.46         0.95 o                         
   3   2   3          3.25          4.72         1.40 o                         
   4   2   3          1.93          1.98         0.31 o                         
   5   2   3          0.01          0.30         0.28 o                         
   6   2   3          0.01          0.02         0.26 o                         
  -6   3   3          0.87          0.78         0.17 o                         
  -5   3   3          0.18          0.28         0.16 o                         
  -4   3   3          0.16          0.43         0.15 o                         
  -3   3   3          0.02          0.59         0.18 o                         
  -2   3   3          3.74          3.21         0.28 o                         
  -1   3   3         90.08         83.60         1.80 o                         
   0   3   3        262.11        253.31        10.43 o                         
   1   3   3         49.05         54.06         1.77 o                         
   2   3   3          0.72          1.82         0.66 o                         
   3   3   3          7.31          6.30         0.42 o                         
   4   3   3          0.33          1.09         0.27 o                         
   5   3   3          0.18          0.36         0.28 o                         
   6   3   3          0.00          0.05         0.27 o                         
  -6   4   3          0.04          0.10         0.16 o                         
  -5   4   3          0.68          0.77         0.17 o                         
  -4   4   3          0.63          0.66         0.14 o                         
  -3   4   3          0.08          0.39         0.11 o                         
  -2   4   3         48.59         55.41         1.57 o                         
  -1   4   3         54.81         60.49         1.26 o                         
   0   4   3         50.63         42.20         0.87 o                         
   1   4   3          4.40          3.91         0.21 o                         
   2   4   3          1.73          1.40         0.33 o                         
   3   4   3          1.75          0.97         0.25 o                         
   4   4   3          3.32          3.13         0.32 o                         
   5   4   3          0.64          0.93         0.27 o                         
   6   4   3          0.00          0.08         0.26 o                         
  -6   5   3          0.00          0.02         0.15 o                         
  -5   5   3          0.66          0.52         0.15 o                         
  -4   5   3          1.13          0.94         0.13 o                         
  -3   5   3          0.02          0.76         0.17 o                         
  -2   5   3          2.46          3.16         0.24 o                         
  -1   5   3          9.81         10.53         0.39 o                         
   0   5   3         59.42         60.16         1.22 o                         
   1   5   3          5.52          5.07         0.19 o                         
   2   5   3          0.06          0.88         0.19 o                         
   3   5   3          0.50          1.14         0.39 o                         
   4   5   3          0.62          0.49         0.24 o                         
   5   5   3          0.01          0.27         0.25 o                         
   6   5   3          0.01          0.03         0.25 o                         
  -6   6   3          0.72          0.66         0.16 o                         
  -5   6   3          0.02          0.07         0.13 o                         
  -4   6   3          0.11          0.29         0.12 o                         
  -3   6   3          0.35          0.98         0.11 o                         
  -2   6   3          1.67          1.79         0.23 o                         
  -1   6   3          4.28          4.00         0.20 o                         
   0   6   3         24.16         32.48         0.69 o                         
   1   6   3          2.52          2.48         0.15 o                         
   2   6   3          2.81          2.68         0.22 o                         
   3   6   3          6.19          5.24         0.96 o                         
   4   6   3          0.21          0.31         0.23 o                         
   5   6   3          0.03          0.08         0.25 o                         
   6   6   3          0.01          0.00         0.28 o                         
  -6   7   3          0.01          0.03         0.15 o                         
  -5   7   3          0.29          0.24         0.12 o                         
  -4   7   3          0.14          0.32         0.12 o                         
  -3   7   3          3.55          2.89         0.15 o                         
  -2   7   3          9.50          8.84         0.25 o                         
  -1   7   3          0.24          0.81         0.11 o                         
   0   7   3         18.10         18.07         0.41 o                         
   1   7   3          5.36          5.10         0.21 o                         
   2   7   3          0.02          0.96         0.23 o                         
   3   7   3          1.78          1.58         0.22 o                         
   4   7   3          2.10          2.05         0.24 o                         
   5   7   3          0.17          0.09         0.21 o                         
  -5   8   3          0.02          0.11         0.12 o                         
  -4   8   3          6.59          6.28         0.41 o                         
  -3   8   3          0.68          0.78         0.12 o                         
  -2   8   3         23.70         23.96         0.56 o                         
  -1   8   3         24.05         22.99         0.53 o                         
   0   8   3          1.01          1.25         0.09 o                         
   1   8   3        108.34        129.81         3.50 o                         
   2   8   3         37.67         40.20         1.04 o                         
   3   8   3          0.38          0.31         0.14 o                         
   4   8   3          0.65          0.97         0.30 o                         
   5   8   3          0.00          0.17         0.20 o                         
  -5   9   3          0.00          0.24         0.11 o                         
  -4   9   3          0.07          0.23         0.11 o                         
  -3   9   3          9.12          8.97         0.28 o                         
  -2   9   3          0.32          0.45         0.08 o                         
  -1   9   3          4.75          4.58         0.19 o                         
   0   9   3         16.48         16.41         0.43 o                         
   1   9   3          0.33          1.32         0.19 o                         
   2   9   3         10.33          9.32         0.30 o                         
   3   9   3          9.75          9.00         0.56 o                         
   4   9   3          1.03          0.85         0.17 o                         
   5   9   3          0.10          0.13         0.18 o                         
  -5  10   3          0.03          0.09         0.11 o                         
  -4  10   3          0.03          0.20         0.11 o                         
  -3  10   3          0.02          0.15         0.09 o                         
  -2  10   3          0.21          0.40         0.08 o                         
  -1  10   3          0.01          0.33         0.08 o                         
   0  10   3          3.06          3.66         0.14 o                         
   1  10   3          2.47          2.15         0.17 o                         
   2  10   3          1.67          1.50         0.12 o                         
   3  10   3          2.87          2.83         0.20 o                         
   4  10   3          0.00          0.06         0.15 o                         
   5  10   3          0.01          0.07         0.16 o                         
  -5  11   3          0.17          0.24         0.12 o                         
  -4  11   3          0.00          0.12         0.11 o                         
  -3  11   3          0.00          0.10         0.11 o                         
  -2  11   3          0.09          0.35         0.07 o                         
  -1  11   3          1.45          1.45         0.09 o                         
   0  11   3          0.17          0.43         0.10 o                         
   1  11   3          0.24          0.55         0.13 o                         
   2  11   3          0.06          0.16         0.10 o                         
   3  11   3          0.11          0.21         0.14 o                         
   4  11   3          0.03          0.05         0.10 o                         
   5  11   3          0.09          0.09         0.15 o                         
  -4  12   3          0.51          0.31         0.10 o                         
  -3  12   3          0.42          0.39         0.10 o                         
  -2  12   3          0.35          0.54         0.09 o                         
  -1  12   3          0.19          0.42         0.09 o                         
   0  12   3          0.03          0.15         0.09 o                         
   1  12   3          0.03          0.54         0.11 o                         
   2  12   3          0.05          0.25         0.10 o                         
   3  12   3          0.37          0.28         0.13 o                         
   4  12   3          0.00          0.07         0.10 o                         
  -4  13   3          0.26          0.28         0.10 o                         
  -3  13   3          1.46          1.17         0.08 o                         
  -2  13   3          0.17          0.41         0.08 o                         
  -1  13   3          6.92          5.94         0.18 o                         
   0  13   3          0.24          0.26         0.09 o                         
   1  13   3          0.33          0.32         0.09 o                         
   2  13   3          0.02          0.16         0.10 o                         
   3  13   3          0.10          0.11         0.11 o                         
   4  13   3          0.00          0.08         0.15 o                         
  -4  14   3          0.13          0.10         0.12 o                         
  -3  14   3          0.00          0.14         0.06 o                         
  -2  14   3          0.79          0.81         0.08 o                         
  -1  14   3          0.20          0.35         0.08 o                         
   0  14   3          0.62          0.61         0.09 o                         
   1  14   3          0.61          0.51         0.10 o                         
   2  14   3          0.01          0.12         0.10 o                         
   3  14   3          0.74          0.72         0.11 o                         
  -3  15   3          0.47          0.44         0.08 o                         
  -2  15   3          0.00          0.09         0.07 o                         
  -1  15   3          0.05          0.12         0.07 o                         
   0  15   3          1.22          0.82         0.09 o                         
   1  15   3          0.70          0.61         0.10 o                         
   2  15   3          0.50          0.50         0.10 o                         
   3  15   3          0.11          0.19         0.07 o                         
  -2  16   3          0.21          0.21         0.07 o                         
  -1  16   3          0.02          0.11         0.07 o                         
   0  16   3          0.34          0.28         0.08 o                         
   1  16   3          1.92          1.50         0.11 o                         
   2  16   3          0.11          0.13         0.09 o                         
  -2  17   3          0.12          0.13         0.15 o                         
  -1  17   3          0.42          0.41         0.08 o                         
   0  17   3          0.03          0.06         0.09 o                         
   1  17   3          0.17          0.19         0.09 o                         
  -6   0   4          0.02          0.04         0.22 o                         
  -5   0   4          0.04          0.33         0.21 o                         
  -4   0   4         17.80         16.41         0.87 o                         
  -3   0   4         15.08         12.89         0.58 o                         
  -2   0   4          6.19          5.70         0.32 o                         
  -1   0   4         12.93          9.69         0.51 o                         
   0   0   4         10.54          7.82         0.94 o                         
   1   0   4          1.01          0.12         0.49 o                         
   2   0   4        690.14        524.84        44.21 o                         
   3   0   4         38.95         40.09         2.27 o                         
   4   0   4          7.53         11.94         0.85 o                         
   5   0   4          0.13          0.16         0.38 o                         
   6   0   4          0.01         -0.01         0.38 o                         
  -6   1   4          0.10          0.17         0.16 o                         
  -5   1   4          0.26          0.36         0.15 o                         
  -4   1   4          4.63          3.10         0.18 o                         
  -3   1   4         25.52         22.51         0.71 o                         
  -2   1   4          0.52          0.86         0.22 o                         
  -1   1   4         33.86         35.84         0.81 o                         
   0   1   4         71.12         71.01         3.16 o                         
   1   1   4          1.00          2.01         0.60 o                         
   2   1   4         10.38          7.75         0.55 o                         
   3   1   4         68.52         85.41         3.21 o                         
   4   1   4          3.78          5.24         0.63 o                         
   5   1   4          0.00          0.16         0.27 o                         
   6   1   4          0.01          0.17         0.26 o                         
  -6   2   4          0.16          0.36         0.16 o                         
  -5   2   4          0.33          0.59         0.16 o                         
  -4   2   4          0.18          0.39         0.14 o                         
  -3   2   4         14.69         13.07         0.74 o                         
  -2   2   4          8.04          6.32         0.27 o                         
  -1   2   4          5.85          4.01         0.28 o                         
   0   2   4         94.89        125.94         4.09 o                         
   1   2   4         24.57         22.89         9.14 o                         
   2   2   4         10.52          6.80         0.58 o                         
   3   2   4          9.04          8.05         0.50 o                         
   4   2   4          0.36          1.54         0.30 o                         
   5   2   4          0.25          0.91         0.29 o                         
   6   2   4          0.01          0.01         0.27 o                         
  -6   3   4          0.00          0.06         0.16 o                         
  -5   3   4          0.44          0.68         0.16 o                         
  -4   3   4          1.02          1.10         0.15 o                         
  -3   3   4          0.04          0.69         0.17 o                         
  -2   3   4          0.14          0.82         0.10 o                         
  -1   3   4         12.59         11.25         0.38 o                         
   0   3   4          0.69          0.71         0.12 o                         
   1   3   4         19.58         14.55         0.77 o                         
   2   3   4          0.60          2.18         1.83 o                         
   3   3   4          0.35          0.60         0.40 o                         
   4   3   4          0.72          0.57         0.28 o                         
   5   3   4          0.14          0.34         0.28 o                         
   6   3   4          0.13          0.17         0.28 o                         
  -6   4   4          0.00          0.07         0.15 o                         
  -5   4   4          0.44          0.70         0.16 o                         
  -4   4   4          0.21          0.43         0.12 o                         
  -3   4   4          8.47          8.07         0.33 o                         
  -2   4   4          2.42          2.75         0.15 o                         
  -1   4   4         56.22         65.00         1.36 o                         
   0   4   4          0.01          4.36         0.31 o                         
   1   4   4         60.27         67.65         1.79 o                         
   2   4   4          0.08          1.10         1.11 o                         
   3   4   4          0.68          0.40         0.27 o                         
   4   4   4          0.00          0.10         0.29 o                         
   5   4   4          0.27          0.36         0.28 o                         
   6   4   4          0.08          0.09         0.28 o                         
  -6   5   4          0.75          0.83         0.16 o                         
  -5   5   4          1.25          1.39         0.15 o                         
  -4   5   4          0.05          0.20         0.12 o                         
  -3   5   4          0.08          0.49         0.11 o                         
  -2   5   4          1.83          1.83         0.18 o                         
  -1   5   4          9.90         10.20         0.30 o                         
   0   5   4        180.76        193.92         4.51 o                         
   1   5   4         23.33         19.92         0.68 o                         
   2   5   4          1.58          1.45         0.18 o                         
   3   5   4          1.00          1.23         0.24 o                         
   4   5   4          0.25          0.19         0.27 o                         
   5   5   4          0.00          0.10         0.25 o                         
   6   5   4          0.14          0.21         0.27 o                         
  -6   6   4          0.02          0.06         0.14 o                         
  -5   6   4          0.15          0.15         0.12 o                         
  -4   6   4          0.58          0.67         0.12 o                         
  -3   6   4          2.23          2.21         0.15 o                         
  -2   6   4          3.66          3.57         0.17 o                         
  -1   6   4          0.01          0.96         0.13 o                         
   0   6   4         51.77         55.17         1.12 o                         
   1   6   4          0.08          0.62         0.10 o                         
   2   6   4          1.76          1.96         0.22 o                         
   3   6   4          1.21          1.25         0.22 o                         
   4   6   4          0.00          0.10         0.24 o                         
   5   6   4          0.23          0.32         0.26 o                         
   6   6   4          0.05          0.13         0.28 o                         
  -6   7   4          0.05          0.06         0.15 o                         
  -5   7   4          0.04          0.17         0.12 o                         
  -4   7   4          0.16          0.40         0.12 o                         
  -3   7   4          0.26          1.18         0.14 o                         
  -2   7   4          0.00          0.79         0.15 o                         
  -1   7   4          3.91          3.86         0.25 o                         
   0   7   4          0.07          0.52         0.10 o                         
   1   7   4          2.09          1.70         0.12 o                         
   2   7   4          4.85          4.59         0.27 o                         
   3   7   4         11.79         12.17         0.67 o                         
   4   7   4          0.01          0.29         0.23 o                         
   5   7   4          0.00          0.02         0.25 o                         
  -5   8   4          0.00          0.08         0.11 o                         
  -4   8   4          0.43          0.61         0.11 o                         
  -3   8   4          0.04          0.22         0.15 o                         
  -2   8   4          1.50          1.36         0.13 o                         
  -1   8   4          1.07          1.08         0.13 o                         
   0   8   4          5.52          9.37         0.24 o                         
   1   8   4          2.91          2.71         0.19 o                         
   2   8   4          8.74          9.44         0.63 o                         
   3   8   4          0.07          0.26         0.17 o                         
   4   8   4          0.20          0.49         0.19 o                         
   5   8   4          0.05          0.13         0.24 o                         
  -5   9   4          0.01          0.08         0.11 o                         
  -4   9   4          0.44          0.47         0.11 o                         
  -3   9   4          0.04          0.81         0.16 o                         
  -2   9   4          1.84          1.61         0.13 o                         
  -1   9   4         10.01          9.24         0.24 o                         
   0   9   4          0.35          0.54         0.09 o                         
   1   9   4          2.28          2.27         0.15 o                         
   2   9   4          2.92          2.95         0.19 o                         
   3   9   4          0.78          0.81         0.18 o                         
   4   9   4          0.16          0.19         0.19 o                         
   5   9   4          0.14          0.21         0.21 o                         
  -5  10   4          0.02          0.24         0.11 o                         
  -4  10   4          0.02          0.07         0.11 o                         
  -3  10   4          0.41          0.43         0.10 o                         
  -2  10   4          1.92          1.18         0.09 o                         
  -1  10   4          0.94          1.19         0.10 o                         
   0  10   4          0.45          0.68         0.08 o                         
   1  10   4          3.12          3.46         0.15 o                         
   2  10   4          0.08          0.33         0.11 o                         
   3  10   4          0.02          0.30         0.15 o                         
   4  10   4          0.02          0.09         0.15 o                         
   5  10   4          0.00          0.02         0.17 o                         
  -5  11   4          0.35          0.36         0.11 o                         
  -4  11   4          0.13          0.20         0.11 o                         
  -3  11   4          0.49          0.62         0.10 o                         
  -2  11   4          0.00          0.32         0.08 o                         
  -1  11   4          0.01          0.44         0.07 o                         
   0  11   4          3.45          2.70         0.12 o                         
   1  11   4         10.62         10.05         0.37 o                         
   2  11   4          1.44          1.21         0.12 o                         
   3  11   4          0.16          0.35         0.14 o                         
   4  11   4          0.00          0.04         0.10 o                         
   5  11   4          0.01          0.07         0.22 o                         
  -4  12   4          0.71          0.35         0.10 o                         
  -3  12   4          0.38          0.48         0.08 o                         
  -2  12   4          0.19          0.28         0.07 o                         
  -1  12   4          3.06          2.73         0.12 o                         
   0  12   4          1.28          1.78         0.10 o                         
   1  12   4          1.41          1.64         0.11 o                         
   2  12   4          0.23          0.25         0.11 o                         
   3  12   4          0.00          0.11         0.13 o                         
   4  12   4          0.11          0.09         0.16 o                         
  -4  13   4          0.01          0.04         0.11 o                         
  -3  13   4          0.05          0.16         0.07 o                         
  -2  13   4          0.13          0.23         0.07 o                         
  -1  13   4          1.81          1.74         0.09 o                         
   0  13   4          2.18          1.78         0.11 o                         
   1  13   4          0.47          0.75         0.10 o                         
   2  13   4          0.00          0.21         0.10 o                         
   3  13   4          0.04          0.05         0.12 o                         
   4  13   4          0.00          0.02         0.16 o                         
  -4  14   4          0.00          0.10         0.09 o                         
  -3  14   4          0.04          0.14         0.07 o                         
  -2  14   4          0.41          0.46         0.08 o                         
  -1  14   4          0.38          0.31         0.07 o                         
   0  14   4          0.06          0.13         0.09 o                         
   1  14   4          0.04          0.29         0.10 o                         
   2  14   4          0.02          0.10         0.10 o                         
   3  14   4          0.00          0.02         0.11 o                         
  -3  15   4          0.06          0.07         0.07 o                         
  -2  15   4          0.65          0.57         0.15 o                         
  -1  15   4          0.04          0.12         0.07 o                         
   0  15   4          0.00          0.06         0.08 o                         
   1  15   4          0.17          0.34         0.09 o                         
   2  15   4          0.06          0.14         0.10 o                         
   3  15   4          0.05          0.05         0.10 o                         
  -2  16   4          0.06          0.10         0.07 o                         
  -1  16   4          0.01          0.18         0.07 o                         
   0  16   4          0.18          0.20         0.08 o                         
   1  16   4          0.02          0.05         0.09 o                         
   2  16   4          1.74          1.58         0.11 o                         
  -2  17   4          0.21          0.19         0.13 o                         
  -1  17   4          0.10          0.14         0.07 o                         
   0  17   4          0.10          0.08         0.08 o                         
   1  17   4          0.38          0.39         0.10 o                         
  -6   1   5          0.00          0.04         0.15 o                         
  -5   1   5          0.13          0.11         0.14 o                         
  -4   1   5          0.01          0.29         0.13 o                         
  -3   1   5          0.09          0.68         0.15 o                         
  -2   1   5         41.56         37.68         1.07 o                         
  -1   1   5          1.95          1.83         0.24 o                         
   0   1   5         28.84         29.33         0.97 o                         
   1   1   5         27.34         22.96         2.04 o                         
   2   1   5          4.52          4.24         0.44 o                         
   3   1   5         40.08         38.76         1.90 o                         
   4   1   5          0.98          0.99         0.34 o                         
   5   1   5          0.10          0.37         0.30 o                         
   6   1   5          0.01          0.06         0.27 o                         
  -6   2   5          0.03          0.05         0.15 o                         
  -5   2   5          0.08          0.09         0.14 o                         
  -4   2   5          0.00          0.33         0.13 o                         
  -3   2   5          0.00          1.21         0.27 o                         
  -2   2   5          1.64          1.66         0.14 o                         
  -1   2   5         18.19         14.02         0.46 o                         
   0   2   5          2.86          1.45         0.25 o                         
   1   2   5         15.80         18.82        11.04 o                         
   2   2   5          6.44          5.46         0.53 o                         
   3   2   5          0.02          0.11         0.30 o                         
   4   2   5          0.07          1.01         0.34 o                         
   5   2   5          0.27          0.21         0.29 o                         
   6   2   5          0.02          0.16         0.28 o                         
  -6   3   5          0.41          0.32         0.15 o                         
  -5   3   5          4.42          4.24         0.21 o                         
  -4   3   5          1.60          1.59         0.14 o                         
  -3   3   5          1.38          1.62         0.18 o                         
  -2   3   5          0.53          0.81         0.09 o                         
  -1   3   5          1.31          1.27         0.19 o                         
   0   3   5        114.79        110.03         2.46 o                         
   1   3   5        113.82        139.52         3.93 o                         
   2   3   5          7.80          5.47         0.53 o                         
   3   3   5          1.13          3.10         0.91 o                         
   4   3   5          0.39          0.20         0.29 o                         
   5   3   5          0.06          0.44         0.30 o                         
   6   3   5          0.11          0.17         0.28 o                         
  -6   4   5          0.54          0.62         0.15 o                         
  -5   4   5          0.42          0.56         0.14 o                         
  -4   4   5          7.47          6.98         0.31 o                         
  -3   4   5          1.52          1.53         0.11 o                         
  -2   4   5          1.52          2.35         0.14 o                         
  -1   4   5         88.06         99.44         1.90 o                         
   0   4   5         31.83         38.44         1.41 o                         
   1   4   5         45.99         51.88         1.62 o                         
   2   4   5          7.45          7.46         0.93 o                         
   3   4   5          0.29          1.45         0.32 o                         
   4   4   5          0.32          0.50         0.33 o                         
   5   4   5          0.56          0.74         0.29 o                         
   6   4   5          0.13          0.28         0.28 o                         
  -6   5   5          0.51          0.67         0.14 o                         
  -5   5   5          0.14          0.22         0.12 o                         
  -4   5   5          2.02          1.78         0.14 o                         
  -3   5   5          0.87          1.43         0.16 o                         
  -2   5   5          0.04          0.54         0.08 o                         
  -1   5   5          1.53          2.39         0.17 o                         
   0   5   5          5.98          9.13         0.32 o                         
   1   5   5         56.01         58.69         1.49 o                         
   2   5   5          0.24          0.52         0.23 o                         
   3   5   5          0.33          0.53         0.25 o                         
   4   5   5          0.36          0.40         0.30 o                         
   5   5   5          0.14          0.15         0.29 o                         
   6   5   5          0.00          0.05         0.29 o                         
  -6   6   5          0.07          0.10         0.13 o                         
  -5   6   5          2.31          1.95         0.15 o                         
  -4   6   5          0.00          0.33         0.12 o                         
  -3   6   5          2.03          1.91         0.15 o                         
  -2   6   5          1.85          1.92         0.17 o                         
  -1   6   5          3.30          2.77         0.17 o                         
   0   6   5          7.11          6.31         0.18 o                         
   1   6   5          1.69          1.61         0.20 o                         
   2   6   5          3.51          3.10         0.21 o                         
   3   6   5          0.44          0.64         0.23 o                         
   4   6   5          1.03          1.26         0.28 o                         
   5   6   5          0.12          0.28         0.30 o                         
  -6   7   5          0.01          0.05         0.14 o                         
  -5   7   5          0.00          0.06         0.11 o                         
  -4   7   5          2.93          2.43         0.14 o                         
  -3   7   5          0.34          0.85         0.11 o                         
  -2   7   5          6.92          5.66         0.19 o                         
  -1   7   5          2.71          2.70         0.15 o                         
   0   7   5          6.74          6.18         0.28 o                         
   1   7   5          8.32          8.31         0.32 o                         
   2   7   5          1.01          0.82         0.15 o                         
   3   7   5          0.42          0.79         0.20 o                         
   4   7   5          0.48          0.62         0.26 o                         
   5   7   5          0.64          0.55         0.27 o                         
  -5   8   5          0.25          0.27         0.11 o                         
  -4   8   5          0.01          0.25         0.11 o                         
  -3   8   5         12.71         12.40         0.41 o                         
  -2   8   5          7.90          8.08         0.41 o                         
  -1   8   5         51.66         58.93         1.46 o                         
   0   8   5         15.07         13.47         0.32 o                         
   1   8   5          6.05          6.42         0.25 o                         
   2   8   5         37.26         41.49         1.03 o                         
   3   8   5          7.73          6.55         0.43 o                         
   4   8   5          0.01          0.17         0.22 o                         
   5   8   5          0.11          0.23         0.25 o                         
  -5   9   5          0.09          0.14         0.11 o                         
  -4   9   5          0.18          0.12         0.11 o                         
  -3   9   5          0.09          0.38         0.10 o                         
  -2   9   5         24.35         24.04         0.59 o                         
  -1   9   5          2.33          2.30         0.10 o                         
   0   9   5         12.20         10.28         0.26 o                         
   1   9   5          4.07          4.17         0.24 o                         
   2   9   5          0.01          0.34         0.11 o                         
   3   9   5          5.44          4.99         0.30 o                         
   4   9   5          3.17          2.72         0.23 o                         
   5   9   5          0.44          0.38         0.22 o                         
  -5  10   5          0.13          0.10         0.10 o                         
  -4  10   5          0.00          0.19         0.11 o                         
  -3  10   5          0.03          0.31         0.10 o                         
  -2  10   5          0.04          0.50         0.09 o                         
  -1  10   5          0.41          0.73         0.08 o                         
   0  10   5          0.41          0.18         0.08 o                         
   1  10   5          0.08          0.38         0.10 o                         
   2  10   5          0.46          0.48         0.11 o                         
   3  10   5          0.57          0.62         0.16 o                         
   4  10   5          0.63          0.76         0.18 o                         
   5  10   5          0.00          0.16         0.20 o                         
  -5  11   5          0.30          0.28         0.11 o                         
  -4  11   5          0.32          0.38         0.10 o                         
  -3  11   5          0.01          0.18         0.09 o                         
  -2  11   5          0.06          0.32         0.07 o                         
  -1  11   5          0.08          0.27         0.07 o                         
   0  11   5          1.56          1.32         0.09 o                         
   1  11   5          0.32          0.48         0.13 o                         
   2  11   5          0.43          0.51         0.11 o                         
   3  11   5          0.05          0.09         0.15 o                         
   4  11   5          0.03          0.08         0.15 o                         
  -4  12   5          0.25          0.22         0.10 o                         
  -3  12   5          0.70          0.62         0.08 o                         
  -2  12   5          2.45          2.18         0.11 o                         
  -1  12   5          0.76          0.77         0.08 o                         
   0  12   5          0.02          0.37         0.08 o                         
   1  12   5          0.37          0.39         0.13 o                         
   2  12   5          0.23          0.29         0.11 o                         
   3  12   5          0.00          0.08         0.12 o                         
   4  12   5          0.12          0.09         0.15 o                         
  -4  13   5          0.11          0.14         0.09 o                         
  -3  13   5          1.01          0.95         0.08 o                         
  -2  13   5          2.61          2.21         0.11 o                         
  -1  13   5          0.12          0.27         0.07 o                         
   0  13   5          8.24          7.71         0.24 o                         
   1  13   5          0.14          0.32         0.06 o                         
   2  13   5          0.05          0.11         0.10 o                         
   3  13   5          0.07          0.08         0.12 o                         
   4  13   5          0.03          0.05         0.14 o                         
  -4  14   5          0.02          0.05         0.10 o                         
  -3  14   5          0.01          0.10         0.06 o                         
  -2  14   5          0.15          0.17         0.07 o                         
  -1  14   5          0.76          0.64         0.07 o                         
   0  14   5          0.14          0.21         0.08 o                         
   1  14   5          0.01          0.19         0.04 o                         
   2  14   5          0.37          0.33         0.10 o                         
   3  14   5          0.02          0.06         0.11 o                         
  -3  15   5          0.00          0.08         0.06 o                         
  -2  15   5          0.65          0.63         0.08 o                         
  -1  15   5          0.04          0.05         0.07 o                         
   0  15   5          0.31          0.26         0.08 o                         
   1  15   5          0.85          0.78         0.10 o                         
   2  15   5          0.34          0.47         0.10 o                         
   3  15   5          0.79          0.63         0.11 o                         
  -2  16   5          0.34          0.31         0.07 o                         
  -1  16   5          0.43          0.35         0.07 o                         
   0  16   5          0.00          0.07         0.08 o                         
   1  16   5          0.09          0.19         0.09 o                         
   2  16   5          1.51          1.26         0.11 o                         
  -1  17   5          0.20          0.14         0.07 o                         
   0  17   5          0.25          0.22         0.09 o                         
   1  17   5          0.01          0.03         0.09 o                         
  -6   0   6          0.06          0.17         0.19 o                         
  -5   0   6          0.01          0.03         0.19 o                         
  -4   0   6          0.88          0.79         0.18 o                         
  -3   0   6         50.49         49.46         3.19 o                         
  -2   0   6         39.95         35.63         2.05 o                         
  -1   0   6        115.08        115.89         3.58 o                         
   0   0   6          4.76         13.09         1.54 o                         
   1   0   6          0.55          0.31         0.60 o                         
   2   0   6          0.82          0.92         0.57 o                         
   3   0   6         51.02         30.73         3.19 o                         
   4   0   6          6.38          6.66         0.66 o                         
   5   0   6          1.80          2.35         0.48 o                         
   6   0   6          0.00          0.09         0.41 o                         
  -6   1   6          0.03          0.05         0.14 o                         
  -5   1   6          0.72          0.90         0.15 o                         
  -4   1   6          0.35          0.77         0.14 o                         
  -3   1   6         10.01          8.39         0.45 o                         
  -2   1   6        129.35        123.19         3.16 o                         
  -1   1   6          2.01          2.86         0.30 o                         
   0   1   6         33.24         30.32         0.99 o                         
   1   1   6          3.19          2.58         0.55 o                         
   2   1   6          9.32          9.91         1.11 o                         
   3   1   6          2.02          1.41         0.38 o                         
   4   1   6         11.22         15.98         2.01 o                         
   5   1   6          1.88          4.43         0.79 o                         
   6   1   6          0.00          0.04         0.28 o                         
  -6   2   6          0.17          0.21         0.14 o                         
  -5   2   6          0.63          0.59         0.14 o                         
  -4   2   6          0.11          0.52         0.13 o                         
  -3   2   6          0.77          1.47         0.16 o                         
  -2   2   6         37.53         32.74         0.83 o                         
  -1   2   6          1.53          2.86         0.16 o                         
   0   2   6         35.94         42.74         1.14 o                         
   1   2   6         29.12         27.71         1.56 o                         
   2   2   6          8.37          5.54         0.47 o                         
   3   2   6          0.53          0.29         0.34 o                         
   4   2   6          3.18          2.38         0.35 o                         
   5   2   6          0.04          0.46         0.30 o                         
   6   2   6          0.03          0.03         0.29 o                         
  -6   3   6          0.57          0.46         0.14 o                         
  -5   3   6          0.01          0.09         0.14 o                         
  -4   3   6          1.39          1.59         0.13 o                         
  -3   3   6          1.45          1.52         0.11 o                         
  -2   3   6          1.83          1.87         0.08 o                         
  -1   3   6         13.46         11.07         0.26 o                         
   0   3   6          0.17         20.49         1.09 o                         
   1   3   6          2.07          2.29         0.42 o                         
   2   3   6          8.09          6.40         1.06 o                         
   3   3   6          0.02          1.21         0.44 o                         
   4   3   6          0.26          0.27         0.31 o                         
   5   3   6          0.11          1.05         0.32 o                         
   6   3   6          0.01          0.15         0.29 o                         
  -6   4   6          0.18          0.22         0.14 o                         
  -5   4   6          0.08          0.21         0.12 o                         
  -4   4   6          4.55          4.93         0.20 o                         
  -3   4   6          2.91          2.75         0.18 o                         
  -2   4   6         29.61         29.34         0.69 o                         
  -1   4   6          0.01          1.22         0.18 o                         
   0   4   6         38.65         30.51         0.69 o                         
   1   4   6          0.84          1.28         0.20 o                         
   2   4   6         17.81         22.60         2.18 o                         
   3   4   6          1.52          1.50         0.35 o                         
   4   4   6          0.20          0.14         0.31 o                         
   5   4   6          0.02          0.00         0.31 o                         
   6   4   6          0.02          0.08         0.29 o                         
  -6   5   6          0.10          0.13         0.13 o                         
  -5   5   6          4.63          4.58         0.24 o                         
  -4   5   6          5.35          4.88         0.21 o                         
  -3   5   6          0.01          0.43         0.09 o                         
  -2   5   6          0.06          0.44         0.07 o                         
  -1   5   6          2.01          2.09         0.15 o                         
   0   5   6         14.55         12.62         0.41 o                         
   1   5   6         65.15         68.67         2.06 o                         
   2   5   6         12.05          9.06         0.63 o                         
   3   5   6          0.39          1.36         0.42 o                         
   4   5   6          0.08          0.29         0.31 o                         
   5   5   6          0.00          0.05         0.28 o                         
   6   5   6          0.00          0.05         0.31 o                         
  -6   6   6          0.02          0.05         0.13 o                         
  -5   6   6          0.23          0.40         0.12 o                         
  -4   6   6          0.00          0.19         0.11 o                         
  -3   6   6          1.78          2.15         0.11 o                         
  -2   6   6          8.27          8.49         0.24 o                         
  -1   6   6          1.90          2.05         0.13 o                         
   0   6   6          9.45          8.90         0.38 o                         
   1   6   6         19.45         17.31         0.52 o                         
   2   6   6          0.01          0.66         0.17 o                         
   3   6   6          0.01          0.12         0.24 o                         
   4   6   6          0.24          0.32         0.29 o                         
   5   6   6          0.04          0.05         0.32 o                         
  -6   7   6          0.00          0.04         0.16 o                         
  -5   7   6          0.17          0.17         0.11 o                         
  -4   7   6          0.12          0.24         0.10 o                         
  -3   7   6          0.73          1.00         0.12 o                         
  -2   7   6         10.11         11.50         0.52 o                         
  -1   7   6          0.46          1.20         0.14 o                         
   0   7   6          0.97          1.36         0.10 o                         
   1   7   6          0.95          1.63         0.16 o                         
   2   7   6          0.03          0.32         0.16 o                         
   3   7   6          2.41          2.78         0.25 o                         
   4   7   6          3.55          3.54         0.33 o                         
   5   7   6          0.02          0.02         0.29 o                         
  -5   8   6          0.04          0.06         0.11 o                         
  -4   8   6          0.04          0.14         0.10 o                         
  -3   8   6          1.59          1.50         0.11 o                         
  -2   8   6          0.02          0.56         0.11 o                         
  -1   8   6          0.01          0.28         0.08 o                         
   0   8   6          0.18          0.82         0.18 o                         
   1   8   6          3.57          3.61         0.17 o                         
   2   8   6          1.42          1.26         0.17 o                         
   3   8   6          1.76          1.75         0.21 o                         
   4   8   6          0.00          0.14         0.22 o                         
   5   8   6          0.13          0.21         0.26 o                         
  -5   9   6          0.00          0.08         0.11 o                         
  -4   9   6          0.00          0.12         0.10 o                         
  -3   9   6          0.41          0.53         0.09 o                         
  -2   9   6          0.01          0.50         0.16 o                         
  -1   9   6          3.14          2.93         0.12 o                         
   0   9   6          8.03          6.65         0.19 o                         
   1   9   6          0.01          0.53         0.14 o                         
   2   9   6          1.34          1.54         0.13 o                         
   3   9   6          1.56          1.55         0.19 o                         
   4   9   6          0.29          0.31         0.20 o                         
   5   9   6          0.05          0.07         0.24 o                         
  -5  10   6          0.24          0.23         0.10 o                         
  -4  10   6          0.04          0.12         0.10 o                         
  -3  10   6          0.02          0.14         0.09 o                         
  -2  10   6          0.00          0.38         0.08 o                         
  -1  10   6          1.27          1.07         0.08 o                         
   0  10   6          1.29          1.65         0.09 o                         
   1  10   6          0.00          0.77         0.16 o                         
   2  10   6          0.65          1.18         0.12 o                         
   3  10   6          0.00          0.12         0.16 o                         
   4  10   6          0.08          0.17         0.18 o                         
   5  10   6          0.01          0.02         0.21 o                         
  -5  11   6          0.26          0.33         0.11 o                         
  -4  11   6          0.68          0.49         0.10 o                         
  -3  11   6          0.55          0.46         0.08 o                         
  -2  11   6          0.35          0.63         0.08 o                         
  -1  11   6          0.00          0.37         0.07 o                         
   0  11   6          0.02          0.50         0.06 o                         
   1  11   6          1.26          1.33         0.13 o                         
   2  11   6          3.99          3.69         0.16 o                         
   3  11   6          0.81          0.95         0.13 o                         
   4  11   6          0.00          0.16         0.17 o                         
  -4  12   6          1.21          0.94         0.10 o                         
  -3  12   6          2.19          1.82         0.10 o                         
  -2  12   6          0.44          0.41         0.08 o                         
  -1  12   6          0.12          0.55         0.08 o                         
   0  12   6          1.42          1.67         0.10 o                         
   1  12   6          2.12          1.94         0.12 o                         
   2  12   6          1.00          1.19         0.12 o                         
   3  12   6          0.30          0.29         0.11 o                         
   4  12   6          0.02          0.08         0.16 o                         
  -4  13   6          0.09          0.11         0.09 o                         
  -3  13   6          0.03          0.10         0.07 o                         
  -2  13   6          0.02          0.16         0.08 o                         
  -1  13   6          0.15          0.24         0.07 o                         
   0  13   6          1.12          0.99         0.08 o                         
   1  13   6          1.80          1.80         0.10 o                         
   2  13   6          0.31          0.32         0.11 o                         
   3  13   6          0.02          0.10         0.11 o                         
   4  13   6          0.03          0.02         0.16 o                         
  -4  14   6          0.08          0.10         0.16 o                         
  -3  14   6          0.00          0.22         0.07 o                         
  -2  14   6          0.07          0.20         0.07 o                         
  -1  14   6          0.17          0.15         0.07 o                         
   0  14   6          0.84          0.60         0.08 o                         
   1  14   6          0.00          0.12         0.10 o                         
   2  14   6          0.01          0.03         0.10 o                         
   3  14   6          0.02          0.06         0.11 o                         
  -3  15   6          0.86          0.72         0.07 o                         
  -2  15   6          0.27          0.18         0.07 o                         
  -1  15   6          0.81          0.80         0.07 o                         
   0  15   6          0.02          0.13         0.08 o                         
   1  15   6          0.04          0.07         0.04 o                         
   2  15   6          0.11          0.09         0.10 o                         
   3  15   6          0.04          0.06         0.11 o                         
  -2  16   6          0.12          0.12         0.06 o                         
  -1  16   6          0.14          0.22         0.07 o                         
   0  16   6          0.00          0.26         0.08 o                         
   1  16   6          0.14          0.32         0.04 o                         
   2  16   6          0.00          0.02         0.10 o                         
  -1  17   6          0.52          0.63         0.08 o                         
   0  17   6          0.05          0.09         0.08 o                         
   1  17   6          0.10          0.12         0.10 o                         
  -6   1   7          0.03          0.28         0.14 o                         
  -5   1   7          0.04          0.08         0.13 o                         
  -4   1   7          0.13          0.30         0.13 o                         
  -3   1   7          0.01          0.94         0.17 o                         
  -2   1   7          6.61          5.48         0.37 o                         
  -1   1   7        101.46        107.41         3.32 o                         
   0   1   7          0.73          0.75         0.23 o                         
   1   1   7          8.59          8.38         1.82 o                         
   2   1   7          5.48          4.22         0.55 o                         
   3   1   7          0.80          1.43         0.42 o                         
   4   1   7          8.69          8.17         0.78 o                         
   5   1   7          0.33          0.22         0.32 o                         
   6   1   7          0.05          0.20         0.28 o                         
  -6   2   7          0.19          0.14         0.13 o                         
  -5   2   7          0.79          0.81         0.14 o                         
  -4   2   7          0.42          0.43         0.12 o                         
  -3   2   7          0.03          0.79         0.14 o                         
  -2   2   7          4.66          5.14         0.56 o                         
  -1   2   7          0.02          1.40         0.16 o                         
   0   2   7         11.77          9.13         0.33 o                         
   1   2   7          1.47          1.95         1.07 o                         
   2   2   7          0.17          1.87         0.74 o                         
   3   2   7          0.02          1.53         0.60 o                         
   4   2   7          0.01          0.37         0.35 o                         
   5   2   7          0.32          1.78         0.63 o                         
   6   2   7          0.00          0.05         0.29 o                         
  -6   3   7          0.05          0.06         0.13 o                         
  -5   3   7          1.28          1.33         0.14 o                         
  -4   3   7         13.96         13.01         0.51 o                         
  -3   3   7          6.61          5.68         0.25 o                         
  -2   3   7          6.29          5.48         0.32 o                         
  -1   3   7          0.56          0.95         0.12 o                         
   0   3   7          0.85          0.94         0.14 o                         
   1   3   7         34.61         32.34         1.29 o                         
   2   3   7         24.74         21.61         1.85 o                         
   3   3   7          0.40          1.26         0.48 o                         
   4   3   7          0.20          0.30         0.34 o                         
   5   3   7          0.00          0.07         0.29 o                         
   6   3   7          0.01          0.23         0.28 o                         
  -6   4   7          0.01          0.04         0.13 o                         
  -5   4   7          1.28          1.25         0.12 o                         
  -4   4   7          3.02          3.44         0.18 o                         
  -3   4   7         42.57         40.83         1.00 o                         
  -2   4   7          0.17          1.21         0.26 o                         
  -1   4   7         11.89         12.55         0.31 o                         
   0   4   7         49.05         57.76         1.73 o                         
   1   4   7          6.10          4.62         0.66 o                         
   2   4   7         17.66         16.07         2.64 o                         
   3   4   7          4.38          4.43         0.46 o                         
   4   4   7          0.01          0.12         0.33 o                         
   5   4   7          0.04          0.10         0.31 o                         
   6   4   7          0.06          0.13         0.33 o                         
  -6   5   7          0.10          0.09         0.12 o                         
  -5   5   7          1.35          1.35         0.15 o                         
  -4   5   7          1.05          0.88         0.12 o                         
  -3   5   7          3.29          3.04         0.14 o                         
  -2   5   7          0.03          0.61         0.14 o                         
  -1   5   7          0.04          0.87         0.13 o                         
   0   5   7          0.00          0.91         0.17 o                         
   1   5   7          0.51          1.00         0.18 o                         
   2   5   7         22.55         23.20         1.60 o                         
   3   5   7          0.10          0.99         0.45 o                         
   4   5   7          0.29          0.28         0.33 o                         
   5   5   7          0.08          0.13         0.34 o                         
  -6   6   7          0.01          0.06         0.12 o                         
  -5   6   7          0.05          0.24         0.11 o                         
  -4   6   7          4.53          3.87         0.16 o                         
  -3   6   7          0.18          0.32         0.10 o                         
  -2   6   7          9.16          9.00         0.26 o                         
  -1   6   7          3.13          3.27         0.22 o                         
   0   6   7          2.26          2.01         0.13 o                         
   1   6   7          3.66          3.73         0.33 o                         
   2   6   7          0.49          0.93         0.19 o                         
   3   6   7          1.47          1.30         0.28 o                         
   4   6   7          0.00          0.28         0.30 o                         
   5   6   7          0.12          0.21         0.33 o                         
  -5   7   7          0.00          0.13         0.11 o                         
  -4   7   7          0.10          0.30         0.10 o                         
  -3   7   7         12.71         10.78         0.31 o                         
  -2   7   7          1.79          2.55         0.23 o                         
  -1   7   7          4.62          4.24         0.15 o                         
   0   7   7          1.59          2.85         0.12 o                         
   1   7   7          6.36          5.98         0.26 o                         
   2   7   7          1.62          2.17         0.19 o                         
   3   7   7          0.00          0.20         0.23 o                         
   4   7   7          0.31          0.48         0.29 o                         
   5   7   7          0.13          0.31         0.30 o                         
  -5   8   7          0.16          0.10         0.11 o                         
  -4   8   7          0.36          0.33         0.10 o                         
  -3   8   7          0.01          0.31         0.09 o                         
  -2   8   7         10.00          9.84         0.26 o                         
  -1   8   7         17.85         16.26         0.36 o                         
   0   8   7         46.34         52.65         1.10 o                         
   1   8   7          1.68          1.83         0.13 o                         
   2   8   7          5.43          5.61         0.24 o                         
   3   8   7          8.12          7.33         0.42 o                         
   4   8   7          1.11          0.96         0.27 o                         
   5   8   7          0.02          0.17         0.28 o                         
  -5   9   7          0.01          0.12         0.10 o                         
  -4   9   7          0.12          0.18         0.10 o                         
  -3   9   7          1.73          1.23         0.10 o                         
  -2   9   7          0.24          0.81         0.11 o                         
  -1   9   7         28.98         30.79         0.76 o                         
   0   9   7         13.20         14.41         0.48 o                         
   1   9   7          8.65          8.09         0.25 o                         
   2   9   7          0.18          0.56         0.13 o                         
   3   9   7          0.01          0.22         0.18 o                         
   4   9   7          1.71          1.89         0.25 o                         
   5   9   7          0.73          0.67         0.27 o                         
  -5  10   7          0.01          0.09         0.10 o                         
  -4  10   7          0.21          0.24         0.10 o                         
  -3  10   7          0.05          0.28         0.08 o                         
  -2  10   7          0.92          1.05         0.09 o                         
  -1  10   7          0.17          0.54         0.07 o                         
   0  10   7          0.27          0.59         0.10 o                         
   1  10   7          1.28          1.14         0.10 o                         
   2  10   7          0.18          0.54         0.11 o                         
   3  10   7          0.00          0.25         0.16 o                         
   4  10   7          0.17          0.23         0.19 o                         
   5  10   7          0.09          0.10         0.22 o                         
  -5  11   7          0.01          0.04         0.11 o                         
  -4  11   7          0.78          0.66         0.10 o                         
  -3  11   7          0.31          0.42         0.08 o                         
  -2  11   7          0.03          0.23         0.08 o                         
  -1  11   7          0.05          0.50         0.09 o                         
   0  11   7          0.78          1.40         0.09 o                         
   1  11   7          0.91          0.94         0.09 o                         
   2  11   7          0.22          0.32         0.11 o                         
   3  11   7          0.34          0.26         0.15 o                         
   4  11   7          0.01          0.09         0.18 o                         
  -4  12   7          0.07          0.11         0.09 o                         
  -3  12   7          0.80          0.82         0.08 o                         
  -2  12   7          0.22          0.33         0.08 o                         
  -1  12   7          5.21          4.74         0.15 o                         
   0  12   7          0.62          0.58         0.07 o                         
   1  12   7          0.14          0.29         0.10 o                         
   2  12   7          0.41          0.51         0.11 o                         
   3  12   7          0.24          0.21         0.11 o                         
   4  12   7          0.03          0.03         0.17 o                         
  -4  13   7          1.21          1.02         0.09 o                         
  -3  13   7          0.40          0.41         0.07 o                         
  -2  13   7          2.15          1.98         0.10 o                         
  -1  13   7          2.18          1.63         0.09 o                         
   0  13   7          1.45          1.34         0.08 o                         
   1  13   7          4.68          4.29         0.16 o                         
   2  13   7          0.07          0.26         0.11 o                         
   3  13   7          0.01          0.06         0.10 o                         
   4  13   7          0.03          0.04         0.16 o                         
  -3  14   7          0.10          0.44         0.07 o                         
  -2  14   7          0.30          0.39         0.07 o                         
  -1  14   7          0.34          0.38         0.07 o                         
   0  14   7          0.32          0.32         0.06 o                         
   1  14   7          0.00          0.30         0.07 o                         
   2  14   7          0.35          0.34         0.11 o                         
   3  14   7          0.07          0.14         0.11 o                         
  -3  15   7          0.38          0.41         0.07 o                         
  -2  15   7          0.12          0.15         0.07 o                         
  -1  15   7          0.58          0.51         0.07 o                         
   0  15   7          0.15          0.37         0.07 o                         
   1  15   7          0.38          0.33         0.05 o                         
   2  15   7          0.28          0.34         0.11 o                         
   3  15   7          0.05          0.06         0.12 o                         
  -2  16   7          0.06          0.09         0.06 o                         
  -1  16   7          0.23          0.22         0.07 o                         
   0  16   7          0.55          0.46         0.08 o                         
   1  16   7          0.01          0.06         0.05 o                         
   2  16   7          0.00          0.05         0.11 o                         
  -1  17   7          0.01          0.11         0.07 o                         
   0  17   7          0.22          0.14         0.07 o                         
   1  17   7          0.08          0.09         0.04 o                         
  -6   0   8          1.37          1.38         0.21 o                         
  -5   0   8          0.07          0.17         0.18 o                         
  -4   0   8          0.46          1.37         0.20 o                         
  -3   0   8         12.63         11.82         0.82 o                         
  -2   0   8         70.13         75.26         2.51 o                         
  -1   0   8         49.16         44.47         1.53 o                         
   0   0   8        232.97        247.83        22.36 o                         
   1   0   8          6.36          3.97         0.96 o                         
   2   0   8          0.04          0.45         0.72 o                         
   3   0   8          0.00          0.16         0.62 o                         
   4   0   8          2.00          2.65         0.57 o                         
   5   0   8          0.58          0.78         0.48 o                         
   6   0   8          0.34          0.72         0.44 o                         
  -6   1   8          0.00          0.04         0.13 o                         
  -5   1   8          0.71          0.68         0.14 o                         
  -4   1   8          1.98          1.95         0.15 o                         
  -3   1   8          0.00          1.12         0.16 o                         
  -2   1   8          8.38          7.33         0.24 o                         
  -1   1   8        238.92        236.23         8.50 o                         
   0   1   8         17.10         13.24         0.48 o                         
   1   1   8          9.76          9.96         0.99 o                         
   2   1   8          0.90          0.11         0.50 o                         
   3   1   8          3.73          4.01         0.48 o                         
   4   1   8          0.21          0.33         0.35 o                         
   5   1   8          1.38          4.02         0.80 o                         
   6   1   8          0.51          1.05         0.31 o                         
  -6   2   8          0.16          0.16         0.13 o                         
  -5   2   8          0.14          0.29         0.13 o                         
  -4   2   8          2.04          1.93         0.13 o                         
  -3   2   8          0.38          0.65         0.12 o                         
  -2   2   8          0.53          0.68         0.06 o                         
  -1   2   8         32.21         31.51         0.68 o                         
   0   2   8          3.61          3.84         0.20 o                         
   1   2   8         22.87         23.53         1.40 o                         
   2   2   8          3.26          2.44         0.47 o                         
   3   2   8          1.37          0.82         0.39 o                         
   4   2   8          0.00          0.15         0.33 o                         
   5   2   8          0.85          0.97         0.33 o                         
   6   2   8          0.00          0.19         0.30 o                         
  -6   3   8          0.02          0.06         0.13 o                         
  -5   3   8          1.25          1.05         0.13 o                         
  -4   3   8          0.06          0.19         0.10 o                         
  -3   3   8          3.43          3.69         0.26 o                         
  -2   3   8          0.33          0.63         0.06 o                         
  -1   3   8         16.34         15.80         0.35 o                         
   0   3   8         19.33         13.53         0.53 o                         
   1   3   8          5.49          3.93         0.30 o                         
   2   3   8          1.65          1.84         0.43 o                         
   3   3   8          1.94          2.63         0.55 o                         
   4   3   8          0.01          0.10         0.36 o                         
   5   3   8          0.10          0.11         0.33 o                         
   6   3   8          0.00         -0.01         0.35 o                         
  -6   4   8          0.05          0.08         0.12 o                         
  -5   4   8          0.68          0.86         0.11 o                         
  -4   4   8          0.40          0.47         0.10 o                         
  -3   4   8         25.70         25.38         0.57 o                         
  -2   4   8         18.69         16.64         0.56 o                         
  -1   4   8         42.14         44.49         0.93 o                         
   0   4   8          2.80          2.54         0.22 o                         
   1   4   8         12.77         11.45         0.45 o                         
   2   4   8          0.97          0.88         0.48 o                         
   3   4   8          3.26          5.55         1.34 o                         
   4   4   8          0.88          0.94         0.36 o                         
   5   4   8          0.01          0.08         0.31 o                         
  -6   5   8          0.03          0.06         0.11 o                         
  -5   5   8          0.08          0.10         0.10 o                         
  -4   5   8         16.74         13.71         0.46 o                         
  -3   5   8         16.26         14.61         0.43 o                         
  -2   5   8          1.29          1.92         0.13 o                         
  -1   5   8          0.32          0.76         0.09 o                         
   0   5   8          3.64          3.64         0.22 o                         
   1   5   8          9.56          6.28         0.34 o                         
   2   5   8         10.78          6.79         0.47 o                         
   3   5   8          2.68          1.63         0.36 o                         
   4   5   8          0.05          0.38         0.34 o                         
   5   5   8          0.00          0.03         0.33 o                         
  -6   6   8          0.05          0.00         0.11 o                         
  -5   6   8          0.05          0.15         0.10 o                         
  -4   6   8          1.13          1.41         0.12 o                         
  -3   6   8          1.50          1.90         0.18 o                         
  -2   6   8          0.98          1.75         0.18 o                         
  -1   6   8         10.68         10.61         0.47 o                         
   0   6   8          0.38          0.62         0.10 o                         
   1   6   8         10.52          8.94         0.38 o                         
   2   6   8          2.17          1.58         0.21 o                         
   3   6   8          0.01          0.34         0.28 o                         
   4   6   8          0.05          0.22         0.33 o                         
   5   6   8          0.03          0.15         0.34 o                         
  -5   7   8          0.07          0.08         0.10 o                         
  -4   7   8          0.18          0.22         0.09 o                         
  -3   7   8          0.20          0.63         0.10 o                         
  -2   7   8          0.62          1.01         0.10 o                         
  -1   7   8         38.59         43.67         0.92 o                         
   0   7   8          0.05          0.43         0.10 o                         
   1   7   8          0.37          0.76         0.14 o                         
   2   7   8          1.47          1.50         0.19 o                         
   3   7   8          0.01          0.33         0.25 o                         
   4   7   8          0.75          0.87         0.30 o                         
   5   7   8          0.75          0.73         0.32 o                         
  -5   8   8          0.05          0.08         0.10 o                         
  -4   8   8          0.20          0.19         0.09 o                         
  -3   8   8          0.32          0.58         0.08 o                         
  -2   8   8          3.02          2.74         0.13 o                         
  -1   8   8          0.11          0.58         0.09 o                         
   0   8   8          3.23          4.91         0.26 o                         
   1   8   8          0.03          0.68         0.19 o                         
   2   8   8          1.00          1.13         0.17 o                         
   3   8   8          0.50          0.50         0.23 o                         
   4   8   8          0.24          0.23         0.26 o                         
   5   8   8          0.00          0.05         0.29 o                         
  -5   9   8          0.04          0.08         0.10 o                         
  -4   9   8          0.00          0.11         0.09 o                         
  -3   9   8          0.08          0.36         0.08 o                         
  -2   9   8          0.24          0.40         0.07 o                         
  -1   9   8          0.45          0.78         0.08 o                         
   0   9   8          3.03          2.92         0.12 o                         
   1   9   8          3.87          3.86         0.16 o                         
   2   9   8          0.02          0.12         0.14 o                         
   3   9   8          0.59          0.69         0.19 o                         
   4   9   8          0.47          0.65         0.24 o                         
   5   9   8          0.08          0.10         0.28 o                         
  -5  10   8          0.17          0.20         0.11 o                         
  -4  10   8          0.91          0.94         0.10 o                         
  -3  10   8          0.00          0.19         0.08 o                         
  -2  10   8          0.07          0.31         0.05 o                         
  -1  10   8          0.46          0.73         0.07 o                         
   0  10   8          0.01          0.50         0.08 o                         
   1  10   8          0.32          0.93         0.14 o                         
   2  10   8          0.18          0.43         0.12 o                         
   3  10   8          0.04          0.12         0.16 o                         
   4  10   8          0.02          0.05         0.20 o                         
  -5  11   8          0.22          0.20         0.12 o                         
  -4  11   8          0.66          0.66         0.09 o                         
  -3  11   8          0.82          0.83         0.09 o                         
  -2  11   8          0.52          0.45         0.07 o                         
  -1  11   8          0.20          0.82         0.10 o                         
   0  11   8          0.03          0.31         0.07 o                         
   1  11   8          0.01          0.20         0.08 o                         
   2  11   8          0.25          0.58         0.12 o                         
   3  11   8          0.64          0.61         0.16 o                         
   4  11   8          0.21          0.30         0.19 o                         
  -4  12   8          0.04          0.05         0.09 o                         
  -3  12   8          4.61          3.91         0.16 o                         
  -2  12   8          4.84          3.90         0.14 o                         
  -1  12   8          0.32          0.40         0.07 o                         
   0  12   8          0.07          0.17         0.07 o                         
   1  12   8          0.53          0.61         0.07 o                         
   2  12   8          1.64          1.56         0.13 o                         
   3  12   8          0.43          0.59         0.13 o                         
   4  12   8          0.13          0.13         0.17 o                         
  -4  13   8          0.65          0.51         0.09 o                         
  -3  13   8          0.22          0.48         0.07 o                         
  -2  13   8          0.08          0.17         0.07 o                         
  -1  13   8          0.48          0.36         0.07 o                         
   0  13   8          0.07          0.11         0.06 o                         
   1  13   8          0.31          0.29         0.11 o                         
   2  13   8          0.92          0.96         0.12 o                         
   3  13   8          0.09          0.15         0.11 o                         
  -3  14   8          0.09          0.13         0.06 o                         
  -2  14   8          0.07          0.15         0.07 o                         
  -1  14   8          0.03          0.14         0.07 o                         
   0  14   8          0.00          0.25         0.06 o                         
   1  14   8          0.72          0.63         0.07 o                         
   2  14   8          0.03          0.09         0.11 o                         
   3  14   8          0.00          0.04         0.10 o                         
  -3  15   8          0.04          0.05         0.06 o                         
  -2  15   8          1.17          1.02         0.08 o                         
  -1  15   8          0.50          0.39         0.07 o                         
   0  15   8          0.49          0.70         0.07 o                         
   1  15   8          0.00          0.09         0.06 o                         
   2  15   8          0.09          0.15         0.10 o                         
  -2  16   8          0.36          0.31         0.06 o                         
  -1  16   8          0.12          0.23         0.06 o                         
   0  16   8          0.25          0.28         0.06 o                         
   1  16   8          0.01          0.08         0.05 o                         
   2  16   8          0.10          0.15         0.12 o                         
  -1  17   8          0.60          0.67         0.08 o                         
   0  17   8          0.76          0.51         0.07 o                         
   1  17   8          0.01          0.06         0.07 o                         
  -6   1   9          0.17          0.20         0.13 o                         
  -5   1   9          0.09          0.32         0.13 o                         
  -4   1   9          0.31          0.24         0.09 o                         
  -3   1   9          0.05          0.32         0.07 o                         
  -2   1   9          0.07          0.94         0.14 o                         
  -1   1   9         21.69         20.04         0.78 o                         
   0   1   9         82.83         96.09         2.92 o                         
   1   1   9          0.17          0.19         0.47 o                         
   2   1   9          1.97          1.44         0.59 o                         
   3   1   9          0.95          1.71         0.48 o                         
   4   1   9          0.11          0.37         0.39 o                         
   5   1   9          1.28          2.35         0.37 o                         
   6   1   9          0.08          0.21         0.33 o                         
  -6   2   9          0.02          0.05         0.13 o                         
  -5   2   9          0.66          0.49         0.12 o                         
  -4   2   9          5.77          4.92         0.25 o                         
  -3   2   9          2.32          2.20         0.11 o                         
  -2   2   9          0.38          0.73         0.10 o                         
  -1   2   9         23.96         25.56         0.83 o                         
   0   2   9          6.75          5.07         0.30 o                         
   1   2   9          1.42          2.75         0.51 o                         
   2   2   9          0.13          0.33         0.66 o                         
   3   2   9          0.03          0.58         0.41 o                         
   4   2   9          0.15          0.58         0.40 o                         
   5   2   9          0.00         -0.01         0.30 o                         
   6   2   9          0.13          0.20         0.51 o                         
  -6   3   9          0.05          0.07         0.12 o                         
  -5   3   9          0.17          0.27         0.10 o                         
  -4   3   9          3.00          2.88         0.13 o                         
  -3   3   9         26.87         29.39         0.64 o                         
  -2   3   9          9.39          8.25         0.21 o                         
  -1   3   9         14.22         14.42         0.48 o                         
   0   3   9          0.10          0.80         0.16 o                         
   1   3   9          1.41          1.09         0.26 o                         
   2   3   9          3.70          4.95         0.68 o                         
   3   3   9          3.75          3.38         0.44 o                         
   4   3   9          0.00          0.21         0.37 o                         
   5   3   9          0.00          0.40         0.33 o                         
  -6   4   9          0.00          0.05         0.11 o                         
  -5   4   9          0.00          0.22         0.10 o                         
  -4   4   9          2.09          2.10         0.11 o                         
  -3   4   9         15.03         13.88         0.41 o                         
  -2   4   9        133.33        142.00         3.47 o                         
  -1   4   9          3.43          2.94         0.16 o                         
   0   4   9         11.40         10.86         0.35 o                         
   1   4   9          7.25          6.66         0.33 o                         
   2   4   9          0.38          1.32         0.69 o                         
   3   4   9          3.77          2.73         0.46 o                         
   4   4   9          1.63          2.04         0.39 o                         
   5   4   9          0.00          0.26         0.34 o                         
  -6   5   9          0.01          0.05         0.11 o                         
  -5   5   9          0.28          0.31         0.10 o                         
  -4   5   9          2.10          2.25         0.13 o                         
  -3   5   9          3.77          3.32         0.18 o                         
  -2   5   9          2.43          2.62         0.25 o                         
  -1   5   9          3.24          2.82         0.15 o                         
   0   5   9          2.16          2.43         0.22 o                         
   1   5   9          0.21          0.49         0.18 o                         
   2   5   9          0.13          1.08         0.29 o                         
   3   5   9          5.64          4.19         0.46 o                         
   4   5   9          0.18          0.28         0.34 o                         
   5   5   9          0.10          0.15         0.35 o                         
  -6   6   9          0.01          0.08         0.13 o                         
  -5   6   9          0.08          0.05         0.10 o                         
  -4   6   9          0.00          0.26         0.08 o                         
  -3   6   9          4.27          4.19         0.14 o                         
  -2   6   9          1.32          1.43         0.10 o                         
  -1   6   9         15.67         15.84         0.57 o                         
   0   6   9          1.77          3.64         0.16 o                         
   1   6   9          0.62          0.63         0.16 o                         
   2   6   9          0.73          0.72         0.21 o                         
   3   6   9          1.01          1.14         0.30 o                         
   4   6   9          0.34          0.38         0.35 o                         
   5   6   9          0.03          0.16         0.35 o                         
  -5   7   9          0.02          0.15         0.10 o                         
  -4   7   9          0.02          0.23         0.09 o                         
  -3   7   9          1.58          1.66         0.09 o                         
  -2   7   9         25.10         23.98         0.50 o                         
  -1   7   9          6.62          7.26         0.31 o                         
   0   7   9          0.28          0.37         0.16 o                         
   1   7   9          7.08          6.54         0.28 o                         
   2   7   9          1.62          1.48         0.19 o                         
   3   7   9          0.12          0.26         0.26 o                         
   4   7   9          0.07          0.22         0.31 o                         
   5   7   9          0.10          0.15         0.33 o                         
  -5   8   9          0.22          0.35         0.10 o                         
  -4   8   9          0.46          0.46         0.09 o                         
  -3   8   9          0.09          0.43         0.08 o                         
  -2   8   9          0.22          0.86         0.12 o                         
  -1   8   9          1.43          1.72         0.12 o                         
   0   8   9         10.30          8.97         0.25 o                         
   1   8   9         18.03         18.63         0.49 o                         
   2   8   9          0.20          0.68         0.17 o                         
   3   8   9          1.95          2.69         0.29 o                         
   4   8   9          1.21          1.11         0.29 o                         
   5   8   9          0.12          0.34         0.31 o                         
  -5   9   9          0.06          0.08         0.09 o                         
  -4   9   9          0.04          0.39         0.09 o                         
  -3   9   9          0.01          0.17         0.08 o                         
  -2   9   9          4.18          3.84         0.17 o                         
  -1   9   9          0.85          1.69         0.12 o                         
   0   9   9         13.92         13.65         0.39 o                         
   1   9   9         13.98         13.63         0.37 o                         
   2   9   9          2.44          2.20         0.18 o                         
   3   9   9          0.07          0.21         0.19 o                         
   4   9   9          0.02          0.11         0.26 o                         
   5   9   9          0.35          0.40         0.28 o                         
  -5  10   9          0.00          0.01         0.10 o                         
  -4  10   9          0.01          0.11         0.09 o                         
  -3  10   9          0.16          0.27         0.08 o                         
  -2  10   9          0.29          0.28         0.08 o                         
  -1  10   9          3.19          3.24         0.12 o                         
   0  10   9          0.08          0.33         0.08 o                         
   1  10   9          0.06          0.36         0.11 o                         
   2  10   9          1.34          1.43         0.14 o                         
   3  10   9          0.17          0.24         0.18 o                         
   4  10   9          0.03          0.10         0.22 o                         
  -4  11   9          0.01          0.11         0.08 o                         
  -3  11   9          1.28          1.18         0.09 o                         
  -2  11   9          0.09          0.24         0.05 o                         
  -1  11   9          0.00          0.11         0.07 o                         
   0  11   9          0.00          0.54         0.08 o                         
   1  11   9          1.13          1.10         0.09 o                         
   2  11   9          0.34          0.67         0.12 o                         
   3  11   9          0.10          0.15         0.16 o                         
   4  11   9          0.14          0.21         0.19 o                         
  -4  12   9          0.00          0.08         0.08 o                         
  -3  12   9          0.22          0.28         0.07 o                         
  -2  12   9          1.34          1.16         0.09 o                         
  -1  12   9          0.06          0.43         0.08 o                         
   0  12   9          4.84          4.53         0.15 o                         
   1  12   9          0.14          0.19         0.07 o                         
   2  12   9          0.48          0.48         0.12 o                         
   3  12   9          0.15          0.17         0.15 o                         
   4  12   9          0.11          0.13         0.18 o                         
  -4  13   9          0.28          0.22         0.08 o                         
  -3  13   9          1.72          1.61         0.09 o                         
  -2  13   9          0.47          0.56         0.07 o                         
  -1  13   9          2.62          2.28         0.11 o                         
   0  13   9          0.62          0.68         0.07 o                         
   1  13   9          2.20          1.91         0.11 o                         
   2  13   9          1.25          1.29         0.12 o                         
   3  13   9          0.03          0.11         0.12 o                         
  -3  14   9          0.01          0.08         0.06 o                         
  -2  14   9          0.18          0.17         0.06 o                         
  -1  14   9          1.49          1.47         0.11 o                         
   0  14   9          0.20          0.47         0.06 o                         
   1  14   9          0.04          0.12         0.08 o                         
   2  14   9          0.04          0.11         0.11 o                         
   3  14   9          0.31          0.31         0.11 o                         
  -3  15   9          0.10          0.15         0.06 o                         
  -2  15   9          0.55          0.44         0.07 o                         
  -1  15   9          0.46          0.42         0.07 o                         
   0  15   9          0.33          0.30         0.06 o                         
   1  15   9          0.16          0.20         0.06 o                         
   2  15   9          0.21          0.21         0.10 o                         
  -2  16   9          0.05          0.07         0.06 o                         
  -1  16   9          0.05          0.09         0.06 o                         
   0  16   9          0.04          0.09         0.05 o                         
   1  16   9          0.47          0.49         0.07 o                         
   2  16   9          0.04          0.05         0.13 o                         
  -1  17   9          0.01          0.02         0.12 o                         
   0  17   9          0.04          0.13         0.05 o                         
  -6   0  10          0.01          0.00         0.17 o                         
  -5   0  10          5.67          5.60         0.33 o                         
  -4   0  10          0.07          0.71         0.17 o                         
  -3   0  10          8.21          8.08         0.57 o                         
  -2   0  10         39.67         42.27         1.54 o                         
  -1   0  10         28.35         30.69         1.85 o                         
   0   0  10         25.22         39.02         2.14 o                         
   1   0  10        127.62        173.20        15.99 o                         
   2   0  10          5.64          3.01         0.88 o                         
   3   0  10          0.00          0.38         0.81 o                         
   4   0  10          0.13          0.16         0.50 o                         
   5   0  10          0.01          0.37         0.51 o                         
  -6   1  10          0.04          0.17         0.13 o                         
  -5   1  10          0.05          0.20         0.13 o                         
  -4   1  10          5.45          4.52         0.19 o                         
  -3   1  10          1.12          1.56         0.13 o                         
  -2   1  10          3.03          2.89         0.11 o                         
  -1   1  10          0.52          1.57         0.17 o                         
   0   1  10        125.96        158.73         5.96 o                         
   1   1  10         16.00         14.28         1.21 o                         
   2   1  10          1.14          2.83         1.46 o                         
   3   1  10          0.92          0.82         0.48 o                         
   4   1  10          0.59          1.85         0.43 o                         
   5   1  10          0.01         -0.04         0.33 o                         
  -6   2  10          0.03          0.07         0.12 o                         
  -5   2  10          0.31          0.33         0.11 o                         
  -4   2  10          0.03          0.19         0.08 o                         
  -3   2  10          4.88          4.25         0.16 o                         
  -2   2  10          3.89          3.64         0.13 o                         
  -1   2  10          0.48          1.79         0.37 o                         
   0   2  10          4.95          3.61         0.25 o                         
   1   2  10          6.66          6.18         0.78 o                         
   2   2  10          4.13          3.81         0.89 o                         
   3   2  10          0.12          0.36         0.43 o                         
   4   2  10          0.13          0.21         0.39 o                         
   5   2  10          0.00          0.22         0.35 o                         
  -6   3  10          0.00          0.03         0.11 o                         
  -5   3  10          0.13          0.16         0.10 o                         
  -4   3  10          1.37          1.48         0.10 o                         
  -3   3  10          0.19          0.66         0.13 o                         
  -2   3  10          4.82          3.61         0.14 o                         
  -1   3  10          0.86          1.42         0.21 o                         
   0   3  10         24.87         30.73         0.88 o                         
   1   3  10          4.26          2.69         0.33 o                         
   2   3  10          6.16          6.06         0.87 o                         
   3   3  10          0.66          0.60         0.39 o                         
   4   3  10          0.39          0.59         0.39 o                         
   5   3  10          0.02          0.05         0.35 o                         
  -6   4  10          0.02          0.07         0.10 o                         
  -5   4  10          0.51          0.39         0.10 o                         
  -4   4  10          1.60          1.69         0.10 o                         
  -3   4  10          0.54          0.69         0.12 o                         
  -2   4  10         74.74         81.99         1.85 o                         
  -1   4  10         48.48         50.65         1.98 o                         
   0   4  10         19.90         20.89         0.61 o                         
   1   4  10          4.28          2.69         0.26 o                         
   2   4  10          2.82          2.40         0.43 o                         
   3   4  10          0.27          0.54         0.39 o                         
   4   4  10          0.49          0.85         0.39 o                         
   5   4  10          0.22          0.42         0.37 o                         
  -6   5  10          0.04          0.13         0.11 o                         
  -5   5  10          0.04          0.18         0.09 o                         
  -4   5  10          0.04          0.26         0.08 o                         
  -3   5  10         33.72         33.85         0.81 o                         
  -2   5  10         29.15         29.00         0.68 o                         
  -1   5  10         11.53         11.89         0.52 o                         
   0   5  10          0.18          0.96         0.13 o                         
   1   5  10          3.81          3.05         0.26 o                         
   2   5  10          2.92          1.82         0.29 o                         
   3   5  10          1.24          1.12         0.39 o                         
   4   5  10          0.30          0.22         0.37 o                         
   5   5  10          0.00          0.02         0.37 o                         
  -5   6  10          0.11          0.30         0.09 o                         
  -4   6  10          1.26          1.24         0.09 o                         
  -3   6  10          3.17          3.11         0.13 o                         
  -2   6  10          8.81          8.88         0.27 o                         
  -1   6  10          0.93          1.66         0.21 o                         
   0   6  10          5.02          7.37         0.32 o                         
   1   6  10          2.56          2.72         0.20 o                         
   2   6  10          2.34          1.48         0.23 o                         
   3   6  10          0.01          0.19         0.30 o                         
   4   6  10          0.00          0.11         0.36 o                         
   5   6  10          0.03          0.16         0.35 o                         
  -5   7  10          0.30          0.30         0.09 o                         
  -4   7  10          0.53          0.41         0.08 o                         
  -3   7  10          0.01          0.46         0.08 o                         
  -2   7  10          0.22          0.59         0.11 o                         
  -1   7  10          0.00          0.38         0.10 o                         
   0   7  10         42.67         45.29         1.00 o                         
   1   7  10          0.61          0.86         0.17 o                         
   2   7  10          1.69          1.61         0.21 o                         
   3   7  10          0.54          1.12         0.28 o                         
   4   7  10          0.00          0.10         0.31 o                         
   5   7  10          0.17          0.30         0.35 o                         
  -5   8  10          0.23          0.25         0.09 o                         
  -4   8  10          0.22          0.23         0.08 o                         
  -3   8  10          0.59          0.58         0.07 o                         
  -2   8  10          0.79          0.60         0.05 o                         
  -1   8  10          2.66          2.91         0.14 o                         
   0   8  10          0.49          0.80         0.12 o                         
   1   8  10          5.66          5.50         0.26 o                         
   2   8  10          0.05          0.15         0.17 o                         
   3   8  10          0.13          0.16         0.24 o                         
   4   8  10          0.13          0.18         0.29 o                         
   5   8  10          0.02          0.05         0.32 o                         
  -5   9  10          0.00          0.11         0.09 o                         
  -4   9  10          0.01          0.14         0.08 o                         
  -3   9  10          0.01          0.29         0.07 o                         
  -2   9  10          0.52          0.85         0.11 o                         
  -1   9  10          0.10          0.35         0.06 o                         
   0   9  10          0.84          1.22         0.18 o                         
   1   9  10          1.66          1.51         0.14 o                         
   2   9  10          1.25          1.18         0.17 o                         
   3   9  10          0.01          0.09         0.20 o                         
   4   9  10          0.20          0.23         0.27 o                         
   5   9  10          0.09          0.10         0.35 o                         
  -5  10  10          0.04          0.04         0.10 o                         
  -4  10  10          0.49          0.48         0.08 o                         
  -3  10  10          2.10          2.00         0.10 o                         
  -2  10  10          0.05          0.23         0.09 o                         
  -1  10  10          0.25          0.42         0.06 o                         
   0  10  10          0.99          1.12         0.10 o                         
   1  10  10          0.45          0.44         0.10 o                         
   2  10  10          0.03          0.33         0.14 o                         
   3  10  10          0.19          0.16         0.17 o                         
   4  10  10          0.00          0.06         0.24 o                         
  -4  11  10          0.28          0.43         0.08 o                         
  -3  11  10          0.94          0.86         0.08 o                         
  -2  11  10          0.49          0.42         0.05 o                         
  -1  11  10          0.02          0.43         0.07 o                         
   0  11  10          0.36          0.63         0.08 o                         
   1  11  10          0.11          0.31         0.08 o                         
   2  11  10          0.00          0.33         0.12 o                         
   3  11  10          0.08          0.16         0.16 o                         
   4  11  10          0.02          0.09         0.21 o                         
  -4  12  10          0.23          0.23         0.08 o                         
  -3  12  10          0.22          0.19         0.08 o                         
  -2  12  10         10.14          8.50         0.27 o                         
  -1  12  10          7.02          6.03         0.20 o                         
   0  12  10          0.13          0.19         0.09 o                         
   1  12  10          0.02          0.19         0.08 o                         
   2  12  10          0.21          0.65         0.12 o                         
   3  12  10          0.68          0.47         0.16 o                         
   4  12  10          0.14          0.19         0.18 o                         
  -4  13  10          0.51          0.38         0.08 o                         
  -3  13  10          1.11          0.84         0.08 o                         
  -2  13  10          0.36          0.30         0.06 o                         
  -1  13  10          0.16          0.18         0.06 o                         
   0  13  10          1.40          0.96         0.08 o                         
   1  13  10          0.00          0.07         0.08 o                         
   2  13  10          0.02          0.09         0.11 o                         
   3  13  10          0.32          0.32         0.13 o                         
  -3  14  10          0.33          0.30         0.06 o                         
  -2  14  10          0.06          0.15         0.06 o                         
  -1  14  10          0.20          0.28         0.06 o                         
   0  14  10          0.01          0.06         0.07 o                         
   1  14  10          0.09          0.19         0.07 o                         
   2  14  10          0.27          0.20         0.11 o                         
   3  14  10          0.04          0.10         0.12 o                         
  -3  15  10          0.01          0.05         0.08 o                         
  -2  15  10          0.05          0.10         0.06 o                         
  -1  15  10          0.89          0.76         0.07 o                         
   0  15  10          0.43          0.53         0.06 o                         
   1  15  10          0.12          0.16         0.06 o                         
   2  15  10          0.00          0.03         0.11 o                         
  -2  16  10          0.07          0.06         0.06 o                         
  -1  16  10          0.11          0.18         0.06 o                         
   0  16  10          0.05          0.13         0.06 o                         
   1  16  10          0.28          0.32         0.06 o                         
  -6   1  11          0.00          0.02         0.12 o                         
  -5   1  11          0.19          0.34         0.10 o                         
  -4   1  11          0.06          0.41         0.08 o                         
  -3   1  11          0.56          0.70         0.13 o                         
  -2   1  11          2.03          2.00         0.13 o                         
  -1   1  11          2.31          2.62         0.23 o                         
   0   1  11         16.77         17.38         0.76 o                         
   1   1  11         28.61         27.77         3.27 o                         
   2   1  11          0.71          0.39         0.53 o                         
   3   1  11          0.70          0.67         0.58 o                         
   4   1  11          0.14          0.24         0.43 o                         
   5   1  11          0.02          0.08         0.32 o                         
  -6   2  11          0.05          0.06         0.11 o                         
  -5   2  11          0.09          0.19         0.09 o                         
  -4   2  11          0.93          0.85         0.08 o                         
  -3   2  11         18.27         17.15         0.50 o                         
  -2   2  11          8.45          8.49         0.22 o                         
  -1   2  11          0.71          2.29         0.43 o                         
   0   2  11         24.41         27.23         0.90 o                         
   1   2  11          8.69          8.83         1.05 o                         
   2   2  11          0.12          0.17         0.72 o                         
   3   2  11          0.00          0.41         0.51 o                         
   4   2  11          0.01          0.21         0.41 o                         
   5   2  11          0.10          0.17         0.33 o                         
  -6   3  11          0.00          0.08         0.10 o                         
  -5   3  11          0.01          0.09         0.09 o                         
  -4   3  11          0.14          0.46         0.08 o                         
  -3   3  11          4.92          5.34         0.23 o                         
  -2   3  11         28.13         29.36         0.84 o                         
  -1   3  11          1.07          2.27         0.22 o                         
   0   3  11         16.27         14.90         0.74 o                         
   1   3  11          0.78          0.84         0.29 o                         
   2   3  11          0.30          0.28         0.47 o                         
   3   3  11          0.20          1.24         0.45 o                         
   4   3  11          0.43          0.52         0.40 o                         
   5   3  11          0.00          0.08         0.38 o                         
  -6   4  11          0.06          0.11         0.11 o                         
  -5   4  11          0.06          0.22         0.09 o                         
  -4   4  11          0.11          0.41         0.08 o                         
  -3   4  11          2.62          2.63         0.10 o                         
  -2   4  11         41.07         42.61         0.88 o                         
  -1   4  11        202.80        221.50        13.43 o                         
   0   4  11          8.88          7.99         0.46 o                         
   1   4  11          2.57          2.62         0.27 o                         
   2   4  11          0.24          0.57         0.39 o                         
   3   4  11          0.00          0.14         0.41 o                         
   4   4  11          0.52          0.66         0.39 o                         
   5   4  11          0.42          0.41         0.38 o                         
  -6   5  11          0.00          0.04         0.10 o                         
  -5   5  11          0.02          0.06         0.09 o                         
  -4   5  11          0.61          0.64         0.08 o                         
  -3   5  11          1.14          1.33         0.13 o                         
  -2   5  11          6.94          6.25         0.21 o                         
  -1   5  11          0.39          1.30         0.12 o                         
   0   5  11          6.81          7.52         0.27 o                         
   1   5  11          3.79          3.03         0.29 o                         
   2   5  11          0.02          0.19         0.27 o                         
   3   5  11          0.31          0.38         0.40 o                         
   4   5  11          1.00          0.96         0.39 o                         
   5   5  11          0.09          0.17         0.36 o                         
  -5   6  11          0.02          0.10         0.09 o                         
  -4   6  11          0.44          0.41         0.08 o                         
  -3   6  11          0.08          0.17         0.08 o                         
  -2   6  11          0.66          1.29         0.12 o                         
  -1   6  11          2.82          3.30         0.23 o                         
   0   6  11         10.05          7.71         0.44 o                         
   1   6  11          0.36          0.47         0.18 o                         
   2   6  11          0.08          0.67         0.23 o                         
   3   6  11          0.04          0.37         0.33 o                         
   4   6  11          0.49          0.66         0.39 o                         
   5   6  11          0.05          0.03         0.35 o                         
  -5   7  11          0.31          0.32         0.09 o                         
  -4   7  11          0.05          0.14         0.08 o                         
  -3   7  11          0.03          0.24         0.06 o                         
  -2   7  11          6.01          5.90         0.17 o                         
  -1   7  11         19.61         18.58         0.50 o                         
   0   7  11         10.07          9.43         0.42 o                         
   1   7  11          0.38          0.57         0.16 o                         
   2   7  11          4.52          3.78         0.27 o                         
   3   7  11          0.11          0.15         0.28 o                         
   4   7  11          0.00          0.14         0.34 o                         
   5   7  11          0.06          0.17         0.35 o                         
  -5   8  11          1.29          0.94         0.09 o                         
  -4   8  11          0.58          0.77         0.08 o                         
  -3   8  11          0.27          0.41         0.06 o                         
  -2   8  11          0.09          0.44         0.08 o                         
  -1   8  11          1.04          1.43         0.09 o                         
   0   8  11          0.28          0.65         0.19 o                         
   1   8  11          0.75          0.84         0.13 o                         
   2   8  11          3.76          4.04         0.25 o                         
   3   8  11          0.68          0.90         0.27 o                         
   4   8  11          0.32          0.49         0.31 o                         
   5   8  11          0.12          0.08         0.32 o                         
  -5   9  11          0.00          0.09         0.09 o                         
  -4   9  11          0.84          0.59         0.08 o                         
  -3   9  11          0.32          0.41         0.07 o                         
  -2   9  11          0.13          0.29         0.06 o                         
  -1   9  11          3.44          3.10         0.15 o                         
   0   9  11          1.59          1.94         0.13 o                         
   1   9  11          2.55          3.23         0.18 o                         
   2   9  11          5.40          4.69         0.32 o                         
   3   9  11          0.31          0.52         0.23 o                         
   4   9  11          0.13          0.23         0.28 o                         
  -5  10  11          0.09          0.12         0.09 o                         
  -4  10  11          0.00          0.06         0.07 o                         
  -3  10  11          0.09          0.40         0.08 o                         
  -2  10  11          0.02          0.19         0.08 o                         
  -1  10  11          0.44          0.59         0.06 o                         
   0  10  11          3.74          3.64         0.14 o                         
   1  10  11          0.00          0.33         0.10 o                         
   2  10  11          0.01          0.58         0.15 o                         
   3  10  11          0.67          0.68         0.19 o                         
   4  10  11          0.04          0.09         0.26 o                         
  -4  11  11          0.01          0.10         0.07 o                         
  -3  11  11          0.00          0.08         0.07 o                         
  -2  11  11          1.27          1.00         0.07 o                         
  -1  11  11          0.02          0.21         0.06 o                         
   0  11  11          0.02          0.18         0.09 o                         
   1  11  11          0.12          0.23         0.08 o                         
   2  11  11          0.63          0.54         0.13 o                         
   3  11  11          0.10          0.31         0.17 o                         
   4  11  11          0.03          0.12         0.21 o                         
  -4  12  11          0.05          0.09         0.07 o                         
  -3  12  11          0.06          0.12         0.08 o                         
  -2  12  11          0.36          0.25         0.07 o                         
  -1  12  11          1.23          0.97         0.09 o                         
   0  12  11          0.59          0.69         0.09 o                         
   1  12  11          2.09          1.95         0.11 o                         
   2  12  11          0.00          0.12         0.12 o                         
   3  12  11          0.40          0.36         0.16 o                         
   4  12  11          0.02          0.09         0.24 o                         
  -4  13  11          0.28          0.25         0.08 o                         
  -3  13  11          0.52          0.52         0.08 o                         
  -2  13  11          1.58          1.35         0.08 o                         
  -1  13  11          0.11          0.24         0.06 o                         
   0  13  11          1.97          2.76         0.19 o                         
   1  13  11          0.00          0.05         0.09 o                         
   2  13  11          1.27          1.09         0.12 o                         
   3  13  11          0.13          0.13         0.14 o                         
  -3  14  11          0.62          0.47         0.06 o                         
  -2  14  11          0.28          0.30         0.06 o                         
  -1  14  11          0.19          0.20         0.06 o                         
   0  14  11          2.16          1.73         0.09 o                         
   1  14  11          0.02          0.12         0.07 o                         
   2  14  11          0.00          0.07         0.11 o                         
   3  14  11          0.07          0.14         0.14 o                         
  -2  15  11          0.43          0.45         0.06 o                         
  -1  15  11          0.26          0.26         0.06 o                         
   0  15  11          0.65          0.83         0.07 o                         
   1  15  11          0.12          0.13         0.06 o                         
   2  15  11          0.07          0.09         0.11 o                         
  -2  16  11          0.00          0.04         0.12 o                         
  -1  16  11          0.16          0.14         0.06 o                         
   0  16  11          0.05          0.10         0.06 o                         
   1  16  11          0.00          0.02         0.06 o                         
  -6   0  12          0.00          0.01         0.17 o                         
  -5   0  12          0.07          0.05         0.17 o                         
  -4   0  12         13.28         12.96         1.03 o                         
  -3   0  12          3.12          4.46         0.28 o                         
  -2   0  12         36.75         45.17         1.40 o                         
  -1   0  12         31.02         33.29         1.17 o                         
   0   0  12          0.69          0.72         0.26 o                         
   1   0  12          5.68          7.59         1.63 o                         
   2   0  12         37.30         47.00         4.43 o                         
   3   0  12          2.67          1.64         0.83 o                         
   4   0  12          0.00          0.19         0.86 o                         
   5   0  12          0.09          0.06         0.46 o                         
  -6   1  12          0.01          0.08         0.12 o                         
  -5   1  12          0.01          0.11         0.09 o                         
  -4   1  12          0.58          0.52         0.07 o                         
  -3   1  12         18.51         17.26         0.52 o                         
  -2   1  12          1.74          2.05         0.16 o                         
  -1   1  12         12.62         13.58         0.73 o                         
   0   1  12          0.73          0.69         0.20 o                         
   1   1  12         20.96         28.88         2.86 o                         
   2   1  12          5.61          7.44         1.40 o                         
   3   1  12          0.01          0.50         0.59 o                         
   4   1  12          0.21          0.24         0.49 o                         
   5   1  12          0.05          0.27         0.37 o                         
  -6   2  12          0.01          0.02         0.10 o                         
  -5   2  12          0.11          0.32         0.08 o                         
  -4   2  12          0.17          0.47         0.07 o                         
  -3   2  12          1.48          0.94         0.07 o                         
  -2   2  12          6.73          6.25         0.28 o                         
  -1   2  12          5.07          5.42         0.21 o                         
   0   2  12          3.92          4.16         0.22 o                         
   1   2  12          0.05          0.03         0.39 o                         
   2   2  12          2.52          2.70         0.77 o                         
   3   2  12          0.17          0.51         0.48 o                         
   4   2  12          0.00          0.30         0.43 o                         
   5   2  12          0.00          0.10         0.40 o                         
  -6   3  12          0.11          0.15         0.10 o                         
  -5   3  12          0.00          0.09         0.08 o                         
  -4   3  12          0.19          0.37         0.07 o                         
  -3   3  12          0.38          0.69         0.06 o                         
  -2   3  12          0.65          1.12         0.25 o                         
  -1   3  12          2.31          2.23         0.18 o                         
   0   3  12          3.75          2.22         0.22 o                         
   1   3  12         12.24          9.50         0.60 o                         
   2   3  12          0.04          1.04         0.65 o                         
   3   3  12          2.43          1.98         0.48 o                         
   4   3  12          0.17          0.30         0.41 o                         
   5   3  12          0.08          0.22         0.39 o                         
  -6   4  12          0.17          0.17         0.11 o                         
  -5   4  12          0.00          0.16         0.08 o                         
  -4   4  12          1.82          1.54         0.09 o                         
  -3   4  12          2.04          1.53         0.08 o                         
  -2   4  12          0.04          0.14         0.10 o                         
  -1   4  12         94.75        108.49         3.51 o                         
   0   4  12         48.18         54.28         2.97 o                         
   1   4  12          3.12          2.88         0.31 o                         
   2   4  12          2.23          1.17         0.46 o                         
   3   4  12          0.46          0.84         0.44 o                         
   4   4  12          0.03          0.08         0.39 o                         
   5   4  12          0.06          0.23         0.37 o                         
  -5   5  12          0.10          0.30         0.08 o                         
  -4   5  12          0.02          0.21         0.07 o                         
  -3   5  12          1.21          1.33         0.08 o                         
  -2   5  12         32.99         34.29         0.70 o                         
  -1   5  12         23.66         23.40         0.77 o                         
   0   5  12         21.72         25.79         0.73 o                         
   1   5  12          2.80          2.93         0.38 o                         
   2   5  12          1.70          1.13         0.30 o                         
   3   5  12          0.49          0.73         0.41 o                         
   4   5  12          0.14          0.10         0.40 o                         
   5   5  12          0.01          0.01         0.35 o                         
  -5   6  12          0.19          0.19         0.08 o                         
  -4   6  12          0.01          0.09         0.07 o                         
  -3   6  12          5.20          4.49         0.14 o                         
  -2   6  12          4.96          4.72         0.13 o                         
  -1   6  12         12.91         12.95         0.47 o                         
   0   6  12          8.00          5.84         0.22 o                         
   1   6  12          1.16          1.72         0.20 o                         
   2   6  12          1.41          1.53         0.25 o                         
   3   6  12          0.05          0.12         0.37 o                         
   4   6  12          0.05          0.25         0.39 o                         
   5   6  12          0.00          0.04         0.37 o                         
  -5   7  12          0.00          0.08         0.08 o                         
  -4   7  12          0.36          0.41         0.07 o                         
  -3   7  12          1.38          1.24         0.09 o                         
  -2   7  12          1.20          1.02         0.07 o                         
  -1   7  12          0.26          0.38         0.10 o                         
   0   7  12          0.48          1.35         0.13 o                         
   1   7  12         18.01         15.58         0.87 o                         
   2   7  12          1.21          1.15         0.23 o                         
   3   7  12          1.20          1.25         0.32 o                         
   4   7  12          0.06          0.11         0.35 o                         
   5   7  12          0.00          0.05         0.36 o                         
  -5   8  12          0.01          0.05         0.08 o                         
  -4   8  12          0.27          0.31         0.07 o                         
  -3   8  12          0.45          0.48         0.07 o                         
  -2   8  12          0.89          0.93         0.07 o                         
  -1   8  12          0.72          0.71         0.09 o                         
   0   8  12          0.99          1.32         0.11 o                         
   1   8  12          0.72          0.63         0.13 o                         
   2   8  12          3.40          2.88         0.24 o                         
   3   8  12          0.08          0.45         0.26 o                         
   4   8  12          0.00          0.04         0.31 o                         
  -5   9  12          0.08          0.10         0.09 o                         
  -4   9  12          0.02          0.08         0.07 o                         
  -3   9  12          0.02          0.21         0.06 o                         
  -2   9  12          0.04          0.29         0.05 o                         
  -1   9  12          1.24          1.18         0.08 o                         
   0   9  12          0.03          0.09         0.11 o                         
   1   9  12          0.50          0.94         0.11 o                         
   2   9  12          0.48          0.48         0.17 o                         
   3   9  12          0.28          0.34         0.23 o                         
   4   9  12          0.00          0.03         0.28 o                         
  -5  10  12          0.00          0.02         0.13 o                         
  -4  10  12          0.06          0.42         0.07 o                         
  -3  10  12          0.75          0.76         0.07 o                         
  -2  10  12          2.85          2.93         0.12 o                         
  -1  10  12          0.17          0.40         0.07 o                         
   0  10  12          0.43          0.38         0.10 o                         
   1  10  12          0.74          1.37         0.13 o                         
   2  10  12          0.46          0.58         0.16 o                         
   3  10  12          0.25          0.27         0.20 o                         
   4  10  12          0.07          0.17         0.26 o                         
  -4  11  12          0.00          0.08         0.07 o                         
  -3  11  12          0.23          0.44         0.07 o                         
  -2  11  12          0.73          0.66         0.08 o                         
  -1  11  12          0.06          0.16         0.06 o                         
   0  11  12          0.32          0.38         0.09 o                         
   1  11  12          0.83          0.80         0.09 o                         
   2  11  12          0.07          0.19         0.14 o                         
   3  11  12          0.00          0.06         0.17 o                         
   4  11  12          0.05          0.06         0.23 o                         
  -4  12  12          0.26          0.21         0.07 o                         
  -3  12  12          0.27          0.31         0.07 o                         
  -2  12  12          0.42          0.54         0.07 o                         
  -1  12  12         12.55         11.61         0.35 o                         
   0  12  12          6.19          5.03         0.28 o                         
   1  12  12          0.04          0.17         0.08 o                         
   2  12  12          0.00          0.18         0.12 o                         
   3  12  12          0.08          0.11         0.16 o                         
  -3  13  12          0.39          0.39         0.08 o                         
  -2  13  12          0.96          0.73         0.07 o                         
  -1  13  12          0.33          0.36         0.07 o                         
   0  13  12          0.21          0.25         0.10 o                         
   1  13  12          1.69          1.42         0.10 o                         
   2  13  12          0.07          0.13         0.12 o                         
   3  13  12          0.00          0.05         0.15 o                         
  -3  14  12          0.00          0.03         0.03 o                         
  -2  14  12          0.29          0.26         0.06 o                         
  -1  14  12          0.02          0.15         0.06 o                         
   0  14  12          0.26          0.28         0.08 o                         
   1  14  12          0.09          0.25         0.08 o                         
   2  14  12          0.12          0.20         0.11 o                         
  -2  15  12          0.14          0.16         0.06 o                         
  -1  15  12          0.03          0.08         0.06 o                         
   0  15  12          0.35          0.37         0.08 o                         
   1  15  12          0.16          0.23         0.07 o                         
   2  15  12          0.01          0.04         0.12 o                         
  -1  16  12          0.08          0.11         0.06 o                         
   0  16  12          0.00          0.07         0.07 o                         
   1  16  12          0.00          0.07         0.07 o                         
  -6   1  13          0.00          0.03         0.10 o                         
  -5   1  13          0.03          0.22         0.07 o                         
  -4   1  13          0.09          0.17         0.08 o                         
  -3   1  13          0.10          0.43         0.09 o                         
  -2   1  13          0.23          0.45         0.11 o                         
  -1   1  13          3.95          2.37         0.23 o                         
   0   1  13          6.21          5.07         0.46 o                         
   1   1  13          4.66          4.08         0.70 o                         
   2   1  13          5.72          6.35         1.02 o                         
   3   1  13          0.47          0.21         0.60 o                         
   4   1  13          0.30          0.62         0.48 o                         
   5   1  13          0.01          0.10         0.34 o                         
  -6   2  13          0.02          0.29         0.11 o                         
  -5   2  13          0.18          0.30         0.07 o                         
  -4   2  13          0.18          0.40         0.07 o                         
  -3   2  13          0.41          0.69         0.08 o                         
  -2   2  13         23.46         24.09         0.63 o                         
  -1   2  13         13.25         14.08         0.56 o                         
   0   2  13          0.64          0.83         0.19 o                         
   1   2  13          8.04          7.46         0.64 o                         
   2   2  13          3.15          3.31         0.78 o                         
   3   2  13          0.45          0.47         0.59 o                         
   4   2  13          0.02          0.18         0.42 o                         
   5   2  13          0.00          0.15         0.41 o                         
  -6   3  13          0.00          0.04         0.09 o                         
  -5   3  13          0.09          0.31         0.08 o                         
  -4   3  13          0.01          0.25         0.07 o                         
  -3   3  13          0.02          0.39         0.06 o                         
  -2   3  13          4.58          4.89         0.28 o                         
  -1   3  13         14.67         15.26         0.48 o                         
   0   3  13          3.29          3.18         0.27 o                         
   1   3  13         12.42         11.04         0.64 o                         
   2   3  13          0.63          0.83         0.65 o                         
   3   3  13          0.01          0.18         0.55 o                         
   4   3  13          0.01          0.24         0.41 o                         
   5   3  13          0.03          0.08         0.37 o                         
  -5   4  13          0.34          0.38         0.08 o                         
  -4   4  13          0.28          0.34         0.07 o                         
  -3   4  13          0.53          0.68         0.07 o                         
  -2   4  13          2.60          2.60         0.11 o                         
  -1   4  13         50.27         53.19         1.66 o                         
   0   4  13        144.54        176.33         4.81 o                         
   1   4  13          4.60          3.32         0.34 o                         
   2   4  13          0.27          0.52         0.45 o                         
   3   4  13          0.01          0.12         0.45 o                         
   4   4  13          0.05          0.05         0.38 o                         
   5   4  13          0.04          0.08         0.37 o                         
  -5   5  13          0.00          0.11         0.08 o                         
  -4   5  13          0.06          0.22         0.07 o                         
  -3   5  13          1.31          1.34         0.10 o                         
  -2   5  13          0.05          0.66         0.10 o                         
  -1   5  13          5.44          5.38         0.28 o                         
   0   5  13          0.12          0.38         0.20 o                         
   1   5  13          5.58          5.40         0.42 o                         
   2   5  13          2.21          1.80         0.34 o                         
   3   5  13          0.04          0.14         0.41 o                         
   4   5  13          0.14          0.30         0.41 o                         
   5   5  13          0.11          0.12         0.38 o                         
  -5   6  13          0.26          0.23         0.08 o                         
  -4   6  13          0.04          0.18         0.07 o                         
  -3   6  13          1.21          1.11         0.07 o                         
  -2   6  13          0.02          0.27         0.07 o                         
  -1   6  13          1.00          1.71         0.17 o                         
   0   6  13          2.36          3.46         0.30 o                         
   1   6  13          2.33          1.48         0.19 o                         
   2   6  13          0.03          0.39         0.25 o                         
   3   6  13          0.00          0.23         0.37 o                         
   4   6  13          0.01          0.11         0.39 o                         
   5   6  13          0.13          0.12         0.38 o                         
  -5   7  13          0.00          0.06         0.07 o                         
  -4   7  13          0.34          0.39         0.07 o                         
  -3   7  13          0.83          0.81         0.07 o                         
  -2   7  13          0.05          0.27         0.07 o                         
  -1   7  13          8.79          8.37         0.30 o                         
   0   7  13          4.80          4.57         0.20 o                         
   1   7  13          6.48          5.47         0.24 o                         
   2   7  13          0.57          0.50         0.22 o                         
   3   7  13          1.22          0.67         0.32 o                         
   4   7  13          0.00          0.14         0.36 o                         
   5   7  13          0.00          0.01         0.37 o                         
  -5   8  13          0.20          0.19         0.07 o                         
  -4   8  13          3.04          2.56         0.12 o                         
  -3   8  13          1.28          1.75         0.13 o                         
  -2   8  13          0.11          0.30         0.06 o                         
  -1   8  13          0.33          0.54         0.09 o                         
   0   8  13          1.64          2.01         0.12 o                         
   1   8  13          0.68          0.91         0.26 o                         
   2   8  13          0.41          0.60         0.21 o                         
   3   8  13          0.55          0.81         0.28 o                         
   4   8  13          0.31          0.52         0.33 o                         
  -5   9  13          0.35          0.41         0.09 o                         
  -4   9  13          0.04          0.11         0.07 o                         
  -3   9  13          3.36          2.83         0.10 o                         
  -2   9  13          1.41          1.56         0.12 o                         
  -1   9  13          0.44          0.66         0.08 o                         
   0   9  13          0.88          2.47         0.23 o                         
   1   9  13          1.30          1.54         0.13 o                         
   2   9  13          0.15          0.30         0.18 o                         
   3   9  13          0.85          0.82         0.24 o                         
   4   9  13          0.02          0.09         0.28 o                         
  -4  10  13          0.22          0.25         0.07 o                         
  -3  10  13          0.03          0.16         0.06 o                         
  -2  10  13          0.09          0.35         0.07 o                         
  -1  10  13          0.00          0.18         0.07 o                         
   0  10  13          0.33          0.31         0.10 o                         
   1  10  13          1.86          1.94         0.14 o                         
   2  10  13          0.01          0.21         0.16 o                         
   3  10  13          0.00          0.11         0.21 o                         
   4  10  13          0.19          0.22         0.27 o                         
  -4  11  13          0.08          0.08         0.07 o                         
  -3  11  13          0.02          0.14         0.06 o                         
  -2  11  13          0.10          0.15         0.08 o                         
  -1  11  13          0.75          0.67         0.07 o                         
   0  11  13          0.26          0.29         0.09 o                         
   1  11  13          0.10          0.28         0.09 o                         
   2  11  13          0.16          0.15         0.15 o                         
   3  11  13          0.16          0.16         0.17 o                         
   4  11  13          0.03          0.14         0.27 o                         
  -4  12  13          0.31          0.34         0.07 o                         
  -3  12  13          0.04          0.10         0.06 o                         
  -2  12  13          0.33          0.33         0.07 o                         
  -1  12  13          0.27          0.34         0.09 o                         
   0  12  13          0.64          0.61         0.12 o                         
   1  12  13          0.59          0.67         0.09 o                         
   2  12  13          0.42          0.41         0.13 o                         
   3  12  13          0.03          0.09         0.17 o                         
  -3  13  13          1.01          0.77         0.08 o                         
  -2  13  13          0.54          0.48         0.07 o                         
  -1  13  13          1.03          1.14         0.07 o                         
   0  13  13          0.05          0.14         0.09 o                         
   1  13  13          1.02          0.81         0.09 o                         
   2  13  13          0.09          0.18         0.12 o                         
   3  13  13          0.35          0.29         0.18 o                         
  -3  14  13          0.11          0.12         0.09 o                         
  -2  14  13          0.58          0.42         0.06 o                         
  -1  14  13          0.78          0.92         0.07 o                         
   0  14  13          0.14          0.18         0.08 o                         
   1  14  13          1.36          1.26         0.10 o                         
   2  14  13          0.00          0.09         0.12 o                         
  -2  15  13          0.05          0.07         0.06 o                         
  -1  15  13          0.64          0.62         0.06 o                         
   0  15  13          0.00          0.05         0.08 o                         
   1  15  13          0.43          0.46         0.08 o                         
  -1  16  13          0.03          0.08         0.07 o                         
   0  16  13          0.18          0.17         0.08 o                         
  -6   0  14          0.02          0.06         0.21 o                         
  -5   0  14          0.01          0.11         0.15 o                         
  -4   0  14          0.15          0.19         0.12 o                         
  -3   0  14         15.68         14.87         0.56 o                         
  -2   0  14         13.73         16.11         0.58 o                         
  -1   0  14         54.73         67.99         3.76 o                         
   0   0  14          2.54          1.00         0.30 o                         
   1   0  14          0.92          2.47         1.50 o                         
   2   0  14          0.59          0.37         0.80 o                         
   3   0  14          7.93          7.37         1.19 o                         
   4   0  14          0.81          0.66         0.91 o                         
   5   0  14          0.00          0.11         0.56 o                         
  -6   1  14          0.00         -0.03         0.06 o                         
  -5   1  14          0.00          0.11         0.11 o                         
  -4   1  14          0.47          0.48         0.08 o                         
  -3   1  14          1.94          1.48         0.08 o                         
  -2   1  14         26.99         29.22         0.68 o                         
  -1   1  14         20.41         22.98         0.91 o                         
   0   1  14         12.25         11.78         0.55 o                         
   1   1  14          0.41          0.48         0.55 o                         
   2   1  14          1.06          0.77         0.76 o                         
   3   1  14          1.19          2.08         0.65 o                         
   4   1  14          0.03          0.22         0.58 o                         
   5   1  14          0.02          0.03         0.38 o                         
  -6   2  14          0.06          0.08         0.08 o                         
  -5   2  14          0.01          0.09         0.06 o                         
  -4   2  14          0.21          0.26         0.06 o                         
  -3   2  14          0.05          0.35         0.07 o                         
  -2   2  14          4.60          3.36         0.17 o                         
  -1   2  14          4.12          3.89         0.19 o                         
   0   2  14          1.23          1.12         0.19 o                         
   1   2  14          3.38          3.03         0.45 o                         
   2   2  14          0.65          0.46         0.68 o                         
   3   2  14          0.43          0.48         0.61 o                         
   4   2  14          0.02          0.24         0.51 o                         
   5   2  14          0.00          0.06         0.41 o                         
  -5   3  14          0.15          0.17         0.07 o                         
  -4   3  14          0.00          0.10         0.06 o                         
  -3   3  14          0.01          0.28         0.06 o                         
  -2   3  14          0.07          0.42         0.08 o                         
  -1   3  14          1.67          2.05         0.23 o                         
   0   3  14          0.10          0.21         0.26 o                         
   1   3  14          3.17          1.92         0.35 o                         
   2   3  14          3.02          4.57         0.83 o                         
   3   3  14          0.16          0.32         0.53 o                         
   4   3  14          0.54          0.49         0.43 o                         
   5   3  14          0.03          0.09         0.38 o                         
  -5   4  14          0.61          0.64         0.08 o                         
  -4   4  14          0.04          0.14         0.06 o                         
  -3   4  14          2.85          2.52         0.10 o                         
  -2   4  14          1.19          1.11         0.11 o                         
  -1   4  14          0.32          0.79         0.18 o                         
   0   4  14         49.99         57.26         1.59 o                         
   1   4  14         21.58         19.13         0.91 o                         
   2   4  14          0.14          0.42         0.51 o                         
   3   4  14          0.73          0.61         0.45 o                         
   4   4  14          0.05          0.15         0.41 o                         
   5   4  14          0.00          0.02         0.36 o                         
  -5   5  14          0.00          0.14         0.07 o                         
  -4   5  14          0.29          0.50         0.08 o                         
  -3   5  14          0.00          0.36         0.08 o                         
  -2   5  14          3.01          2.75         0.10 o                         
  -1   5  14         12.84         11.79         0.63 o                         
   0   5  14          6.77          7.28         0.31 o                         
   1   5  14         16.18         15.45         0.65 o                         
   2   5  14          3.78          3.35         0.40 o                         
   3   5  14          0.34          0.32         0.42 o                         
   4   5  14          0.03          0.15         0.42 o                         
   5   5  14          0.02         -0.01         0.38 o                         
  -5   6  14          0.10          0.21         0.07 o                         
  -4   6  14          0.50          0.46         0.07 o                         
  -3   6  14          0.45          0.64         0.08 o                         
  -2   6  14          7.94          7.84         0.28 o                         
  -1   6  14          3.91          3.73         0.16 o                         
   0   6  14          6.27          7.21         0.31 o                         
   1   6  14          8.34          6.93         0.57 o                         
   2   6  14          0.21          0.42         0.25 o                         
   3   6  14          0.23          0.54         0.38 o                         
   4   6  14          0.04          0.15         0.41 o                         
   5   6  14          0.03          0.06         0.36 o                         
  -5   7  14          0.00          0.05         0.07 o                         
  -4   7  14          0.15          0.25         0.06 o                         
  -3   7  14          0.08          0.31         0.06 o                         
  -2   7  14          1.58          1.43         0.08 o                         
  -1   7  14          3.17          2.64         0.13 o                         
   0   7  14          0.34          0.61         0.15 o                         
   1   7  14          0.53          0.63         0.16 o                         
   2   7  14          3.55          2.49         0.26 o                         
   3   7  14          0.64          0.46         0.31 o                         
   4   7  14          0.40          0.54         0.39 o                         
  -5   8  14          0.06          0.06         0.08 o                         
  -4   8  14          0.01          0.11         0.07 o                         
  -3   8  14          0.14          0.58         0.09 o                         
  -2   8  14          0.36          0.55         0.07 o                         
  -1   8  14          0.66          0.79         0.08 o                         
   0   8  14          0.23          0.41         0.11 o                         
   1   8  14          0.15          0.31         0.14 o                         
   2   8  14          0.46          0.48         0.22 o                         
   3   8  14          1.08          0.84         0.27 o                         
   4   8  14          0.05          0.24         0.33 o                         
  -5   9  14          0.04          0.08         0.08 o                         
  -4   9  14          0.17          0.17         0.06 o                         
  -3   9  14          0.14          0.24         0.06 o                         
  -2   9  14          0.21          0.64         0.08 o                         
  -1   9  14          0.13          0.33         0.10 o                         
   0   9  14          1.36          1.78         0.16 o                         
   1   9  14          0.01          0.16         0.11 o                         
   2   9  14          0.14          0.26         0.20 o                         
   3   9  14          0.05          0.09         0.24 o                         
   4   9  14          0.04          0.07         0.30 o                         
  -4  10  14          0.00          0.09         0.06 o                         
  -3  10  14          0.02          0.18         0.04 o                         
  -2  10  14          0.47          0.57         0.07 o                         
  -1  10  14          2.11          2.27         0.14 o                         
   0  10  14          0.18          0.25         0.10 o                         
   1  10  14          0.28          0.29         0.10 o                         
   2  10  14          0.33          0.40         0.17 o                         
   3  10  14          0.11          0.16         0.22 o                         
   4  10  14          0.18          0.12         0.28 o                         
  -4  11  14          0.03          0.12         0.06 o                         
  -3  11  14          0.00          0.18         0.04 o                         
  -2  11  14          0.12          0.29         0.07 o                         
  -1  11  14          0.36          0.54         0.07 o                         
   0  11  14          0.03          0.19         0.10 o                         
   1  11  14          0.76          0.72         0.10 o                         
   2  11  14          0.95          0.70         0.16 o                         
   3  11  14          0.01          0.08         0.19 o                         
  -4  12  14          0.01          0.03         0.07 o                         
  -3  12  14          0.51          0.49         0.06 o                         
  -2  12  14          0.24          0.30         0.08 o                         
  -1  12  14          0.48          0.60         0.07 o                         
   0  12  14          8.91          8.65         0.27 o                         
   1  12  14          3.19          2.99         0.14 o                         
   2  12  14          0.01          0.16         0.14 o                         
   3  12  14          0.02          0.10         0.17 o                         
  -3  13  14          0.08          0.10         0.07 o                         
  -2  13  14          0.15          0.18         0.07 o                         
  -1  13  14          0.34          0.36         0.06 o                         
   0  13  14          0.15          0.38         0.09 o                         
   1  13  14          0.17          0.19         0.08 o                         
   2  13  14          1.12          0.93         0.13 o                         
   3  13  14          0.11          0.07         0.24 o                         
  -3  14  14          0.05          0.07         0.12 o                         
  -2  14  14          0.04          0.08         0.06 o                         
  -1  14  14          0.17          0.14         0.06 o                         
   0  14  14          0.00          0.05         0.08 o                         
   1  14  14          0.18          0.18         0.08 o                         
   2  14  14          0.14          0.18         0.13 o                         
  -2  15  14          0.01          0.05         0.05 o                         
  -1  15  14          0.40          0.36         0.06 o                         
   0  15  14          0.00          0.09         0.08 o                         
   1  15  14          0.06          0.08         0.08 o                         
  -5   1  15          0.01          0.06         0.10 o                         
  -4   1  15          0.16          0.12         0.06 o                         
  -3   1  15          0.01          0.28         0.07 o                         
  -2   1  15          1.66          2.33         0.34 o                         
  -1   1  15          0.00          0.35         0.14 o                         
   0   1  15          1.36          1.65         0.24 o                         
   1   1  15          4.71          3.69         0.67 o                         
   2   1  15          0.64          0.89         0.73 o                         
   3   1  15          0.76          0.95         0.65 o                         
   4   1  15          0.17          0.70         0.60 o                         
   5   1  15          0.10          0.12         0.48 o                         
  -5   2  15          0.01          0.14         0.05 o                         
  -4   2  15          0.33          0.38         0.05 o                         
  -3   2  15          0.24          0.61         0.09 o                         
  -2   2  15          0.02          0.40         0.08 o                         
  -1   2  15          9.59         10.17         0.45 o                         
   0   2  15          7.37          7.32         0.32 o                         
   1   2  15          0.61          0.39         0.37 o                         
   2   2  15          1.22          1.12         0.73 o                         
   3   2  15          0.54          3.23         2.23 o                         
   4   2  15          0.20          0.24         0.49 o                         
   5   2  15          0.01          0.07         0.38 o                         
  -5   3  15          0.03          0.05         0.07 o                         
  -4   3  15          0.81          0.97         0.09 o                         
  -3   3  15          0.00          0.33         0.06 o                         
  -2   3  15          0.68          1.38         0.16 o                         
  -1   3  15          1.67          2.50         0.25 o                         
   0   3  15          4.51          3.04         0.28 o                         
   1   3  15          7.14          6.37         0.48 o                         
   2   3  15          7.17         12.96         3.20 o                         
   3   3  15          0.29          0.27         0.80 o                         
   4   3  15          0.00          0.02         0.41 o                         
   5   3  15          0.00          0.07         0.40 o                         
  -5   4  15          1.60          1.20         0.08 o                         
  -4   4  15          1.27          1.15         0.07 o                         
  -3   4  15          0.71          0.79         0.07 o                         
  -2   4  15          1.07          1.02         0.08 o                         
  -1   4  15          1.69          2.07         0.17 o                         
   0   4  15         26.18         24.47         0.92 o                         
   1   4  15         55.54         60.99         2.51 o                         
   2   4  15          1.00          1.14         0.59 o                         
   3   4  15          0.06          0.21         0.52 o                         
   4   4  15          0.01          0.10         0.42 o                         
   5   4  15          0.04          0.01         0.38 o                         
  -5   5  15          0.48          0.35         0.07 o                         
  -4   5  15          0.03          0.32         0.06 o                         
  -3   5  15          0.18          0.31         0.06 o                         
  -2   5  15          2.66          2.95         0.17 o                         
  -1   5  15          2.49          2.68         0.19 o                         
   0   5  15          1.31          2.13         0.20 o                         
   1   5  15          0.63          0.58         0.24 o                         
   2   5  15          2.86          2.84         0.46 o                         
   3   5  15          0.76          0.95         0.43 o                         
   4   5  15          0.06          0.05         0.42 o                         
   5   5  15          0.03          0.04         0.37 o                         
  -5   6  15          0.03          0.12         0.07 o                         
  -4   6  15          0.96          0.69         0.07 o                         
  -3   6  15          0.05          0.31         0.06 o                         
  -2   6  15          1.55          1.50         0.09 o                         
  -1   6  15          0.25          0.63         0.11 o                         
   0   6  15          3.60          3.76         0.19 o                         
   1   6  15          0.90          1.55         0.22 o                         
   2   6  15          0.09          0.06         0.27 o                         
   3   6  15          0.00          0.18         0.39 o                         
   4   6  15          0.00          0.03         0.41 o                         
  -5   7  15          0.28          0.29         0.07 o                         
  -4   7  15          0.02          0.10         0.06 o                         
  -3   7  15          0.02          0.19         0.06 o                         
  -2   7  15          1.94          1.86         0.09 o                         
  -1   7  15          0.79          0.78         0.10 o                         
   0   7  15          5.55          5.84         0.38 o                         
   1   7  15          0.11          0.23         0.15 o                         
   2   7  15          2.11          1.66         0.25 o                         
   3   7  15          0.21          0.16         0.31 o                         
   4   7  15          0.17          0.16         0.40 o                         
  -5   8  15          0.02          0.05         0.08 o                         
  -4   8  15          1.32          1.18         0.08 o                         
  -3   8  15          3.70          3.01         0.10 o                         
  -2   8  15          2.09          2.22         0.12 o                         
  -1   8  15          1.77          1.84         0.10 o                         
   0   8  15          0.03          0.76         0.12 o                         
   1   8  15          1.23          0.98         0.14 o                         
   2   8  15          0.15          0.42         0.22 o                         
   3   8  15          0.83          1.00         0.29 o                         
   4   8  15          0.08          0.10         0.34 o                         
  -4   9  15          0.42          0.47         0.06 o                         
  -3   9  15          0.46          0.42         0.06 o                         
  -2   9  15          5.71          4.84         0.15 o                         
  -1   9  15          3.18          3.36         0.24 o                         
   0   9  15          0.37          0.49         0.11 o                         
   1   9  15          0.03          0.14         0.12 o                         
   2   9  15          0.52          0.58         0.21 o                         
   3   9  15          0.00          0.08         0.25 o                         
   4   9  15          0.03          0.12         0.32 o                         
  -4  10  15          0.11          0.13         0.06 o                         
  -3  10  15          0.26          0.29         0.06 o                         
  -2  10  15          0.18          0.30         0.07 o                         
  -1  10  15          0.01          0.42         0.08 o                         
   0  10  15          0.01          0.27         0.10 o                         
   1  10  15          0.15          0.51         0.10 o                         
   2  10  15          0.42          0.50         0.18 o                         
   3  10  15          0.00          0.05         0.22 o                         
   4  10  15          0.00          0.05         0.33 o                         
  -4  11  15          0.03          0.07         0.06 o                         
  -3  11  15          0.12          0.13         0.05 o                         
  -2  11  15          0.07          0.15         0.07 o                         
  -1  11  15          0.22          0.24         0.07 o                         
   0  11  15          0.28          0.33         0.10 o                         
   1  11  15          0.39          0.43         0.10 o                         
   2  11  15          0.11          0.20         0.16 o                         
   3  11  15          0.08          0.16         0.19 o                         
  -3  12  15          0.38          0.55         0.05 o                         
  -2  12  15          0.01          0.06         0.08 o                         
  -1  12  15          0.59          0.64         0.08 o                         
   0  12  15          0.08          0.25         0.14 o                         
   1  12  15          0.20          0.47         0.13 o                         
   2  12  15          0.22          0.22         0.15 o                         
   3  12  15          0.03          0.06         0.19 o                         
  -3  13  15          0.04          0.14         0.08 o                         
  -2  13  15          1.76          1.40         0.09 o                         
  -1  13  15          0.29          0.34         0.07 o                         
   0  13  15          0.55          0.61         0.09 o                         
   1  13  15          0.33          0.42         0.09 o                         
   2  13  15          0.41          0.38         0.14 o                         
  -2  14  15          0.04          0.09         0.06 o                         
  -1  14  15          0.15          0.15         0.06 o                         
   0  14  15          0.76          0.78         0.09 o                         
   1  14  15          0.09          0.10         0.08 o                         
   2  14  15          0.41          0.42         0.15 o                         
  -1  15  15          0.04          0.10         0.07 o                         
   0  15  15          0.40          0.28         0.09 o                         
   1  15  15          0.07          0.11         0.08 o                         
  -5   0  16          0.00          0.20         0.15 o                         
  -4   0  16          0.21          0.38         0.13 o                         
  -3   0  16          0.04          0.54         0.12 o                         
  -2   0  16          7.43          7.04         0.47 o                         
  -1   0  16         17.73         20.92         0.86 o                         
   0   0  16         29.45         40.85         1.95 o                         
   1   0  16          1.67          0.88         0.83 o                         
   2   0  16          0.64          1.37         1.03 o                         
   3   0  16          0.02          0.01         0.92 o                         
   4   0  16          1.25          1.86         0.94 o                         
   5   0  16          0.16          0.36         0.88 o                         
  -5   1  16          0.03          0.08         0.08 o                         
  -4   1  16          0.09          0.21         0.06 o                         
  -3   1  16          1.66          1.72         0.10 o                         
  -2   1  16          2.38          2.14         0.19 o                         
  -1   1  16         14.75         14.20         0.68 o                         
   0   1  16         29.68         36.69         1.22 o                         
   1   1  16          4.42          2.38         0.60 o                         
   2   1  16          0.00          0.27         0.72 o                         
   3   1  16          0.00          0.16         0.63 o                         
   4   1  16          0.18          0.30         0.60 o                         
   5   1  16          0.02          0.10         0.45 o                         
  -5   2  16          0.26          0.21         0.07 o                         
  -4   2  16          0.00          0.26         0.07 o                         
  -3   2  16          0.12          0.30         0.07 o                         
  -2   2  16          1.15          0.84         0.09 o                         
  -1   2  16          4.31          3.81         0.21 o                         
   0   2  16          0.99          0.61         0.23 o                         
   1   2  16          0.00          0.25         0.40 o                         
   2   2  16          1.11          1.06         0.73 o                         
   3   2  16          0.41          0.49         0.69 o                         
   4   2  16          0.03          0.19         0.61 o                         
   5   2  16          0.04          0.17         0.47 o                         
  -5   3  16          0.46          0.43         0.07 o                         
  -4   3  16          0.06          0.08         0.05 o                         
  -3   3  16          0.01          0.19         0.07 o                         
  -2   3  16          0.40          0.74         0.12 o                         
  -1   3  16          0.47          0.52         0.12 o                         
   0   3  16          2.08          1.54         0.22 o                         
   1   3  16          0.11          0.73         0.31 o                         
   2   3  16          1.35          1.04         0.68 o                         
   3   3  16          0.49          1.09         0.83 o                         
   4   3  16          0.15          0.27         0.49 o                         
   5   3  16          0.07          0.12         0.38 o                         
  -5   4  16          0.19          0.17         0.06 o                         
  -4   4  16          1.47          1.27         0.07 o                         
  -3   4  16          0.12          0.28         0.07 o                         
  -2   4  16          2.03          2.43         0.11 o                         
  -1   4  16          0.30          0.36         0.11 o                         
   0   4  16          0.54          0.50         0.23 o                         
   1   4  16         12.69          9.54         0.57 o                         
   2   4  16          5.48          4.69         0.61 o                         
   3   4  16          0.00          0.23         0.51 o                         
   4   4  16          0.18          0.26         0.42 o                         
   5   4  16          0.00         -0.03         1.40 o                         
  -5   5  16          0.01          0.07         0.06 o                         
  -4   5  16          0.37          0.53         0.06 o                         
  -3   5  16          1.09          1.18         0.10 o                         
  -2   5  16          0.05          0.27         0.08 o                         
  -1   5  16          2.15          2.32         0.15 o                         
   0   5  16          1.64          4.17         0.41 o                         
   1   5  16          0.36          0.83         0.22 o                         
   2   5  16          6.95          6.48         0.57 o                         
   3   5  16          2.15          2.81         0.57 o                         
   4   5  16          0.02          0.10         0.41 o                         
  -5   6  16          0.23          0.23         0.06 o                         
  -4   6  16          0.29          0.30         0.06 o                         
  -3   6  16          0.49          0.54         0.06 o                         
  -2   6  16          2.14          2.39         0.11 o                         
  -1   6  16          4.79          4.50         0.26 o                         
   0   6  16          1.34          1.15         0.15 o                         
   1   6  16          1.14          1.52         0.20 o                         
   2   6  16          3.41          2.65         0.32 o                         
   3   6  16          0.04          0.18         0.39 o                         
   4   6  16          0.00          0.02         0.40 o                         
  -5   7  16          0.39          0.30         0.06 o                         
  -4   7  16          0.10          0.14         0.06 o                         
  -3   7  16          0.49          0.57         0.06 o                         
  -2   7  16          0.14          0.39         0.09 o                         
  -1   7  16          0.87          1.40         0.13 o                         
   0   7  16          2.35          2.01         0.15 o                         
   1   7  16          0.26          0.17         0.15 o                         
   2   7  16          0.19          0.34         0.23 o                         
   3   7  16          0.33          0.19         0.33 o                         
   4   7  16          0.15          0.19         0.39 o                         
  -5   8  16          0.00          0.02         0.08 o                         
  -4   8  16          0.14          0.15         0.06 o                         
  -3   8  16          0.25          0.34         0.07 o                         
  -2   8  16          0.03          0.24         0.07 o                         
  -1   8  16          0.05          0.38         0.09 o                         
   0   8  16          0.23          0.42         0.13 o                         
   1   8  16          0.02          0.13         0.14 o                         
   2   8  16          0.00          0.16         0.22 o                         
   3   8  16          0.16          0.16         0.28 o                         
   4   8  16          0.21          0.18         0.37 o                         
  -4   9  16          0.05          0.09         0.06 o                         
  -3   9  16          0.28          0.32         0.06 o                         
  -2   9  16          0.26          0.30         0.08 o                         
  -1   9  16          0.41          0.73         0.11 o                         
   0   9  16          0.24          0.42         0.11 o                         
   1   9  16          0.74          0.95         0.13 o                         
   2   9  16          0.00          0.08         0.21 o                         
   3   9  16          0.03          0.11         0.26 o                         
   4   9  16          0.00          0.02         0.34 o                         
  -4  10  16          0.05          0.12         0.06 o                         
  -3  10  16          0.00          0.08         0.06 o                         
  -2  10  16          0.00          0.19         0.07 o                         
  -1  10  16          0.05          0.36         0.09 o                         
   0  10  16          0.72          0.72         0.10 o                         
   1  10  16          0.12          0.18         0.10 o                         
   2  10  16          0.08          0.12         0.19 o                         
   3  10  16          0.11          0.14         0.23 o                         
  -4  11  16          0.13          0.15         0.07 o                         
  -3  11  16          0.03          0.13         0.06 o                         
  -2  11  16          0.02          0.25         0.07 o                         
  -1  11  16          0.04          0.31         0.08 o                         
   0  11  16          0.18          0.32         0.10 o                         
   1  11  16          0.14          0.25         0.10 o                         
   2  11  16          0.59          0.64         0.17 o                         
   3  11  16          0.54          0.50         0.21 o                         
  -3  12  16          0.01          0.09         0.05 o                         
  -2  12  16          0.61          0.59         0.08 o                         
  -1  12  16          0.19          0.32         0.08 o                         
   0  12  16          0.37          0.34         0.09 o                         
   1  12  16          3.93          3.98         0.16 o                         
   2  12  16          0.95          0.82         0.16 o                         
   3  12  16          0.01          0.07         0.24 o                         
  -3  13  16          0.25          0.23         0.05 o                         
  -2  13  16          0.24          0.21         0.07 o                         
  -1  13  16          0.03          0.11         0.07 o                         
   0  13  16          0.02          0.04         0.09 o                         
   1  13  16          0.01          0.09         0.09 o                         
   2  13  16          0.09          0.13         0.15 o                         
  -2  14  16          0.14          0.18         0.08 o                         
  -1  14  16          0.11          0.14         0.06 o                         
   0  14  16          0.08          0.06         0.09 o                         
   1  14  16          0.00          0.04         0.09 o                         
  -1  15  16          0.00          0.06         0.08 o                         
   0  15  16          0.49          0.39         0.10 o                         
  -5   1  17          0.83          0.67         0.09 o                         
  -4   1  17          0.04          0.17         0.08 o                         
  -3   1  17          0.37          0.50         0.08 o                         
  -2   1  17          0.00          0.35         0.10 o                         
  -1   1  17          3.57          3.92         0.33 o                         
   0   1  17          0.00          1.02         0.36 o                         
   1   1  17          0.02          0.26         0.52 o                         
   2   1  17          1.59          1.36         0.77 o                         
   3   1  17          0.04          0.08         0.59 o                         
   4   1  17          0.06          0.19         0.64 o                         
   5   1  17          0.04          0.13         0.59 o                         
  -5   2  17          0.19          0.31         0.06 o                         
  -4   2  17          0.05          0.09         0.06 o                         
  -3   2  17          0.48          0.82         0.08 o                         
  -2   2  17          0.25          0.58         0.09 o                         
  -1   2  17          0.00          0.61         0.24 o                         
   0   2  17          0.68          1.13         0.16 o                         
   1   2  17          1.32          1.13         0.33 o                         
   2   2  17          0.52          0.58         0.70 o                         
   3   2  17          0.09          0.47         0.71 o                         
   4   2  17          0.03          0.62         0.62 o                         
  -5   3  17          0.04          0.09         0.06 o                         
  -4   3  17          0.27          0.26         0.05 o                         
  -3   3  17          2.82          2.39         0.10 o                         
  -2   3  17          0.28          0.77         0.10 o                         
  -1   3  17          0.95          1.46         0.17 o                         
   0   3  17          0.10          0.16         0.14 o                         
   1   3  17          1.18          1.14         0.29 o                         
   2   3  17          3.86          4.00         0.69 o                         
   3   3  17          3.10          2.95         0.91 o                         
   4   3  17          0.09          0.11         0.43 o                         
  -5   4  17          0.00          0.09         0.06 o                         
  -4   4  17          3.22          2.53         0.10 o                         
  -3   4  17          2.44          2.46         0.21 o                         
  -2   4  17          1.18          1.31         0.10 o                         
  -1   4  17          1.08          1.04         0.13 o                         
   0   4  17          0.47          0.68         0.17 o                         
   1   4  17          6.62          5.24         0.38 o                         
   2   4  17         13.68         12.46         2.13 o                         
   3   4  17          0.11          0.20         0.76 o                         
   4   4  17          0.05          0.17         0.55 o                         
  -5   5  17          0.03          0.08         0.06 o                         
  -4   5  17          0.66          0.49         0.06 o                         
  -3   5  17          0.08          0.21         0.06 o                         
  -2   5  17          0.36          0.63         0.08 o                         
  -1   5  17          3.76          3.59         0.18 o                         
   0   5  17          3.41          6.06         0.78 o                         
   1   5  17          0.00          0.55         0.22 o                         
   2   5  17          0.56          0.67         0.42 o                         
   3   5  17          1.04          0.81         0.49 o                         
   4   5  17          0.20          0.25         0.42 o                         
  -5   6  17          0.02          0.04         0.06 o                         
  -4   6  17          0.03          0.13         0.06 o                         
  -3   6  17          1.70          1.37         0.10 o                         
  -2   6  17          0.03          0.22         0.08 o                         
  -1   6  17          0.72          1.17         0.16 o                         
   0   6  17          1.09          1.26         0.15 o                         
   1   6  17          2.44          2.12         0.20 o                         
   2   6  17          0.16          0.29         0.31 o                         
   3   6  17          0.06          0.30         0.38 o                         
   4   6  17          0.00          0.06         0.40 o                         
  -5   7  17          0.16          0.12         0.07 o                         
  -4   7  17          0.36          0.47         0.06 o                         
  -3   7  17          0.17          0.23         0.06 o                         
  -2   7  17          0.46          0.59         0.08 o                         
  -1   7  17          1.38          1.87         0.18 o                         
   0   7  17          1.62          1.29         0.14 o                         
   1   7  17          1.69          1.59         0.17 o                         
   2   7  17          0.12          0.35         0.25 o                         
   3   7  17          0.39          0.31         0.35 o                         
   4   7  17          0.03          0.08         0.39 o                         
  -4   8  17          0.07          0.11         0.06 o                         
  -3   8  17          3.28          2.84         0.10 o                         
  -2   8  17          1.93          1.60         0.08 o                         
  -1   8  17          2.21          2.26         0.15 o                         
   0   8  17          2.73          3.35         0.25 o                         
   1   8  17          0.15          0.20         0.13 o                         
   2   8  17          0.58          0.46         0.22 o                         
   3   8  17          0.00          0.14         0.29 o                         
   4   8  17          0.38          0.28         0.36 o                         
  -4   9  17          0.43          0.47         0.06 o                         
  -3   9  17          0.13          0.27         0.06 o                         
  -2   9  17          1.47          1.02         0.08 o                         
  -1   9  17          4.34          3.54         0.13 o                         
   0   9  17          3.60          3.07         0.19 o                         
   1   9  17          0.15          0.31         0.12 o                         
   2   9  17          0.00          0.13         0.21 o                         
   3   9  17          0.12          0.22         0.26 o                         
  -4  10  17          0.00          0.06         0.06 o                         
  -3  10  17          0.25          0.27         0.06 o                         
  -2  10  17          0.10          0.13         0.07 o                         
  -1  10  17          0.49          0.39         0.08 o                         
   0  10  17          0.00          0.48         0.10 o                         
   1  10  17          0.00          0.07         0.11 o                         
   2  10  17          0.04          0.11         0.20 o                         
   3  10  17          0.04          0.08         0.23 o                         
  -4  11  17          0.10          0.17         0.09 o                         
  -3  11  17          0.09          0.14         0.05 o                         
  -2  11  17          0.13          0.18         0.07 o                         
  -1  11  17          0.13          0.29         0.08 o                         
   0  11  17          0.18          0.31         0.09 o                         
   1  11  17          0.08          0.06         0.10 o                         
   2  11  17          0.26          0.32         0.17 o                         
   3  11  17          0.07          0.11         0.24 o                         
  -3  12  17          0.13          0.13         0.06 o                         
  -2  12  17          0.22          0.24         0.07 o                         
  -1  12  17          0.00          0.17         0.08 o                         
   0  12  17          0.47          0.45         0.09 o                         
   1  12  17          0.00          0.13         0.13 o                         
   2  12  17          0.04          0.06         0.15 o                         
  -2  13  17          0.36          0.34         0.07 o                         
  -1  13  17          1.53          1.34         0.09 o                         
   0  13  17          0.06          0.11         0.09 o                         
   1  13  17          0.26          0.26         0.09 o                         
   2  13  17          0.32          0.36         0.16 o                         
  -2  14  17          0.00          0.00         0.04 o                         
  -1  14  17          0.01          0.06         0.06 o                         
   0  14  17          0.00          0.03         0.09 o                         
   1  14  17          0.30          0.29         0.10 o                         
  -5   0  18          2.12          1.55         0.16 o                         
  -4   0  18          0.79          1.12         0.14 o                         
  -3   0  18          1.05          0.64         0.10 o                         
  -2   0  18          0.09          0.29         0.15 o                         
  -1   0  18          0.89          1.39         0.20 o                         
   0   0  18          7.91         11.91         0.68 o                         
   1   0  18          6.60          6.42         1.15 o                         
   2   0  18          3.46          2.54         2.02 o                         
   3   0  18          0.09          0.45         0.96 o                         
   4   0  18          0.00          0.09         0.89 o                         
  -5   1  18          0.52          0.65         0.08 o                         
  -4   1  18          0.23          0.35         0.09 o                         
  -3   1  18          0.20          0.43         0.08 o                         
  -2   1  18          1.70          1.63         0.11 o                         
  -1   1  18          0.92          1.06         0.14 o                         
   0   1  18          2.65          2.31         0.18 o                         
   1   1  18         16.01         15.59         1.31 o                         
   2   1  18          0.72          0.51         0.71 o                         
   3   1  18          0.08          0.10         0.62 o                         
   4   1  18          0.03          0.14         0.64 o                         
  -5   2  18          0.65          0.62         0.07 o                         
  -4   2  18          0.43          0.37         0.05 o                         
  -3   2  18          0.14          0.82         0.12 o                         
  -2   2  18          0.00          0.16         0.08 o                         
  -1   2  18          1.84          2.17         0.18 o                         
   0   2  18          1.52          1.47         0.16 o                         
   1   2  18          0.08          1.57         0.55 o                         
   2   2  18          0.11          0.42         0.73 o                         
   3   2  18          0.17          0.25         0.81 o                         
   4   2  18          0.13          0.38         0.66 o                         
  -5   3  18          0.08          0.16         0.06 o                         
  -4   3  18          1.11          0.98         0.08 o                         
  -3   3  18          0.02          0.37         0.07 o                         
  -2   3  18          0.12          0.57         0.09 o                         
  -1   3  18          1.39          1.28         0.14 o                         
   0   3  18          0.21          0.21         0.14 o                         
   1   3  18          1.16          1.08         0.28 o                         
   2   3  18          0.15          0.24         0.56 o                         
   3   3  18          0.40          0.50         0.78 o                         
   4   3  18          0.06          0.20         0.72 o                         
  -5   4  18          0.03          0.14         0.05 o                         
  -4   4  18          0.17          0.27         0.06 o                         
  -3   4  18          2.16          2.35         0.13 o                         
  -2   4  18          0.04          0.63         0.10 o                         
  -1   4  18          0.76          1.05         0.13 o                         
   0   4  18          0.05          0.02         0.15 o                         
   1   4  18          0.16          0.23         0.25 o                         
   2   4  18          1.88          1.31         0.53 o                         
   3   4  18          0.83          1.02         0.77 o                         
   4   4  18          0.00          0.08         0.52 o                         
  -5   5  18          0.03          0.14         0.06 o                         
  -4   5  18          0.01          0.15         0.06 o                         
  -3   5  18          2.26          2.09         0.09 o                         
  -2   5  18          3.11          4.14         0.44 o                         
  -1   5  18          0.08          0.21         0.12 o                         
   0   5  18          0.48          1.08         0.17 o                         
   1   5  18          0.04          0.32         0.22 o                         
   2   5  18          0.07          0.28         0.41 o                         
   3   5  18          2.07          1.85         0.78 o                         
   4   5  18          0.69          0.47         0.39 o                         
  -5   6  18          0.02          0.07         0.06 o                         
  -4   6  18          0.27          0.25         0.06 o                         
  -3   6  18          0.46          0.39         0.07 o                         
  -2   6  18          0.07          0.50         0.09 o                         
  -1   6  18          2.29          2.24         0.14 o                         
   0   6  18          1.14          1.67         0.15 o                         
   1   6  18          0.13          0.28         0.18 o                         
   2   6  18          0.06          0.14         0.32 o                         
   3   6  18          0.73          0.66         0.46 o                         
   4   6  18          0.01          0.02         0.40 o                         
  -4   7  18          0.40          0.33         0.06 o                         
  -3   7  18          0.48          0.52         0.06 o                         
  -2   7  18          0.43          0.52         0.08 o                         
  -1   7  18          0.84          1.12         0.12 o                         
   0   7  18          0.28          0.50         0.13 o                         
   1   7  18          0.65          0.82         0.16 o                         
   2   7  18          0.08          0.16         0.24 o                         
   3   7  18          0.03          0.06         0.34 o                         
   4   7  18          0.01          0.00         0.38 o                         
  -4   8  18          0.02          0.05         0.06 o                         
  -3   8  18          0.14          0.15         0.06 o                         
  -2   8  18          0.83          0.71         0.08 o                         
  -1   8  18          0.00          0.40         0.10 o                         
   0   8  18          0.04          0.68         0.15 o                         
   1   8  18          0.05          0.12         0.14 o                         
   2   8  18          0.00          0.11         0.22 o                         
   3   8  18          0.00          0.03         0.28 o                         
  -4   9  18          0.08          0.08         0.06 o                         
  -3   9  18          0.02          0.07         0.06 o                         
  -2   9  18          0.37          0.37         0.08 o                         
  -1   9  18          0.18          0.18         0.10 o                         
   0   9  18          0.37          0.37         0.12 o                         
   1   9  18          0.23          0.27         0.13 o                         
   2   9  18          0.19          0.15         0.21 o                         
   3   9  18          0.00          0.06         0.25 o                         
  -4  10  18          0.03          0.06         0.06 o                         
  -3  10  18          0.17          0.20         0.06 o                         
  -2  10  18          0.00          0.13         0.07 o                         
  -1  10  18          0.00          0.16         0.08 o                         
   0  10  18          0.02          0.38         0.11 o                         
   1  10  18          0.06          0.15         0.11 o                         
   2  10  18          0.07          0.10         0.20 o                         
   3  10  18          0.01          0.08         0.24 o                         
  -3  11  18          0.53          0.49         0.06 o                         
  -2  11  18          0.08          0.24         0.07 o                         
  -1  11  18          0.04          0.13         0.08 o                         
   0  11  18          0.00          0.16         0.09 o                         
   1  11  18          0.13          0.16         0.10 o                         
   2  11  18          0.09          0.07         0.18 o                         
   3  11  18          0.27          0.47         0.34 o                         
  -3  12  18          0.69          0.58         0.06 o                         
  -2  12  18          0.00          0.14         0.07 o                         
  -1  12  18          0.58          0.72         0.08 o                         
   0  12  18          0.15          0.18         0.09 o                         
   1  12  18          0.20          0.21         0.09 o                         
   2  12  18          1.22          1.17         0.19 o                         
  -2  13  18          0.35          0.31         0.07 o                         
  -1  13  18          0.35          0.39         0.08 o                         
   0  13  18          0.00          0.03         0.09 o                         
   1  13  18          0.01          0.12         0.09 o                         
  -1  14  18          0.15          0.18         0.09 o                         
   0  14  18          0.15          0.12         0.10 o                         
  -5   1  19          0.65          0.65         0.07 o                         
  -4   1  19          1.45          1.17         0.10 o                         
  -3   1  19          0.08          0.35         0.08 o                         
  -2   1  19          0.51          0.62         0.11 o                         
  -1   1  19          0.01          0.76         0.16 o                         
   0   1  19          2.62          2.33         0.18 o                         
   1   1  19          0.03          0.19         0.53 o                         
   2   1  19          0.08          0.05         0.87 o                         
   3   1  19          0.26          0.22         0.67 o                         
   4   1  19          0.00         -0.04         0.64 o                         
  -5   2  19          0.21          0.21         0.04 o                         
  -4   2  19          0.22          0.27         0.06 o                         
  -3   2  19          0.45          0.40         0.08 o                         
  -2   2  19          0.71          0.56         0.09 o                         
  -1   2  19          0.18          0.85         0.15 o                         
   0   2  19          0.04          1.25         0.27 o                         
   1   2  19          0.05          0.44         0.32 o                         
   2   2  19          0.01          0.06         0.77 o                         
   3   2  19          0.29          0.27         0.81 o                         
   4   2  19          0.00          0.05         0.65 o                         
  -5   3  19          0.08          0.24         0.05 o                         
  -4   3  19          0.24          0.22         0.06 o                         
  -3   3  19          1.02          1.09         0.08 o                         
  -2   3  19          4.95          4.19         0.20 o                         
  -1   3  19          0.92          0.76         0.13 o                         
   0   3  19          0.27          0.30         0.14 o                         
   1   3  19          0.03          0.26         0.26 o                         
   2   3  19          0.28          0.38         0.58 o                         
   3   3  19          1.02          0.90         0.87 o                         
   4   3  19          0.96          0.98         0.74 o                         
  -5   4  19          0.05          0.09         0.05 o                         
  -4   4  19          0.08          0.12         0.06 o                         
  -3   4  19          3.39          2.87         0.14 o                         
  -2   4  19          1.98          2.00         0.11 o                         
  -1   4  19          1.47          1.93         0.18 o                         
   0   4  19          0.63          0.50         0.15 o                         
   1   4  19          0.01          0.30         0.23 o                         
   2   4  19          0.97          0.77         0.50 o                         
   3   4  19          2.24          1.92         0.80 o                         
   4   4  19          0.00          0.08         0.45 o                         
  -5   5  19          0.13          0.10         0.05 o                         
  -4   5  19          0.32          0.31         0.06 o                         
  -3   5  19          0.58          0.45         0.07 o                         
  -2   5  19          0.08          0.40         0.10 o                         
  -1   5  19          0.41          0.35         0.12 o                         
   0   5  19          3.00          3.51         0.20 o                         
   1   5  19          1.50          1.34         0.21 o                         
   2   5  19          0.15          0.28         0.41 o                         
   3   5  19          0.24          0.22         0.68 o                         
   4   5  19          0.26          0.40         0.51 o                         
  -5   6  19          0.24          0.22         0.08 o                         
  -4   6  19          0.00          0.05         0.06 o                         
  -3   6  19          0.01          0.18         0.07 o                         
  -2   6  19          1.41          1.97         0.18 o                         
  -1   6  19          0.01          0.17         0.12 o                         
   0   6  19          0.05          1.10         0.19 o                         
   1   6  19          1.08          1.00         0.18 o                         
   2   6  19          0.66          0.55         0.34 o                         
   3   6  19          0.01          0.06         0.41 o                         
   4   6  19          0.10          0.18         0.37 o                         
  -4   7  19          0.50          0.41         0.06 o                         
  -3   7  19          0.21          0.31         0.07 o                         
  -2   7  19          0.63          0.67         0.09 o                         
  -1   7  19          1.59          1.44         0.12 o                         
   0   7  19          0.23          0.36         0.13 o                         
   1   7  19          1.34          1.11         0.16 o                         
   2   7  19          0.26          0.38         0.28 o                         
   3   7  19          0.10          0.19         0.30 o                         
  -4   8  19          2.06          1.82         0.08 o                         
  -3   8  19          1.05          0.86         0.07 o                         
  -2   8  19          3.63          3.40         0.14 o                         
  -1   8  19          0.21          0.40         0.11 o                         
   0   8  19          1.42          1.30         0.14 o                         
   1   8  19          1.55          1.60         0.17 o                         
   2   8  19          0.34          0.38         0.24 o                         
   3   8  19          0.20          0.19         0.28 o                         
  -4   9  19          0.87          0.79         0.07 o                         
  -3   9  19          0.53          0.55         0.06 o                         
  -2   9  19          0.05          0.14         0.07 o                         
  -1   9  19          1.79          1.53         0.11 o                         
   0   9  19          1.42          1.22         0.13 o                         
   1   9  19          2.19          1.76         0.16 o                         
   2   9  19          0.04          0.22         0.21 o                         
   3   9  19          0.00          0.04         0.26 o                         
  -3  10  19          0.07          0.14         0.06 o                         
  -2  10  19          0.20          0.36         0.06 o                         
  -1  10  19          0.00          0.08         0.09 o                         
   0  10  19          0.58          0.61         0.11 o                         
   1  10  19          0.01          0.09         0.11 o                         
   2  10  19          0.03          0.07         0.20 o                         
   3  10  19          0.01          0.01         0.26 o                         
  -3  11  19          0.08          0.14         0.06 o                         
  -2  11  19          0.19          0.24         0.07 o                         
  -1  11  19          0.09          0.14         0.08 o                         
   0  11  19          0.12          0.16         0.10 o                         
   1  11  19          0.05          0.14         0.10 o                         
   2  11  19          0.01          0.03         0.19 o                         
  -3  12  19          0.00          0.03         0.09 o                         
  -2  12  19          0.17          0.21         0.07 o                         
  -1  12  19          0.03          0.11         0.08 o                         
   0  12  19          0.00          0.07         0.09 o                         
   1  12  19          0.19          0.28         0.10 o                         
   2  12  19          0.00          0.00         0.18 o                         
  -2  13  19          0.30          0.30         0.08 o                         
  -1  13  19          0.65          0.57         0.09 o                         
   0  13  19          0.66          0.62         0.09 o                         
   1  13  19          0.00          0.03         0.10 o                         
  -5   0  20          1.10          0.80         0.13 o                         
  -4   0  20          5.95          5.10         0.22 o                         
  -3   0  20          5.78          5.48         0.23 o                         
  -2   0  20          1.86          1.84         0.18 o                         
  -1   0  20          0.33          0.55         0.18 o                         
   0   0  20          0.00          0.27         0.19 o                         
   1   0  20          1.23          0.32         0.62 o                         
   2   0  20          0.63          0.46         1.86 o                         
   3   0  20          1.70          1.60         0.99 o                         
   4   0  20          0.00          0.05         0.91 o                         
  -5   1  20          1.35          1.35         0.10 o                         
  -4   1  20          2.30          1.97         0.11 o                         
  -3   1  20          0.64          0.67         0.08 o                         
  -2   1  20          0.01          0.12         0.10 o                         
  -1   1  20          0.52          0.92         0.14 o                         
   0   1  20          0.05          0.18         0.13 o                         
   1   1  20          0.09          0.26         0.34 o                         
   2   1  20          4.53          4.20         1.03 o                         
   3   1  20          0.04          0.06         0.75 o                         
   4   1  20          0.07          0.12         0.64 o                         
  -5   2  20          0.27          0.21         0.04 o                         
  -4   2  20          1.34          1.13         0.07 o                         
  -3   2  20          0.20          0.34         0.08 o                         
  -2   2  20          0.51          0.83         0.11 o                         
  -1   2  20          0.18          0.49         0.13 o                         
   0   2  20          0.85          0.89         0.15 o                         
   1   2  20          0.22          0.28         0.31 o                         
   2   2  20          0.00          0.03         0.74 o                         
   3   2  20          0.09          0.20         0.80 o                         
   4   2  20          0.01          0.01         0.63 o                         
  -5   3  20          0.05          0.08         0.05 o                         
  -4   3  20          0.19          0.21         0.06 o                         
  -3   3  20          2.09          1.78         0.09 o                         
  -2   3  20          0.40          0.96         0.15 o                         
  -1   3  20          0.34          1.06         0.16 o                         
   0   3  20          1.46          1.11         0.16 o                         
   1   3  20          0.01          0.36         0.27 o                         
   2   3  20          0.32          0.41         0.61 o                         
   3   3  20          0.05          0.10         0.76 o                         
   4   3  20          0.08          0.16         0.73 o                         
  -5   4  20          0.03          0.06         0.05 o                         
  -4   4  20          0.07          0.08         0.06 o                         
  -3   4  20          0.02          0.14         0.07 o                         
  -2   4  20          1.62          2.00         0.12 o                         
  -1   4  20          0.01          0.12         0.12 o                         
   0   4  20          0.27          0.31         0.15 o                         
   1   4  20          0.02          0.07         0.23 o                         
   2   4  20          0.01          0.12         0.49 o                         
   3   4  20          0.19          0.12         0.74 o                         
   4   4  20          0.06          0.33         0.79 o                         
  -4   5  20          0.13          0.14         0.06 o                         
  -3   5  20          0.02          0.17         0.07 o                         
  -2   5  20          3.98          4.11         0.31 o                         
  -1   5  20          4.76          4.57         0.66 o                         
   0   5  20          0.04          0.16         0.15 o                         
   1   5  20          0.03          0.02         0.19 o                         
   2   5  20          0.00          0.26         0.40 o                         
   3   5  20          0.13          0.19         0.69 o                         
   4   5  20          0.47          0.48         0.46 o                         
  -4   6  20          0.03          0.10         0.06 o                         
  -3   6  20          0.03          0.18         0.07 o                         
  -2   6  20          0.39          0.58         0.10 o                         
  -1   6  20          0.09          0.27         0.12 o                         
   0   6  20          0.66          1.43         0.15 o                         
   1   6  20          0.11          0.20         0.17 o                         
   2   6  20          0.00          0.11         0.34 o                         
   3   6  20          0.00         -0.28         0.40 o                         
  -4   7  20          0.97          0.70         0.06 o                         
  -3   7  20          0.08          0.19         0.07 o                         
  -2   7  20          0.62          0.91         0.09 o                         
  -1   7  20          0.08          0.21         0.11 o                         
   0   7  20          1.01          0.82         0.14 o                         
   1   7  20          0.08          0.20         0.15 o                         
   2   7  20          0.06          0.26         0.28 o                         
   3   7  20          0.01          0.04         0.35 o                         
  -4   8  20          0.26          0.25         0.06 o                         
  -3   8  20          0.10          0.05         0.06 o                         
  -2   8  20          0.05          0.08         0.09 o                         
  -1   8  20          1.06          1.01         0.12 o                         
   0   8  20          0.00          0.13         0.13 o                         
   1   8  20          0.15          0.19         0.14 o                         
   2   8  20          0.01          0.12         0.23 o                         
   3   8  20          0.00          0.09         0.28 o                         
  -4   9  20          0.25          0.33         0.06 o                         
  -3   9  20          0.08          0.10         0.06 o                         
  -2   9  20          0.00          0.15         0.07 o                         
  -1   9  20          0.35          0.32         0.10 o                         
   0   9  20          0.04          0.30         0.12 o                         
   1   9  20          0.18          0.15         0.13 o                         
   2   9  20          0.12          0.23         0.20 o                         
   3   9  20          0.02          0.02         0.27 o                         
  -3  10  20          0.01          0.07         0.06 o                         
  -2  10  20          0.23          0.32         0.07 o                         
  -1  10  20          0.02          0.14         0.09 o                         
   0  10  20          0.02          0.05         0.11 o                         
   1  10  20          0.05          0.14         0.12 o                         
   2  10  20          0.01          0.12         0.20 o                         
  -3  11  20          0.59          0.47         0.07 o                         
  -2  11  20          0.94          0.83         0.07 o                         
  -1  11  20          0.21          0.32         0.09 o                         
   0  11  20          0.03          0.38         0.10 o                         
   1  11  20          0.01          0.11         0.10 o                         
   2  11  20          0.08          0.07         0.20 o                         
  -2  12  20          0.61          0.51         0.08 o                         
  -1  12  20          0.04          0.17         0.08 o                         
   0  12  20          0.52          0.52         0.09 o                         
   1  12  20          0.08          0.09         0.10 o                         
  -1  13  20          0.32          0.32         0.09 o                         
   0  13  20          0.31          0.24         0.10 o                         
  -5   1  21          0.00          0.13         0.09 o                         
  -4   1  21          1.27          1.12         0.08 o                         
  -3   1  21          1.22          1.20         0.10 o                         
  -2   1  21          0.04          0.45         0.11 o                         
  -1   1  21          0.46          0.60         0.13 o                         
   0   1  21          0.02          0.11         0.13 o                         
   1   1  21          0.93          0.67         0.33 o                         
   2   1  21          0.06          0.03         0.94 o                         
   3   1  21          0.07          0.04         0.92 o                         
   4   1  21          0.01          0.02         0.62 o                         
  -5   2  21          0.15          0.11         0.05 o                         
  -4   2  21          0.02          0.09         0.07 o                         
  -3   2  21          0.06          0.26         0.08 o                         
  -2   2  21          0.93          0.87         0.11 o                         
  -1   2  21          0.81          0.83         0.14 o                         
   0   2  21          0.04          0.13         0.13 o                         
   1   2  21          0.08          0.30         0.30 o                         
   2   2  21          0.09          0.26         0.59 o                         
   3   2  21          0.06          0.18         0.79 o                         
   4   2  21          0.10          0.14         0.63 o                         
  -5   3  21          0.00          0.09         0.07 o                         
  -4   3  21          0.01          0.08         0.06 o                         
  -3   3  21          0.30          0.40         0.07 o                         
  -2   3  21          1.70          1.85         0.13 o                         
  -1   3  21          4.83          5.09         0.23 o                         
   0   3  21          0.79          1.04         0.15 o                         
   1   3  21          0.01          0.21         0.25 o                         
   2   3  21          0.05          0.06         0.50 o                         
   3   3  21          0.04          0.27         0.75 o                         
   4   3  21          0.15          0.13         0.72 o                         
  -4   4  21          0.06          0.19         0.06 o                         
  -3   4  21          0.18          0.30         0.07 o                         
  -2   4  21          1.85          1.73         0.14 o                         
  -1   4  21          0.47          0.68         0.13 o                         
   0   4  21          1.46          1.18         0.15 o                         
   1   4  21          0.25          0.35         0.21 o                         
   2   4  21          0.03          0.13         0.47 o                         
   3   4  21          0.10          0.26         0.75 o                         
   4   4  21          0.23          0.32         4.84 o                         
  -4   5  21          0.13          0.13         0.06 o                         
  -3   5  21          1.09          1.04         0.08 o                         
  -2   5  21          0.36          0.42         0.09 o                         
  -1   5  21          0.02          0.50         0.18 o                         
   0   5  21          0.25          0.20         0.18 o                         
   1   5  21          1.32          1.03         0.21 o                         
   2   5  21          0.27          0.25         0.40 o                         
   3   5  21          0.15          0.24         0.69 o                         
  -4   6  21          0.71          0.60         0.06 o                         
  -3   6  21          0.07          0.17         0.07 o                         
  -2   6  21          0.01          0.19         0.09 o                         
  -1   6  21          0.49          0.51         0.12 o                         
   0   6  21          0.00          0.58         0.14 o                         
   1   6  21          0.03          0.16         0.17 o                         
   2   6  21          0.46          0.30         0.35 o                         
   3   6  21          0.07          0.37         0.55 o                         
  -4   7  21          0.01          0.08         0.06 o                         
  -3   7  21          0.59          0.49         0.07 o                         
  -2   7  21          0.04          0.17         0.09 o                         
  -1   7  21          1.11          1.02         0.12 o                         
   0   7  21          1.45          1.63         0.16 o                         
   1   7  21          0.01          0.11         0.15 o                         
   2   7  21          0.61          0.51         0.30 o                         
   3   7  21          0.02          0.07         0.34 o                         
  -4   8  21          0.09          0.08         0.06 o                         
  -3   8  21          3.19          2.60         0.10 o                         
  -2   8  21          2.81          2.98         0.15 o                         
  -1   8  21          1.71          2.00         0.14 o                         
   0   8  21          0.07          0.18         0.13 o                         
   1   8  21          0.54          0.51         0.14 o                         
   2   8  21          0.42          0.51         0.27 o                         
   3   8  21          0.21          0.17         0.34 o                         
  -3   9  21          1.22          1.14         0.07 o                         
  -2   9  21          0.38          0.44         0.07 o                         
  -1   9  21          0.62          0.64         0.11 o                         
   0   9  21          0.92          0.86         0.13 o                         
   1   9  21          0.16          0.14         0.13 o                         
   2   9  21          0.78          0.75         0.23 o                         
  -3  10  21          0.02          0.08         0.06 o                         
  -2  10  21          0.26          0.37         0.06 o                         
  -1  10  21          0.03          0.14         0.09 o                         
   0  10  21          0.04          0.19         0.11 o                         
   1  10  21          0.34          0.31         0.11 o                         
   2  10  21          0.00          0.01         0.21 o                         
  -2  11  21          0.04          0.15         0.07 o                         
  -1  11  21          0.27          0.35         0.09 o                         
   0  11  21          0.03          0.19         0.10 o                         
   1  11  21          0.06          0.11         0.11 o                         
   2  11  21          0.00          0.02         0.32 o                         
  -2  12  21          0.05          0.12         0.08 o                         
  -1  12  21          0.07          0.05         0.09 o                         
   0  12  21          0.00          0.07         0.09 o                         
   1  12  21          0.00          0.07         0.12 o                         
  -4   0  22          1.51          1.34         0.12 o                         
  -3   0  22          8.97          7.27         0.51 o                         
  -2   0  22         14.44         12.97         0.77 o                         
  -1   0  22          1.17          1.22         0.20 o                         
   0   0  22          0.14          0.08         0.18 o                         
   1   0  22          0.04          0.26         0.39 o                         
   2   0  22          0.02          0.58         1.93 o                         
   3   0  22          0.02          0.12         0.94 o                         
  -4   1  22          0.95          0.95         0.08 o                         
  -3   1  22          4.44          4.07         0.17 o                         
  -2   1  22          0.75          0.71         0.11 o                         
  -1   1  22          0.44          0.74         0.13 o                         
   0   1  22          0.03          0.23         0.13 o                         
   1   1  22          0.02          0.19         0.32 o                         
   2   1  22          0.01          0.33         1.34 o                         
   3   1  22          0.75          0.87         0.89 o                         
  -4   2  22          0.41          0.34         0.07 o                         
  -3   2  22          1.54          1.55         0.11 o                         
  -2   2  22          0.01          0.16         0.10 o                         
  -1   2  22          0.61          0.95         0.14 o                         
   0   2  22          0.24          0.29         0.13 o                         
   1   2  22          0.11          0.15         0.31 o                         
   2   2  22          0.01          0.09         0.62 o                         
   3   2  22          0.00          0.04         0.80 o                         
  -4   3  22          0.11          0.14         0.06 o                         
  -3   3  22          0.23          0.25         0.08 o                         
  -2   3  22          2.76          2.75         0.15 o                         
  -1   3  22          0.67          0.82         0.14 o                         
   0   3  22          0.43          0.46         0.14 o                         
   1   3  22          0.81          0.56         0.23 o                         
   2   3  22          0.00          0.10         0.52 o                         
   3   3  22          0.04          0.05         0.74 o                         
  -4   4  22          0.05          0.11         0.06 o                         
  -3   4  22          0.04          0.14         0.07 o                         
  -2   4  22          0.03          0.32         0.11 o                         
  -1   4  22          0.46          0.47         0.13 o                         
   0   4  22          0.11          0.07         0.15 o                         
   1   4  22          0.15          0.28         0.20 o                         
   2   4  22          0.01          0.15         0.46 o                         
   3   4  22          0.00          0.05         0.70 o                         
  -4   5  22          0.01          0.06         0.06 o                         
  -3   5  22          0.22          0.22         0.08 o                         
  -2   5  22          0.04          0.12         0.10 o                         
  -1   5  22          2.85          2.64         0.17 o                         
   0   5  22          3.69          3.75         0.21 o                         
   1   5  22          0.01          0.09         0.18 o                         
   2   5  22          0.00          0.06         0.38 o                         
   3   5  22          0.00          0.10         0.71 o                         
  -4   6  22          0.02          0.08         0.06 o                         
  -3   6  22          0.18          0.26         0.07 o                         
  -2   6  22          0.23          0.36         0.08 o                         
  -1   6  22          0.19          0.21         0.12 o                         
   0   6  22          0.27          0.46         0.14 o                         
   1   6  22          0.00          0.22         0.16 o                         
   2   6  22          0.01          0.04         0.35 o                         
   3   6  22          0.03         -0.01         0.58 o                         
  -4   7  22          0.48          0.45         0.06 o                         
  -3   7  22          1.31          1.12         0.08 o                         
  -2   7  22          0.07          0.17         0.09 o                         
  -1   7  22          0.19          0.31         0.12 o                         
   0   7  22          0.01          0.22         0.13 o                         
   1   7  22          0.53          0.55         0.15 o                         
   2   7  22          0.03          0.04         0.29 o                         
   3   7  22          0.00          0.10         0.55 o                         
  -3   8  22          0.51          0.42         0.07 o                         
  -2   8  22          0.25          0.19         0.10 o                         
  -1   8  22          0.00          0.26         0.15 o                         
   0   8  22          0.65          1.02         0.14 o                         
   1   8  22          0.00          0.09         0.14 o                         
   2   8  22          0.13          0.22         0.26 o                         
  -3   9  22          0.21          0.19         0.07 o                         
  -2   9  22          0.01          0.18         0.08 o                         
  -1   9  22          0.01          0.10         0.11 o                         
   0   9  22          0.23          0.21         0.12 o                         
   1   9  22          0.00          0.06         0.12 o                         
   2   9  22          0.05          0.10         0.22 o                         
  -3  10  22          0.01          0.15         0.07 o                         
  -2  10  22          0.02          0.07         0.06 o                         
  -1  10  22          0.17          0.22         0.10 o                         
   0  10  22          0.02          0.09         0.11 o                         
   1  10  22          0.05          0.07         0.11 o                         
   2  10  22          0.02          0.09         0.22 o                         
  -2  11  22          0.44          0.34         0.07 o                         
  -1  11  22          0.78          0.75         0.09 o                         
   0  11  22          0.25          0.31         0.11 o                         
   1  11  22          0.01          0.08         0.13 o                         
  -1  12  22          0.30          0.30         0.10 o                         
   0  12  22          0.09          0.25         0.12 o                         
  -4   1  23          0.05          0.04         0.06 o                         
  -3   1  23          1.74          1.78         0.11 o                         
  -2   1  23          0.39          0.53         0.12 o                         
  -1   1  23          0.02          0.17         0.13 o                         
   0   1  23          0.26          0.29         0.13 o                         
   1   1  23          0.02          0.15         0.27 o                         
   2   1  23          0.20          0.24         1.37 o                         
   3   1  23          0.03         -0.04         0.87 o                         
  -4   2  23          0.38          0.34         0.07 o                         
  -3   2  23          0.08          0.23         0.36 o                         
  -2   2  23          0.04          0.26         0.11 o                         
  -1   2  23          0.84          0.65         0.13 o                         
   0   2  23          0.48          0.70         0.14 o                         
   1   2  23          0.00          0.15         0.28 o                         
   2   2  23          0.05          0.26         0.75 o                         
   3   2  23          0.01          0.12         0.80 o                         
  -4   3  23          0.03          0.15         0.07 o                         
  -3   3  23          0.06          0.18         0.08 o                         
  -2   3  23          0.08          0.21         0.12 o                         
  -1   3  23          1.23          1.27         0.14 o                         
   0   3  23          2.85          2.41         0.18 o                         
   1   3  23          0.27          0.38         0.23 o                         
   2   3  23          0.00          0.06         0.52 o                         
   3   3  23          0.01          0.03         0.77 o                         
  -4   4  23          0.01          0.08         0.07 o                         
  -3   4  23          0.06          0.13         0.08 o                         
  -2   4  23          0.14          0.29         0.11 o                         
  -1   4  23          0.56          0.65         0.13 o                         
   0   4  23          0.00          0.00         0.13 o                         
   1   4  23          1.08          1.53         0.22 o                         
   2   4  23          0.07          0.07         0.47 o                         
   3   4  23          0.04          0.01         0.69 o                         
  -4   5  23          0.52          0.44         0.07 o                         
  -3   5  23          0.02          0.10         0.08 o                         
  -2   5  23          1.65          1.43         0.11 o                         
  -1   5  23          0.17          0.38         0.13 o                         
   0   5  23          0.00          0.02         0.17 o                         
   1   5  23          0.08          0.12         0.18 o                         
   2   5  23          0.33          0.29         0.37 o                         
   3   5  23          0.02          0.00         0.72 o                         
  -4   6  23          0.31          0.29         0.06 o                         
  -3   6  23          1.26          1.20         0.09 o                         
  -2   6  23          0.09          0.15         0.10 o                         
  -1   6  23          0.02          0.12         0.12 o                         
   0   6  23          0.04          0.28         0.13 o                         
   1   6  23          0.00          0.04         0.16 o                         
   2   6  23          0.07          0.11         0.34 o                         
   3   6  23          0.10          0.04         0.71 o                         
  -3   7  23          0.07          0.12         0.07 o                         
  -2   7  23          0.21          0.22         0.09 o                         
  -1   7  23          0.00          0.08         0.12 o                         
   0   7  23          1.05          0.88         0.14 o                         
   1   7  23          0.54          0.43         0.15 o                         
   2   7  23          0.07          0.08         0.30 o                         
  -3   8  23          0.54          0.40         0.07 o                         
  -2   8  23          3.25          2.96         0.20 o                         
  -1   8  23          3.05          2.99         0.16 o                         
   0   8  23          0.26          0.71         0.13 o                         
   1   8  23          0.24          0.29         0.13 o                         
   2   8  23          0.12          0.17         0.27 o                         
  -3   9  23          0.84          0.61         0.08 o                         
  -2   9  23          0.76          0.91         0.08 o                         
  -1   9  23          0.20          0.18         0.11 o                         
   0   9  23          0.95          0.79         0.12 o                         
   1   9  23          0.17          0.27         0.12 o                         
   2   9  23          0.00          0.02         0.26 o                         
  -2  10  23          0.04          0.10         0.08 o                         
  -1  10  23          0.32          0.33         0.10 o                         
   0  10  23          0.01          0.13         0.11 o                         
   1  10  23          0.05          0.08         0.11 o                         
  -1  11  23          0.03          0.10         0.10 o                         
   0  11  23          0.24          0.32         0.13 o                         
  -4   0  24          0.16          0.23         0.09 o                         
  -3   0  24          1.01          0.82         0.15 o                         
  -2   0  24          7.52          6.76         0.32 o                         
  -1   0  24         16.33         17.76         0.76 o                         
   0   0  24          0.20          0.08         0.30 o                         
   1   0  24          0.00          0.24         0.36 o                         
   2   0  24          0.01          0.08         1.89 o                         
   3   0  24          0.02          0.09         1.28 o                         
  -4   1  24          0.00          0.08         0.06 o                         
  -3   1  24          0.12          0.21         0.10 o                         
  -2   1  24          4.06          3.51         0.23 o                         
  -1   1  24          0.41          0.45         0.14 o                         
   0   1  24          1.36          2.32         0.27 o                         
   1   1  24          0.00          0.03         0.24 o                         
   2   1  24          0.03         -0.05         1.41 o                         
   3   1  24          0.00          0.05         0.86 o                         
  -4   2  24          0.59          0.42         0.07 o                         
  -3   2  24          0.47          0.40         0.09 o                         
  -2   2  24          0.86          0.73         0.11 o                         
  -1   2  24          0.28          0.28         0.13 o                         
   0   2  24          0.33          0.32         0.13 o                         
   1   2  24          0.10          0.13         0.22 o                         
   2   2  24          0.00          0.04         0.74 o                         
   3   2  24          0.00          0.02         0.81 o                         
  -4   3  24          0.02          0.14         0.07 o                         
  -3   3  24          0.20          0.39         0.09 o                         
  -2   3  24          0.12          0.15         0.12 o                         
  -1   3  24          2.28          1.93         0.15 o                         
   0   3  24          0.38          0.41         0.13 o                         
   1   3  24          0.31          0.26         0.21 o                         
   2   3  24          0.29          0.25         0.52 o                         
   3   3  24          0.01          0.09         0.72 o                         
  -4   4  24          0.12          0.18         0.06 o                         
  -3   4  24          0.06          0.09         0.08 o                         
  -2   4  24          0.00          0.18         0.11 o                         
  -1   4  24          0.06          0.13         0.13 o                         
   0   4  24          0.01         -0.02         0.13 o                         
   1   4  24          0.12          0.33         0.20 o                         
   2   4  24          0.08          0.18         0.44 o                         
   3   4  24          0.00          0.02         0.93 o                         
  -4   5  24          0.33          0.26         0.07 o                         
  -3   5  24          0.12          0.17         0.08 o                         
  -2   5  24          0.12          0.21         0.10 o                         
  -1   5  24          0.03          0.18         0.12 o                         
   0   5  24          0.91          1.17         0.15 o                         
   1   5  24          1.49          1.48         0.19 o                         
   2   5  24          0.00          0.02         0.37 o                         
   3   5  24          0.00          0.05         1.07 o                         
  -3   6  24          0.03          0.16         0.08 o                         
  -2   6  24          0.17          0.66         0.10 o                         
  -1   6  24          0.91          0.90         0.13 o                         
   0   6  24          0.07          0.12         0.13 o                         
   1   6  24          0.14          0.20         0.16 o                         
   2   6  24          0.08          0.07         0.33 o                         
  -3   7  24          0.36          0.37         0.08 o                         
  -2   7  24          1.11          1.09         0.10 o                         
  -1   7  24          0.42          0.41         0.12 o                         
   0   7  24          0.01          0.27         0.13 o                         
   1   7  24          0.05          0.13         0.15 o                         
   2   7  24          0.15          0.18         0.31 o                         
  -3   8  24          0.04          0.05         0.08 o                         
  -2   8  24          0.59          0.58         0.10 o                         
  -1   8  24          0.37          0.29         0.12 o                         
   0   8  24          0.01          0.29         0.13 o                         
   1   8  24          0.20          0.18         0.13 o                         
   2   8  24          0.00          0.04         0.29 o                         
  -2   9  24          0.11          0.16         0.09 o                         
  -1   9  24          0.01          0.06         0.11 o                         
   0   9  24          0.00          0.13         0.12 o                         
   1   9  24          0.10          0.14         0.12 o                         
  -2  10  24          0.03          0.08         0.10 o                         
  -1  10  24          0.12          0.11         0.11 o                         
   0  10  24          0.07          0.09         0.12 o                         
   1  10  24          0.01          0.00         0.16 o                         
  -4   1  25          0.14          0.17         0.06 o                         
  -3   1  25          0.11          0.17         0.10 o                         
  -2   1  25          1.62          1.37         0.12 o                         
  -1   1  25          0.01          0.08         0.13 o                         
   0   1  25          0.21          0.26         0.14 o                         
   1   1  25          0.08          0.03         0.21 o                         
   2   1  25          0.01         -0.12         0.80 o                         
   3   1  25          0.03          0.08         1.15 o                         
  -4   2  25          0.00          0.04         0.07 o                         
  -3   2  25          0.35          0.29         0.09 o                         
  -2   2  25          0.25          0.39         0.11 o                         
  -1   2  25          0.33          0.37         0.13 o                         
   0   2  25          0.44          0.90         0.14 o                         
   1   2  25          0.10          0.22         0.21 o                         
   2   2  25          0.02          0.11         0.76 o                         
   3   2  25          0.02          0.12         1.10 o                         
  -4   3  25          0.01          0.11         0.08 o                         
  -3   3  25          0.15          0.37         0.09 o                         
  -2   3  25          0.22          0.43         0.11 o                         
  -1   3  25          0.00          0.18         0.12 o                         
   0   3  25          0.37          0.39         0.13 o                         
   1   3  25          1.07          0.86         0.21 o                         
   2   3  25          0.04          0.13         0.51 o                         
  -3   4  25          0.01          0.11         0.09 o                         
  -2   4  25          0.06          0.14         0.11 o                         
  -1   4  25          0.03          0.10         0.12 o                         
   0   4  25          0.13          0.09         0.13 o                         
   1   4  25          0.11          0.33         0.19 o                         
   2   4  25          0.57          0.51         0.45 o                         
  -3   5  25          0.79          0.72         0.09 o                         
  -2   5  25          0.02          0.10         0.10 o                         
  -1   5  25          1.30          1.12         0.15 o                         
   0   5  25          0.07          0.14         0.13 o                         
   1   5  25          0.00          0.22         0.17 o                         
   2   5  25          0.01          0.17         0.37 o                         
  -3   6  25          0.08          0.12         0.08 o                         
  -2   6  25          1.26          1.16         0.11 o                         
  -1   6  25          0.03          0.12         0.11 o                         
   0   6  25          0.02          0.13         0.13 o                         
   1   6  25          0.00          0.05         0.15 o                         
   2   6  25          0.00          0.01         0.36 o                         
  -3   7  25          0.24          0.25         0.08 o                         
  -2   7  25          0.07          0.06         0.10 o                         
  -1   7  25          0.00          0.10         0.11 o                         
   0   7  25          0.00          0.19         0.12 o                         
   1   7  25          0.58          0.46         0.14 o                         
   2   7  25          0.08          0.13         0.33 o                         
  -2   8  25          0.94          0.87         0.10 o                         
  -1   8  25          2.30          2.14         0.17 o                         
   0   8  25          1.59          1.83         0.15 o                         
   1   8  25          0.00          0.00         0.13 o                         
  -2   9  25          0.55          0.44         0.10 o                         
  -1   9  25          0.16          0.45         0.13 o                         
   0   9  25          0.12          0.18         0.12 o                         
   1   9  25          0.64          0.57         0.13 o                         
  -1  10  25          0.06          0.07         0.13 o                         
   0  10  25          0.21          0.29         0.18 o                         
  -3   0  26          0.38          0.42         0.14 o                         
  -2   0  26          0.21          0.31         0.16 o                         
  -1   0  26          3.71          2.73         0.26 o                         
   0   0  26          9.59         10.52         0.62 o                         
   1   0  26          0.00         -0.07         0.27 o                         
   2   0  26          0.02         -0.02         2.14 o                         
  -3   1  26          0.02          0.05         0.10 o                         
  -2   1  26          0.10          0.23         0.10 o                         
  -1   1  26          1.72          1.28         0.14 o                         
   0   1  26          0.12          0.59         0.14 o                         
   1   1  26          1.30          1.17         0.22 o                         
   2   1  26          0.00          0.26         0.91 o                         
  -3   2  26          0.62          0.37         0.09 o                         
  -2   2  26          0.39          0.27         0.10 o                         
  -1   2  26          0.17          0.20         0.12 o                         
   0   2  26          0.40          0.34         0.13 o                         
   1   2  26          0.08          0.10         0.20 o                         
   2   2  26          0.01          0.08         0.72 o                         
  -3   3  26          0.03          0.07         0.09 o                         
  -2   3  26          0.25          0.33         0.11 o                         
  -1   3  26          0.02          0.14         0.12 o                         
   0   3  26          1.11          0.89         0.13 o                         
   1   3  26          0.08          0.09         0.19 o                         
   2   3  26          0.13          0.15         0.51 o                         
  -3   4  26          0.22          0.31         0.09 o                         
  -2   4  26          0.04          0.09         0.10 o                         
  -1   4  26          0.10          0.13         0.12 o                         
   0   4  26          0.00          0.06         0.12 o                         
   1   4  26          0.04          0.06         0.18 o                         
   2   4  26          0.07          0.10         0.49 o                         
  -3   5  26          0.39          0.34         0.09 o                         
  -2   5  26          0.46          0.54         0.10 o                         
  -1   5  26          0.01          0.11         0.12 o                         
   0   5  26          0.00         -0.01         0.13 o                         
   1   5  26          0.13          0.18         0.17 o                         
   2   5  26          0.31          0.44         0.41 o                         
  -3   6  26          0.50          0.44         0.09 o                         
  -2   6  26          0.03          0.09         0.10 o                         
  -1   6  26          0.03          0.14         0.11 o                         
   0   6  26          0.92          0.86         0.14 o                         
   1   6  26          0.02          0.09         0.14 o                         
  -2   7  26          0.16          0.22         0.09 o                         
  -1   7  26          0.55          0.58         0.12 o                         
   0   7  26          0.46          0.47         0.13 o                         
   1   7  26          0.17          0.17         0.13 o                         
  -2   8  26          0.00          0.03         0.11 o                         
  -1   8  26          0.42          0.30         0.11 o                         
   0   8  26          0.31          0.41         0.13 o                         
   1   8  26          0.01          0.01         0.13 o                         
  -1   9  26          0.03          0.06         0.13 o                         
   0   9  26          0.03          0.08         0.15 o                         
  -3   1  27          0.28          0.20         0.10 o                         
  -2   1  27          0.08          0.05         0.11 o                         
  -1   1  27          1.00          0.70         0.13 o                         
   0   1  27          0.02          0.18         0.12 o                         
   1   1  27          0.32          0.30         0.19 o                         
   2   1  27          0.01         -0.02         0.97 o                         
  -3   2  27          0.00          0.09         0.10 o                         
  -2   2  27          0.11          0.13         0.11 o                         
  -1   2  27          0.14          0.19         0.12 o                         
   0   2  27          0.41          0.38         0.12 o                         
   1   2  27          0.18          0.25         0.19 o                         
   2   2  27          0.00          0.10         0.70 o                         
  -3   3  27          0.09          0.06         0.09 o                         
  -2   3  27          0.32          0.37         0.11 o                         
  -1   3  27          0.25          0.28         0.12 o                         
   0   3  27          0.03          0.06         0.12 o                         
   1   3  27          0.03          0.10         0.18 o                         
   2   3  27          0.26          0.21         0.65 o                         
  -3   4  27          0.39          0.35         0.09 o                         
  -2   4  27          0.00          0.32         0.12 o                         
  -1   4  27          0.09          0.43         0.14 o                         
   0   4  27          0.00          0.04         0.12 o                         
   1   4  27          0.03          0.12         0.16 o                         
  -2   5  27          0.74          0.55         0.10 o                         
  -1   5  27          0.12          0.17         0.11 o                         
   0   5  27          0.60          0.41         0.12 o                         
   1   5  27          0.02          0.00         0.16 o                         
  -2   6  27          0.00          0.07         0.10 o                         
  -1   6  27          0.71          0.51         0.12 o                         
   0   6  27          0.00          0.05         0.12 o                         
   1   6  27          0.02          0.06         0.15 o                         
  -2   7  27          0.04          0.01         0.10 o                         
  -1   7  27          0.01          0.10         0.11 o                         
   0   7  27          0.05          0.07         0.12 o                         
  -1   8  27          0.73          0.61         0.13 o                         
  -3   0  28          0.01          0.05         0.17 o                         
  -2   0  28          0.29          0.30         0.15 o                         
  -1   0  28          0.00          0.05         0.17 o                         
   0   0  28          1.18          0.82         0.18 o                         
   1   0  28          3.23          2.57         0.31 o                         
  -3   1  28          0.16          0.10         0.13 o                         
  -2   1  28          0.08          0.15         0.11 o                         
  -1   1  28          0.35          0.46         0.12 o                         
   0   1  28          0.29          0.24         0.12 o                         
   1   1  28          0.03          0.09         0.19 o                         
  -2   2  28          0.32          0.29         0.10 o                         
  -1   2  28          0.23          0.26         0.12 o                         
   0   2  28          0.00          0.17         0.12 o                         
   1   2  28          0.22          0.16         0.18 o                         
  -2   3  28          0.02          0.08         0.11 o                         
  -1   3  28          0.22          0.24         0.12 o                         
   0   3  28          0.00          0.01         0.11 o                         
   1   3  28          0.31          0.20         0.17 o                         
  -2   4  28          0.18          0.24         0.11 o                         
  -1   4  28          0.01          0.08         0.12 o                         
   0   4  28          0.15          0.12         0.11 o                         
   1   4  28          0.02          0.03         0.16 o                         
  -2   5  28          0.24          0.29         0.10 o                         
  -1   5  28          0.47          0.42         0.12 o                         
   0   5  28          0.01          0.03         0.12 o                         
   1   5  28          0.00          0.03         0.18 o                         
  -1   6  28          0.01          0.06         0.11 o                         
   0   6  28          0.00          0.06         0.12 o                         
  -2   1  29          0.28          0.26         0.11 o                         
  -1   1  29          0.02          0.05         0.12 o                         
   0   1  29          0.40          0.32         0.11 o                         
   1   1  29          0.03          0.06         0.19 o                         
  -2   2  29          0.00          0.27         0.10 o                         
  -1   2  29          0.01          0.06         0.12 o                         
   0   2  29          0.01          0.05         0.11 o                         
   1   2  29          0.20          0.16         0.18 o                         
  -2   3  29          0.08          0.12         0.11 o                         
  -1   3  29          0.35          0.32         0.12 o                         
   0   3  29          0.14          0.22         0.11 o                         
  -1   4  29          0.00          0.04         0.11 o                         
   0   4  29          0.10          0.09         0.12 o                         
  -1   5  29          0.40          0.25         0.13 o                         
  -1   0  30          0.07          0.07         0.16 o                         
   0   0  30          0.10          0.07         0.20 o                         
  -1   1  30          0.12          0.17         0.12 o                         
   0   1  30          0.23          0.33         0.13 o                         
  -1   2  30          0.08          0.25         0.13 o                         
                                                                                
