# Supplementary material for: Semi-automated MicroED system unveils multiple polymorphs in fish-derived guanine crystals
Source: Acta Crystallogr C Struct Chem. 2026 Jun 22;82(Pt 7):310–23. doi: 10.1107/S2053229626006236 (PMC13330800; doi:10.1107/S2053229626006236)
Supplement: Supplementary file 10 [file c-82-00310-2531603_syngb_ph10sup10.hkl]

data_2531603_syngb_ph10                                                         
_shelx_title ' syn_basic_beta_a.res in P2(1)/n'                                 
_shelx_refln_list_code          4                                               
_shelx_F_calc_maximum       71.89                                               
_exptl_crystal_F_000       112.91                                               
_reflns_d_resolution_high  0.5800                                               
                                                                                
loop_                                                                           
 _space_group_symop_operation_xyz                                               
 'x, y, z'                                                                      
 '-x+1/2, y+1/2, -z+1/2'                                                        
 '-x, -y, -z'                                                                   
 'x-1/2, -y-1/2, z-1/2'                                                         
                                                                                
_cell_length_a     3.6369                                                       
_cell_length_b    18.6737                                                       
_cell_length_c     8.8287                                                       
_cell_angle_alpha  90.000                                                       
_cell_angle_beta   97.232                                                       
_cell_angle_gamma  90.000                                                       
                                                                                
_shelx_F_squared_multiplier     1.000                                           
                                                                                
loop_                                                                           
 _refln_index_h                                                                 
 _refln_index_k                                                                 
 _refln_index_l                                                                 
 _refln_F_squared_calc                                                          
 _refln_F_squared_meas                                                          
 _refln_F_squared_sigma                                                         
 _refln_observed_status                                                         
   2   0   0        128.84        140.48         8.44 o                         
   4   0   0          0.15          0.34         0.36 o                         
   6   0   0          0.00         -0.02         0.33 o                         
   1   1   0          0.38          2.30         9.83 o                         
   2   1   0          2.06          3.51         0.70 o                         
   3   1   0          6.76          4.98         0.30 o                         
   4   1   0          0.28          0.28         0.24 o                         
   5   1   0          0.30          0.30         0.25 o                         
   6   1   0          0.01          0.06         0.25 o                         
   0   2   0         53.58         47.18         3.07 o                         
   1   2   0        422.54        509.96        28.02 o                         
   2   2   0          7.29          7.39         0.43 o                         
   3   2   0          7.88          8.04         0.80 o                         
   4   2   0          0.06          0.30         0.23 o                         
   5   2   0          0.22          0.29         0.25 o                         
   6   2   0          0.00         -0.02         0.24 o                         
   1   3   0         53.91         51.34         2.64 o                         
   2   3   0         18.25         14.86         3.84 o                         
   3   3   0          4.55          3.52         0.55 o                         
   4   3   0          0.95          0.90         0.25 o                         
   5   3   0          1.02          1.15         0.26 o                         
   6   3   0          0.00          0.05         0.24 o                         
   0   4   0         14.92         10.66         0.95 o                         
   1   4   0         62.32         63.81         1.94 o                         
   2   4   0         42.11         87.12         3.44 o                         
   3   4   0         10.26          9.83         1.41 o                         
   4   4   0          0.00          0.18         0.24 o                         
   5   4   0          0.54          0.78         0.26 o                         
   6   4   0          0.01          0.04         0.24 o                         
   1   5   0         21.36         15.70         0.62 o                         
   2   5   0          3.90          3.49         0.31 o                         
   3   5   0          0.51          1.57         0.61 o                         
   4   5   0          0.80          1.31         0.26 o                         
   5   5   0          1.30          1.79         0.28 o                         
   6   5   0          0.18          0.31         0.25 o                         
   0   6   0          6.29         22.61         2.36 o                         
   1   6   0          9.83          8.34         0.37 o                         
   2   6   0         17.53         15.34         0.81 o                         
   3   6   0          0.15          2.79         0.28 o                         
   4   6   0          1.06          1.13         0.30 o                         
   5   6   0          0.16          0.19         0.37 o                         
   6   6   0          0.02          0.07         0.25 o                         
   1   7   0          0.01          0.49         0.17 o                         
   2   7   0          0.24          1.21         0.36 o                         
   3   7   0          0.10          0.87         0.26 o                         
   4   7   0          1.63          1.14         0.25 o                         
   5   7   0          0.05          0.20         0.24 o                         
   6   7   0          0.01          0.00         0.24 o                         
   0   8   0        168.78        131.76         9.17 o                         
   1   8   0         30.50         22.53         0.81 o                         
   2   8   0          0.01          0.55         0.22 o                         
   3   8   0          2.40          1.84         0.28 o                         
   4   8   0          0.23          0.15         0.27 o                         
   5   8   0          0.01          0.00         0.20 o                         
   6   8   0          0.00         -0.03         0.14 o                         
   1   9   0         24.48         23.65         1.26 o                         
   2   9   0          0.27          0.42         0.21 o                         
   3   9   0          0.54          0.27         0.26 o                         
   4   9   0          2.45          2.06         0.30 o                         
   5   9   0          0.14          0.18         0.18 o                         
   0  10   0         65.20         69.06         3.12 o                         
   1  10   0        227.22        280.94        15.54 o                         
   2  10   0          9.26          6.99         0.37 o                         
   3  10   0          1.23          1.27         0.69 o                         
   4  10   0          0.05          0.21         0.28 o                         
   5  10   0          0.08          0.18         0.28 o                         
   1  11   0          1.83          1.33         0.40 o                         
   2  11   0          1.13          0.90         0.21 o                         
   3  11   0          0.74          0.59         0.26 o                         
   4  11   0          0.22          0.19         0.26 o                         
   5  11   0          1.08          0.77         0.28 o                         
   0  12   0         17.57          6.91         1.09 o                         
   1  12   0          0.05          0.45         0.32 o                         
   2  12   0          0.54          0.95         0.23 o                         
   3  12   0          0.06          0.31         0.25 o                         
   4  12   0          2.76          1.97         0.30 o                         
   5  12   0          0.00          0.14         0.28 o                         
   1  13   0          3.77          3.04         0.35 o                         
   2  13   0          1.49          2.45         0.44 o                         
   3  13   0          0.11          0.92         0.26 o                         
   4  13   0          6.92          5.33         0.70 o                         
   5  13   0          0.01         -0.10         0.17 o                         
   0  14   0         27.67         18.25         1.96 o                         
   1  14   0          8.76         10.82         1.11 o                         
   2  14   0          2.72          2.49         0.26 o                         
   3  14   0          1.87          1.52         0.26 o                         
   4  14   0          5.66          5.12         0.40 o                         
   5  14   0          0.18          0.53         0.17 o                         
   1  15   0          1.84          2.69         0.54 o                         
   2  15   0          5.29          4.46         0.33 o                         
   3  15   0          0.23          0.53         0.25 o                         
   4  15   0          1.61          1.11         0.30 o                         
   5  15   0          1.91          1.99         0.22 o                         
   0  16   0         43.61         58.49         2.27 o                         
   1  16   0         14.22         15.71         1.06 o                         
   2  16   0          0.07          0.46         0.30 o                         
   3  16   0          1.08          1.01         0.24 o                         
   4  16   0          0.72          0.35         0.28 o                         
   5  16   0          0.12          0.57         0.20 o                         
   1  17   0          2.80          2.29         0.32 o                         
   2  17   0          2.00          2.20         0.31 o                         
   3  17   0          0.13          0.35         0.24 o                         
   4  17   0          0.37          0.37         0.28 o                         
   5  17   0          0.00          0.32         0.19 o                         
   0  18   0         24.02         45.80         1.97 o                         
   1  18   0         14.43         17.58         0.93 o                         
   2  18   0          6.13          5.33         0.39 o                         
   3  18   0          0.11          0.29         0.23 o                         
   4  18   0          0.04          0.01         0.28 o                         
   5  18   0          0.04          0.67         0.24 o                         
   1  19   0          2.05          2.04         0.32 o                         
   2  19   0          0.08          1.00         0.30 o                         
   3  19   0          0.00          0.09         0.23 o                         
   4  19   0          0.11          0.14         0.27 o                         
   5  19   0          0.06          0.17         0.36 o                         
   0  20   0          1.92          1.42         0.25 o                         
   1  20   0          0.43          1.16         0.53 o                         
   2  20   0          1.11          0.83         0.30 o                         
   3  20   0          0.18          0.20         0.24 o                         
   4  20   0          0.06          0.10         0.27 o                         
   1  21   0          0.05          0.46         0.68 o                         
   2  21   0          0.17          0.37         0.29 o                         
   3  21   0          0.02          0.17         0.25 o                         
   4  21   0          0.10          0.13         0.26 o                         
   0  22   0          0.32          0.23         0.24 o                         
   1  22   0          0.48          0.61         0.55 o                         
   2  22   0          0.13          0.12         0.28 o                         
   3  22   0          0.26          0.97         0.28 o                         
   4  22   0          0.00          0.06         0.26 o                         
   1  23   0          0.53          0.46         0.31 o                         
   2  23   0          0.24          0.39         0.28 o                         
   3  23   0          0.00          0.26         0.27 o                         
   4  23   0          0.06          0.10         0.25 o                         
   0  24   0          1.34          0.69         0.25 o                         
   1  24   0          0.01          0.15         0.22 o                         
   2  24   0          0.01          0.07         0.27 o                         
   3  24   0          1.10          1.33         0.32 o                         
   4  24   0          0.32          0.20         0.25 o                         
   1  25   0          0.03          0.17         0.22 o                         
   2  25   0          0.31          0.22         0.27 o                         
   3  25   0          0.39          0.30         0.30 o                         
   0  26   0         12.58         14.98         1.14 o                         
   1  26   0          0.07          0.22         0.21 o                         
   2  26   0          0.33          0.26         0.26 o                         
   3  26   0          0.05          0.09         0.28 o                         
   1  27   0          0.01          0.12         0.20 o                         
   2  27   0          0.01          0.04         0.25 o                         
   3  27   0          0.20          0.25         0.27 o                         
   0  28   0          3.05          3.09         0.33 o                         
   1  28   0          5.43          4.49         0.31 o                         
   2  28   0          0.32          0.39         0.24 o                         
   3  28   0          0.00          0.08         0.27 o                         
   1  29   0          0.71          0.64         0.19 o                         
   2  29   0          0.01          0.02         0.23 o                         
   0  30   0          0.20          0.33         0.23 o                         
   1  30   0          0.00          0.15         0.17 o                         
   2  30   0          0.31          0.26         0.22 o                         
   1  31   0          0.06          0.06         0.17 o                         
   0  32   0          0.41          0.37         0.23 o                         
  -5   0   1          0.00          0.11         0.31 o                         
  -3   0   1          0.55          0.60         0.27 o                         
  -1   0   1        284.58        291.38        11.03 o                         
   1   0   1       5167.69       7020.72       681.23 o                         
   3   0   1         29.43         33.79         2.22 o                         
   5   0   1          0.11          0.11         0.42 o                         
  -6   1   1          0.07          0.17         0.23 o                         
  -5   1   1          0.04          0.14         0.22 o                         
  -4   1   1          1.19          0.98         0.22 o                         
  -3   1   1          0.51          0.92         0.20 o                         
  -2   1   1         33.56         29.95         0.97 o                         
  -1   1   1         58.34         68.80         2.16 o                         
   0   1   1         40.36         45.99         2.27 o                         
   1   1   1        449.68        709.41        43.60 o                         
   2   1   1         15.53         11.17         0.73 o                         
   3   1   1          1.14          2.17         0.46 o                         
   4   1   1          0.85          0.88         0.27 o                         
   5   1   1          0.07          0.12         0.29 o                         
   6   1   1          0.06          0.06         0.29 o                         
  -6   2   1          0.00          0.13         0.22 o                         
  -5   2   1          0.01         -0.01         0.19 o                         
  -4   2   1          0.67          0.82         0.22 o                         
  -3   2   1          0.19          2.02         0.45 o                         
  -2   2   1          8.69          7.83         0.59 o                         
  -1   2   1          0.31          1.42         0.41 o                         
   0   2   1        382.49        433.28        22.08 o                         
   1   2   1         11.55         15.96         1.88 o                         
   2   2   1        142.77        180.24        10.13 o                         
   3   2   1          3.19          2.83         0.29 o                         
   4   2   1          2.59          2.26         0.29 o                         
   5   2   1          0.07          0.27         0.28 o                         
   6   2   1          0.05          0.09         0.27 o                         
  -6   3   1          0.01          0.15         0.24 o                         
  -5   3   1          0.00          0.14         0.25 o                         
  -4   3   1          7.07          6.01         0.48 o                         
  -3   3   1          7.21          6.81         0.41 o                         
  -2   3   1         59.24         56.35         1.70 o                         
  -1   3   1        122.88        148.07         4.06 o                         
   0   3   1         69.50         92.49         3.08 o                         
   1   3   1          2.98          2.33         0.72 o                         
   2   3   1          8.89          5.00         0.46 o                         
   3   3   1          0.69          1.76         0.43 o                         
   4   3   1          0.02          0.53         0.26 o                         
   5   3   1          0.08          0.24         0.28 o                         
   6   3   1          0.09          0.22         0.27 o                         
  -6   4   1          0.04          0.05         0.23 o                         
  -5   4   1          0.01          0.08         0.25 o                         
  -4   4   1          0.06          0.62         0.25 o                         
  -3   4   1          0.00         -0.01         0.23 o                         
  -2   4   1         26.30         22.92         1.23 o                         
  -1   4   1        110.55        129.23         4.24 o                         
   0   4   1         89.75        107.35         3.46 o                         
   1   4   1          4.78          4.55         0.41 o                         
   2   4   1         12.84          9.35         0.47 o                         
   3   4   1          7.35          5.93         1.43 o                         
   4   4   1          1.75          1.88         0.29 o                         
   5   4   1          0.01          0.08         0.28 o                         
   6   4   1          0.27          0.39         0.27 o                         
  -6   5   1          0.03          0.01         0.24 o                         
  -5   5   1          0.92          0.74         0.26 o                         
  -4   5   1          7.60          8.41         0.45 o                         
  -3   5   1          5.94          6.07         0.66 o                         
  -2   5   1         15.45         11.65         0.63 o                         
  -1   5   1          4.53          3.41         0.90 o                         
   0   5   1         31.15         26.61         1.06 o                         
   1   5   1          0.35          0.34         0.23 o                         
   2   5   1          3.38          3.05         0.44 o                         
   3   5   1          1.18          2.17         0.30 o                         
   4   5   1          0.01          0.34         1.75 o                         
   5   5   1          0.06          0.16         0.29 o                         
   6   5   1          0.11          0.19         0.27 o                         
  -6   6   1          0.00          0.03         0.23 o                         
  -5   6   1          0.01          0.09         0.26 o                         
  -4   6   1          0.07          0.40         0.25 o                         
  -3   6   1          0.65          0.72         0.25 o                         
  -2   6   1          0.22          0.81         0.19 o                         
  -1   6   1         33.21         28.44         2.11 o                         
   0   6   1         40.91         37.89         1.76 o                         
   1   6   1          3.63          3.65         0.35 o                         
   2   6   1          0.26          2.10         5.56 o                         
   3   6   1          3.35          3.12         0.32 o                         
   4   6   1          0.01          0.33         0.27 o                         
   5   6   1          0.45          0.25         0.26 o                         
   6   6   1          0.06          0.01         0.25 o                         
  -6   7   1          0.01          0.09         0.24 o                         
  -5   7   1          0.00          0.06         0.26 o                         
  -4   7   1          0.03          0.22         0.26 o                         
  -3   7   1         10.99          7.03         0.35 o                         
  -2   7   1          0.01          0.70         0.26 o                         
  -1   7   1          5.27          4.48         1.48 o                         
   0   7   1          1.37          1.46         0.27 o                         
   1   7   1          8.13          7.16         0.67 o                         
   2   7   1          0.89          1.86        15.95 o                         
   3   7   1          1.33          1.52         0.28 o                         
   4   7   1          0.12          0.23         0.20 o                         
   5   7   1          0.13          0.20         0.22 o                         
   6   7   1          0.03          0.10         0.10 o                         
  -6   8   1          0.03          0.05         0.23 o                         
  -5   8   1          0.02          0.01         0.24 o                         
  -4   8   1          0.43          0.51         0.21 o                         
  -3   8   1          0.94          0.84         0.24 o                         
  -2   8   1          7.44          5.96         0.43 o                         
  -1   8   1          0.00          1.73         0.93 o                         
   0   8   1          3.93          2.27         0.28 o                         
   1   8   1         85.01         81.40         4.82 o                         
   2   8   1         20.54         15.60         0.88 o                         
   3   8   1          0.07          1.13         0.47 o                         
   4   8   1          0.55          0.79         0.30 o                         
   5   8   1          0.03          0.28         0.20 o                         
  -6   9   1          0.02          0.05         0.11 o                         
  -5   9   1          0.04          0.12         0.21 o                         
  -4   9   1          0.40          0.41         0.27 o                         
  -3   9   1          8.62          7.79         0.44 o                         
  -2   9   1          0.75          2.89         0.57 o                         
  -1   9   1          0.23          1.14         0.74 o                         
   0   9   1        120.97        129.88         7.20 o                         
   1   9   1          0.77          1.58         0.57 o                         
   2   9   1          0.76          1.41         0.37 o                         
   3   9   1          0.56          0.12         0.82 o                         
   4   9   1          0.13          0.12         0.27 o                         
   5   9   1          0.55          0.23         0.16 o                         
  -5  10   1          0.02          0.17         0.15 o                         
  -4  10   1          0.06          0.10         0.28 o                         
  -3  10   1          1.14          0.97         0.24 o                         
  -2  10   1          6.76          6.58         0.58 o                         
  -1  10   1         18.45         19.62         1.40 o                         
   0  10   1        188.33        190.21        12.56 o                         
   1  10   1         37.32         29.67         1.55 o                         
   2  10   1         87.71         98.80         5.59 o                         
   3  10   1          1.93          1.94         0.30 o                         
   4  10   1          0.09          0.03         0.16 o                         
   5  10   1          0.00          0.09         0.29 o                         
  -5  11   1          0.03          0.11         0.28 o                         
  -4  11   1          3.49          3.19         0.32 o                         
  -3  11   1          1.36          1.02         0.24 o                         
  -2  11   1          2.36          2.06         0.42 o                         
  -1  11   1          9.47          8.64         0.86 o                         
   0  11   1         30.08         23.81         0.84 o                         
   1  11   1         10.76         10.34         0.59 o                         
   2  11   1          1.89          1.75         0.54 o                         
   3  11   1          0.01          0.27         0.25 o                         
   4  11   1          0.29          1.11         0.26 o                         
   5  11   1          0.01          0.05         0.29 o                         
  -5  12   1          0.00          0.09         0.29 o                         
  -4  12   1          0.23          0.45         0.28 o                         
  -3  12   1          2.01          1.79         0.26 o                         
  -2  12   1          0.96          1.34         0.34 o                         
  -1  12   1          1.45          2.98         0.95 o                         
   0  12   1          0.01          1.06         0.32 o                         
   1  12   1         10.48         10.27         0.55 o                         
   2  12   1          0.66          0.88         0.22 o                         
   3  12   1          0.02          0.69         0.26 o                         
   4  12   1          0.00          0.34         0.27 o                         
   5  12   1          1.15          1.11         0.29 o                         
  -5  13   1          1.61          1.81         0.31 o                         
  -4  13   1          0.01          0.15         0.27 o                         
  -3  13   1         46.58         51.86         1.57 o                         
  -2  13   1          1.04          2.33         0.54 o                         
  -1  13   1          0.17          2.08         0.91 o                         
   0  13   1          2.30          2.03         0.17 o                         
   1  13   1          1.28          1.01         0.29 o                         
   2  13   1          1.81          1.68         0.24 o                         
   3  13   1          0.93          1.33         0.25 o                         
   4  13   1          0.00          0.19         0.67 o                         
   5  13   1          0.38          0.27         0.12 o                         
  -5  14   1          0.01         -0.06         0.15 o                         
  -4  14   1          0.00          0.13         0.28 o                         
  -3  14   1          4.95          5.18         0.40 o                         
  -2  14   1          5.26          5.23         0.51 o                         
  -1  14   1          5.50          5.51         1.32 o                         
   0  14   1         15.76         14.31         0.54 o                         
   1  14   1         16.13         13.91         0.66 o                         
   2  14   1          2.10          2.18         0.35 o                         
   3  14   1          0.66          0.50         0.24 o                         
   4  14   1          0.25          0.32         0.26 o                         
   5  14   1          2.13          1.47         0.51 o                         
  -5  15   1          0.25          0.17         0.30 o                         
  -4  15   1          8.01          7.64         0.47 o                         
  -3  15   1         11.47          9.97         0.62 o                         
  -2  15   1          0.70          1.31         0.29 o                         
  -1  15   1         12.90         15.03         0.91 o                         
   0  15   1          2.52          2.33         0.21 o                         
   1  15   1          0.08          0.48         0.38 o                         
   2  15   1          0.87          0.71         0.26 o                         
   3  15   1          1.40          1.26         0.25 o                         
   4  15   1          0.38          0.35         0.25 o                         
   5  15   1          0.05          0.86         0.23 o                         
  -5  16   1          0.05          0.12         0.29 o                         
  -4  16   1          0.04          0.23         0.27 o                         
  -3  16   1          1.59          1.05         0.26 o                         
  -2  16   1          3.20          3.26         0.32 o                         
  -1  16   1          0.72          1.57         0.64 o                         
   0  16   1         18.13         21.38         1.24 o                         
   1  16   1         30.11         30.64         1.09 o                         
   2  16   1          4.42          4.62         0.35 o                         
   3  16   1          0.22          0.26         0.23 o                         
   4  16   1          0.17          0.16         0.24 o                         
   5  16   1          0.20          0.70         0.20 o                         
  -5  17   1          0.09          0.18         0.29 o                         
  -4  17   1          0.00          0.20         0.26 o                         
  -3  17   1          1.04          0.80         0.26 o                         
  -2  17   1          0.61          0.82         0.27 o                         
  -1  17   1          9.02          7.08         0.66 o                         
   0  17   1          0.22          2.15         0.54 o                         
   1  17   1          0.10          0.29         0.38 o                         
   2  17   1          7.29          7.03         0.46 o                         
   3  17   1          0.07          0.27         0.23 o                         
   4  17   1          0.02          0.08         0.24 o                         
   5  17   1          0.10          0.00         0.20 o                         
  -5  18   1          0.09          0.13         0.27 o                         
  -4  18   1          0.27          0.25         0.24 o                         
  -3  18   1          0.03          0.15         0.28 o                         
  -2  18   1          0.14          0.29         0.27 o                         
  -1  18   1          7.27          6.54         0.38 o                         
   0  18   1         11.37         13.74         0.87 o                         
   1  18   1         16.74         16.89         1.01 o                         
   2  18   1          7.78          8.51         0.54 o                         
   3  18   1          2.36          2.04         0.28 o                         
   4  18   1          0.07         -0.02         0.24 o                         
   5  18   1          0.02          0.00         0.24 o                         
  -5  19   1          0.07          0.13         0.27 o                         
  -4  19   1          0.05          0.17         0.24 o                         
  -3  19   1          0.41          0.46         0.28 o                         
  -2  19   1          0.08          0.53         0.27 o                         
  -1  19   1          0.01          0.79         0.62 o                         
   0  19   1          2.84          2.88         0.31 o                         
   1  19   1          1.91          2.61         0.48 o                         
   2  19   1          0.50          0.64         0.23 o                         
   3  19   1          0.17          0.20         0.24 o                         
   4  19   1          0.00         -0.03         0.24 o                         
  -4  20   1          0.17          0.18         0.25 o                         
  -3  20   1          0.02          0.23         0.30 o                         
  -2  20   1          0.67          0.91         0.28 o                         
  -1  20   1          2.01          2.20         0.67 o                         
   0  20   1          1.04          1.24         0.16 o                         
   1  20   1          1.05          2.14         0.41 o                         
   2  20   1          0.12          0.16         0.25 o                         
   3  20   1          0.22          0.18         0.24 o                         
   4  20   1          0.02          0.10         0.25 o                         
  -4  21   1          0.42          0.27         0.25 o                         
  -3  21   1          0.38          0.48         0.29 o                         
  -2  21   1          0.08          0.26         0.26 o                         
  -1  21   1          0.00          0.61         0.37 o                         
   0  21   1          0.01          0.14         0.15 o                         
   1  21   1          0.16          0.25         0.41 o                         
   2  21   1          0.06          0.30         0.36 o                         
   3  21   1          0.26          0.18         0.24 o                         
   4  21   1          0.01          0.09         0.25 o                         
  -4  22   1          0.00          0.13         0.24 o                         
  -3  22   1          0.00          0.12         0.29 o                         
  -2  22   1          0.66          0.76         0.26 o                         
  -1  22   1          0.17          0.49         0.33 o                         
   0  22   1          1.42          1.39         0.17 o                         
   1  22   1          0.23          0.34         0.26 o                         
   2  22   1          0.02          0.20         0.35 o                         
   3  22   1          0.10          0.20         0.23 o                         
   4  22   1          0.04          0.12         0.25 o                         
  -4  23   1          0.87          0.89         0.25 o                         
  -3  23   1          0.58          0.42         0.28 o                         
  -2  23   1          0.48          1.06         0.27 o                         
  -1  23   1          0.55          0.76         0.25 o                         
   0  23   1          0.55          0.56         0.16 o                         
   1  23   1          0.04          0.31         0.27 o                         
   2  23   1          0.24          0.23         0.34 o                         
   3  23   1          0.05          0.10         0.24 o                         
   4  23   1          0.07          0.12         0.25 o                         
  -4  24   1          0.01          0.06         0.25 o                         
  -3  24   1          0.40          0.52         0.28 o                         
  -2  24   1          1.69          1.87         0.63 o                         
  -1  24   1          0.26          0.40         0.22 o                         
   0  24   1          0.01          0.18         0.16 o                         
   1  24   1          0.91          0.93         0.37 o                         
   2  24   1          0.01          0.23         0.33 o                         
   3  24   1          0.01          0.02         0.24 o                         
   4  24   1          0.35          0.25         0.26 o                         
  -3  25   1          0.33          0.58         0.27 o                         
  -2  25   1          1.09          1.20         0.26 o                         
  -1  25   1          0.40          0.49         0.21 o                         
   0  25   1          0.03          0.18         0.15 o                         
   1  25   1          0.11          0.30         0.51 o                         
   2  25   1          0.08          0.24         0.31 o                         
   3  25   1          0.08          0.12         0.24 o                         
  -3  26   1          0.13          0.02         0.26 o                         
  -2  26   1          0.59          0.56         0.24 o                         
  -1  26   1          0.14          0.30         0.21 o                         
   0  26   1          0.09          0.31         0.16 o                         
   1  26   1          8.92          6.62         0.71 o                         
   2  26   1          0.10          0.16         0.30 o                         
   3  26   1          0.32          0.16         0.27 o                         
  -3  27   1          0.01          0.02         0.25 o                         
  -2  27   1          0.29          0.31         0.23 o                         
  -1  27   1          0.01          0.20         0.20 o                         
   0  27   1          0.52          0.56         0.16 o                         
   1  27   1          1.71          1.18         0.19 o                         
   2  27   1          0.22          0.17         0.29 o                         
   3  27   1          0.07          0.15         0.26 o                         
  -3  28   1          0.09          0.06         0.24 o                         
  -2  28   1          0.00          0.00         0.22 o                         
  -1  28   1          0.43          0.89         0.26 o                         
   0  28   1          3.45          3.28         0.23 o                         
   1  28   1          1.98          1.78         0.20 o                         
   2  28   1          3.94          2.89         0.32 o                         
  -2  29   1          0.07          0.26         0.22 o                         
  -1  29   1          0.12          0.17         0.18 o                         
   0  29   1          1.87          1.77         0.18 o                         
   1  29   1          0.02          0.11         0.17 o                         
   2  29   1          0.01          0.11         0.26 o                         
  -2  30   1          0.01         -0.04         0.21 o                         
  -1  30   1          0.48          0.45         0.17 o                         
   0  30   1          0.13          0.15         0.15 o                         
   1  30   1          0.15          0.16         0.16 o                         
   2  30   1          0.06          0.14         0.24 o                         
  -1  31   1          0.00          0.25         0.14 o                         
   0  31   1          0.07          0.15         0.15 o                         
   1  31   1          0.00          0.08         0.15 o                         
   0  32   1          0.17          0.16         0.15 o                         
  -6   0   2          0.78          0.89         0.34 o                         
  -4   0   2          0.09          0.45         0.29 o                         
  -2   0   2          6.62         15.56         0.68 o                         
   0   0   2        135.25        141.55         5.84 o                         
   2   0   2        614.54       1291.37       103.75 o                         
   4   0   2          4.63          7.69         1.83 o                         
   6   0   2          0.06          0.13         0.43 o                         
  -6   1   2          0.54          0.64         0.24 o                         
  -5   1   2          0.52          0.48         0.21 o                         
  -4   1   2          0.29          0.46         0.21 o                         
  -3   1   2          3.50          2.49         0.23 o                         
  -2   1   2          0.43          1.21         0.56 o                         
  -1   1   2         78.58         92.93         2.20 o                         
   0   1   2         96.77        110.18         2.90 o                         
   1   1   2         43.31         30.99         2.54 o                         
   2   1   2        308.77        550.84        30.67 o                         
   3   1   2         13.05         11.64         0.50 o                         
   4   1   2          1.76          3.79         0.96 o                         
   5   1   2          0.07          0.21         0.30 o                         
   6   1   2          0.01          0.06         0.30 o                         
  -6   2   2          0.17          0.16         0.23 o                         
  -5   2   2          0.00          0.23         0.22 o                         
  -4   2   2          0.06          0.31         0.20 o                         
  -3   2   2          0.91          0.99         0.23 o                         
  -2   2   2          9.46          8.75         0.52 o                         
  -1   2   2          0.69          1.84         0.35 o                         
   0   2   2         24.43         41.19         2.68 o                         
   1   2   2         60.04         48.28         1.85 o                         
   2   2   2          0.49         17.87         1.20 o                         
   3   2   2         28.60         32.64         2.97 o                         
   4   2   2          0.54          1.01         0.28 o                         
   5   2   2          0.51          0.51         0.30 o                         
   6   2   2          0.02          0.09         0.30 o                         
  -6   3   2          0.04          0.05         0.21 o                         
  -5   3   2          0.09          0.29         0.22 o                         
  -4   3   2          0.00          0.70         0.17 o                         
  -3   3   2         31.48         26.53         0.94 o                         
  -2   3   2         27.49         29.51         1.52 o                         
  -1   3   2        234.34        277.86         8.30 o                         
   0   3   2        196.17        229.67         7.57 o                         
   1   3   2         11.74          6.67         6.16 o                         
   2   3   2          2.57          1.97         2.61 o                         
   3   3   2          0.20          3.02         1.15 o                         
   4   3   2          0.00          1.07         0.30 o                         
   5   3   2          0.05          0.29         0.30 o                         
   6   3   2          0.00          0.02         0.29 o                         
  -6   4   2          0.13          0.20         0.22 o                         
  -5   4   2          0.14          0.19         0.22 o                         
  -4   4   2          0.99          0.93         0.24 o                         
  -3   4   2          5.65          5.35         0.37 o                         
  -2   4   2          0.00          0.44         0.31 o                         
  -1   4   2          7.36          6.29         0.83 o                         
   0   4   2         74.88        135.81         3.78 o                         
   1   4   2         25.23         20.21         1.12 o                         
   2   4   2          0.10          0.35         0.45 o                         
   3   4   2          1.46          2.44         0.58 o                         
   4   4   2          0.70          1.35         0.98 o                         
   5   4   2          0.17          0.28         0.32 o                         
   6   4   2          0.01         -0.01         0.30 o                         
  -6   5   2          0.11          0.14         0.25 o                         
  -5   5   2          0.11          0.17         0.24 o                         
  -4   5   2          3.13          2.02         0.27 o                         
  -3   5   2         24.69         24.74         0.85 o                         
  -2   5   2         27.09         26.47         1.16 o                         
  -1   5   2         88.73         93.01         4.11 o                         
   0   5   2          0.01          0.95         0.63 o                         
   1   5   2          4.14          4.71         0.91 o                         
   2   5   2          0.08          0.62         0.53 o                         
   3   5   2          0.14          0.19         0.22 o                         
   4   5   2          0.25          1.76         0.49 o                         
   5   5   2          0.01          0.06         0.28 o                         
  -6   6   2          0.00          0.02         0.23 o                         
  -5   6   2          0.00          0.07         0.25 o                         
  -4   6   2          0.00          0.29         0.20 o                         
  -3   6   2          0.45          0.71         0.22 o                         
  -2   6   2          2.09          2.39         0.52 o                         
  -1   6   2          0.75          1.76         0.34 o                         
   0   6   2         15.23         16.13        16.93 o                         
   1   6   2         34.82         30.33         1.26 o                         
   2   6   2          0.71          0.79         0.41 o                         
   3   6   2          0.11          0.04         0.30 o                         
   4   6   2          0.24          0.32         0.27 o                         
   5   6   2          0.00          0.01         0.23 o                         
  -6   7   2          0.04          0.04         0.25 o                         
  -5   7   2          0.01          0.12         0.25 o                         
  -4   7   2          0.35          0.66         0.21 o                         
  -3   7   2          0.04          0.29         0.21 o                         
  -2   7   2         43.17         41.49         1.34 o                         
  -1   7   2          0.04          1.44         0.40 o                         
   0   7   2         28.02         21.36         0.84 o                         
   1   7   2          1.63          1.21         0.44 o                         
   2   7   2          7.72          6.71         0.71 o                         
   3   7   2          0.77          0.48         0.23 o                         
   4   7   2          0.48          0.66         0.31 o                         
   5   7   2          0.06          0.05         0.19 o                         
  -6   8   2          0.07          0.06         0.17 o                         
  -5   8   2          0.17          0.22         0.26 o                         
  -4   8   2          0.05          0.06         0.22 o                         
  -3   8   2          2.60          2.81         0.25 o                         
  -2   8   2          2.20          1.96         0.36 o                         
  -1   8   2         17.23         13.49         0.97 o                         
   0   8   2          0.87          2.72         0.30 o                         
   1   8   2          4.79          2.46         0.52 o                         
   2   8   2         15.56         13.71         1.28 o                         
   3   8   2          4.69          4.43         0.74 o                         
   4   8   2          0.14          0.22         0.31 o                         
   5   8   2          0.08          0.46         0.18 o                         
  -6   9   2          0.09         -0.01         0.17 o                         
  -5   9   2          0.19          0.25         0.22 o                         
  -4   9   2          0.25          0.47         0.24 o                         
  -3   9   2          0.48          1.14         0.24 o                         
  -2   9   2         19.32         17.60         0.80 o                         
  -1   9   2          0.08          0.54         0.43 o                         
   0   9   2          3.35          2.42         0.33 o                         
   1   9   2         88.44         91.13         4.13 o                         
   2   9   2          0.72          0.87         0.31 o                         
   3   9   2          5.99          5.53         1.65 o                         
   4   9   2          0.37          0.44         0.32 o                         
   5   9   2          0.01          0.01         0.32 o                         
  -5  10   2          0.20          0.17         0.25 o                         
  -4  10   2          0.24          0.45         0.24 o                         
  -3  10   2          0.02          0.07         0.23 o                         
  -2  10   2         10.20          7.89         0.43 o                         
  -1  10   2         18.18         19.10         2.05 o                         
   0  10   2         11.13          9.01         0.52 o                         
   1  10   2         35.50         31.90         1.36 o                         
   2  10   2          7.37          6.25         0.48 o                         
   3  10   2         15.64         19.34         6.52 o                         
   4  10   2          0.17          0.64         0.20 o                         
   5  10   2          0.00          0.10         0.33 o                         
  -5  11   2          0.40          0.42         0.26 o                         
  -4  11   2          0.01          0.24         0.24 o                         
  -3  11   2          6.83          5.16         0.39 o                         
  -2  11   2          4.40          4.03         0.88 o                         
  -1  11   2          7.58          6.01         0.37 o                         
   0  11   2         19.62         21.10         1.21 o                         
   1  11   2         39.10         35.79         1.74 o                         
   2  11   2         12.69         15.28         1.17 o                         
   3  11   2          2.49          2.41         0.37 o                         
   4  11   2          0.00          1.47         0.42 o                         
   5  11   2          0.10          0.09         0.32 o                         
  -5  12   2          0.57          0.62         0.26 o                         
  -4  12   2          0.20          0.24         0.25 o                         
  -3  12   2          2.41          2.34         0.23 o                         
  -2  12   2          1.40          2.71         0.96 o                         
  -1  12   2          2.90          2.62         0.46 o                         
   0  12   2          0.20          2.07         0.47 o                         
   1  12   2          0.12          1.12         0.49 o                         
   2  12   2          2.40          2.69         0.31 o                         
   3  12   2          0.79          0.77         0.32 o                         
   4  12   2          0.01          1.98         0.71 o                         
   5  12   2          0.00         -0.06         0.23 o                         
  -5  13   2          0.07          0.14         0.26 o                         
  -4  13   2          4.39          4.21         0.34 o                         
  -3  13   2          0.21          0.35         0.24 o                         
  -2  13   2        151.64        197.77         8.21 o                         
  -1  13   2          2.10          2.99         0.28 o                         
   0  13   2          1.47          1.55         0.31 o                         
   1  13   2          0.22          0.71         0.51 o                         
   2  13   2          1.31          1.51         0.26 o                         
   3  13   2          0.31          0.46         0.30 o                         
   4  13   2          0.26          1.54         0.59 o                         
   5  13   2          0.01          0.12         0.11 o                         
  -5  14   2          0.00          0.16         0.27 o                         
  -4  14   2          0.35          0.75         0.25 o                         
  -3  14   2          1.98          1.74         0.27 o                         
  -2  14   2          1.19          3.10         1.12 o                         
  -1  14   2          4.04          3.69         0.77 o                         
   0  14   2          3.12          2.57         0.24 o                         
   1  14   2         12.00         10.88         0.75 o                         
   2  14   2          3.47          2.69         0.30 o                         
   3  14   2          0.23          0.40         0.29 o                         
   4  14   2          0.12          0.16         0.30 o                         
   5  14   2          0.01          0.43         0.14 o                         
  -5  15   2          0.02          0.14         0.26 o                         
  -4  15   2          0.65          0.45         0.23 o                         
  -3  15   2         18.35         18.08         0.94 o                         
  -2  15   2         35.63         38.65         2.24 o                         
  -1  15   2         11.50         11.13         0.51 o                         
   0  15   2         14.51         13.63         0.65 o                         
   1  15   2          1.79          1.66         0.55 o                         
   2  15   2          0.23          0.60         0.20 o                         
   3  15   2          0.36          0.56         0.28 o                         
   4  15   2          0.31          0.28         0.30 o                         
   5  15   2          0.13          0.68         0.16 o                         
  -5  16   2          0.11          0.19         0.26 o                         
  -4  16   2          0.00          0.07         0.24 o                         
  -3  16   2          2.33          2.08         0.30 o                         
  -2  16   2          1.98          1.45         0.28 o                         
  -1  16   2          3.00          2.46         0.27 o                         
   0  16   2          6.00          5.83         0.40 o                         
   1  16   2          8.90          7.51         0.72 o                         
   2  16   2         10.75         13.62         1.32 o                         
   3  16   2          0.56          0.91         0.27 o                         
   4  16   2          0.10          0.36         0.29 o                         
   5  16   2          0.01          0.12         0.16 o                         
  -5  17   2          0.26          0.14         0.25 o                         
  -4  17   2          0.79          0.59         0.24 o                         
  -3  17   2          0.03          0.01         0.27 o                         
  -2  17   2          1.81          2.18         0.28 o                         
  -1  17   2          1.89          2.15         0.25 o                         
   0  17   2         12.86         11.71         0.55 o                         
   1  17   2          3.56          3.63         0.49 o                         
   2  17   2          0.14          0.23         0.53 o                         
   3  17   2          5.48          5.07         0.46 o                         
   4  17   2          0.02          0.11         0.27 o                         
   5  17   2          0.00          0.21         0.18 o                         
  -5  18   2          0.00         -0.04         0.24 o                         
  -4  18   2          0.02          0.12         0.24 o                         
  -3  18   2          1.13          0.82         0.27 o                         
  -2  18   2          0.00          0.57         0.30 o                         
  -1  18   2          0.31          1.00         1.24 o                         
   0  18   2          2.98          2.26         0.20 o                         
   1  18   2          3.50          4.05         0.47 o                         
   2  18   2          6.09          6.98         0.78 o                         
   3  18   2          1.94          2.07         0.33 o                         
   4  18   2          0.46          0.55         0.26 o                         
  -5  19   2          0.01          0.02         0.23 o                         
  -4  19   2          0.26          0.16         0.24 o                         
  -3  19   2          0.03          0.07         0.27 o                         
  -2  19   2          0.97          0.84         0.26 o                         
  -1  19   2          0.68          0.94         0.50 o                         
   0  19   2          0.01          0.89         0.16 o                         
   1  19   2          1.33          3.51         0.59 o                         
   2  19   2          3.20          2.57         0.32 o                         
   3  19   2          0.03          0.31         0.21 o                         
   4  19   2          0.17          0.13         0.24 o                         
  -4  20   2          0.02          0.15         0.25 o                         
  -3  20   2          0.25          0.35         0.26 o                         
  -2  20   2          0.07          0.29         0.25 o                         
  -1  20   2          1.11          1.62         0.43 o                         
   0  20   2          1.34          0.99         0.16 o                         
   1  20   2          1.33          2.22         0.25 o                         
   2  20   2          0.11          1.81         0.43 o                         
   3  20   2          0.03          0.33         0.20 o                         
   4  20   2          0.01          0.00         0.23 o                         
  -4  21   2          0.22          0.12         0.25 o                         
  -3  21   2          0.95          0.71         0.27 o                         
  -2  21   2          0.84          1.15         0.27 o                         
  -1  21   2          0.20          0.51         0.27 o                         
   0  21   2          0.13          0.58         0.13 o                         
   1  21   2          0.20          0.30         0.22 o                         
   2  21   2          0.26          0.40         0.13 o                         
   3  21   2          0.01          0.12         0.19 o                         
   4  21   2          0.11          0.11         0.22 o                         
  -4  22   2          0.00          0.03         0.25 o                         
  -3  22   2          0.40          0.40         0.26 o                         
  -2  22   2          0.03          0.47         0.26 o                         
  -1  22   2          0.53          0.57         0.23 o                         
   0  22   2          0.20          0.19         0.16 o                         
   1  22   2          1.42          1.62         1.81 o                         
   2  22   2          0.08          0.47         0.40 o                         
   3  22   2          0.02          0.09         0.19 o                         
   4  22   2          0.06          0.06         0.21 o                         
  -4  23   2          0.03          0.08         0.25 o                         
  -3  23   2          1.66          1.32         0.26 o                         
  -2  23   2          1.85          1.87         0.27 o                         
  -1  23   2          2.88          3.63         0.66 o                         
   0  23   2          0.62          0.63         0.16 o                         
   1  23   2          0.23          0.72         1.15 o                         
   2  23   2          0.05          0.12         0.39 o                         
   3  23   2          0.05          0.19         0.19 o                         
   4  23   2          0.00          0.03         0.20 o                         
  -4  24   2          0.13          0.07         0.25 o                         
  -3  24   2          0.11          0.31         0.25 o                         
  -2  24   2          0.01          0.23         0.25 o                         
  -1  24   2          0.96          1.68         0.61 o                         
   0  24   2          0.78          1.08         0.15 o                         
   1  24   2          0.05          0.64         0.52 o                         
   2  24   2          0.31          0.34         0.38 o                         
   3  24   2          0.01          0.07         0.22 o                         
  -3  25   2          0.10          0.19         0.24 o                         
  -2  25   2          1.27          1.07         0.26 o                         
  -1  25   2          1.36          1.84         0.23 o                         
   0  25   2          0.13          0.24         0.21 o                         
   1  25   2          0.03          0.46         0.22 o                         
   2  25   2          0.23          0.29         0.37 o                         
   3  25   2          0.15          0.10         0.22 o                         
  -3  26   2          0.39          0.24         0.24 o                         
  -2  26   2          0.12          0.23         0.25 o                         
  -1  26   2          1.90          2.52         0.51 o                         
   0  26   2          0.01          0.08         0.15 o                         
   1  26   2          0.20          1.14         0.47 o                         
   2  26   2          3.13          2.30         0.38 o                         
   3  26   2          0.10          0.12         0.18 o                         
  -3  27   2          0.35          0.17         0.24 o                         
  -2  27   2          0.06          0.14         0.24 o                         
  -1  27   2          0.13          0.36         0.23 o                         
   0  27   2          0.07          0.16         0.12 o                         
   1  27   2          0.90          1.27         0.38 o                         
   2  27   2          3.20          2.41         0.39 o                         
   3  27   2          0.40          0.32         0.18 o                         
  -3  28   2          0.00         -0.03         0.22 o                         
  -2  28   2          0.08          0.14         0.24 o                         
  -1  28   2          0.02          0.28         0.23 o                         
   0  28   2          0.35          0.51         0.11 o                         
   1  28   2          0.81          0.88         0.20 o                         
   2  28   2          0.47          0.49         0.33 o                         
  -2  29   2          0.00          0.21         0.24 o                         
  -1  29   2          0.05          0.17         0.22 o                         
   0  29   2          0.33          0.22         0.17 o                         
   1  29   2          1.70          1.54         0.21 o                         
   2  29   2          0.03          0.06         0.31 o                         
  -2  30   2          0.00          0.10         0.24 o                         
  -1  30   2          0.08         -0.02         0.14 o                         
   0  30   2          0.25          0.14         0.16 o                         
   1  30   2          0.44          0.27         0.18 o                         
   2  30   2          0.06          0.05         0.29 o                         
  -1  31   2          0.10          0.37         0.16 o                         
   0  31   2          0.22          0.22         0.16 o                         
   1  31   2          0.05          0.06         0.16 o                         
  -5   0   3          7.02          6.65         0.52 o                         
  -3   0   3          1.74          1.89         0.33 o                         
  -1   0   3         37.58         19.06         1.29 o                         
   1   0   3         12.12         10.02         1.29 o                         
   3   0   3         29.93        155.51        15.05 o                         
   5   0   3          0.39          2.29         0.80 o                         
  -6   1   3          0.01          0.08         0.21 o                         
  -5   1   3          0.62          0.86         0.23 o                         
  -4   1   3          2.78          2.27         0.26 o                         
  -3   1   3          1.30          1.32         0.23 o                         
  -2   1   3          7.24          5.58         0.27 o                         
  -1   1   3          0.16          0.75         0.19 o                         
   0   1   3         44.52         53.98         1.87 o                         
   1   1   3         17.07         14.74         1.88 o                         
   2   1   3         10.22          5.79         4.05 o                         
   3   1   3         82.90        118.54         5.31 o                         
   4   1   3          5.69          5.71         0.53 o                         
   5   1   3          0.88          1.05         0.31 o                         
  -6   2   3          0.79          0.90         0.23 o                         
  -5   2   3          1.38          1.16         0.24 o                         
  -4   2   3          0.06          0.67         0.25 o                         
  -3   2   3          0.52          0.89         0.23 o                         
  -2   2   3          0.00          1.26         0.33 o                         
  -1   2   3         56.20         56.51         1.51 o                         
   0   2   3         39.31         39.39         1.17 o                         
   1   2   3         32.49         25.72         1.24 o                         
   2   2   3          3.94          3.35         0.72 o                         
   3   2   3          2.78         12.64         2.09 o                         
   4   2   3          3.68          7.43         0.96 o                         
   5   2   3          0.03          0.19         0.30 o                         
  -6   3   3          0.07          0.22         0.22 o                         
  -5   3   3          0.12          0.23         0.22 o                         
  -4   3   3          0.53          0.80         0.24 o                         
  -3   3   3          0.32          1.66         0.34 o                         
  -2   3   3         72.60         71.59         1.89 o                         
  -1   3   3         41.10         26.95         1.12 o                         
   0   3   3        210.45        198.55         8.33 o                         
   1   3   3         72.45         73.03         3.35 o                         
   2   3   3          0.35          0.53         0.27 o                         
   3   3   3          0.90          2.18         0.38 o                         
   4   3   3          0.14          2.60         0.67 o                         
   5   3   3          0.01          0.08         0.32 o                         
  -6   4   3          0.02          0.06         0.23 o                         
  -5   4   3          0.35          0.37         0.25 o                         
  -4   4   3          0.28          0.60         0.24 o                         
  -3   4   3         10.20          6.86         0.34 o                         
  -2   4   3         72.28         78.83         2.00 o                         
  -1   4   3          0.42          0.86         0.29 o                         
   0   4   3         20.00         16.24         1.52 o                         
   1   4   3          6.26         10.08        13.62 o                         
   2   4   3          2.91          2.03         0.32 o                         
   3   4   3          0.07          0.35         0.35 o                         
   4   4   3          0.13          0.47         0.32 o                         
   5   4   3          0.03          0.09         0.29 o                         
  -6   5   3          0.39          0.37         0.26 o                         
  -5   5   3          0.77          0.57         0.25 o                         
  -4   5   3          0.25          1.05         0.24 o                         
  -3   5   3          7.20          6.77         0.53 o                         
  -2   5   3         35.61         35.44         1.21 o                         
  -1   5   3         49.35         50.63         2.25 o                         
   0   5   3        106.53        102.53         5.71 o                         
   1   5   3          2.03          1.20         7.86 o                         
   2   5   3          0.26          1.34         0.79 o                         
   3   5   3          0.00          0.18         0.47 o                         
   4   5   3          0.01          0.12         0.31 o                         
   5   5   3          0.04          0.09         0.29 o                         
  -6   6   3          0.09          0.15         0.25 o                         
  -5   6   3          0.05          0.13         0.25 o                         
  -4   6   3          0.04          0.46         0.24 o                         
  -3   6   3          0.14          1.12         0.25 o                         
  -2   6   3          5.98          5.61         0.31 o                         
  -1   6   3         41.55         43.88         1.52 o                         
   0   6   3          8.62         20.60         1.31 o                         
   1   6   3          0.59          0.68         0.78 o                         
   2   6   3          9.00          5.65        37.89 o                         
   3   6   3          0.02          0.21         0.56 o                         
   4   6   3          0.12          0.14         0.23 o                         
   5   6   3          0.00         -0.14         0.21 o                         
  -6   7   3          0.01          0.05         0.26 o                         
  -5   7   3          0.53          0.44         0.20 o                         
  -4   7   3          0.01          0.26         0.22 o                         
  -3   7   3          2.29          2.83         0.34 o                         
  -2   7   3          0.49          0.60         0.23 o                         
  -1   7   3         74.12         87.28         3.16 o                         
   0   7   3          0.28          0.81         0.35 o                         
   1   7   3         22.68         16.38         1.46 o                         
   2   7   3          0.34          0.37         0.30 o                         
   3   7   3          2.90          4.85         0.64 o                         
   4   7   3          0.24          0.40         0.38 o                         
   5   7   3          0.04          0.06         0.20 o                         
  -6   8   3          0.51          0.34         0.24 o                         
  -5   8   3          0.30          0.36         0.22 o                         
  -4   8   3          0.60          0.65         0.23 o                         
  -3   8   3          0.01          0.45         0.21 o                         
  -2   8   3          5.55          5.39         0.41 o                         
  -1   8   3          1.85          1.52         0.26 o                         
   0   8   3         21.29         15.42         5.06 o                         
   1   8   3          2.89          1.30         0.66 o                         
   2   8   3          7.18          4.21         0.40 o                         
   3   8   3          1.44          1.40         0.48 o                         
   4   8   3          0.40          0.41         0.37 o                         
   5   8   3          0.06          0.09         0.17 o                         
  -6   9   3          0.00          0.15         0.21 o                         
  -5   9   3          0.41          0.39         0.24 o                         
  -4   9   3          0.80          1.28         0.25 o                         
  -3   9   3          1.01          1.49         0.22 o                         
  -2   9   3          0.02          1.28         0.39 o                         
  -1   9   3         16.24         15.84         0.92 o                         
   0   9   3          0.19          1.60         0.34 o                         
   1   9   3          5.02          4.11         0.73 o                         
   2   9   3         19.09         12.26         0.82 o                         
   3   9   3          0.45          0.84         0.58 o                         
   4   9   3          3.63          2.93         0.43 o                         
   5   9   3          0.14          0.09         0.35 o                         
  -5  10   3          0.16          0.20         0.24 o                         
  -4  10   3          2.66          2.42         0.27 o                         
  -3  10   3          1.77          3.14         0.39 o                         
  -2  10   3          0.02          0.39         0.25 o                         
  -1  10   3         35.07         33.55         1.42 o                         
   0  10   3         22.68         28.73         2.26 o                         
   1  10   3          1.21          0.85         0.64 o                         
   2  10   3          0.58          0.81         0.32 o                         
   3  10   3          0.50          0.62         1.10 o                         
   4  10   3          1.36          0.97         0.23 o                         
   5  10   3          0.00         -0.03         0.35 o                         
  -5  11   3          0.88          0.88         0.25 o                         
  -4  11   3          0.52          0.63         0.25 o                         
  -3  11   3          0.30          2.27         0.48 o                         
  -2  11   3          7.64          7.03         0.36 o                         
  -1  11   3          6.76          5.76         0.49 o                         
   0  11   3         11.00          7.52         0.55 o                         
   1  11   3         11.89         10.27         1.02 o                         
   2  11   3         15.81         10.65         0.97 o                         
   3  11   3          4.94          6.79         0.58 o                         
   4  11   3          0.94          0.80         0.34 o                         
   5  11   3          0.00          0.09         0.36 o                         
  -5  12   3          0.26          0.28         0.25 o                         
  -4  12   3          2.07          1.79         0.27 o                         
  -3  12   3          1.48          2.06         0.31 o                         
  -2  12   3          7.83          9.78         0.75 o                         
  -1  12   3         38.05         41.82         2.84 o                         
   0  12   3          1.34          2.11         0.69 o                         
   1  12   3          0.79          0.78         0.72 o                         
   2  12   3          0.55          0.37         0.30 o                         
   3  12   3          0.21          0.29         0.40 o                         
   4  12   3          0.37          1.19         0.34 o                         
   5  12   3          0.01          0.25         0.17 o                         
  -5  13   3          0.11          0.19         0.24 o                         
  -4  13   3          0.96          0.92         0.25 o                         
  -3  13   3          7.15          7.25         0.45 o                         
  -2  13   3          0.45          1.37         0.36 o                         
  -1  13   3        203.23        254.95        18.53 o                         
   0  13   3          0.80          1.19         0.30 o                         
   1  13   3          3.36          2.40         0.74 o                         
   2  13   3          0.03          0.40         0.29 o                         
   3  13   3          0.37          0.36         0.36 o                         
   4  13   3          0.01          0.22         1.20 o                         
   5  13   3          0.04          0.11         0.11 o                         
  -5  14   3          0.03          0.11         0.24 o                         
  -4  14   3          0.00          0.20         0.25 o                         
  -3  14   3          3.45          3.15         0.27 o                         
  -2  14   3         15.81         13.75         0.76 o                         
  -1  14   3         57.06         73.69         8.28 o                         
   0  14   3          0.00          0.41         0.36 o                         
   1  14   3          0.10          0.87         0.67 o                         
   2  14   3          4.76          3.48         0.37 o                         
   3  14   3          0.32          0.38         0.34 o                         
   4  14   3          0.01          0.11         0.36 o                         
   5  14   3          0.02          0.25         0.11 o                         
  -5  15   3          0.00          0.04         0.24 o                         
  -4  15   3          0.24          0.38         0.22 o                         
  -3  15   3          0.52          0.72         0.24 o                         
  -2  15   3         19.42         20.59         0.86 o                         
  -1  15   3         44.79         53.30         2.80 o                         
   0  15   3         24.53         30.36         1.08 o                         
   1  15   3          6.34          6.70         0.79 o                         
   2  15   3          0.68          0.61         0.31 o                         
   3  15   3          0.27          0.39         0.32 o                         
   4  15   3          0.12          0.22         0.37 o                         
   5  15   3          0.06          0.42         0.14 o                         
  -5  16   3          0.00          0.04         0.24 o                         
  -4  16   3          0.75          0.59         0.21 o                         
  -3  16   3          0.54          0.61         0.23 o                         
  -2  16   3         10.50         10.10         0.70 o                         
  -1  16   3          1.17          2.18         1.72 o                         
   0  16   3          0.07          0.30         0.56 o                         
   1  16   3          9.36         10.89         1.41 o                         
   2  16   3          1.76          1.62         0.32 o                         
   3  16   3          2.33          2.18         0.35 o                         
   4  16   3          0.01          0.33         0.35 o                         
   5  16   3          0.03          1.07         0.36 o                         
  -5  17   3          0.02          0.05         0.22 o                         
  -4  17   3          0.66          0.66         0.22 o                         
  -3  17   3          2.22          2.42         0.27 o                         
  -2  17   3          0.45          0.96         0.24 o                         
  -1  17   3          1.46          2.01         0.46 o                         
   0  17   3          3.12          2.88         0.41 o                         
   1  17   3          6.28          6.78         1.00 o                         
   2  17   3          3.36          3.36         0.39 o                         
   3  17   3          0.05          0.04         0.29 o                         
   4  17   3          2.15          2.53         0.40 o                         
  -5  18   3          0.05          0.02         0.23 o                         
  -4  18   3          0.03          0.12         0.24 o                         
  -3  18   3          0.30          0.40         0.24 o                         
  -2  18   3          2.51          1.86         0.26 o                         
  -1  18   3          0.03          0.28         0.34 o                         
   0  18   3          0.72          0.76         0.23 o                         
   1  18   3          0.18          0.55         0.62 o                         
   2  18   3          0.41          1.18         0.50 o                         
   3  18   3          1.26          1.29         0.30 o                         
   4  18   3          0.20          0.43         0.34 o                         
  -5  19   3          0.01          0.01         0.22 o                         
  -4  19   3          0.02          0.16         0.25 o                         
  -3  19   3          0.65          2.73         0.73 o                         
  -2  19   3          1.06          0.95         0.33 o                         
  -1  19   3          1.27          1.72         0.76 o                         
   0  19   3          1.45          1.44         0.35 o                         
   1  19   3          0.01          0.17         0.42 o                         
   2  19   3          0.17          1.31         0.49 o                         
   3  19   3          1.95          1.99         0.31 o                         
   4  19   3          0.00          0.08         0.32 o                         
  -4  20   3          0.01          0.17         0.25 o                         
  -3  20   3          0.34          0.40         0.25 o                         
  -2  20   3          0.11          0.30         0.25 o                         
  -1  20   3          0.80          1.79         0.38 o                         
   0  20   3          0.85          0.72         0.21 o                         
   1  20   3          0.33          0.53         0.26 o                         
   2  20   3          0.87          0.30         0.38 o                         
   3  20   3          0.02          0.18         0.25 o                         
   4  20   3          0.01          0.11         0.30 o                         
  -4  21   3          0.38          0.29         0.24 o                         
  -3  21   3          0.57          0.54         0.25 o                         
  -2  21   3          0.99          1.19         0.26 o                         
  -1  21   3          1.02          1.31         0.18 o                         
   0  21   3          0.30          0.28         0.14 o                         
   1  21   3          0.08          0.35         0.19 o                         
   2  21   3          0.24         -0.13         0.26 o                         
   3  21   3          0.13          0.33         0.24 o                         
   4  21   3          0.00         -0.01         0.28 o                         
  -4  22   3          0.04          0.04         0.23 o                         
  -3  22   3          0.00          0.16         0.24 o                         
  -2  22   3          2.07          2.17         0.28 o                         
  -1  22   3          0.13          0.40         0.26 o                         
   0  22   3          0.01          0.09         0.15 o                         
   1  22   3          0.14          0.24         0.17 o                         
   2  22   3          0.60          0.42         0.20 o                         
   3  22   3          0.01          0.05         0.22 o                         
   4  22   3          0.02          0.05         0.26 o                         
  -4  23   3          0.18          0.19         0.23 o                         
  -3  23   3          0.18          0.15         0.25 o                         
  -2  23   3          1.14          1.89         0.43 o                         
  -1  23   3          2.21          1.79         0.25 o                         
   0  23   3          4.97          4.94         0.29 o                         
   1  23   3          0.35          0.62         0.15 o                         
   2  23   3          0.03         -0.11         0.11 o                         
   3  23   3          0.01          0.03         0.19 o                         
   4  23   3          0.01          0.03         0.24 o                         
  -4  24   3          0.02          0.00         0.22 o                         
  -3  24   3          0.15          0.20         0.24 o                         
  -2  24   3          1.08          1.16         0.25 o                         
  -1  24   3          0.86          1.87         0.54 o                         
   0  24   3          0.04          0.21         0.15 o                         
   1  24   3          0.87          1.09         0.20 o                         
   2  24   3          0.09          0.52         0.72 o                         
   3  24   3          0.07          0.11         0.18 o                         
  -3  25   3          0.07          0.14         0.23 o                         
  -2  25   3          0.27          0.27         0.24 o                         
  -1  25   3          1.72          1.58         0.24 o                         
   0  25   3          0.62          0.64         0.13 o                         
   1  25   3          0.00          0.18         0.20 o                         
   2  25   3          0.01          0.21         0.64 o                         
   3  25   3          0.19          0.45         0.26 o                         
  -3  26   3          0.00          0.07         0.23 o                         
  -2  26   3          0.30          0.27         0.24 o                         
  -1  26   3          0.06          0.17         0.22 o                         
   0  26   3          2.54          1.68         0.17 o                         
   1  26   3          0.00          0.15         0.19 o                         
   2  26   3          0.30          0.40         0.63 o                         
   3  26   3          0.47          0.30         0.19 o                         
  -3  27   3          0.10          0.09         0.22 o                         
  -2  27   3          0.96          0.76         0.24 o                         
  -1  27   3          0.11          0.18         0.22 o                         
   0  27   3          0.00          0.09         0.12 o                         
   1  27   3          0.10          0.43         0.12 o                         
   2  27   3          0.49          0.61         0.65 o                         
   3  27   3          2.13          2.22         0.70 o                         
  -2  28   3          0.02          0.02         0.23 o                         
  -1  28   3          0.02          0.15         0.22 o                         
   0  28   3          0.05          0.11         0.12 o                         
   1  28   3          0.17          0.28         0.15 o                         
   2  28   3          0.01          0.09         0.64 o                         
  -2  29   3          0.03          0.12         0.23 o                         
  -1  29   3          0.01          0.20         0.22 o                         
   0  29   3          0.01         -0.01         0.10 o                         
   1  29   3          0.37          0.29         0.61 o                         
   2  29   3          0.67          0.54         0.61 o                         
  -2  30   3          0.05          0.04         0.23 o                         
  -1  30   3          0.00          0.07         0.22 o                         
   0  30   3          0.21          0.24         0.10 o                         
   1  30   3          0.02          0.15         0.92 o                         
  -1  31   3          0.04          0.21         0.22 o                         
   0  31   3          0.09          0.56         0.12 o                         
  -6   0   4          0.71          0.57         0.34 o                         
  -4   0   4         34.00         36.15         2.32 o                         
  -2   0   4         15.86         11.49         0.73 o                         
   0   0   4         53.67         70.09         3.90 o                         
   2   0   4          1.03          4.23         1.33 o                         
   4   0   4          0.01         26.55         6.05 o                         
  -6   1   4          0.11          0.17         0.25 o                         
  -5   1   4          0.31          0.28         0.27 o                         
  -4   1   4          0.25          2.13         0.33 o                         
  -3   1   4          9.08          8.06         0.52 o                         
  -2   1   4          1.98          2.60         0.30 o                         
  -1   1   4          8.58          6.91         0.45 o                         
   0   1   4          0.10          1.45         0.46 o                         
   1   1   4          3.83          3.62         0.56 o                         
   2   1   4          0.53          2.27         0.67 o                         
   3   1   4          1.57          2.25         1.80 o                         
   4   1   4         14.50         21.89         0.80 o                         
   5   1   4          1.65          1.79         0.37 o                         
  -6   2   4          0.34          0.20         0.25 o                         
  -5   2   4          1.89          1.66         0.27 o                         
  -4   2   4          5.73          4.98         0.29 o                         
  -3   2   4          1.90          2.12         0.40 o                         
  -2   2   4          1.52          1.96         0.22 o                         
  -1   2   4          3.21          3.82         0.57 o                         
   0   2   4         78.33         85.06         2.27 o                         
   1   2   4         35.96         32.87         2.31 o                         
   2   2   4         10.28          6.29         1.06 o                         
   3   2   4          0.31          1.43         0.68 o                         
   4   2   4          1.75          3.97         1.16 o                         
   5   2   4          0.19          1.01         0.38 o                         
  -6   3   4          0.00          0.08         0.25 o                         
  -5   3   4          1.09          1.16         0.27 o                         
  -4   3   4          0.31          0.60         0.24 o                         
  -3   3   4          2.56          2.47         0.24 o                         
  -2   3   4          7.97          7.43         0.58 o                         
  -1   3   4         51.85         27.57         2.86 o                         
   0   3   4         19.09         14.30         0.62 o                         
   1   3   4         39.05         37.81         2.77 o                         
   2   3   4          9.78          9.10         0.79 o                         
   3   3   4          0.00          0.70         0.26 o                         
   4   3   4          0.24          0.68         0.37 o                         
   5   3   4          0.17          0.48         0.36 o                         
  -6   4   4          0.00          0.05         0.26 o                         
  -5   4   4          0.08          0.14         0.26 o                         
  -4   4   4          0.44          0.96         0.25 o                         
  -3   4   4          0.16          0.49         0.24 o                         
  -2   4   4         41.86         38.36         1.27 o                         
  -1   4   4        208.79        200.31        12.14 o                         
   0   4   4          0.58          4.66         0.51 o                         
   1   4   4         50.23         51.66         2.43 o                         
   2   4   4          0.24          1.00         0.30 o                         
   3   4   4          0.37          0.24         0.22 o                         
   4   4   4          0.06          0.16         0.39 o                         
   5   4   4          0.02         -0.09         0.28 o                         
  -6   5   4          0.05          0.10         0.25 o                         
  -5   5   4          2.13          1.90         0.27 o                         
  -4   5   4          3.64          3.69         0.29 o                         
  -3   5   4          0.64          1.83         0.30 o                         
  -2   5   4          9.20          8.50         0.38 o                         
  -1   5   4         10.33         11.00         0.49 o                         
   0   5   4         19.40         20.15         1.28 o                         
   1   5   4         30.72         30.08         2.01 o                         
   2   5   4          1.42          3.87         1.78 o                         
   3   5   4          0.72          0.72         0.35 o                         
   4   5   4          0.01          0.06         0.34 o                         
   5   5   4          0.01         -0.06         0.21 o                         
  -6   6   4          0.05          0.10         0.25 o                         
  -5   6   4          0.02          0.16         0.25 o                         
  -4   6   4          0.22          0.40         0.25 o                         
  -3   6   4          0.37          0.93         0.26 o                         
  -2   6   4          1.76          1.97         0.30 o                         
  -1   6   4         12.19         13.83         1.29 o                         
   0   6   4         87.06         78.25         2.46 o                         
   1   6   4         10.88         10.14         2.88 o                         
   2   6   4          0.13          1.79         5.44 o                         
   3   6   4          1.00          0.78         0.37 o                         
   4   6   4          0.01          0.06         0.30 o                         
   5   6   4          0.03         -0.13         0.17 o                         
  -6   7   4          0.10          0.19         0.25 o                         
  -5   7   4          0.00          0.07         0.25 o                         
  -4   7   4          3.81          3.22         0.30 o                         
  -3   7   4          0.01          0.19         0.25 o                         
  -2   7   4          3.82          3.51         0.28 o                         
  -1   7   4          0.54          1.54         0.31 o                         
   0   7   4         36.74         45.11         2.72 o                         
   1   7   4          0.41          0.85         0.91 o                         
   2   7   4          4.88          3.87         0.55 o                         
   3   7   4          0.01          0.01         0.35 o                         
   4   7   4          0.70          0.46         0.59 o                         
   5   7   4          0.04          0.04         0.13 o                         
  -6   8   4          0.00          0.04         0.23 o                         
  -5   8   4          1.57          1.49         0.25 o                         
  -4   8   4          0.83          0.93         0.26 o                         
  -3   8   4          1.30          1.93         0.27 o                         
  -2   8   4          0.03          0.55         0.24 o                         
  -1   8   4          2.82          3.92         0.46 o                         
   0   8   4          0.04          2.12         0.50 o                         
   1   8   4         11.53          6.71         6.58 o                         
   2   8   4          1.94          1.56         2.07 o                         
   3   8   4          2.50          1.64         0.38 o                         
   4   8   4          0.03          0.36         0.61 o                         
   5   8   4          0.00          0.04         0.34 o                         
  -5   9   4          0.59          0.55         0.25 o                         
  -4   9   4          1.96          1.58         0.24 o                         
  -3   9   4          1.28          1.15         0.26 o                         
  -2   9   4          1.85          1.91         0.24 o                         
  -1   9   4          0.96          1.70         0.31 o                         
   0   9   4          1.61          2.90         0.42 o                         
   1   9   4          0.31          0.39         1.07 o                         
   2   9   4          2.74          2.63         0.65 o                         
   3   9   4          1.66          1.05         0.38 o                         
   4   9   4          0.22         -0.07         0.20 o                         
   5   9   4          1.04          0.77         0.44 o                         
  -5  10   4          0.96          1.61         0.26 o                         
  -4  10   4          1.03          0.94         0.23 o                         
  -3  10   4         15.72         14.62         0.69 o                         
  -2  10   4          6.02          6.17         0.32 o                         
  -1  10   4          0.11          0.73         0.22 o                         
   0  10   4         40.14         39.42         3.93 o                         
   1  10   4         13.66         10.48         1.03 o                         
   2  10   4          0.03          0.52         0.54 o                         
   3  10   4          0.36          0.46         0.37 o                         
   4  10   4          0.01          1.03         0.32 o                         
   5  10   4          0.02          0.22         0.41 o                         
  -5  11   4          0.15          0.14         0.25 o                         
  -4  11   4          1.43          1.20         0.24 o                         
  -3  11   4          0.00          0.42         0.24 o                         
  -2  11   4          4.08          3.58         0.31 o                         
  -1  11   4          4.49          4.31         1.28 o                         
   0  11   4          3.73          6.08         1.30 o                         
   1  11   4          5.48          5.48         1.18 o                         
   2  11   4          2.68          2.27         0.57 o                         
   3  11   4          3.16          3.10         0.41 o                         
   4  11   4          1.08          1.61         0.34 o                         
   5  11   4          0.19          0.27         0.38 o                         
  -5  12   4          0.15          0.09         0.24 o                         
  -4  12   4          1.24          0.90         0.23 o                         
  -3  12   4          3.32          3.58         0.31 o                         
  -2  12   4          2.71          2.83         0.25 o                         
  -1  12   4         11.06         15.17         1.09 o                         
   0  12   4         84.58        108.52         3.57 o                         
   1  12   4          0.07          2.02         0.78 o                         
   2  12   4          1.94          1.18         0.53 o                         
   3  12   4          0.53          0.39         0.37 o                         
   4  12   4          0.00          0.98         0.38 o                         
   5  12   4          0.10          0.49         0.27 o                         
  -5  13   4          0.00          0.07         0.25 o                         
  -4  13   4          0.56          0.56         0.19 o                         
  -3  13   4          5.23          5.79         0.36 o                         
  -2  13   4          6.26          6.51         0.57 o                         
  -1  13   4          0.03          1.06         0.67 o                         
   0  13   4         82.79        103.83         3.84 o                         
   1  13   4          0.00          0.42         0.70 o                         
   2  13   4          1.60          2.25         0.54 o                         
   3  13   4          0.07          0.21         0.38 o                         
   4  13   4          0.04          0.55         0.47 o                         
   5  13   4          0.00          0.29         0.13 o                         
  -5  14   4          0.03          0.04         0.23 o                         
  -4  14   4          0.01          0.34         0.28 o                         
  -3  14   4          0.00          0.32         0.25 o                         
  -2  14   4         10.15         11.01         0.67 o                         
  -1  14   4         35.71         33.87         2.77 o                         
   0  14   4        138.13        184.00        12.97 o                         
   1  14   4          2.73          2.79         0.73 o                         
   2  14   4          0.35          0.39         0.48 o                         
   3  14   4          1.26          0.98         0.38 o                         
   4  14   4          0.02          0.09         0.48 o                         
   5  14   4          0.00          0.31         0.11 o                         
  -5  15   4          0.03          0.10         0.25 o                         
  -4  15   4          0.04          0.20         0.27 o                         
  -3  15   4          1.49          1.73         0.27 o                         
  -2  15   4          0.02          0.58         0.22 o                         
  -1  15   4          5.28          5.22         0.69 o                         
   0  15   4         17.13         18.28         0.83 o                         
   1  15   4         15.03         14.68         1.48 o                         
   2  15   4          1.01          2.61         0.56 o                         
   3  15   4          0.13          0.16         0.38 o                         
   4  15   4          0.17          0.30         0.44 o                         
   5  15   4          0.03          0.19         0.10 o                         
  -5  16   4          0.23          0.21         0.24 o                         
  -4  16   4          0.00          0.12         0.27 o                         
  -3  16   4          2.53          2.08         0.27 o                         
  -2  16   4          2.70          2.03         0.24 o                         
  -1  16   4         15.66         17.80         1.43 o                         
   0  16   4          0.30          0.53         0.37 o                         
   1  16   4          1.94          1.70         0.66 o                         
   2  16   4          5.62          5.75         0.66 o                         
   3  16   4          0.12          0.38         0.38 o                         
   4  16   4          0.33          0.27         0.41 o                         
  -5  17   4          0.00          0.05         0.23 o                         
  -4  17   4          0.03          0.16         0.22 o                         
  -3  17   4          0.65          0.60         0.26 o                         
  -2  17   4          1.92          2.26         0.25 o                         
  -1  17   4          1.44          2.27         0.75 o                         
   0  17   4          0.33          0.76         0.32 o                         
   1  17   4          2.45          3.42         0.66 o                         
   2  17   4          0.99          1.22         0.80 o                         
   3  17   4          1.34          1.20         0.39 o                         
   4  17   4          0.01         -0.03         0.39 o                         
  -5  18   4          0.57          0.47         0.25 o                         
  -4  18   4          0.13         -0.04         0.21 o                         
  -3  18   4          0.31          0.57         0.25 o                         
  -2  18   4          3.16          2.80         0.26 o                         
  -1  18   4          2.42          3.78         0.55 o                         
   0  18   4          0.04          0.16         0.28 o                         
   1  18   4          0.86          0.64         0.62 o                         
   2  18   4          0.05          0.72         0.78 o                         
   3  18   4          0.01          0.33         0.36 o                         
   4  18   4          0.14          0.13         0.38 o                         
  -4  19   4          0.23          0.19         0.23 o                         
  -3  19   4          0.12          0.41         0.25 o                         
  -2  19   4          1.05          0.93         0.21 o                         
  -1  19   4          3.76          4.50         0.46 o                         
   0  19   4          0.77          0.76         0.26 o                         
   1  19   4          1.09          0.76         0.60 o                         
   2  19   4          0.00          0.02         0.81 o                         
   3  19   4          0.00          0.27         0.35 o                         
   4  19   4          0.65          0.41         0.37 o                         
  -4  20   4          0.29          0.17         0.23 o                         
  -3  20   4          0.16          0.30         0.24 o                         
  -2  20   4          1.57          1.51         0.22 o                         
  -1  20   4          0.04          1.33         0.31 o                         
   0  20   4          1.72          1.51         0.26 o                         
   1  20   4          0.32          0.37         0.58 o                         
   2  20   4          0.04          0.25         0.85 o                         
   3  20   4          0.31          0.39         0.35 o                         
   4  20   4          0.08          0.04         0.34 o                         
  -4  21   4          0.02          0.21         0.22 o                         
  -3  21   4          0.75          0.53         0.24 o                         
  -2  21   4          0.40          0.54         0.21 o                         
  -1  21   4          0.38          0.71         0.19 o                         
   0  21   4          0.60          0.97         0.24 o                         
   1  21   4          0.18          0.32         0.55 o                         
   2  21   4          0.00          0.07         0.89 o                         
   3  21   4          0.10          0.07         0.31 o                         
   4  21   4          0.03          0.04         0.33 o                         
  -4  22   4          0.01          0.23         0.22 o                         
  -3  22   4          0.14          0.22         0.25 o                         
  -2  22   4          0.01          0.07         0.20 o                         
  -1  22   4          3.08          4.25         0.45 o                         
   0  22   4          0.17          0.24         0.23 o                         
   1  22   4          0.44          0.29         0.55 o                         
   2  22   4          0.04          0.16         0.92 o                         
   3  22   4          0.12          0.06         0.29 o                         
   4  22   4          0.00         -0.09         0.31 o                         
  -4  23   4          0.69          0.57         0.21 o                         
  -3  23   4          0.47          0.43         0.24 o                         
  -2  23   4          0.50          0.59         0.19 o                         
  -1  23   4          0.04          0.16         0.25 o                         
   0  23   4          0.82          0.73         0.30 o                         
   1  23   4          3.42          2.81         0.57 o                         
   2  23   4          0.09         -0.02         0.96 o                         
   3  23   4          0.00          0.03         0.26 o                         
  -4  24   4          0.00          0.10         0.20 o                         
  -3  24   4          0.15          0.06         0.23 o                         
  -2  24   4          0.04          0.24         0.21 o                         
  -1  24   4          2.52          2.42         0.28 o                         
   0  24   4          3.01          3.61         0.42 o                         
   1  24   4          0.20          0.37         0.33 o                         
   2  24   4          0.44          0.26         0.99 o                         
   3  24   4          0.08          0.05         0.26 o                         
  -3  25   4          0.00          0.05         0.23 o                         
  -2  25   4          0.16          0.13         0.21 o                         
  -1  25   4          0.20          0.58         0.24 o                         
   0  25   4          0.79          1.03         0.23 o                         
   1  25   4          0.04          0.26         0.27 o                         
   2  25   4          0.09          0.19         1.02 o                         
   3  25   4          0.00          0.08         0.24 o                         
  -3  26   4          0.00          0.13         0.22 o                         
  -2  26   4          0.04          0.19         0.20 o                         
  -1  26   4          0.04          0.33         0.23 o                         
   0  26   4          0.01          0.10         0.20 o                         
   1  26   4          1.55          1.62         0.20 o                         
   2  26   4          0.00          0.09         1.05 o                         
   3  26   4          0.22          0.21         0.23 o                         
  -3  27   4          0.02          0.04         0.22 o                         
  -2  27   4          0.11          0.09         0.20 o                         
  -1  27   4          1.31          1.01         0.23 o                         
   0  27   4          0.05         -0.01         0.19 o                         
   1  27   4          0.17          0.31         0.19 o                         
   2  27   4          0.09          0.19         1.10 o                         
  -2  28   4          0.18          0.14         0.19 o                         
  -1  28   4          0.16          0.03         0.21 o                         
   0  28   4          0.00          0.01         0.14 o                         
   1  28   4          0.06          0.09         0.16 o                         
   2  28   4          0.05          0.17         1.11 o                         
  -2  29   4          0.72          0.57         1.75 o                         
  -1  29   4          0.05          0.10         0.20 o                         
   0  29   4          0.02          0.15         0.14 o                         
   1  29   4          0.00          0.18         0.16 o                         
  -1  30   4          0.28          0.40         0.21 o                         
   0  30   4          0.00          0.04         0.13 o                         
   1  30   4          0.24          0.34         0.16 o                         
   0  31   4          0.01          0.05         0.13 o                         
  -5   0   5          1.11          0.66         0.36 o                         
  -3   0   5         85.68        105.10         4.57 o                         
  -1   0   5         43.37         40.82         2.86 o                         
   1   0   5         23.15         17.72         1.01 o                         
   3   0   5          0.26          0.83         0.61 o                         
   5   0   5          0.54          3.84         1.19 o                         
  -6   1   5          0.17          0.34         0.26 o                         
  -5   1   5          1.25          1.18         0.25 o                         
  -4   1   5          2.07          1.89         0.24 o                         
  -3   1   5         20.90         22.62         0.84 o                         
  -2   1   5         12.09         10.71         0.60 o                         
  -1   1   5          0.03          0.16         0.26 o                         
   0   1   5          4.63          4.05         0.34 o                         
   1   1   5          0.15          1.95         0.64 o                         
   2   1   5          0.00          1.13         0.55 o                         
   3   1   5          0.00          1.13         0.69 o                         
   4   1   5          0.26          0.50         0.32 o                         
   5   1   5          1.69          3.03         0.44 o                         
  -6   2   5          0.02          0.05         0.26 o                         
  -5   2   5          0.59          0.82         0.26 o                         
  -4   2   5          1.96          2.24         0.29 o                         
  -3   2   5         11.93         11.40         0.45 o                         
  -2   2   5         12.77          9.12         0.43 o                         
  -1   2   5          0.55          1.17         0.40 o                         
   0   2   5          5.65          5.73         0.65 o                         
   1   2   5         38.55         30.15         1.48 o                         
   2   2   5          9.33          6.67         0.69 o                         
   3   2   5          1.64          2.67         0.41 o                         
   4   2   5          0.04          0.30         0.31 o                         
   5   2   5          0.59          3.58         0.67 o                         
  -6   3   5          0.10          0.08         0.25 o                         
  -5   3   5          0.11          0.25         0.25 o                         
  -4   3   5          5.91          5.31         0.29 o                         
  -3   3   5          0.67          0.84         0.25 o                         
  -2   3   5          9.49          8.67         0.35 o                         
  -1   3   5         34.19         32.23         1.63 o                         
   0   3   5          3.90          4.05         0.38 o                         
   1   3   5          1.70          2.47         0.46 o                         
   2   3   5          0.96          1.23         0.59 o                         
   3   3   5          0.52          0.88         0.25 o                         
   4   3   5          0.00          0.29         0.27 o                         
   5   3   5          0.07          0.36         0.32 o                         
  -6   4   5          0.04          0.07         0.25 o                         
  -5   4   5          0.09          0.29         0.25 o                         
  -4   4   5          0.22          0.33         0.24 o                         
  -3   4   5          0.00          0.49         0.25 o                         
  -2   4   5          0.08          0.65         0.23 o                         
  -1   4   5         61.47         66.18         3.15 o                         
   0   4   5        163.75        181.29        10.49 o                         
   1   4   5          0.03          1.76         0.63 o                         
   2   4   5         25.25         23.81         1.82 o                         
   3   4   5          0.69          0.71         0.26 o                         
   4   4   5          0.09          0.19         0.28 o                         
   5   4   5          0.01         -0.03         0.21 o                         
  -6   5   5          0.00          0.02         0.24 o                         
  -5   5   5          0.09          0.19         0.24 o                         
  -4   5   5          7.43          6.60         0.32 o                         
  -3   5   5         11.42          9.59         0.42 o                         
  -2   5   5          1.99          1.48         0.26 o                         
  -1   5   5          4.20          4.70         0.37 o                         
   0   5   5          1.03          1.42         0.52 o                         
   1   5   5          0.83          3.17         1.26 o                         
   2   5   5          2.40          3.36         1.28 o                         
   3   5   5          0.31          0.10         0.49 o                         
   4   5   5          0.24          0.11         0.23 o                         
   5   5   5          0.00         -0.14         0.18 o                         
  -6   6   5          0.07          0.04         0.25 o                         
  -5   6   5          0.10          0.14         0.24 o                         
  -4   6   5          0.37          0.55         0.25 o                         
  -3   6   5          0.39          0.75         0.28 o                         
  -2   6   5          2.02          2.44         0.27 o                         
  -1   6   5          4.82          5.29         0.39 o                         
   0   6   5          5.25          6.30         0.43 o                         
   1   6   5         49.64         46.91         2.28 o                         
   2   6   5          5.24          7.57         4.07 o                         
   3   6   5          0.04          0.17         0.51 o                         
   4   6   5          0.04          0.12         0.38 o                         
   5   6   5          0.01         -0.02         0.15 o                         
  -5   7   5          0.27          0.35         0.25 o                         
  -4   7   5          0.40          0.55         0.26 o                         
  -3   7   5         16.46         14.44         0.59 o                         
  -2   7   5          0.21          0.76         0.26 o                         
  -1   7   5          0.97          0.87         0.24 o                         
   0   7   5          0.01          4.08         0.82 o                         
   1   7   5          3.74          3.06         0.60 o                         
   2   7   5          0.14          0.73         1.30 o                         
   3   7   5          0.35          1.28         0.42 o                         
   4   7   5          0.01          0.07         0.41 o                         
   5   7   5          0.11          0.06         0.22 o                         
  -5   8   5          0.00          0.02         0.25 o                         
  -4   8   5          2.03          2.13         0.27 o                         
  -3   8   5          1.52          1.24         0.26 o                         
  -2   8   5          1.81          1.72         0.28 o                         
  -1   8   5          0.01          0.92         0.87 o                         
   0   8   5          0.01          5.80         1.49 o                         
   1   8   5          0.56          0.92         0.81 o                         
   2   8   5          3.99          2.78         1.27 o                         
   3   8   5          0.47          1.07         0.50 o                         
   4   8   5          0.45          0.19         0.42 o                         
   5   8   5          0.01          0.00         0.48 o                         
  -5   9   5          0.18          0.29         0.25 o                         
  -4   9   5          5.28          6.09         0.35 o                         
  -3   9   5          7.18          6.43         0.37 o                         
  -2   9   5          0.05          1.63         0.51 o                         
  -1   9   5          0.79          1.20         0.54 o                         
   0   9   5          2.31          6.12         0.83 o                         
   1   9   5          0.57          0.96         0.98 o                         
   2   9   5          0.11          0.06         0.96 o                         
   3   9   5          0.87          0.67         0.53 o                         
   4   9   5          0.03          0.42         0.25 o                         
   5   9   5          0.06          0.09         0.47 o                         
  -5  10   5          0.01          0.05         0.24 o                         
  -4  10   5          2.05          2.71         0.30 o                         
  -3  10   5          2.35          2.41         0.29 o                         
  -2  10   5         43.30         45.88         1.53 o                         
  -1  10   5          8.15          8.75         1.51 o                         
   0  10   5          0.11          0.42         0.37 o                         
   1  10   5         16.85         24.08        94.38 o                         
   2  10   5          5.19          2.98         1.57 o                         
   3  10   5          0.13          0.41         0.98 o                         
   4  10   5          0.25          0.66         0.24 o                         
   5  10   5          0.00          0.19         0.64 o                         
  -5  11   5          0.07          0.16         0.22 o                         
  -4  11   5          0.03          0.22         0.26 o                         
  -3  11   5          0.58          0.88         0.26 o                         
  -2  11   5          4.04          4.31         0.50 o                         
  -1  11   5         11.61         13.01         1.01 o                         
   0  11   5          1.67          1.81         0.51 o                         
   1  11   5          0.64          0.44         1.04 o                         
   2  11   5          0.84          0.53         1.54 o                         
   3  11   5          0.22          0.16         0.55 o                         
   4  11   5          0.37          1.08         0.31 o                         
   5  11   5          0.15          0.09         0.39 o                         
  -5  12   5          0.18          0.19         0.22 o                         
  -4  12   5          0.47          0.46         0.25 o                         
  -3  12   5          3.39          2.42         0.27 o                         
  -2  12   5          0.79          2.39         0.54 o                         
  -1  12   5          1.01          1.31         0.34 o                         
   0  12   5          7.73          8.85         0.60 o                         
   1  12   5         57.33         62.37         5.81 o                         
   2  12   5          1.23          0.58         0.78 o                         
   3  12   5          1.34          1.28         0.57 o                         
   4  12   5          0.23          0.26         0.32 o                         
   5  12   5          0.01         -0.03         0.10 o                         
  -5  13   5          0.00          0.05         0.22 o                         
  -4  13   5          0.06          0.23         0.23 o                         
  -3  13   5          1.30          1.48         0.26 o                         
  -2  13   5         13.25         12.47         0.78 o                         
  -1  13   5          2.51          2.80         0.28 o                         
   0  13   5          0.51          1.25         0.42 o                         
   1  13   5          4.30          3.04         0.78 o                         
   2  13   5          0.16          0.30         1.01 o                         
   3  13   5          0.25          0.37         0.55 o                         
   4  13   5          0.03          0.49         0.34 o                         
   5  13   5          0.00         -0.01         0.12 o                         
  -5  14   5          0.01          0.00         0.22 o                         
  -4  14   5          0.22          0.16         0.24 o                         
  -3  14   5          0.29          0.52         0.25 o                         
  -2  14   5          0.00          0.81         0.23 o                         
  -1  14   5         12.36         13.72         0.74 o                         
   0  14   5         28.61         30.65         5.02 o                         
   1  14   5        101.10        117.86         4.34 o                         
   2  14   5          3.42          2.19         0.83 o                         
   3  14   5          0.56          0.47         0.54 o                         
   4  14   5          0.24          0.08         0.39 o                         
  -5  15   5          0.09          0.37         0.23 o                         
  -4  15   5          0.13          0.17         0.26 o                         
  -3  15   5          0.23          0.46         0.26 o                         
  -2  15   5          4.59          5.41         0.31 o                         
  -1  15   5          2.07          2.74         0.93 o                         
   0  15   5          0.21          1.70         0.40 o                         
   1  15   5          0.61          0.78         0.70 o                         
   2  15   5          2.94          2.05         0.84 o                         
   3  15   5          0.02          0.07         0.56 o                         
   4  15   5          0.01         -0.07         0.43 o                         
  -5  16   5          0.04          0.10         0.23 o                         
  -4  16   5          0.56          0.83         0.26 o                         
  -3  16   5          0.11          0.42         0.25 o                         
  -2  16   5          3.87          4.33         0.35 o                         
  -1  16   5          3.28          3.84         0.50 o                         
   0  16   5          8.43          7.10         1.24 o                         
   1  16   5          0.07          0.18         0.66 o                         
   2  16   5          3.74          2.14         0.81 o                         
   3  16   5          1.71          1.37         0.60 o                         
   4  16   5          0.00          0.10         0.43 o                         
  -5  17   5          0.03          0.09         0.24 o                         
  -4  17   5          0.27          0.45         0.22 o                         
  -3  17   5          0.10          0.27         0.24 o                         
  -2  17   5          0.03          0.31         0.21 o                         
  -1  17   5          0.05          0.74         0.47 o                         
   0  17   5          1.76          7.75         1.68 o                         
   1  17   5          0.00          0.06         0.64 o                         
   2  17   5          0.91          0.56         0.78 o                         
   3  17   5          0.01          0.17         0.55 o                         
   4  17   5          0.33          0.24         0.43 o                         
  -4  18   5          0.78          0.62         0.22 o                         
  -3  18   5          0.19          0.29         0.24 o                         
  -2  18   5          0.77          0.53         0.24 o                         
  -1  18   5          7.52          7.49         0.60 o                         
   0  18   5          0.74          6.45         1.45 o                         
   1  18   5          0.00          0.26         0.61 o                         
   2  18   5          0.49         -0.03         0.80 o                         
   3  18   5          0.07          0.07         0.54 o                         
   4  18   5          0.00          0.11         0.41 o                         
  -4  19   5          1.40          0.90         0.22 o                         
  -3  19   5          1.13          0.75         0.24 o                         
  -2  19   5          0.59          0.68         0.21 o                         
  -1  19   5          0.94          1.07         0.19 o                         
   0  19   5          4.22          4.88         0.47 o                         
   1  19   5          0.18          0.31         0.59 o                         
   2  19   5          0.36          0.45         0.79 o                         
   3  19   5          0.00          0.05         0.57 o                         
   4  19   5          0.01          0.06         0.41 o                         
  -4  20   5          0.02          0.00         0.22 o                         
  -3  20   5          0.29          0.59         0.24 o                         
  -2  20   5          0.54          0.60         0.20 o                         
  -1  20   5          2.61          2.72         0.23 o                         
   0  20   5          0.61          0.64         0.36 o                         
   1  20   5          1.49          1.14         0.62 o                         
   2  20   5          0.07          0.11         0.82 o                         
   3  20   5          0.02          0.05         0.54 o                         
   4  20   5          0.07          0.06         0.40 o                         
  -4  21   5          0.76          0.61         0.22 o                         
  -3  21   5          0.01          0.19         0.22 o                         
  -2  21   5          0.82          0.63         0.19 o                         
  -1  21   5          0.00          0.23         0.17 o                         
   0  21   5          0.02          0.00         0.34 o                         
   1  21   5          0.14          0.59         0.57 o                         
   2  21   5          0.02          0.14         0.80 o                         
   3  21   5          0.02          0.01         0.55 o                         
  -4  22   5          0.00          0.12         0.21 o                         
  -3  22   5          0.29          0.11         0.22 o                         
  -2  22   5          0.25          0.30         0.18 o                         
  -1  22   5          0.01          0.27         0.17 o                         
   0  22   5          1.63          1.74         0.33 o                         
   1  22   5          0.06          0.37         0.55 o                         
   2  22   5          0.92          0.64         0.94 o                         
   3  22   5          0.00         -0.04         0.52 o                         
  -4  23   5          0.08          0.09         0.23 o                         
  -3  23   5          1.63          1.16         0.22 o                         
  -2  23   5          0.73          1.33         0.20 o                         
  -1  23   5          0.62          0.98         0.24 o                         
   0  23   5          0.56          0.57         0.28 o                         
   1  23   5          0.02          0.31         0.54 o                         
   2  23   5          0.96          1.05         0.99 o                         
   3  23   5          0.01          0.17         0.47 o                         
  -3  24   5          0.00          0.02         0.21 o                         
  -2  24   5          0.44          1.05         0.44 o                         
  -1  24   5          0.02          0.82         0.22 o                         
   0  24   5          2.35          2.38         0.29 o                         
   1  24   5          2.86          3.30         0.58 o                         
   2  24   5          0.38          0.49         0.99 o                         
   3  24   5          0.11          0.09         0.41 o                         
  -3  25   5          1.07          0.98         0.22 o                         
  -2  25   5          0.03          0.04         0.16 o                         
  -1  25   5          0.12          0.25         0.18 o                         
   0  25   5          0.01          0.14         0.24 o                         
   1  25   5          0.04          0.19         0.52 o                         
   2  25   5          0.03          0.03         0.64 o                         
   3  25   5          0.09          0.09         0.40 o                         
  -3  26   5          1.15          0.80         0.22 o                         
  -2  26   5          0.03          0.12         0.16 o                         
  -1  26   5          0.19          0.39         0.26 o                         
   0  26   5          0.03          0.23         0.24 o                         
   1  26   5          0.00          0.10         0.48 o                         
   2  26   5          0.42          0.46         0.65 o                         
  -2  27   5          0.03          0.18         3.17 o                         
  -1  27   5          0.05          0.29         0.23 o                         
   0  27   5          0.91          0.86         0.24 o                         
   1  27   5          0.00          0.13         0.46 o                         
   2  27   5          0.27          0.23         1.11 o                         
  -2  28   5          1.04          0.88         0.16 o                         
  -1  28   5          0.11          0.34         0.25 o                         
   0  28   5          0.30          0.42         0.23 o                         
   1  28   5          0.00         -0.01         0.31 o                         
   2  28   5          0.03         -0.09         1.21 o                         
  -2  29   5          0.07          0.17         1.33 o                         
  -1  29   5          1.09          0.81         0.24 o                         
   0  29   5          0.04          0.34         0.22 o                         
   1  29   5          0.02          0.12         0.28 o                         
  -1  30   5          0.06          0.36         0.16 o                         
   0  30   5          0.51          0.54         0.21 o                         
  -6   0   6          0.01          0.18         0.33 o                         
  -4   0   6          0.58          1.30         0.35 o                         
  -2   0   6         80.23         87.86         4.49 o                         
   0   0   6         31.85         21.52         1.01 o                         
   2   0   6          4.48          3.86         0.92 o                         
   4   0   6          0.08          0.75         0.52 o                         
  -6   1   6          0.03          0.16         0.23 o                         
  -5   1   6          0.60          0.49         0.23 o                         
  -4   1   6          4.84          4.21         0.28 o                         
  -3   1   6          5.66          5.22         0.30 o                         
  -2   1   6        115.85        131.29         3.76 o                         
  -1   1   6          2.67          2.16         0.19 o                         
   0   1   6          2.06          4.85         0.97 o                         
   1   1   6          1.46          1.78         0.36 o                         
   2   1   6          0.05          0.66         0.54 o                         
   3   1   6          0.03          0.50         0.49 o                         
   4   1   6          0.00          0.34         0.36 o                         
   5   1   6          0.05          0.03         0.21 o                         
  -6   2   6          0.00          0.06         0.23 o                         
  -5   2   6          0.39          0.30         0.23 o                         
  -4   2   6          0.14          0.42         0.24 o                         
  -3   2   6          0.15          1.25         0.27 o                         
  -2   2   6          8.00          8.64         0.36 o                         
  -1   2   6         22.36         19.06         0.79 o                         
   0   2   6          0.53          1.26         0.30 o                         
   1   2   6          2.17          1.81         0.43 o                         
   2   2   6         10.45          7.46         0.55 o                         
   3   2   6          1.26          1.36         0.51 o                         
   4   2   6          0.16          0.25         0.29 o                         
   5   2   6          0.00          0.07         0.22 o                         
  -5   3   6          0.48          0.29         0.23 o                         
  -4   3   6          1.35          1.38         0.25 o                         
  -3   3   6         16.10         17.72         0.55 o                         
  -2   3   6          0.91          1.61         0.37 o                         
  -1   3   6         19.33         20.09         0.83 o                         
   0   3   6         39.47         41.91         1.20 o                         
   1   3   6          1.41          2.53         0.54 o                         
   2   3   6          0.07          0.61         0.45 o                         
   3   3   6          0.36          0.40         0.22 o                         
   4   3   6          0.00          0.24         0.27 o                         
   5   3   6          0.00          0.02         0.18 o                         
  -5   4   6          0.04          0.10         0.23 o                         
  -4   4   6          0.25          0.53         0.24 o                         
  -3   4   6          0.53          0.65         0.36 o                         
  -2   4   6          3.63          4.19         0.27 o                         
  -1   4   6          1.17          1.69         0.30 o                         
   0   4   6         29.16         29.07         0.95 o                         
   1   4   6         44.82         41.46         2.00 o                         
   2   4   6          0.01          0.28         0.35 o                         
   3   4   6          6.49          6.29         0.63 o                         
   4   4   6          0.25          0.38         0.23 o                         
   5   4   6          0.03         -0.03         0.14 o                         
  -5   5   6          0.11          0.14         0.22 o                         
  -4   5   6          0.06          0.36         0.25 o                         
  -3   5   6         14.77         14.29         0.52 o                         
  -2   5   6         19.41         18.00         0.82 o                         
  -1   5   6          3.80          3.44         0.33 o                         
   0   5   6          0.38          4.93         0.78 o                         
   1   5   6          4.99          4.65         0.71 o                         
   2   5   6          0.30          0.46         0.40 o                         
   3   5   6          0.01          0.82         0.56 o                         
   4   5   6          0.02          0.07         0.30 o                         
   5   5   6          0.03          0.14         0.18 o                         
  -5   6   6          0.28          0.18         0.23 o                         
  -4   6   6          0.22          0.51         0.25 o                         
  -3   6   6          4.45          3.99         0.31 o                         
  -2   6   6          0.11          0.37         0.29 o                         
  -1   6   6          6.07          5.60         0.41 o                         
   0   6   6          3.66          2.05         0.37 o                         
   1   6   6          0.16          1.33         0.51 o                         
   2   6   6         13.47         11.80         0.84 o                         
   3   6   6          1.40          1.32         0.26 o                         
   4   6   6          0.00          0.21         0.46 o                         
   5   6   6          0.00          0.00         0.16 o                         
  -5   7   6          0.02          0.23         0.24 o                         
  -4   7   6          0.34          1.50         0.26 o                         
  -3   7   6          2.88          3.06         0.30 o                         
  -2   7   6         39.56         45.70         1.43 o                         
  -1   7   6          0.33          0.97         1.02 o                         
   0   7   6          0.24          1.84         0.38 o                         
   1   7   6          0.23          0.64         0.60 o                         
   2   7   6          0.03          0.15         0.67 o                         
   3   7   6          0.04          1.19         0.39 o                         
   4   7   6          0.01          0.01         0.49 o                         
   5   7   6          0.01         -0.03         0.26 o                         
  -5   8   6          0.01          0.16         0.23 o                         
  -4   8   6          0.00          0.13         0.26 o                         
  -3   8   6          0.19          0.65         0.27 o                         
  -2   8   6          1.45          2.56         0.36 o                         
  -1   8   6          2.18          2.96         1.06 o                         
   0   8   6          0.06          0.98         0.38 o                         
   1   8   6          0.98          1.44         0.63 o                         
   2   8   6          0.63          1.16         5.73 o                         
   3   8   6          1.16          1.93         0.50 o                         
   4   8   6          0.05         -0.02         0.50 o                         
   5   8   6          0.05          0.09         0.44 o                         
  -5   9   6          0.01          0.13         0.24 o                         
  -4   9   6          0.47          0.66         0.26 o                         
  -3   9   6         17.77         20.74         0.71 o                         
  -2   9   6         15.02         13.74         0.58 o                         
  -1   9   6          3.24          3.97         0.33 o                         
   0   9   6          0.06          2.57         0.42 o                         
   1   9   6          0.99          0.89         0.75 o                         
   2   9   6          0.91          1.46         1.01 o                         
   3   9   6          0.01          1.75         1.19 o                         
   4   9   6          0.22          0.24         0.23 o                         
   5   9   6          0.00         -0.04         0.46 o                         
  -5  10   6          0.00          0.11         0.24 o                         
  -4  10   6          0.03          0.14         0.26 o                         
  -3  10   6          1.56          1.31         0.27 o                         
  -2  10   6          1.12          1.44         0.27 o                         
  -1  10   6         48.77         49.65         2.32 o                         
   0  10   6          3.72          9.31         1.24 o                         
   1  10   6          0.00          0.89         0.77 o                         
   2  10   6          3.38          2.54         2.18 o                         
   3  10   6          1.53          1.52         0.58 o                         
   4  10   6          0.05          0.09         0.21 o                         
   5  10   6          0.05          0.06         0.45 o                         
  -5  11   6          0.00          0.12         0.23 o                         
  -4  11   6          0.64          0.57         0.25 o                         
  -3  11   6          0.20          1.11         0.27 o                         
  -2  11   6          0.25          1.65         0.34 o                         
  -1  11   6         15.01         14.09         1.05 o                         
   0  11   6         10.75         11.64         0.88 o                         
   1  11   6          0.60          0.04         1.01 o                         
   2  11   6          0.01          0.72         1.66 o                         
   3  11   6          0.00          0.48         0.55 o                         
   4  11   6          0.00          0.53         0.26 o                         
  -5  12   6          0.00          0.21         0.24 o                         
  -4  12   6          0.34          0.30         0.25 o                         
  -3  12   6          0.61          0.48         0.25 o                         
  -2  12   6          4.88          4.85         0.52 o                         
  -1  12   6          1.88          1.85         0.28 o                         
   0  12   6          0.03         -0.15         0.41 o                         
   1  12   6          3.69          4.62         1.63 o                         
   2  12   6         18.15         14.81         2.15 o                         
   3  12   6          1.13          1.06         0.77 o                         
   4  12   6          0.49          0.73         0.32 o                         
  -5  13   6          0.03          0.11         0.24 o                         
  -4  13   6          0.01          0.11         0.25 o                         
  -3  13   6          0.66          0.97         0.25 o                         
  -2  13   6          1.52          2.09         0.26 o                         
  -1  13   6         13.94         13.82         0.85 o                         
   0  13   6          0.53          1.38         0.47 o                         
   1  13   6          1.08          0.84         0.87 o                         
   2  13   6          2.20          3.42         1.80 o                         
   3  13   6          0.09          0.39         0.80 o                         
   4  13   6          0.00          0.45         0.43 o                         
  -5  14   6          0.10          0.12         0.22 o                         
  -4  14   6          0.02          0.10         0.25 o                         
  -3  14   6          0.70          0.90         0.24 o                         
  -2  14   6          0.76          0.85         0.23 o                         
  -1  14   6          0.01          0.21         0.24 o                         
   0  14   6          6.70          6.63         0.52 o                         
   1  14   6          9.21          6.99         0.88 o                         
   2  14   6         33.36         31.88         2.68 o                         
   3  14   6          1.51          2.04         0.82 o                         
   4  14   6          0.28          0.32         0.42 o                         
  -5  15   6          0.03          0.06         0.23 o                         
  -4  15   6          0.17          0.23         0.25 o                         
  -3  15   6          0.31          0.43         0.24 o                         
  -2  15   6          0.52          0.98         0.23 o                         
  -1  15   6          6.52          7.88         0.48 o                         
   0  15   6          3.89          2.79         0.44 o                         
   1  15   6          2.71          1.56         0.72 o                         
   2  15   6          0.82         -0.08         1.13 o                         
   3  15   6          0.04          0.42         0.74 o                         
   4  15   6          0.03         -0.03         0.44 o                         
  -5  16   6          0.01         -0.02         0.22 o                         
  -4  16   6          0.30          0.24         0.25 o                         
  -3  16   6          0.75          0.97         0.24 o                         
  -2  16   6          0.51          0.48         0.22 o                         
  -1  16   6          2.16          1.42         0.25 o                         
   0  16   6          0.87          1.18         0.40 o                         
   1  16   6          1.51          2.18         0.67 o                         
   2  16   6          0.04         -0.14         1.13 o                         
   3  16   6          2.26          1.69         0.77 o                         
   4  16   6          0.29          0.23         0.46 o                         
  -4  17   6          0.13          0.22         0.24 o                         
  -3  17   6          1.51          1.79         0.25 o                         
  -2  17   6          0.31          1.52         0.36 o                         
  -1  17   6          0.66          2.31         0.39 o                         
   0  17   6          1.09          1.66         0.42 o                         
   1  17   6          1.07          0.62         0.63 o                         
   2  17   6          0.08          0.50         1.20 o                         
   3  17   6          0.14          0.36         0.76 o                         
   4  17   6          0.02          0.12         0.44 o                         
  -4  18   6          0.06          0.14         0.24 o                         
  -3  18   6          0.22          0.40         0.23 o                         
  -2  18   6          0.16          0.66         0.21 o                         
  -1  18   6          0.48          0.83         0.23 o                         
   0  18   6          6.70          7.33         0.55 o                         
   1  18   6          0.02          0.15         0.64 o                         
   2  18   6          0.01          0.23         1.10 o                         
   3  18   6          0.16          0.31         0.67 o                         
   4  18   6          0.01         -0.03         0.42 o                         
  -4  19   6          0.36          0.17         0.23 o                         
  -3  19   6          3.62          3.38         0.28 o                         
  -2  19   6          2.69          2.93         0.28 o                         
  -1  19   6          1.53          1.69         0.24 o                         
   0  19   6          0.37          2.06         0.44 o                         
   1  19   6          1.70          1.62         0.64 o                         
   2  19   6          0.00          0.34         1.04 o                         
   3  19   6          0.06          0.23         0.73 o                         
   4  19   6          0.00         -0.02         0.42 o                         
  -4  20   6          0.01          0.06         0.23 o                         
  -3  20   6          0.00          0.05         0.22 o                         
  -2  20   6          0.01          0.80         0.21 o                         
  -1  20   6          0.74          0.85         0.21 o                         
   0  20   6          1.73          4.04         0.58 o                         
   1  20   6          0.96          0.85         0.62 o                         
   2  20   6          0.66          0.66         1.10 o                         
   3  20   6          0.01          0.08         0.63 o                         
  -4  21   6          0.01          0.04         0.22 o                         
  -3  21   6          1.30          1.24         0.22 o                         
  -2  21   6          0.23          0.92         0.21 o                         
  -1  21   6          0.50          0.46         0.20 o                         
   0  21   6          0.30          1.01         0.40 o                         
   1  21   6          0.02          0.39         0.59 o                         
   2  21   6          0.00         -0.02         1.06 o                         
   3  21   6          0.00          0.30         0.64 o                         
  -4  22   6          0.03          0.06         0.25 o                         
  -3  22   6          0.09          0.14         0.20 o                         
  -2  22   6          1.20          2.13         0.39 o                         
  -1  22   6          0.24          0.56         0.20 o                         
   0  22   6          0.19          0.48         0.37 o                         
   1  22   6          0.24          0.46         0.60 o                         
   2  22   6          0.00          0.07         1.04 o                         
   3  22   6          0.60          0.48         0.55 o                         
  -3  23   6          0.18          0.24         0.20 o                         
  -2  23   6          2.31          2.56         0.24 o                         
  -1  23   6          0.63          0.99         0.20 o                         
   0  23   6          0.29          0.57         0.36 o                         
   1  23   6          1.18          1.14         0.56 o                         
   2  23   6          0.08          0.31         1.07 o                         
   3  23   6          0.07          0.28         0.50 o                         
  -3  24   6          0.01          0.15         0.19 o                         
  -2  24   6          0.00          1.14         0.26 o                         
  -1  24   6          0.69          1.44         0.37 o                         
   0  24   6          0.13          0.71         0.36 o                         
   1  24   6          0.92          1.00         0.58 o                         
   2  24   6          1.10          0.80         1.18 o                         
   3  24   6          0.20          0.23         0.47 o                         
  -3  25   6          0.08          0.16         0.19 o                         
  -2  25   6          2.15          2.54         2.27 o                         
  -1  25   6          0.03          0.15         0.17 o                         
   0  25   6          0.01          0.13         0.32 o                         
   1  25   6          0.05          0.93         0.33 o                         
   2  25   6          0.06         -0.02         1.24 o                         
  -3  26   6          0.00          0.09         0.18 o                         
  -2  26   6          0.59          0.55         0.40 o                         
  -1  26   6          0.28          0.25         0.18 o                         
   0  26   6          0.29          0.22         0.29 o                         
   1  26   6          0.10          0.20         0.21 o                         
   2  26   6          0.00          0.13         1.33 o                         
  -2  27   6          1.30          1.42         1.67 o                         
  -1  27   6          0.25          0.34         0.18 o                         
   0  27   6          0.00          0.05         0.28 o                         
   1  27   6          0.32          0.46         0.12 o                         
   2  27   6          0.01          0.12         1.37 o                         
  -2  28   6          0.82          0.66         0.22 o                         
  -1  28   6          1.24          1.35         0.20 o                         
   0  28   6          0.02          0.04         0.25 o                         
   1  28   6          0.27          0.30         0.47 o                         
  -1  29   6          0.03          0.15         0.25 o                         
   0  29   6          0.92          0.71         0.24 o                         
  -5   0   7          0.05          0.37         0.31 o                         
  -3   0   7          0.02          0.68         0.34 o                         
  -1   0   7          7.77         12.33         2.03 o                         
   1   0   7          8.23          9.32         0.79 o                         
   3   0   7          0.49          1.48         0.90 o                         
   5   0   7          0.02          0.02         0.52 o                         
  -5   1   7          0.07          0.10         0.23 o                         
  -4   1   7          0.93          1.09         0.26 o                         
  -3   1   7          8.42          9.58         0.61 o                         
  -2   1   7          6.66          5.62         0.37 o                         
  -1   1   7        184.95        224.93        15.39 o                         
   0   1   7          0.63          1.48         0.30 o                         
   1   1   7          2.79          3.60         0.46 o                         
   2   1   7          0.36          0.70         0.53 o                         
   3   1   7          0.00          0.53         0.64 o                         
   4   1   7          0.01          0.25         0.36 o                         
   5   1   7          0.00          0.02         0.28 o                         
  -5   2   7          0.00          0.10         0.23 o                         
  -4   2   7          3.07          2.68         0.28 o                         
  -3   2   7          0.99          1.23         0.26 o                         
  -2   2   7          2.19          2.60         0.25 o                         
  -1   2   7          0.01          0.84         0.54 o                         
   0   2   7          9.90          8.07         0.42 o                         
   1   2   7          2.51          2.07         0.49 o                         
   2   2   7          0.27          0.94         0.43 o                         
   3   2   7          1.95          1.59         0.68 o                         
   4   2   7          0.10          0.27         0.31 o                         
   5   2   7          0.01          0.05         0.14 o                         
  -5   3   7          0.13          0.09         0.23 o                         
  -4   3   7          1.05          0.98         0.26 o                         
  -3   3   7          4.18          4.08         0.29 o                         
  -2   3   7         22.02         21.22         0.81 o                         
  -1   3   7          0.49          1.03         0.53 o                         
   0   3   7         17.77         20.85         0.96 o                         
   1   3   7         16.92         14.34         1.02 o                         
   2   3   7          2.32          1.98         0.44 o                         
   3   3   7          0.24          0.72         0.69 o                         
   4   3   7          0.46          0.81         0.31 o                         
   5   3   7          0.01          0.05         0.13 o                         
  -5   4   7          0.04          0.20         0.22 o                         
  -4   4   7          0.02          0.24         0.25 o                         
  -3   4   7          0.07          0.34         0.25 o                         
  -2   4   7          0.79          1.36         0.28 o                         
  -1   4   7         16.39         14.72         0.78 o                         
   0   4   7          1.66          3.59         0.49 o                         
   1   4   7          4.94          5.98         0.83 o                         
   2   4   7          6.26          4.60         0.50 o                         
   3   4   7          0.01          0.30         0.76 o                         
   4   4   7          1.03          1.09         0.27 o                         
   5   4   7          0.04         -0.06         0.10 o                         
  -5   5   7          0.04          0.22         0.23 o                         
  -4   5   7          0.78          0.54         0.26 o                         
  -3   5   7          0.01          0.19         0.26 o                         
  -2   5   7         13.15         14.26         0.53 o                         
  -1   5   7         13.54         11.49         1.77 o                         
   0   5   7          2.81          2.63         0.36 o                         
   1   5   7          0.01          1.89         0.86 o                         
   2   5   7          1.90          3.86         1.01 o                         
   3   5   7          0.59          0.31         0.89 o                         
   4   5   7          0.19          0.56         0.74 o                         
   5   5   7          0.00         -0.11         0.11 o                         
  -5   6   7          0.14          0.21         0.22 o                         
  -4   6   7          0.62          0.71         0.26 o                         
  -3   6   7          0.56          0.75         0.27 o                         
  -2   6   7         13.06         13.21         0.53 o                         
  -1   6   7          0.28          0.85         1.14 o                         
   0   6   7          7.99         10.55         0.87 o                         
   1   6   7          0.80          1.59         0.50 o                         
   2   6   7          0.20          1.08         0.44 o                         
   3   6   7          2.29          2.36         0.41 o                         
   4   6   7          0.23          0.54         0.79 o                         
   5   6   7          0.01          0.02         0.20 o                         
  -5   7   7          0.00          0.03         0.22 o                         
  -4   7   7          0.00          0.22         0.26 o                         
  -3   7   7          0.27          0.49         0.29 o                         
  -2   7   7          7.31          7.61         0.47 o                         
  -1   7   7         45.33         52.91         3.69 o                         
   0   7   7          0.07          0.36         0.39 o                         
   1   7   7          0.86          0.88         0.53 o                         
   2   7   7          0.25          0.26         0.55 o                         
   3   7   7          0.39          0.56         0.39 o                         
   4   7   7          0.01          0.11         0.82 o                         
  -5   8   7          0.14          0.27         0.24 o                         
  -4   8   7          0.01          0.38         0.26 o                         
  -3   8   7          0.07          0.58         0.28 o                         
  -2   8   7          3.13          3.72         0.40 o                         
  -1   8   7          0.37          1.69         0.62 o                         
   0   8   7          2.64          2.36         0.42 o                         
   1   8   7          0.17          0.92         0.58 o                         
   2   8   7          0.60          0.80         0.64 o                         
   3   8   7          0.20          0.79         0.50 o                         
   4   8   7          0.26         -0.11         0.38 o                         
  -5   9   7          0.26          0.21         0.23 o                         
  -4   9   7          0.01          0.10         0.25 o                         
  -3   9   7          0.74          1.42         0.29 o                         
  -2   9   7         25.17         31.08         1.92 o                         
  -1   9   7         14.05         12.77         0.74 o                         
   0   9   7          9.44          8.02         0.77 o                         
   1   9   7          0.86          1.07         0.64 o                         
   2   9   7          0.09          0.40         0.82 o                         
   3   9   7          0.29          0.86         0.63 o                         
   4   9   7          0.00          0.35         0.18 o                         
  -5  10   7          0.20          0.14         0.23 o                         
  -4  10   7          0.00          0.21         0.25 o                         
  -3  10   7          0.00          0.50         0.27 o                         
  -2  10   7          0.01         -0.04         0.21 o                         
  -1  10   7          0.28          0.58         0.29 o                         
   0  10   7         20.49         20.18         1.75 o                         
   1  10   7          0.39          1.26         0.74 o                         
   2  10   7          0.02          0.70         0.93 o                         
   3  10   7          0.40          0.74         0.76 o                         
   4  10   7          0.34          0.34         0.20 o                         
  -5  11   7          0.11          0.19         0.25 o                         
  -4  11   7          0.00          0.10         0.25 o                         
  -3  11   7          2.20          2.26         0.30 o                         
  -2  11   7          1.09          1.44         0.24 o                         
  -1  11   7          2.76          2.62         0.32 o                         
   0  11   7         14.59         15.68         2.19 o                         
   1  11   7          3.90          2.83         0.86 o                         
   2  11   7          0.18          0.33         0.95 o                         
   3  11   7          0.03          0.39         0.82 o                         
   4  11   7          0.13          0.43         0.23 o                         
  -5  12   7          0.50          0.51         0.23 o                         
  -4  12   7          0.06          0.33         0.25 o                         
  -3  12   7          0.17          0.36         0.27 o                         
  -2  12   7          0.12          0.17         0.27 o                         
  -1  12   7          3.22          2.75         0.74 o                         
   0  12   7          9.17          7.20         1.06 o                         
   1  12   7          0.52          1.07         0.82 o                         
   2  12   7          1.66          1.50         1.43 o                         
   3  12   7          3.26          1.78         0.96 o                         
   4  12   7          0.41          0.36         0.26 o                         
  -5  13   7          1.52          1.02         0.23 o                         
  -4  13   7          0.07          0.16         0.25 o                         
  -3  13   7          0.15          0.98         0.27 o                         
  -2  13   7          2.18          1.98         0.28 o                         
  -1  13   7          0.97          1.20         0.28 o                         
   0  13   7          5.25          5.16         1.48 o                         
   1  13   7          0.12          0.45         0.82 o                         
   2  13   7          0.56          0.22         1.62 o                         
   3  13   7          3.86          2.99         1.03 o                         
   4  13   7          0.01         -0.03         0.30 o                         
  -5  14   7          0.70          0.49         0.23 o                         
  -4  14   7          0.10          0.08         0.25 o                         
  -3  14   7          0.06          0.22         0.25 o                         
  -2  14   7          1.09          1.21         0.27 o                         
  -1  14   7          0.56          1.96         1.18 o                         
   0  14   7          0.01          0.13         0.41 o                         
   1  14   7          2.07          2.39         0.81 o                         
   2  14   7          1.30          0.66         1.87 o                         
   3  14   7          5.82          4.72         2.25 o                         
   4  14   7          0.34          0.30         0.34 o                         
  -5  15   7          0.69          0.54         0.21 o                         
  -4  15   7          0.24          0.21         0.24 o                         
  -3  15   7          0.13          0.05         0.24 o                         
  -2  15   7          0.43          0.45         0.26 o                         
  -1  15   7          0.37          0.58         0.26 o                         
   0  15   7          4.20          3.72         0.61 o                         
   1  15   7          2.25          1.63         0.78 o                         
   2  15   7          1.88          0.96         2.15 o                         
   3  15   7          1.15          0.47         1.35 o                         
   4  15   7          0.13         -0.05         0.48 o                         
  -4  16   7          0.00          0.11         0.23 o                         
  -3  16   7          1.34          1.07         0.25 o                         
  -2  16   7          0.39          0.33         0.25 o                         
  -1  16   7          0.75          0.52         0.26 o                         
   0  16   7          0.20          1.96         0.68 o                         
   1  16   7          0.01          0.29         0.68 o                         
   2  16   7          0.03         -0.09         1.57 o                         
   3  16   7          0.04          0.31         1.16 o                         
   4  16   7          0.67          0.23         0.71 o                         
  -4  17   7          0.14          0.18         0.23 o                         
  -3  17   7          0.23          0.51         0.23 o                         
  -2  17   7          3.04          2.75         0.30 o                         
  -1  17   7          0.61          0.98         0.26 o                         
   0  17   7          1.72          1.47         0.43 o                         
   1  17   7          1.99          1.11         0.66 o                         
   2  17   7          0.40          0.15         1.37 o                         
   3  17   7          0.06         -0.01         0.97 o                         
   4  17   7          0.00         -0.03         0.85 o                         
  -4  18   7          0.08          0.14         0.22 o                         
  -3  18   7          0.00          0.24         0.22 o                         
  -2  18   7          0.21          0.32         0.24 o                         
  -1  18   7          0.07          0.18         0.25 o                         
   0  18   7          0.00          0.59         0.40 o                         
   1  18   7          2.55          1.93         0.64 o                         
   2  18   7          0.02          1.13         1.20 o                         
   3  18   7          0.02          0.22         1.03 o                         
  -4  19   7          0.04          0.06         0.22 o                         
  -3  19   7          0.59          0.55         0.23 o                         
  -2  19   7          4.33          3.76         0.30 o                         
  -1  19   7          3.22          2.99         0.30 o                         
   0  19   7          1.82          1.74         0.41 o                         
   1  19   7          0.04          0.20         0.61 o                         
   2  19   7          0.19          0.11         1.12 o                         
   3  19   7          0.01          0.07         0.96 o                         
  -4  20   7          0.03          0.07         0.22 o                         
  -3  20   7          0.00          0.07         0.21 o                         
  -2  20   7          0.04          0.14         0.23 o                         
  -1  20   7          0.36          0.32         0.25 o                         
   0  20   7          0.48          0.45         0.39 o                         
   1  20   7          0.48          0.40         0.60 o                         
   2  20   7          0.57          0.34         1.18 o                         
   3  20   7          0.16          0.35         1.10 o                         
  -4  21   7          0.05          0.13         0.26 o                         
  -3  21   7          0.00          0.07         0.21 o                         
  -2  21   7          1.34          1.43         1.74 o                         
  -1  21   7          0.66          0.64         0.25 o                         
   0  21   7          0.17          0.58         0.38 o                         
   1  21   7          0.42          0.23         0.59 o                         
   2  21   7          0.03         -0.02         1.04 o                         
   3  21   7          0.01          0.09         0.73 o                         
  -3  22   7          0.02          0.10         0.20 o                         
  -2  22   7          0.38          0.37         0.21 o                         
  -1  22   7          2.12          1.66         0.25 o                         
   0  22   7          0.16          0.74         0.38 o                         
   1  22   7          0.42          0.45         0.59 o                         
   2  22   7          0.00          0.39         1.01 o                         
   3  22   7          0.01          0.09         0.71 o                         
  -3  23   7          0.03          0.22         0.20 o                         
  -2  23   7          0.33          0.35         0.21 o                         
  -1  23   7          1.70          1.75         0.24 o                         
   0  23   7          0.29          0.47         0.37 o                         
   1  23   7          0.02          0.31         0.58 o                         
   2  23   7          0.71          0.51         1.03 o                         
  -3  24   7          0.04          0.04         0.19 o                         
  -2  24   7          0.01          0.18         0.88 o                         
  -1  24   7          0.01          0.20         0.21 o                         
   0  24   7          0.70          1.53         0.37 o                         
   1  24   7          0.11          0.28         0.33 o                         
   2  24   7          0.13          0.25         1.09 o                         
  -3  25   7          0.50          0.38         0.18 o                         
  -2  25   7          0.04          0.20         1.16 o                         
  -1  25   7          2.41          2.57         0.40 o                         
   0  25   7          0.00          0.56         0.34 o                         
   1  25   7          0.02          0.23         0.32 o                         
   2  25   7          0.11          0.07         1.11 o                         
  -2  26   7          0.04          0.12         1.17 o                         
  -1  26   7          0.00          0.17         0.20 o                         
   0  26   7          0.59          0.23         0.34 o                         
   1  26   7          0.17          0.11         0.31 o                         
  -2  27   7          1.05          1.12         0.65 o                         
  -1  27   7          2.45          2.43         0.25 o                         
   0  27   7          0.35          0.43         0.34 o                         
   1  27   7          0.05          0.30         0.30 o                         
  -1  28   7          0.17          0.12         0.18 o                         
   0  28   7          0.62          0.61         0.33 o                         
  -4   0   8          0.06          0.15         0.38 o                         
  -2   0   8          1.06          1.87         0.34 o                         
   0   0   8         12.13         15.97         1.25 o                         
   2   0   8          0.84          1.90         0.85 o                         
   4   0   8          0.04          0.51         0.75 o                         
  -5   1   8          0.00          0.08         0.23 o                         
  -4   1   8          0.12          0.11         0.26 o                         
  -3   1   8          0.28          0.53         0.25 o                         
  -2   1   8          5.76          6.03         0.62 o                         
  -1   1   8          2.92          2.69         0.36 o                         
   0   1   8        101.57        109.94         3.20 o                         
   1   1   8          2.64          2.07         0.41 o                         
   2   1   8          1.28          1.53         0.55 o                         
   3   1   8          0.07          0.23         0.68 o                         
   4   1   8          0.01          0.11         0.55 o                         
  -5   2   8          0.14          0.18         0.22 o                         
  -4   2   8          0.09          0.20         0.26 o                         
  -3   2   8         10.09          9.68         0.39 o                         
  -2   2   8          7.55          6.43         0.45 o                         
  -1   2   8          7.28          7.69         0.84 o                         
   0   2   8          4.73          4.98         0.39 o                         
   1   2   8          0.61          1.24         0.48 o                         
   2   2   8          2.13          2.08         0.47 o                         
   3   2   8          0.00          0.28         0.67 o                         
   4   2   8          0.26          0.66         0.58 o                         
  -5   3   8          0.37          0.30         0.23 o                         
  -4   3   8          0.35          0.40         0.27 o                         
  -3   3   8          0.57          0.79         0.26 o                         
  -2   3   8          3.97          4.68         0.31 o                         
  -1   3   8         13.97         12.06         3.06 o                         
   0   3   8          0.05          0.37         0.32 o                         
   1   3   8          8.33          6.31         0.60 o                         
   2   3   8          3.50          3.66         0.50 o                         
   3   3   8          0.95          1.01         0.62 o                         
   4   3   8          0.10          0.17         0.19 o                         
  -5   4   8          1.75          1.64         0.24 o                         
  -4   4   8          0.00          0.11         0.27 o                         
  -3   4   8          0.97          1.01         0.26 o                         
  -2   4   8          0.34          0.75         0.23 o                         
  -1   4   8          0.43          1.25         1.42 o                         
   0   4   8         19.42         24.54         0.84 o                         
   1   4   8          1.04          0.93         0.47 o                         
   2   4   8          0.29          0.99         0.46 o                         
   3   4   8          0.59          0.39         0.34 o                         
   4   4   8          0.00          0.06         0.23 o                         
  -5   5   8          0.01          0.07         0.23 o                         
  -4   5   8          0.02          0.09         0.27 o                         
  -3   5   8          2.08          1.74         0.28 o                         
  -2   5   8          0.29          0.89         0.26 o                         
  -1   5   8          3.44          3.75         0.76 o                         
   0   5   8          3.09          4.64         0.64 o                         
   1   5   8          0.89          0.90         0.47 o                         
   2   5   8          0.06          0.37         0.46 o                         
   3   5   8          0.28          1.00         0.35 o                         
   4   5   8          0.31          0.17         0.64 o                         
  -5   6   8          0.63          0.59         0.24 o                         
  -4   6   8          0.59          0.99         0.27 o                         
  -3   6   8          0.58          0.43         0.26 o                         
  -2   6   8          0.99          0.64         0.22 o                         
  -1   6   8         13.64         12.82         0.67 o                         
   0   6   8          1.64          5.28         1.05 o                         
   1   6   8          5.14          4.01         0.55 o                         
   2   6   8          0.05          0.14         0.47 o                         
   3   6   8          0.21          0.01         0.33 o                         
   4   6   8          0.22          0.24         0.68 o                         
  -5   7   8          0.42          0.33         0.24 o                         
  -4   7   8          0.01          0.70         0.27 o                         
  -3   7   8          0.10          0.24         0.28 o                         
  -2   7   8          0.37          1.19         0.31 o                         
  -1   7   8          7.54          6.75         0.46 o                         
   0   7   8         23.77         27.01         1.86 o                         
   1   7   8          0.00          0.17         0.52 o                         
   2   7   8          0.31          0.74         0.51 o                         
   3   7   8          0.08         -0.08         0.41 o                         
   4   7   8          0.22          0.22         0.60 o                         
  -5   8   8          0.72          0.67         0.23 o                         
  -4   8   8          0.15          0.75         0.28 o                         
  -3   8   8          0.01          0.42         0.29 o                         
  -2   8   8          0.65          0.50         0.29 o                         
  -1   8   8         12.61         13.06         0.89 o                         
   0   8   8          0.03          0.45         0.43 o                         
   1   8   8          2.63          2.60         0.58 o                         
   2   8   8          0.07          0.23         0.61 o                         
   3   8   8          0.11          0.27         0.57 o                         
   4   8   8          0.02          0.17         0.19 o                         
  -5   9   8          0.26          0.07         0.22 o                         
  -4   9   8          1.46          1.35         0.28 o                         
  -3   9   8          0.02          0.03         0.29 o                         
  -2   9   8          0.57          0.83         0.29 o                         
  -1   9   8         13.20         18.25         2.05 o                         
   0   9   8          5.23          4.60         0.47 o                         
   1   9   8          7.05          7.68         0.73 o                         
   2   9   8          0.81          1.37         0.75 o                         
   3   9   8          0.00          0.45         0.81 o                         
   4   9   8          0.04          0.46         0.15 o                         
  -5  10   8          0.30          0.24         0.24 o                         
  -4  10   8          0.32          0.51         0.27 o                         
  -3  10   8          0.01          0.26         0.28 o                         
  -2  10   8          0.22          1.36         0.42 o                         
  -1  10   8          1.37          2.55         0.70 o                         
   0  10   8          3.25          2.97         0.45 o                         
   1  10   8          2.96          3.74         0.74 o                         
   2  10   8          0.01          0.52         0.80 o                         
   3  10   8          0.03          0.51         0.57 o                         
   4  10   8          0.04          0.29         0.17 o                         
  -5  11   8          0.11          0.19         0.23 o                         
  -4  11   8          0.06          0.20         0.26 o                         
  -3  11   8          0.02          0.12         0.28 o                         
  -2  11   8          3.10          3.01         0.30 o                         
  -1  11   8          1.00          1.93         1.14 o                         
   0  11   8          2.82          3.47         0.47 o                         
   1  11   8          5.49          6.28         0.98 o                         
   2  11   8          0.58          0.88         0.78 o                         
   3  11   8          0.02          0.74         0.80 o                         
   4  11   8          0.03          0.34         0.18 o                         
  -5  12   8          0.38          0.26         0.22 o                         
  -4  12   8          2.64          2.10         0.28 o                         
  -3  12   8          0.15          0.31         0.28 o                         
  -2  12   8          0.03          0.34         0.28 o                         
  -1  12   8          0.20          0.60         0.30 o                         
   0  12   8          0.83          1.50         0.44 o                         
   1  12   8          8.37          6.16         0.94 o                         
   2  12   8          0.36         -0.12         1.01 o                         
   3  12   8          0.67          0.52         0.85 o                         
   4  12   8          0.30          0.45         0.19 o                         
  -5  13   8          0.01          0.07         0.22 o                         
  -4  13   8          1.33          1.08         0.28 o                         
  -3  13   8          0.02          0.27         0.27 o                         
  -2  13   8          0.39          0.53         0.28 o                         
  -1  13   8          2.97          3.49         0.35 o                         
   0  13   8          0.43          3.08         0.57 o                         
   1  13   8          0.45          0.42         0.84 o                         
   2  13   8          0.04          0.13         1.08 o                         
   3  13   8          0.10          0.28         0.75 o                         
   4  13   8          1.72          0.82         0.45 o                         
  -4  14   8          4.21          2.96         0.30 o                         
  -3  14   8          0.00          0.24         0.26 o                         
  -2  14   8          0.15          0.37         0.29 o                         
  -1  14   8          0.81          1.12         0.29 o                         
   0  14   8          0.15          2.15         0.78 o                         
   1  14   8          0.00          0.35         0.77 o                         
   2  14   8          0.52          0.30         0.99 o                         
   3  14   8          0.06          0.13         1.88 o                         
   4  14   8          0.48          0.22         0.20 o                         
  -4  15   8          0.72          0.94         0.25 o                         
  -3  15   8          0.73          0.60         0.26 o                         
  -2  15   8          0.00          0.76         0.29 o                         
  -1  15   8          0.28          0.70         0.29 o                         
   0  15   8          0.04          0.81         1.48 o                         
   1  15   8          1.30          1.14         0.75 o                         
   2  15   8          0.60          0.26         1.13 o                         
   3  15   8          0.54          0.48         1.31 o                         
   4  15   8          0.47          0.27         0.45 o                         
  -4  16   8          0.07          0.13         0.24 o                         
  -3  16   8          0.09          0.08         0.25 o                         
  -2  16   8          2.91          2.20         0.31 o                         
  -1  16   8          0.01          0.11         0.28 o                         
   0  16   8          0.38          0.25         0.44 o                         
   1  16   8          0.07          0.16         0.69 o                         
   2  16   8          0.24          0.40         1.33 o                         
   3  16   8          0.03          0.59         2.06 o                         
  -4  17   8          0.11          0.08         0.22 o                         
  -3  17   8          0.17          0.16         0.24 o                         
  -2  17   8          0.07          0.41         0.28 o                         
  -1  17   8          2.72          2.80         0.32 o                         
   0  17   8          0.59          1.02         0.54 o                         
   1  17   8          1.12          0.89         0.65 o                         
   2  17   8          1.03          1.00         1.83 o                         
   3  17   8          0.10          0.29         3.51 o                         
  -4  18   8          0.21          0.20         0.22 o                         
  -3  18   8          0.11          0.24         0.24 o                         
  -2  18   8          0.06          0.37         0.27 o                         
  -1  18   8          1.60          1.61         0.29 o                         
   0  18   8          0.01          0.97         0.46 o                         
   1  18   8          0.33          0.19         0.61 o                         
   2  18   8          0.40          0.29         2.02 o                         
   3  18   8          0.01          0.89         2.00 o                         
  -4  19   8          0.00         -0.05         0.21 o                         
  -3  19   8          0.08          0.15         0.23 o                         
  -2  19   8          0.61          0.59         0.62 o                         
  -1  19   8          2.21          2.05         0.30 o                         
   0  19   8          1.93          1.70         0.43 o                         
   1  19   8          1.04          1.35         0.58 o                         
   2  19   8          0.00          0.32         1.75 o                         
   3  19   8          0.00          0.12         1.71 o                         
  -4  20   8          0.16          0.22         0.25 o                         
  -3  20   8          0.08          0.15         0.23 o                         
  -2  20   8          0.01          0.17         0.25 o                         
  -1  20   8          0.15          0.26         0.26 o                         
   0  20   8          1.35          0.89         0.40 o                         
   1  20   8          0.17          0.16         0.56 o                         
   2  20   8          0.06          0.18         1.21 o                         
   3  20   8          0.15          0.18         1.32 o                         
  -3  21   8          0.12          0.15         0.22 o                         
  -2  21   8          0.00          0.19         0.85 o                         
  -1  21   8          0.84          0.88         0.26 o                         
   0  21   8          0.70          0.71         0.38 o                         
   1  21   8          0.03          0.05         0.38 o                         
   2  21   8          0.15          0.23         1.22 o                         
  -3  22   8          0.00          0.26         0.22 o                         
  -2  22   8          0.00          0.09         0.88 o                         
  -1  22   8          0.52          0.60         0.25 o                         
   0  22   8          1.83          2.84         0.43 o                         
   1  22   8          0.09          0.02         0.38 o                         
   2  22   8          0.35          0.49         1.12 o                         
  -3  23   8          0.24          0.37         0.22 o                         
  -2  23   8          0.04          0.20         0.81 o                         
  -1  23   8          0.43          0.44         0.24 o                         
   0  23   8          0.54          1.31         0.36 o                         
   1  23   8          0.06          0.13         0.38 o                         
   2  23   8          0.01         -0.06         1.00 o                         
  -2  24   8          0.18          0.12         1.59 o                         
  -1  24   8          0.05          0.36         0.23 o                         
   0  24   8          0.00          0.31         0.34 o                         
   1  24   8          0.53          0.45         0.39 o                         
   2  24   8          0.03          0.01         0.98 o                         
  -2  25   8          0.39          0.31         0.21 o                         
  -1  25   8          0.02          0.17         0.23 o                         
   0  25   8          1.51          1.50         0.35 o                         
   1  25   8          0.04          0.14         0.36 o                         
  -2  26   8          0.00          0.11         1.52 o                         
  -1  26   8          0.22          0.15         0.21 o                         
   0  26   8          0.41          0.56         0.31 o                         
   1  26   8          0.48          0.26         0.37 o                         
  -1  27   8          0.66          0.47         0.21 o                         
   0  27   8          1.91          1.76         0.32 o                         
  -5   0   9          0.01          0.05         0.33 o                         
  -3   0   9          0.06          0.21         0.35 o                         
  -1   0   9          1.05          1.85         0.83 o                         
   1   0   9         26.19         25.17         2.38 o                         
   3   0   9          0.00          0.56         1.03 o                         
  -5   1   9          0.01         -0.03         0.25 o                         
  -4   1   9          0.01          0.17         0.27 o                         
  -3   1   9          0.20          1.56         0.36 o                         
  -2   1   9          0.30          0.56         0.24 o                         
  -1   1   9          1.02          3.64         3.67 o                         
   0   1   9          0.41          0.88         0.33 o                         
   1   1   9         22.39         23.16         0.95 o                         
   2   1   9          1.44          1.65         0.59 o                         
   3   1   9          0.30          0.72         0.70 o                         
   4   1   9          0.01          0.12         0.67 o                         
  -5   2   9          0.08          0.13         0.25 o                         
  -4   2   9          0.44          0.29         0.28 o                         
  -3   2   9          0.56          1.37         0.26 o                         
  -2   2   9         14.06         13.27         0.51 o                         
  -1   2   9         11.06         10.62         1.54 o                         
   0   2   9          5.81          5.78         0.39 o                         
   1   2   9          6.10          7.76         0.68 o                         
   2   2   9          0.31          0.37         0.47 o                         
   3   2   9          0.92          0.74         0.67 o                         
   4   2   9          0.00          0.16         0.70 o                         
  -5   3   9          0.02          0.08         0.24 o                         
  -4   3   9          0.12          0.26         0.27 o                         
  -3   3   9          0.27          0.62         0.26 o                         
  -2   3   9          0.16          0.41         0.28 o                         
  -1   3   9          0.51          2.30         3.16 o                         
   0   3   9          4.24          3.48         0.37 o                         
   1   3   9          0.01          0.49         0.50 o                         
   2   3   9          2.25          1.79         0.48 o                         
   3   3   9          0.36          1.00         0.58 o                         
   4   3   9          0.23          0.23         0.61 o                         
  -5   4   9          0.01          0.06         0.23 o                         
  -4   4   9          3.96          4.47         0.34 o                         
  -3   4   9          0.12          1.51         0.29 o                         
  -2   4   9          3.74          3.34         0.27 o                         
  -1   4   9          1.91          1.67         0.47 o                         
   0   4   9          0.01          2.26         0.41 o                         
   1   4   9          9.93          8.62         0.88 o                         
   2   4   9          0.47          0.78         0.50 o                         
   3   4   9          0.00         -0.06         0.29 o                         
   4   4   9          0.04         -0.03         0.68 o                         
  -5   5   9          0.11          0.20         0.24 o                         
  -4   5   9          1.40          1.42         0.29 o                         
  -3   5   9          0.00          0.41         0.27 o                         
  -2   5   9          2.06          1.64         0.31 o                         
  -1   5   9          0.48          0.25         0.33 o                         
   0   5   9          0.03          2.10         0.37 o                         
   1   5   9          0.12          0.88         0.50 o                         
   2   5   9          0.13          0.41         0.50 o                         
   3   5   9          0.03          0.24         0.39 o                         
   4   5   9          0.02          0.00         0.79 o                         
  -5   6   9          0.28          0.32         0.24 o                         
  -4   6   9          1.53          1.45         0.29 o                         
  -3   6   9          1.27          1.29         0.26 o                         
  -2   6   9          0.11          0.74         0.27 o                         
  -1   6   9          0.71          0.93         0.84 o                         
   0   6   9          5.43          4.93         0.41 o                         
   1   6   9          1.93          3.74         0.74 o                         
   2   6   9          2.09          1.60         0.54 o                         
   3   6   9          0.00         -0.01         0.41 o                         
   4   6   9          0.07          0.22         0.85 o                         
  -5   7   9          0.15          0.13         0.23 o                         
  -4   7   9          1.03          0.74         0.28 o                         
  -3   7   9          0.21          0.18         0.25 o                         
  -2   7   9          0.51          1.11         0.38 o                         
  -1   7   9          0.95          1.33         1.11 o                         
   0   7   9          3.34          2.86         0.41 o                         
   1   7   9          6.17          6.88         0.68 o                         
   2   7   9          0.02          0.31         0.53 o                         
   3   7   9          0.04          0.18         0.49 o                         
   4   7   9          0.01          0.19         0.89 o                         
  -5   8   9          0.00          0.07         0.23 o                         
  -4   8   9          0.58          0.76         0.29 o                         
  -3   8   9          0.02          0.29         0.23 o                         
  -2   8   9          0.04          0.29         0.28 o                         
  -1   8   9          1.14          1.39         0.49 o                         
   0   8   9         11.96         10.20         1.14 o                         
   1   8   9          0.36          0.62         0.57 o                         
   2   8   9          1.78          2.14         0.59 o                         
   3   8   9          0.00          0.17         0.57 o                         
   4   8   9          0.01          0.18         0.20 o                         
  -5   9   9          0.31          0.30         0.23 o                         
  -4   9   9          0.88          0.78         0.29 o                         
  -3   9   9          4.51          3.76         0.33 o                         
  -2   9   9          0.03          0.07         0.32 o                         
  -1   9   9          0.19          0.57         0.85 o                         
   0   9   9          1.84          1.52         0.42 o                         
   1   9   9          0.69          1.05         0.57 o                         
   2   9   9          2.32          3.44         0.73 o                         
   3   9   9          0.31          0.10         0.48 o                         
   4   9   9          0.01          0.19         0.18 o                         
  -5  10   9          0.00          0.01         0.23 o                         
  -4  10   9          0.50          0.62         0.29 o                         
  -3  10   9          0.25          0.46         0.30 o                         
  -2  10   9          0.04          0.39         0.31 o                         
  -1  10   9          0.87          1.40         0.59 o                         
   0  10   9          2.24          3.05         0.45 o                         
   1  10   9          3.38          2.91         0.65 o                         
   2  10   9          0.04          0.89         0.83 o                         
   3  10   9          0.08          0.25         0.56 o                         
   4  10   9          0.01          0.16         0.15 o                         
  -5  11   9          0.13          0.08         0.22 o                         
  -4  11   9          0.86          1.12         0.29 o                         
  -3  11   9          0.00          0.43         0.29 o                         
  -2  11   9          0.06          0.12         0.31 o                         
  -1  11   9          1.57          2.38         1.03 o                         
   0  11   9          0.15          0.52         0.43 o                         
   1  11   9          0.85          0.64         0.69 o                         
   2  11   9          0.95          1.34         0.93 o                         
   3  11   9          0.02          0.19         0.74 o                         
   4  11   9          0.00          0.09         0.13 o                         
  -4  12   9          0.49          0.55         0.28 o                         
  -3  12   9          5.75          4.28         0.66 o                         
  -2  12   9          0.02          0.92         0.30 o                         
  -1  12   9          0.65          1.00         0.62 o                         
   0  12   9          0.90          2.36         0.57 o                         
   1  12   9          0.05          0.17         0.81 o                         
   2  12   9          3.34          1.84         0.92 o                         
   3  12   9          0.09          0.31         0.68 o                         
  -4  13   9          0.06          0.08         0.26 o                         
  -3  13   9          0.01         -0.02         0.26 o                         
  -2  13   9          0.03          0.18         0.29 o                         
  -1  13   9          0.32          0.27         0.31 o                         
   0  13   9          1.87          2.30         0.46 o                         
   1  13   9          0.16          0.15         0.81 o                         
   2  13   9          0.03          0.07         0.75 o                         
   3  13   9          0.01          0.04         0.56 o                         
  -4  14   9          0.87          0.76         0.26 o                         
  -3  14   9         10.48         10.94         0.55 o                         
  -2  14   9          0.15          0.26         0.30 o                         
  -1  14   9          0.23          0.11         0.30 o                         
   0  14   9          0.27          1.10         0.44 o                         
   1  14   9          0.04          0.09         0.82 o                         
   2  14   9          0.00          0.16         0.95 o                         
   3  14   9          0.13          0.22         0.54 o                         
  -4  15   9          0.23          0.21         0.25 o                         
  -3  15   9          0.08          0.16         0.26 o                         
  -2  15   9          0.76          0.56         0.29 o                         
  -1  15   9          0.24          0.48         0.30 o                         
   0  15   9          0.06          1.18         0.48 o                         
   1  15   9          0.02          0.08         0.81 o                         
   2  15   9          0.20          0.03         1.16 o                         
   3  15   9          0.09          0.13         0.50 o                         
  -4  16   9          1.12          0.92         0.25 o                         
  -3  16   9          0.26          0.33         0.26 o                         
  -2  16   9          0.62          0.74         0.29 o                         
  -1  16   9          2.94          2.76         0.34 o                         
   0  16   9          0.11          1.16         1.07 o                         
   1  16   9          0.05          0.68         0.52 o                         
   2  16   9          0.20         -0.15         1.00 o                         
   3  16   9          0.18          0.21         0.53 o                         
  -4  17   9          0.01          0.06         0.24 o                         
  -3  17   9          0.40          0.36         0.26 o                         
  -2  17   9          0.08          0.12         1.51 o                         
  -1  17   9          0.04          0.84         0.30 o                         
   0  17   9          1.13          1.18         0.45 o                         
   1  17   9          0.29          0.49         0.48 o                         
   2  17   9          0.27          0.49         0.83 o                         
   3  17   9          0.24         -0.41         4.08 o                         
  -4  18   9          0.02          0.05         0.27 o                         
  -3  18   9          0.26          0.18         0.26 o                         
  -2  18   9          0.08          0.24         0.28 o                         
  -1  18   9          0.18          0.51         0.29 o                         
   0  18   9          1.92          2.09         0.52 o                         
   1  18   9          0.00          0.25         0.47 o                         
   2  18   9          0.51          0.14         0.80 o                         
   3  18   9          0.01          0.36         1.04 o                         
  -3  19   9          0.00          0.13         0.25 o                         
  -2  19   9          0.06          0.09         1.11 o                         
  -1  19   9          0.40          0.80         0.29 o                         
   0  19   9          0.38          0.36         0.41 o                         
   1  19   9          0.56          0.35         0.44 o                         
   2  19   9          0.29          0.32         0.73 o                         
  -3  20   9          0.34          0.34         0.24 o                         
  -2  20   9          0.12          0.09         0.89 o                         
  -1  20   9          0.03          0.14         0.26 o                         
   0  20   9          0.11          0.16         0.51 o                         
   1  20   9          1.52          0.64         0.43 o                         
   2  20   9          0.04         -0.04         0.61 o                         
  -3  21   9          0.00          0.06         0.23 o                         
  -2  21   9          0.16          0.14         0.26 o                         
  -1  21   9          0.01          0.40         0.26 o                         
   0  21   9          0.35          0.37         2.48 o                         
   1  21   9          0.33          0.30         0.40 o                         
   2  21   9          0.00          0.03         0.54 o                         
  -3  22   9          0.01          0.06         0.23 o                         
  -2  22   9          0.10          0.21         0.63 o                         
  -1  22   9          0.00          0.05         0.25 o                         
   0  22   9          0.33          0.46         0.36 o                         
   1  22   9          0.83          0.51         0.38 o                         
   2  22   9          0.05         -0.01         0.91 o                         
  -2  23   9          0.16          0.23         1.70 o                         
  -1  23   9          0.07          0.23         0.24 o                         
   0  23   9          0.37          0.33         0.34 o                         
   1  23   9          0.04          0.11         0.35 o                         
  -2  24   9          0.97          0.78         0.67 o                         
  -1  24   9          0.27          0.27         0.23 o                         
   0  24   9          0.06          0.73         0.36 o                         
   1  24   9          0.00          0.17         0.33 o                         
  -1  25   9          0.15          0.21         0.22 o                         
   0  25   9          0.02          0.32         0.34 o                         
  -4   0  10          0.03          0.04         0.38 o                         
  -2   0  10          0.11          0.40         0.38 o                         
   0   0  10          0.17          0.38         0.41 o                         
   2   0  10         14.26         13.74         1.22 o                         
   4   0  10          0.05          0.20         1.05 o                         
  -5   1  10          0.31          0.38         0.26 o                         
  -4   1  10          0.06          0.19         0.27 o                         
  -3   1  10          0.16          0.20         0.26 o                         
  -2   1  10          0.20          0.84         0.24 o                         
  -1   1  10          2.02          4.77        11.85 o                         
   0   1  10          0.00          1.75         0.36 o                         
   1   1  10          0.01          0.15         0.46 o                         
   2   1  10          1.73          4.95         1.02 o                         
   3   1  10          0.29          0.58         0.74 o                         
   4   1  10          0.03          0.28         0.71 o                         
  -5   2  10          0.05          0.16         0.26 o                         
  -4   2  10          0.09          0.21         0.27 o                         
  -3   2  10          0.61          0.53         0.26 o                         
  -2   2  10          1.34          0.83         0.27 o                         
  -1   2  10          7.63          7.29         2.21 o                         
   0   2  10          5.71          5.08         0.39 o                         
   1   2  10          2.21          1.81         0.54 o                         
   2   2  10          2.94          3.64         0.57 o                         
   3   2  10          0.66          0.75         0.67 o                         
   4   2  10          0.25          0.32         0.69 o                         
  -5   3  10          0.21          0.18         0.26 o                         
  -4   3  10          0.19          0.19         0.27 o                         
  -3   3  10          0.06          0.35         0.27 o                         
  -2   3  10          0.00          0.14         0.29 o                         
  -1   3  10          2.75          2.72         0.44 o                         
   0   3  10          0.37          0.85         0.35 o                         
   1   3  10          0.69          0.23         0.52 o                         
   2   3  10          0.04          0.34         0.49 o                         
   3   3  10          0.30          0.25         0.55 o                         
   4   3  10          0.01         -0.02         0.70 o                         
  -5   4  10          0.01          0.05         0.26 o                         
  -4   4  10          0.00          0.05         0.28 o                         
  -3   4  10          4.01          4.84         0.34 o                         
  -2   4  10          0.28          1.02         0.31 o                         
  -1   4  10          4.37          3.78         2.06 o                         
   0   4  10          1.90          1.29         0.36 o                         
   1   4  10          0.08          0.45         0.50 o                         
   2   4  10          2.86          2.30         0.55 o                         
   3   4  10          0.17          0.32         0.47 o                         
   4   4  10          0.00         -0.01         0.78 o                         
  -5   5  10          0.06          0.06         0.26 o                         
  -4   5  10          0.21          0.21         0.27 o                         
  -3   5  10          6.69          6.70         0.38 o                         
  -2   5  10          0.00          0.17         0.31 o                         
  -1   5  10          0.50          0.70         0.28 o                         
   0   5  10          0.15          0.79         0.34 o                         
   1   5  10          0.14          0.24         0.51 o                         
   2   5  10          0.03          0.18         0.52 o                         
   3   5  10          0.00          0.10         0.47 o                         
   4   5  10          0.01          0.01         0.93 o                         
  -5   6  10          0.04          0.07         0.25 o                         
  -4   6  10          0.39          0.48         0.28 o                         
  -3   6  10          1.49          2.29         0.28 o                         
  -2   6  10          1.33          1.51         0.25 o                         
  -1   6  10          0.03          0.58         0.61 o                         
   0   6  10          0.11          1.65         0.37 o                         
   1   6  10          0.85          1.23         0.55 o                         
   2   6  10          1.08          1.17         0.56 o                         
   3   6  10          0.59          0.53         0.46 o                         
   4   6  10          0.00          0.31         0.33 o                         
  -5   7  10          0.01          0.06         0.24 o                         
  -4   7  10          0.40          0.41         0.27 o                         
  -3   7  10          1.36          1.94         0.26 o                         
  -2   7  10          1.10          0.87         0.24 o                         
  -1   7  10          0.76          0.66         1.01 o                         
   0   7  10          1.37          1.43         0.38 o                         
   1   7  10          0.67          0.68         0.58 o                         
   2   7  10          0.76          1.14         0.58 o                         
   3   7  10          0.01          0.23         0.49 o                         
  -4   8  10          0.01          0.09         0.28 o                         
  -3   8  10          0.03          1.36         0.29 o                         
  -2   8  10          0.12          0.12         0.32 o                         
  -1   8  10          0.14          1.06         1.39 o                         
   0   8  10          0.59          1.29         0.39 o                         
   1   8  10          4.83          5.39         0.68 o                         
   2   8  10          0.38          0.36         0.59 o                         
   3   8  10          0.76          0.67         0.55 o                         
  -4   9  10          0.57          0.62         0.29 o                         
  -3   9  10          1.54          1.42         0.33 o                         
  -2   9  10          7.40          6.83         0.49 o                         
  -1   9  10          0.03          0.28         0.32 o                         
   0   9  10          0.03          0.60         0.40 o                         
   1   9  10          0.00          0.26         0.58 o                         
   2   9  10          0.01          0.21         0.62 o                         
   3   9  10          0.35          0.97         0.62 o                         
  -4  10  10          0.02          0.25         0.29 o                         
  -3  10  10          0.49          0.42         0.31 o                         
  -2  10  10          0.01          0.13         0.32 o                         
  -1  10  10          0.07          0.73         0.79 o                         
   0  10  10          0.95          1.00         0.41 o                         
   1  10  10          0.99          1.40         0.51 o                         
   2  10  10          1.37          1.90         0.76 o                         
   3  10  10          0.06          0.25         0.83 o                         
  -4  11  10          0.82          0.51         0.30 o                         
  -3  11  10          2.23          2.49         0.34 o                         
  -2  11  10          0.25          0.38         0.31 o                         
  -1  11  10          0.01          0.18         0.32 o                         
   0  11  10          0.16          0.29         0.42 o                         
   1  11  10          0.02          0.16         0.50 o                         
   2  11  10          0.07          0.19         0.89 o                         
   3  11  10          0.06         -0.01         0.58 o                         
  -4  12  10          0.76          0.85         0.31 o                         
  -3  12  10          0.31          0.47         0.31 o                         
  -2  12  10          5.46          5.78         0.42 o                         
  -1  12  10          0.13          0.21         0.31 o                         
   0  12  10          0.95          1.31         0.43 o                         
   1  12  10          0.79          1.17         0.54 o                         
   2  12  10          0.00         -0.15         1.00 o                         
   3  12  10          0.74          0.26         0.42 o                         
  -4  13  10          0.09          0.26         0.29 o                         
  -3  13  10          0.23          0.09         0.22 o                         
  -2  13  10          2.51          2.10         0.33 o                         
  -1  13  10          0.14          0.13         0.31 o                         
   0  13  10          0.06          0.78         0.43 o                         
   1  13  10          0.60          2.48         0.83 o                         
   2  13  10          0.05          0.15         0.95 o                         
   3  13  10          0.10          0.16         0.63 o                         
  -4  14  10          0.23          0.19         0.28 o                         
  -3  14  10          0.74          0.66         0.24 o                         
  -2  14  10         11.81         12.02         0.68 o                         
  -1  14  10          0.41          0.44         0.32 o                         
   0  14  10          0.18          0.41         0.44 o                         
   1  14  10          0.03          1.73         0.63 o                         
   2  14  10          0.03          0.21         1.01 o                         
   3  14  10          0.01         -0.05         0.92 o                         
  -4  15  10          0.24          0.27         0.26 o                         
  -3  15  10          1.26          1.42         0.28 o                         
  -2  15  10          0.47          0.73         0.64 o                         
  -1  15  10          0.14          0.44         0.31 o                         
   0  15  10          0.64          1.36         0.60 o                         
   1  15  10          0.00          0.91         0.59 o                         
   2  15  10          0.04          0.25         0.74 o                         
   3  15  10          0.01          0.52         1.01 o                         
  -4  16  10          0.25          0.31         0.29 o                         
  -3  16  10          0.79          0.82         0.28 o                         
  -2  16  10          0.37          0.63         1.48 o                         
  -1  16  10          1.20          1.27         0.32 o                         
   0  16  10          1.31          0.91         0.56 o                         
   1  16  10          0.19          0.40         0.56 o                         
   2  16  10          0.00          0.04         0.68 o                         
   3  16  10          0.11          0.09         0.49 o                         
  -3  17  10          0.13          0.19         0.28 o                         
  -2  17  10          0.83          0.67         0.28 o                         
  -1  17  10          0.00          0.14         0.29 o                         
   0  17  10          0.33          0.88         1.28 o                         
   1  17  10          0.22          0.44         0.55 o                         
   2  17  10          0.07          0.09         0.61 o                         
  -3  18  10          0.03          0.21         0.28 o                         
  -2  18  10          0.13          0.21         0.93 o                         
  -1  18  10          0.03          0.18         0.28 o                         
   0  18  10          0.14          0.28         0.42 o                         
   1  18  10          0.97          0.56         0.49 o                         
   2  18  10          0.01          0.27         1.49 o                         
  -3  19  10          1.84          1.64         0.29 o                         
  -2  19  10          0.01          0.12         1.44 o                         
  -1  19  10          0.01          0.14         0.27 o                         
   0  19  10          0.17          0.16         2.47 o                         
   1  19  10          0.00          0.06         0.44 o                         
   2  19  10          0.06         -0.14         0.73 o                         
  -3  20  10          0.22          0.18         0.30 o                         
  -2  20  10          0.33          0.38         0.30 o                         
  -1  20  10          0.10          0.30         0.27 o                         
   0  20  10          0.05          0.29         0.41 o                         
   1  20  10          0.02          0.16         0.42 o                         
   2  20  10          0.85          0.38         0.67 o                         
  -2  21  10          0.10          0.18         0.27 o                         
  -1  21  10          0.08          0.11         0.26 o                         
   0  21  10          0.01          0.29         0.46 o                         
   1  21  10          0.10          0.10         0.37 o                         
  -2  22  10          0.02          0.22         2.64 o                         
  -1  22  10          0.31          0.33         0.26 o                         
   0  22  10          0.00          0.07         0.37 o                         
   1  22  10          0.11          0.17         0.40 o                         
  -2  23  10          0.26          0.32         0.27 o                         
  -1  23  10          0.01          0.15         0.25 o                         
   0  23  10          0.11          0.13         1.45 o                         
  -1  24  10          0.85          0.72         0.24 o                         
   0  24  10          0.18          0.12         0.31 o                         
  -3   0  11          0.06          0.16         0.38 o                         
  -1   0  11          0.22          0.46         1.65 o                         
   1   0  11          0.00          0.57         0.68 o                         
   3   0  11          4.00          4.09         1.31 o                         
  -4   1  11          0.54          0.61         0.28 o                         
  -3   1  11          0.21          0.40         0.27 o                         
  -2   1  11          0.44          0.52         0.22 o                         
  -1   1  11          0.05          1.45         3.36 o                         
   0   1  11          2.03          1.56         0.35 o                         
   1   1  11          0.04          0.40         0.48 o                         
   2   1  11          0.00          0.06         0.64 o                         
   3   1  11          0.00          1.26         0.83 o                         
  -4   2  11          0.18          0.22         0.27 o                         
  -3   2  11          0.00          0.06         0.28 o                         
  -2   2  11          0.30          1.06         0.29 o                         
  -1   2  11          1.38          1.31         2.11 o                         
   0   2  11          1.28          4.38         0.74 o                         
   1   2  11          1.25          1.18         0.52 o                         
   2   2  11          0.57          0.41         0.55 o                         
   3   2  11          0.80          1.47         0.69 o                         
  -4   3  11          0.69          0.53         0.28 o                         
  -3   3  11          0.63          0.63         0.28 o                         
  -2   3  11          0.57          0.65         0.31 o                         
  -1   3  11          0.40          1.31         4.41 o                         
   0   3  11          4.05          2.75         0.38 o                         
   1   3  11          1.06          1.26         0.56 o                         
   2   3  11          0.05          0.09         0.52 o                         
   3   3  11          0.02          0.18         0.55 o                         
  -4   4  11          0.00          0.05         0.28 o                         
  -3   4  11          0.00          0.07         0.28 o                         
  -2   4  11          1.33          1.50         0.33 o                         
  -1   4  11          0.10          0.36         0.76 o                         
   0   4  11          1.89          2.61         0.39 o                         
   1   4  11          0.64          0.81         0.52 o                         
   2   4  11          0.12          0.28         0.54 o                         
   3   4  11          0.52          0.56         0.51 o                         
  -4   5  11          0.18          0.44         0.29 o                         
  -3   5  11          0.25          0.12         0.25 o                         
  -2   5  11         11.17         12.54         0.96 o                         
  -1   5  11          0.04          0.28         0.55 o                         
   0   5  11          0.01          0.40         0.34 o                         
   1   5  11          0.00          0.38         0.51 o                         
   2   5  11          0.06          0.34         0.55 o                         
   3   5  11          0.04          0.21         0.52 o                         
  -4   6  11          0.01          0.12         0.28 o                         
  -3   6  11          0.47          0.22         0.25 o                         
  -2   6  11          0.34          0.42         0.32 o                         
  -1   6  11          0.51          1.07         2.40 o                         
   0   6  11          0.16          0.64         0.35 o                         
   1   6  11          0.01          0.22         0.47 o                         
   2   6  11          0.04          0.17         0.56 o                         
   3   6  11          0.35          0.23         0.50 o                         
  -4   7  11          0.00          0.20         0.25 o                         
  -3   7  11          0.67          0.71         0.27 o                         
  -2   7  11          0.93          0.91         0.33 o                         
  -1   7  11          2.18          3.21         0.35 o                         
   0   7  11          0.50          1.03         0.37 o                         
   1   7  11          0.88          0.49         0.50 o                         
   2   7  11          0.05          0.04         0.60 o                         
   3   7  11          0.02          0.09         0.52 o                         
  -4   8  11          0.98          0.91         0.27 o                         
  -3   8  11          0.05          0.02         0.25 o                         
  -2   8  11          0.43          0.19         0.31 o                         
  -1   8  11          0.50          1.27         1.09 o                         
   0   8  11          0.28          0.82         0.39 o                         
   1   8  11          0.08          0.43         0.51 o                         
   2   8  11          1.04          1.02         0.63 o                         
   3   8  11          0.18          0.10         0.54 o                         
  -4   9  11          0.10          0.10         0.27 o                         
  -3   9  11          0.59          0.57         0.25 o                         
  -2   9  11          1.24          1.18         0.32 o                         
  -1   9  11          6.21          5.36         0.54 o                         
   0   9  11          0.01          1.09         0.40 o                         
   1   9  11          0.01          0.39         0.52 o                         
   2   9  11          0.16          0.61         0.64 o                         
   3   9  11          0.00          0.13         0.60 o                         
  -4  10  11          0.05          0.12         0.29 o                         
  -3  10  11          0.00          0.28         0.32 o                         
  -2  10  11          0.26          0.08         0.31 o                         
  -1  10  11          0.17          0.33         0.34 o                         
   0  10  11          0.05          0.46         0.40 o                         
   1  10  11          0.44          0.35         0.51 o                         
   2  10  11          0.17          0.21         0.67 o                         
   3  10  11          0.28          0.49         0.69 o                         
  -4  11  11          0.80          0.56         0.30 o                         
  -3  11  11          2.00          1.23         0.33 o                         
  -2  11  11          2.79          3.18         0.36 o                         
  -1  11  11          0.56          0.69         0.34 o                         
   0  11  11          0.09          0.32         0.41 o                         
   1  11  11          0.03          0.46         0.53 o                         
   2  11  11          0.10          0.32         0.79 o                         
   3  11  11          0.00         -0.10         0.84 o                         
  -4  12  11          0.21          0.09         0.29 o                         
  -3  12  11          0.30          0.20         0.32 o                         
  -2  12  11          0.10          0.17         0.30 o                         
  -1  12  11          1.87          1.42         0.34 o                         
   0  12  11          0.40          0.44         0.42 o                         
   1  12  11          0.48          0.28         0.49 o                         
   2  12  11          0.31          0.58         0.90 o                         
   3  12  11          0.01          0.14         1.08 o                         
  -4  13  11          0.54          0.43         0.30 o                         
  -3  13  11          0.17          0.19         0.31 o                         
  -2  13  11          0.44          0.26         1.54 o                         
  -1  13  11          7.60          5.30         0.52 o                         
   0  13  11          0.10          0.56         0.41 o                         
   1  13  11          0.01          0.17         0.54 o                         
   2  13  11          0.10          0.39         1.04 o                         
  -3  14  11          0.10          0.21         0.28 o                         
  -2  14  11          0.19          0.27         0.84 o                         
  -1  14  11          5.59          3.93         0.39 o                         
   0  14  11          0.28          0.68         0.44 o                         
   1  14  11          0.06          0.42         0.56 o                         
   2  14  11          0.00         -0.14         0.98 o                         
  -3  15  11          0.63          0.41         0.26 o                         
  -2  15  11          2.03          1.58         0.55 o                         
  -1  15  11          1.96          1.40         0.33 o                         
   0  15  11          0.07          0.36         0.42 o                         
   1  15  11          0.56          0.78         0.58 o                         
   2  15  11          0.01          0.18         1.18 o                         
  -3  16  11          0.09          0.14         0.26 o                         
  -2  16  11          0.12          0.14         0.91 o                         
  -1  16  11          0.26          0.37         0.30 o                         
   0  16  11          0.89          1.20         0.62 o                         
   1  16  11          0.22          0.26         0.55 o                         
   2  16  11          0.11          0.04         1.25 o                         
  -3  17  11          0.07          0.49         0.27 o                         
  -2  17  11          0.35          0.44         1.44 o                         
  -1  17  11          0.91          0.53         0.30 o                         
   0  17  11          0.06          0.38         0.42 o                         
   1  17  11          0.34          0.19         0.56 o                         
   2  17  11          0.02          0.04         0.62 o                         
  -3  18  11          0.28          0.22         0.32 o                         
  -2  18  11          0.25          0.25         4.09 o                         
  -1  18  11          0.00          0.08         0.28 o                         
   0  18  11          0.01          0.33         1.16 o                         
   1  18  11          0.04          0.07         0.53 o                         
  -2  19  11          1.43          1.58         1.10 o                         
  -1  19  11          0.03          0.16         0.28 o                         
   0  19  11          0.01          0.19         1.09 o                         
   1  19  11          0.04          0.10         0.52 o                         
  -2  20  11          0.49          0.44         3.33 o                         
  -1  20  11          0.11          0.18         0.27 o                         
   0  20  11          0.04          0.52         0.40 o                         
   1  20  11          0.06          0.21         0.46 o                         
  -1  21  11          0.26          0.36         0.26 o                         
   0  21  11          0.01          0.13         0.38 o                         
  -1  22  11          0.05          0.01         0.28 o                         
   0  22  11          0.30          0.29         0.38 o                         
  -4   0  12          1.72          1.50         0.41 o                         
  -2   0  12          0.05          1.58         0.57 o                         
   0   0  12          0.22          0.02         0.49 o                         
   2   0  12          0.01          0.45         1.04 o                         
  -4   1  12          2.18          1.34         0.28 o                         
  -3   1  12          0.48          0.52         0.27 o                         
  -2   1  12          0.28          0.74         0.26 o                         
  -1   1  12          0.47          0.50         0.43 o                         
   0   1  12          0.01          0.32         0.35 o                         
   1   1  12          0.80          0.72         0.53 o                         
   2   1  12          0.01          0.32         0.67 o                         
   3   1  12          0.00          0.09         0.85 o                         
  -4   2  12          0.00          0.16         0.27 o                         
  -3   2  12          0.22          0.25         0.27 o                         
  -2   2  12          0.26          0.14         0.27 o                         
  -1   2  12          0.01          0.32         1.41 o                         
   0   2  12          0.63          1.44         0.36 o                         
   1   2  12          0.00          0.29         0.48 o                         
   2   2  12          0.11          0.26         0.59 o                         
   3   2  12          0.13          0.12         0.72 o                         
  -4   3  12          0.38          0.42         0.27 o                         
  -3   3  12          1.45          1.09         0.29 o                         
  -2   3  12          0.82          0.98         0.30 o                         
  -1   3  12          0.66          0.67         0.83 o                         
   0   3  12          0.73          1.10         0.36 o                         
   1   3  12          2.31          1.63         0.54 o                         
   2   3  12          0.61          0.58         0.56 o                         
   3   3  12          0.00          0.02         0.55 o                         
  -4   4  12          0.22          0.30         0.29 o                         
  -3   4  12          0.02          0.08         0.29 o                         
  -2   4  12          0.00          0.08         0.30 o                         
  -1   4  12          0.01          0.26         1.53 o                         
   0   4  12          0.00          0.38         0.37 o                         
   1   4  12          0.25          0.43         0.50 o                         
   2   4  12          0.06          0.20         0.55 o                         
   3   4  12          0.05         -0.11         0.50 o                         
  -4   5  12          0.12          0.28         0.28 o                         
  -3   5  12          0.32          0.26         0.27 o                         
  -2   5  12          0.15          0.18         0.31 o                         
  -1   5  12          8.23          7.34         2.83 o                         
   0   5  12          0.09          0.37         0.36 o                         
   1   5  12          0.21          0.42         0.46 o                         
   2   5  12          0.04          0.16         0.55 o                         
   3   5  12          0.00          0.24         0.53 o                         
  -4   6  12          0.07          0.13         0.28 o                         
  -3   6  12          0.01          1.11         0.30 o                         
  -2   6  12          0.45          0.21         0.31 o                         
  -1   6  12          0.04          0.26         1.01 o                         
   0   6  12          0.01          0.30         0.35 o                         
   1   6  12          0.10          0.21         0.46 o                         
   2   6  12          0.03          0.10         0.56 o                         
   3   6  12          0.00          0.06         0.54 o                         
  -4   7  12          0.47          1.16         0.30 o                         
  -3   7  12          0.08          0.17         0.31 o                         
  -2   7  12          0.87          0.88         0.31 o                         
  -1   7  12          0.33          0.74         2.29 o                         
   0   7  12          2.03          2.32         0.38 o                         
   1   7  12          0.16          0.46         0.49 o                         
   2   7  12          0.27          0.18         0.60 o                         
  -4   8  12          0.12          0.19         0.27 o                         
  -3   8  12          0.94          1.62         0.32 o                         
  -2   8  12          0.09          0.06         0.29 o                         
  -1   8  12          1.23          0.44         0.28 o                         
   0   8  12          0.48          0.79         0.39 o                         
   1   8  12          0.30          0.12         0.50 o                         
   2   8  12          0.00          0.20         0.64 o                         
  -4   9  12          0.11          0.26         0.26 o                         
  -3   9  12          0.39          0.51         0.27 o                         
  -2   9  12          0.36          0.43         0.74 o                         
  -1   9  12          0.38          0.39         0.33 o                         
   0   9  12          2.65          2.06         0.40 o                         
   1   9  12          0.00          0.06         0.52 o                         
   2   9  12          0.00          0.15         0.67 o                         
  -3  10  12          0.33          0.03         0.29 o                         
  -2  10  12          0.05          0.07         0.29 o                         
  -1  10  12          0.06          0.20         0.33 o                         
   0  10  12          0.51          0.55         0.39 o                         
   1  10  12          0.00         -0.02         0.52 o                         
   2  10  12          0.10          0.07         0.68 o                         
  -3  11  12          0.66          0.53         0.32 o                         
  -2  11  12          2.24          1.85         0.39 o                         
  -1  11  12          1.96          1.73         0.35 o                         
   0  11  12          0.50          0.57         0.39 o                         
   1  11  12          0.28          0.41         0.52 o                         
   2  11  12          0.09          0.19         0.73 o                         
  -3  12  12          1.19          0.95         0.32 o                         
  -2  12  12          0.00          0.08         0.88 o                         
  -1  12  12          0.02          0.26         0.33 o                         
   0  12  12          0.05          0.51         0.41 o                         
   1  12  12          0.25          0.24         0.50 o                         
   2  12  12          0.10          0.15         0.83 o                         
  -3  13  12          0.38          0.36         0.31 o                         
  -2  13  12          0.09          0.25         0.51 o                         
  -1  13  12          0.40          0.33         0.31 o                         
   0  13  12          7.24          5.66         1.25 o                         
   1  13  12          0.01         -0.05         0.49 o                         
   2  13  12          0.06          0.20         0.94 o                         
  -3  14  12          0.00          0.07         0.31 o                         
  -2  14  12          0.02          0.17         1.87 o                         
  -1  14  12          0.00          0.21         0.30 o                         
   0  14  12          0.74          0.90         0.42 o                         
   1  14  12          0.05          0.27         0.52 o                         
   2  14  12          0.00         -0.04         1.04 o                         
  -3  15  12          0.65          0.76         0.33 o                         
  -2  15  12          0.66          0.81         3.08 o                         
  -1  15  12          1.43          1.26         0.31 o                         
   0  15  12          2.04          1.65         0.63 o                         
   1  15  12          0.35          0.28         0.57 o                         
  -2  16  12          0.02          0.20         2.30 o                         
  -1  16  12          0.05          0.17         0.30 o                         
   0  16  12          0.09          0.32         0.81 o                         
   1  16  12          0.24          0.34         0.55 o                         
  -2  17  12          0.28          0.42         0.26 o                         
  -1  17  12          0.40          0.41         0.30 o                         
   0  17  12          0.53          0.50         0.58 o                         
   1  17  12          0.11          0.26         0.54 o                         
  -2  18  12          0.18          0.19         5.07 o                         
  -1  18  12          0.35          0.32         0.29 o                         
   0  18  12          0.05          0.21         0.41 o                         
  -1  19  12          0.45          0.62         0.28 o                         
   0  19  12          0.05          0.22         0.44 o                         
  -3   0  13          5.32          5.80         0.51 o                         
  -1   0  13          0.02          0.08         0.54 o                         
   1   0  13          0.09          0.17         0.60 o                         
  -3   1  13          1.25          1.57         0.30 o                         
  -2   1  13          0.23          0.72         0.20 o                         
  -1   1  13          0.15          2.08         1.57 o                         
   0   1  13          0.23          0.13         0.34 o                         
   1   1  13          0.06          0.25         0.44 o                         
   2   1  13          0.15          0.24         0.71 o                         
  -3   2  13          0.34          0.56         0.29 o                         
  -2   2  13          0.05         -0.13         0.25 o                         
  -1   2  13          0.81          0.81         0.64 o                         
   0   2  13          0.04          0.53         0.35 o                         
   1   2  13          0.11          0.20         0.44 o                         
   2   2  13          0.09          0.21         0.65 o                         
  -3   3  13          0.67          0.66         0.31 o                         
  -2   3  13          1.70          2.10         0.32 o                         
  -1   3  13          0.41          0.93         1.98 o                         
   0   3  13          0.26          0.47         0.37 o                         
   1   3  13          0.43          0.58         0.49 o                         
   2   3  13          0.69          0.49         0.60 o                         
  -3   4  13          0.46          0.32         0.31 o                         
  -2   4  13          0.10          0.22         0.30 o                         
  -1   4  13          0.01          0.16         1.53 o                         
   0   4  13          0.22          0.50         0.37 o                         
   1   4  13          0.04          0.21         0.46 o                         
   2   4  13          0.00          0.14         0.59 o                         
  -3   5  13          0.03          0.10         0.30 o                         
  -2   5  13          0.30          0.59         0.31 o                         
  -1   5  13          0.03          0.33         0.97 o                         
   0   5  13          2.94          2.94         0.39 o                         
   1   5  13          0.08          0.05         0.45 o                         
   2   5  13          0.16          0.21         0.54 o                         
  -3   6  13          0.00          0.14         0.30 o                         
  -2   6  13          0.10          0.15         0.30 o                         
  -1   6  13          0.27          0.30         0.77 o                         
   0   6  13          0.32          0.46         0.35 o                         
   1   6  13          0.09          0.20         0.41 o                         
   2   6  13          0.02          0.00         0.54 o                         
  -3   7  13          0.48          0.21         0.26 o                         
  -2   7  13          0.31          0.32         0.30 o                         
  -1   7  13          0.86          0.85         0.99 o                         
   0   7  13          0.07          0.36         0.35 o                         
   1   7  13          1.00          0.86         0.48 o                         
   2   7  13          0.02          0.03         0.60 o                         
  -3   8  13          0.23          0.57         0.30 o                         
  -2   8  13          0.36          0.22         0.28 o                         
  -1   8  13          0.05          0.19         1.80 o                         
   0   8  13          0.99          1.57         0.37 o                         
   1   8  13          0.19          0.27         0.50 o                         
   2   8  13          0.19          0.08         0.64 o                         
  -3   9  13          0.20          0.21         0.27 o                         
  -2   9  13          0.53          0.48         0.28 o                         
  -1   9  13          0.16          0.36         1.18 o                         
   0   9  13          0.01          0.28         0.38 o                         
   1   9  13          0.56          0.53         0.52 o                         
   2   9  13          0.00         -0.07         0.68 o                         
  -3  10  13          0.05         -0.02         0.29 o                         
  -2  10  13          0.77          0.77         0.34 o                         
  -1  10  13          0.26          0.36         0.65 o                         
   0  10  13          0.00          0.45         0.38 o                         
   1  10  13          0.43          0.47         0.53 o                         
  -3  11  13          0.05          0.55         0.29 o                         
  -2  11  13          0.11          0.20         3.90 o                         
  -1  11  13          1.18          0.92         0.33 o                         
   0  11  13          0.88          0.68         0.38 o                         
   1  11  13          0.24          0.35         0.51 o                         
  -2  12  13          1.99          1.43         6.79 o                         
  -1  12  13          0.06          0.09         2.34 o                         
   0  12  13          0.01          0.11         0.38 o                         
   1  12  13          0.18          0.41         0.50 o                         
  -2  13  13          0.06          0.14         2.33 o                         
  -1  13  13          0.02          0.05         0.31 o                         
   0  13  13          0.17          0.43         0.40 o                         
   1  13  13          3.25          1.87         0.56 o                         
  -2  14  13          0.01          0.07         5.25 o                         
  -1  14  13          0.01          0.15         0.29 o                         
   0  14  13          0.10          0.18         0.39 o                         
   1  14  13          0.02          0.10         0.52 o                         
  -2  15  13          0.39          0.43         0.30 o                         
  -1  15  13          0.32          0.23         0.29 o                         
   0  15  13          0.48          0.38         0.39 o                         
  -1  16  13          0.29          0.20         0.28 o                         
   0  16  13          0.22          0.49         0.40 o                         
  -2   0  14          6.84          6.10         1.59 o                         
   0   0  14          0.00          0.29         0.50 o                         
  -3   1  14          0.58          0.60         0.27 o                         
  -2   1  14          0.05          0.19         0.30 o                         
  -1   1  14          0.09          0.23         0.75 o                         
   0   1  14          0.02          0.11         0.33 o                         
   1   1  14          0.05          0.23         0.45 o                         
  -3   2  14          1.44          1.57         0.29 o                         
  -2   2  14          0.90          0.53         0.27 o                         
  -1   2  14          0.03          0.42         0.52 o                         
   0   2  14          0.81          0.52         0.35 o                         
   1   2  14          0.07          0.24         0.45 o                         
  -3   3  14          0.03          0.21         0.29 o                         
  -2   3  14          0.76          1.91         0.38 o                         
  -1   3  14          0.99          0.85         0.72 o                         
   0   3  14          0.05          0.31         0.37 o                         
   1   3  14          0.04          0.14         0.48 o                         
  -3   4  14          0.01          0.05         0.30 o                         
  -2   4  14          0.46          0.32         0.28 o                         
  -1   4  14          0.19          0.25         0.34 o                         
   0   4  14          0.01          0.26         0.36 o                         
   1   4  14          0.23          0.26         0.47 o                         
  -2   5  14          0.00          0.32         0.46 o                         
  -1   5  14          0.14          0.21         1.94 o                         
   0   5  14          0.00          0.15         0.36 o                         
   1   5  14          0.53          0.51         0.43 o                         
  -2   6  14          0.03          0.22         0.27 o                         
  -1   6  14          0.13          0.09         0.33 o                         
   0   6  14          0.06          0.08         0.34 o                         
   1   6  14          0.26          0.19         0.40 o                         
  -2   7  14          0.19          0.19         0.27 o                         
  -1   7  14          0.41          0.29         0.30 o                         
   0   7  14          0.59          0.35         0.34 o                         
   1   7  14          0.01          0.13         0.37 o                         
  -2   8  14          0.26          0.38         4.46 o                         
  -1   8  14          0.01          0.10         0.28 o                         
   0   8  14          0.00          0.08         0.34 o                         
   1   8  14          0.38          0.19         0.38 o                         
  -2   9  14          0.14          0.22         4.83 o                         
  -1   9  14          0.28          0.24         0.42 o                         
   0   9  14          0.09          0.30         0.36 o                         
  -2  10  14          0.21          0.30         2.21 o                         
  -1  10  14          0.81          0.52         3.10 o                         
   0  10  14          0.31          0.69         0.37 o                         
  -1  11  14          0.05          0.13         0.97 o                         
   0  11  14          0.27          0.42         0.37 o                         
  -1  12  14          1.44          0.90         2.25 o                         
   0  12  14          0.08          0.17         0.35 o                         
  -1   0  15          4.12          3.16         0.84 o                         
  -1   1  15          0.38          0.45         0.38 o                         
   0   1  15          0.06          0.04         0.33 o                         
  -1   2  15          0.82          0.88         1.21 o                         
   0   2  15          0.13          0.16         0.34 o                         
  -1   3  15          0.56          0.71         0.83 o                         
   0   3  15          0.23          0.36         0.36 o                         
  -1   4  15          0.20          0.19         0.52 o                         
  -1   5  15          0.03          0.10         1.42 o                         
                                                                                
